# Supplementary material for: A proteome-wide structural systems approach reveals insights into protein families of all human herpesviruses
Source: Nat Commun. 2024 Nov 26;15:10230. doi: 10.1038/s41467-024-54668-2 (PMC11599850; doi:10.1038/s41467-024-54668-2)
Supplement: Supplementary file 4 — Supplementary Data 1. [file 41467_2024_54668_MOESM4_ESM.xlsx]

## Sheet: Sheet1
ColabFold 3x recycles
	Protein	stdev mean pLDDT [>3.215218]	stdev stdev pLDDT [>1.869734]	pTM [<0.315]	Quality score
0	EBV_A0A1P7U1U3	2.94461	0.818128	0.17	Fail
1	EBV_BALF1	1.28266	1.01445	0.69	Pass
2	EBV_BALF2	1.44537	0.210935	0.83	Pass
3	EBV_BALF3	1.89787	0.634943	0.76	Pass
4	EBV_BALF4	0.844917	0.978223	0.48	Pass
5	EBV_BALF5	0.812782	0.589151	0.84	Pass
6	EBV_BARF0	3.25021	1.77994	0.16	Fail
7	EBV_BARF1	1.07038	0.469479	0.76	Pass
8	EBV_BBLF1	2.54112	0.811676	0.24	Fail
9	EBV_BBLF2	1.19702	2.02004	0.28	Fail
10	EBV_BBLF4	1.25449	0.632445	0.77	Pass
11	EBV_BBRF1	1.57787	0.727638	0.64	Pass
12	EBV_BBRF2	1.52699	0.713031	0.86	Pass
13	EBV_BBRF3	1.116	0.706144	0.76	Pass
14	EBV_BCRF1-IL10H	5.6394	1.42985	0.79	Fail
15	EBV_BDLF1	0.688231	0.399726	0.81	Pass
16	EBV_BDLF2	1.83284	1.29803	0.3	Fail
17	EBV_BDLF3	1.07227	1.73141	0.19	Fail
18	EBV_BDLF4	2.51969	0.771222	0.56	Pass
19	EBV_BFLF1	0.882899	0.581546	0.82	Pass
20	EBV_BFLF2	2.0826	0.968487	0.68	Pass
21	EBV_BFRF1A	3.84553	3.54818	0.45	Fail
22	EBV_BFRF1	1.29737	1.33886	0.52	Pass
23	EBV_BFRF2	5.04938	2.31524	0.42	Fail
24	EBV_BFRF3	1.21467	2.58148	0.33	Fail
25	EBV_BGLF1	0.756807	1.37476	0.32	Pass
26	EBV_BGLF2	1.11783	0.835387	0.87	Pass
27	EBV_BGLF3.5	1.4888	0.339058	0.6	Pass
28	EBV_BGLF3	1.20827	0.524711	0.61	Pass
29	EBV_BGLF4	0.718013	0.444277	0.86	Pass
30	EBV_BGLF5	0.447578	0.219031	0.89	Pass
31	EBV_BGRF1-BDRF1	1.49174	0.741381	0.51	Pass
32	EBV_BHLF1	4.24216	1.21657	0.16	Fail
33	EBV_BHRF1	0.974435	0.727979	0.81	Pass
34	EBV_BILF1	4.79572	0.459624	0.78	Fail
35	EBV_BILF2	2.42582	0.967119	0.51	Pass
36	EBV_BKRF2	2.86534	0.962145	0.58	Pass
37	EBV_BKRF3	0.823806	1.19884	0.88	Pass
38	EBV_BKRF4	2.25255	0.565866	0.1	Fail
39	EBV_BLLF1_GP220	1.4521	1.25147	0.43	Pass
40	EBV_BLLF1	2.86458	2.58784	0.35	Fail
41	EBV_BLLF2	2.18073	0.263189	0.14	Fail
42	EBV_BLLF3	0.606016	0.395628	0.87	Pass
43	EBV_BLRF1	1.50835	1.58554	0.36	Pass
44	EBV_BLRF2	0.742065	1.06711	0.41	Pass
45	EBV_BMRF1	1.53346	1.0638	0.71	Pass
46	EBV_BMRF2	1.30425	0.591785	0.82	Pass
47	EBV_BNLF2a	2.40495	1.09513	0.38	Pass
48	EBV_BNLF2b	2.88278	1.66441	0.27	Fail
49	EBV_BNRF1	2.53518	0.8015	0.85	Pass
50	EBV_BOLF1	1.6683	2.71004	0.29	Fail
51	EBV_BORF1	1.60861	1.07852	0.69	Pass
52	EBV_BORF2	0.986895	0.16622	0.86	Pass
53	EBV_BPLF1	1.32994	1.74061	0.28	Fail
54	EBV_BRLF1	1.11699	0.851775	0.22	Fail
55	EBV_BRRF1	1.7603	0.528406	0.79	Pass
56	EBV_BRRF2	1.99743	2.68393	0.35	Fail
57	EBV_BSLF1	1.38292	0.531646	0.68	Pass
58	EBV_BSLF2	1.39636	1.42843	0.6	Pass
59	EBV_BSRF1	1.8445	1.75986	0.53	Pass
60	EBV_BTRF1	0.570161	0.580359	0.76	Pass
61	EBV_BVLF1	0.353139	0.463263	0.8	Pass
62	EBV_BVRF1	2.05003	1.07518	0.7	Pass
63	EBV_BVRF2_pAP	2.20764	1.10866	0.2	Fail
64	EBV_BVRF2	2.7834	0.870091	0.44	Pass
65	EBV_BXLF1	2.43726	1.51868	0.58	Pass
66	EBV_BXLF2	5.04298	1.69805	0.8	Fail
67	EBV_BXRF1	0.771325	1.42303	0.73	Pass
68	EBV_BZLF1	1.60798	1.56872	0.33	Pass
69	EBV_BZLF2	0.435475	0.617465	0.61	Pass
70	EBV_BaRF1-RIR2	0.546614	0.237266	0.86	Pass
71	EBV_BcLF1	1.55381	0.871255	0.79	Pass
72	EBV_BcRF1-UL87	0.328879	0.36589	0.46	Pass
73	EBV_EBNA1	1.56704	1.82974	0.34	Pass
74	EBV_EBNA2	2.62951	0.998061	0.18	Fail
75	EBV_EBNA3A	1.61122	2.13479	0.29	Fail
76	EBV_EBNA3B	1.95279	0.777877	0.24	Fail
77	EBV_EBNA3C	2.18949	2.05807	0.22	Fail
78	EBV_EBNALP	5.03878	1.17011	0.24	Fail
79	EBV_EC-RF4	1.49848	0.788755	0.13	Fail
80	EBV_LF1	1.20758	1.61266	0.3	Fail
81	EBV_LF2	0.743638	0.56518	0.82	Pass
82	EBV_LF3	1.28443	1.19988	0.18	Fail
83	EBV_LMP1	1.69857	3.45424	0.21	Fail
84	EBV_LMP2_LMP2B	1.82657	0.750296	0.4	Pass
85	EBV_LMP2	1.3519	1.54174	0.33	Pass
86	EBV_RPMS1	1.95005	0.665715	0.14	Fail
87	HCMV_IRS1_IRS1-263	3.21712	1.74371	0.18	Fail
88	HCMV_IRS1	2.21625	1.49099	0.38	Pass
89	HCMV_RL10	1.80147	1.43288	0.21	Fail
90	HCMV_RL11	4.723	2.30698	0.41	Fail
91	HCMV_RL12	1.58973	0.919471	0.38	Pass
92	HCMV_RL13	1.36754	0.569994	0.45	Pass
93	HCMV_RL1	2.50068	1.18634	0.22	Fail
94	HCMV_RL5A	13.0307	1.76179	0.66	Fail
95	HCMV_RL6	2.02666	0.652893	0.69	Pass
96	HCMV_RL8A	1.80814	1.14572	0.3	Fail
97	HCMV_RL9A	1.23536	0.725782	0.51	Pass
98	HCMV_TRS1	4.25274	2.16362	0.42	Fail
99	HCMV_UL100	1.17278	0.336003	0.77	Pass
100	HCMV_UL102	6.99816	1.40345	0.73	Fail
101	HCMV_UL103	1.15874	0.998645	0.87	Pass
102	HCMV_UL104	1.59447	1.2247	0.58	Pass
103	HCMV_UL105	1.14069	0.653007	0.74	Pass
104	HCMV_UL10	1.29298	0.770806	0.45	Pass
105	HCMV_UL111A	4.40746	1.16268	0.69	Fail
106	HCMV_UL112-113_p34	1.50034	1.18573	0.52	Pass
107	HCMV_UL112-113_p43	1.7072	1.1901	0.43	Pass
108	HCMV_UL112-113_p50	1.83578	1.20417	0.39	Pass
109	HCMV_UL112-113	2.24995	1.14612	0.37	Pass
110	HCMV_UL114	0.189346	0.47841	0.89	Pass
111	HCMV_UL115	1.85911	1.06875	0.72	Pass
112	HCMV_UL116	2.02036	2.19992	0.29	Fail
113	HCMV_UL117_UL117.5	3.04421	1.02105	0.43	Pass
114	HCMV_UL117	3.43257	2.05001	0.35	Fail
115	HCMV_UL119-118	1.61892	1.14532	0.49	Pass
116	HCMV_UL11	0.943132	0.649053	0.45	Pass
117	HCMV_UL120	5.34957	1.38876	0.4	Fail
118	HCMV_UL121	1.61389	0.757461	0.53	Pass
119	HCMV_UL122	2.55229	1.86011	0.38	Pass
120	HCMV_UL123	1.15591	0.356118	0.62	Pass
121	HCMV_UL124	2.87113	1.79902	0.21	Fail
122	HCMV_UL128	1.40195	1.02249	0.31	Fail
123	HCMV_UL130	2.25592	1.19982	0.56	Pass
124	HCMV_UL131A	8.51116	1.96826	0.52	Fail
125	HCMV_UL132	2.51897	1.133	0.18	Fail
126	HCMV_UL133	1.93064	1.17852	0.2	Fail
127	HCMV_UL135	3.37674	0.753639	0.18	Fail
128	HCMV_UL136	1.5572	2.34663	0.24	Fail
129	HCMV_UL138	2.41653	2.40774	0.25	Fail
130	HCMV_UL139	1.68056	1.37619	0.24	Fail
131	HCMV_UL13	1.64455	1.23042	0.2	Fail
132	HCMV_UL140	3.59607	1.11178	0.2	Fail
133	HCMV_UL141	2.24028	0.586645	0.57	Pass
134	HCMV_UL142	3.18728	3.51263	0.28	Fail
135	HCMV_UL144	0.921988	0.689664	0.45	Pass
136	HCMV_UL145	0.658386	0.877131	0.23	Fail
137	HCMV_UL146	1.57772	0.449158	0.59	Pass
138	HCMV_UL147A	2.28247	0.815632	0.34	Pass
139	HCMV_UL147	1.67432	0.675416	0.64	Pass
140	HCMV_UL148A	1.98503	0.803121	0.37	Pass
141	HCMV_UL148B	1.06164	1.82881	0.37	Pass
142	HCMV_UL148C	3.54442	0.981558	0.36	Fail
143	HCMV_UL148D	0.688604	1.35301	0.39	Pass
144	HCMV_UL148	1.69189	1.30947	0.63	Pass
145	HCMV_UL14	3.12051	0.449195	0.62	Pass
146	HCMV_UL150A	1.46934	1.4788	0.21	Fail
147	HCMV_UL150	2.5463	2.72549	0.16	Fail
148	HCMV_UL15A	2.33891	2.13278	0.28	Fail
149	HCMV_UL16	1.04489	1.32868	0.24	Fail
150	HCMV_UL17	3.27605	0.76706	0.21	Fail
151	HCMV_UL18	1.62211	1.62074	0.56	Pass
152	HCMV_UL19	2.34448	1.36784	0.41	Pass
153	HCMV_UL1	2.75256	0.546368	0.54	Pass
154	HCMV_UL20	3.58081	1.64612	0.47	Fail
155	HCMV_UL21A	2.49095	0.331832	0.12	Fail
156	HCMV_UL22A	3.43984	0.921982	0.12	Fail
157	HCMV_UL23	1.44272	0.718487	0.62	Pass
158	HCMV_UL24	2.68149	1.015	0.67	Pass
159	HCMV_UL25	1.44836	0.937666	0.62	Pass
160	HCMV_UL26_UL26.21	1.44756	0.448926	0.73	Pass
161	HCMV_UL26	1.59424	0.592166	0.64	Pass
162	HCMV_UL27	0.926153	0.614453	0.81	Pass
163	HCMV_UL29	2.09426	0.861795	0.4	Pass
164	HCMV_UL2	0.588142	0.658536	0.4	Pass
165	HCMV_UL30A	1.40488	0.404922	0.72	Pass
166	HCMV_UL30	0.857328	0.369077	0.26	Fail
167	HCMV_UL31	1.47225	0.481464	0.71	Pass
168	HCMV_UL32	1.4081	1.70764	0.34	Pass
169	HCMV_UL33	0.923846	0.739136	0.69	Pass
170	HCMV_UL34	0.58789	1.40907	0.59	Pass
171	HCMV_UL35_UL35A	1.57152	0.749409	0.18	Fail
172	HCMV_UL35	1.35378	0.674358	0.67	Pass
173	HCMV_UL36	4.64717	1.21093	0.79	Fail
174	HCMV_UL37_pUL37m	2.13902	0.901848	0.31	Fail
175	HCMV_UL37	1.49274	1.09338	0.5	Pass
176	HCMV_UL37_vMIA	2.38748	1.80172	0.25	Fail
177	HCMV_UL38	0.507737	0.924568	0.69	Pass
178	HCMV_UL40	2.42206	1.22542	0.29	Fail
179	HCMV_UL41A	1.5244	0.95239	0.35	Pass
180	HCMV_UL42	2.04719	1.2784	0.29	Fail
181	HCMV_UL43	1.77466	1.0028	0.68	Pass
182	HCMV_UL44	4.04362	4.19011	0.34	Fail
183	HCMV_UL45	3.25679	1.59961	0.67	Fail
184	HCMV_UL46	2.91364	0.619751	0.74	Pass
185	HCMV_UL47	2.08186	0.931404	0.73	Pass
186	HCMV_UL48A	6.67052	1.06802	0.67	Fail
187	HCMV_UL48	2.33466	0.87706	0.33	Pass
188	HCMV_UL49	2.82468	1.17196	0.5	Pass
189	HCMV_UL4	0.705322	0.25513	0.71	Pass
190	HCMV_UL50	9.54502	7.31271	0.45	Fail
191	HCMV_UL51	3.81489	1.11647	0.4	Fail
192	HCMV_UL52	0.872541	0.811109	0.74	Pass
193	HCMV_UL53	0.647335	1.13575	0.59	Pass
194	HCMV_UL54	0.346886	0.776457	0.76	Pass
195	HCMV_UL55	0.534364	0.775379	0.48	Pass
196	HCMV_UL56	1.59438	1.00034	0.69	Pass
197	HCMV_UL57	2.062	0.378061	0.78	Pass
198	HCMV_UL5	2.13213	1.65629	0.22	Fail
199	HCMV_UL69	1.60559	1.08057	0.45	Pass
200	HCMV_UL6	1.58642	0.718937	0.43	Pass
201	HCMV_UL70	1.27166	0.548931	0.65	Pass
202	HCMV_UL71	2.51937	0.839432	0.34	Pass
203	HCMV_UL72	2.44028	1.59087	0.63	Pass
204	HCMV_UL73	1.18829	1.62165	0.27	Fail
205	HCMV_UL74A	0.754491	0.447101	0.41	Pass
206	HCMV_UL74	4.40008	1.14308	0.56	Fail
207	HCMV_UL75	1.22396	1.04011	0.77	Pass
208	HCMV_UL76	1.07941	0.779368	0.61	Pass
209	HCMV_UL77	0.865491	0.711313	0.69	Pass
210	HCMV_UL78	1.72447	0.638886	0.67	Pass
211	HCMV_UL79	1.19458	0.320345	0.73	Pass
212	HCMV_UL7	0.783897	0.837168	0.5	Pass
213	HCMV_UL80_UL80.3	2.18841	1.08217	0.2	Fail
214	HCMV_UL80_UL80.4	2.10068	0.912071	0.19	Fail
215	HCMV_UL80_pAP	2.33227	1.06129	0.18	Fail
216	HCMV_UL80	1.25033	1.70248	0.41	Pass
217	HCMV_UL82	0.642975	0.687212	0.77	Pass
218	HCMV_UL83	1.05879	0.748703	0.76	Pass
219	HCMV_UL84	5.13052	0.557924	0.46	Fail
220	HCMV_UL85	3.29203	1.27834	0.84	Fail
221	HCMV_UL86	2.77269	1.27582	0.77	Pass
222	HCMV_UL87	2.7018	1.09755	0.41	Pass
223	HCMV_UL88	0.688745	0.467142	0.83	Pass
224	HCMV_UL89	1.87707	0.837979	0.49	Pass
225	HCMV_UL8	0.985073	0.838818	0.37	Pass
226	HCMV_UL91	2.7395	2.25488	0.47	Fail
227	HCMV_UL92	1.99913	0.315965	0.58	Pass
228	HCMV_UL93	4.59437	5.19398	0.42	Fail
229	HCMV_UL94	0.507045	0.322497	0.87	Pass
230	HCMV_UL95	0.880806	0.817846	0.47	Pass
231	HCMV_UL96	2.44798	0.693083	0.49	Pass
232	HCMV_UL97	0.761801	0.715793	0.65	Pass
233	HCMV_UL98	0.615056	0.530153	0.84	Pass
234	HCMV_UL99	2.01909	0.812708	0.17	Fail
235	HCMV_UL9	1.68571	0.756376	0.49	Pass
236	HCMV_US10	9.5767	2.57304	0.56	Fail
237	HCMV_US11	3.08743	0.612968	0.62	Pass
238	HCMV_US12	6.96054	3.24908	0.63	Fail
239	HCMV_US13	3.49061	0.547916	0.75	Fail
240	HCMV_US14	2.09037	0.853355	0.67	Pass
241	HCMV_US15	2.36994	1.25749	0.35	Pass
242	HCMV_US16	2.28352	1.3611	0.38	Pass
243	HCMV_US17	1.53227	0.581456	0.77	Pass
244	HCMV_US18	2.61047	0.583999	0.74	Pass
245	HCMV_US19	1.36623	0.482508	0.28	Fail
246	HCMV_US1	6.37951	3.67674	0.49	Fail
247	HCMV_US20	1.62631	1.00013	0.8	Pass
248	HCMV_US21	10.2848	2.66032	0.7	Fail
249	HCMV_US22	1.25634	0.321796	0.76	Pass
250	HCMV_US23	0.704033	0.521135	0.69	Pass
251	HCMV_US24	1.3004	1.2067	0.73	Pass
252	HCMV_US26	0.897657	0.637248	0.58	Pass
253	HCMV_US27	2.46751	0.968501	0.78	Pass
254	HCMV_US28	1.02182	0.397942	0.78	Pass
255	HCMV_US29	1.97035	1.76233	0.21	Fail
256	HCMV_US2	1.46938	0.432984	0.6	Pass
257	HCMV_US30	2.47673	1.80041	0.19	Fail
258	HCMV_US31	4.70369	2.37054	0.46	Fail
259	HCMV_US32	3.0555	1.74764	0.46	Pass
260	HCMV_US33A	0.759516	0.972277	0.27	Fail
261	HCMV_US34A	1.52118	0.91841	0.38	Pass
262	HCMV_US34	2.30438	1.72518	0.2	Fail
263	HCMV_US3	1.70739	0.961448	0.56	Pass
264	HCMV_US6	2.31527	0.9716	0.23	Fail
265	HCMV_US7	3.70123	1.08495	0.5	Fail
266	HCMV_US8	4.26113	0.987005	0.5	Fail
267	HCMV_US9	2.12947	0.762664	0.54	Pass
268	HHV-6A_DR1	3.30026	3.31177	0.33	Fail
269	HHV-6A_DR6	1.20909	0.840082	0.43	Pass
270	HHV-6A_U100	2.15755	1.96979	0.26	Fail
271	HHV-6A_U10	1.833	0.427366	0.52	Pass
272	HHV-6A_U11	1.4989	1.49847	0.39	Pass
273	HHV-6A_U12	1.88252	0.868796	0.7	Pass
274	HHV-6A_U13	1.82093	0.519927	0.17	Fail
275	HHV-6A_U14	0.870081	0.746188	0.57	Pass
276	HHV-6A_U15	9.93411	5.40763	0.66	Fail
277	HHV-6A_U17_U16	1.92837	1.58848	0.25	Fail
278	HHV-6A_U17	6.76189	0.917879	0.74	Fail
279	HHV-6A_U18	3.14887	0.622605	0.73	Pass
280	HHV-6A_U19	1.01441	0.615518	0.46	Pass
281	HHV-6A_U20	2.339	1.73432	0.24	Fail
282	HHV-6A_U21	2.93666	3.18816	0.32	Fail
283	HHV-6A_U22	1.2885	4.32785	0.2	Fail
284	HHV-6A_U23	0.806049	1.1708	0.17	Fail
285	HHV-6A_U24A	2.12043	1.14074	0.4	Pass
286	HHV-6A_U24	1.58617	1.23661	0.36	Pass
287	HHV-6A_U25	1.98116	0.742025	0.7	Pass
288	HHV-6A_U26	2.30603	2.46398	0.42	Fail
289	HHV-6A_U27	11.8652	4.41859	0.68	Fail
290	HHV-6A_U28	3.65751	0.539961	0.8	Fail
291	HHV-6A_U29	7.17292	2.39993	0.76	Fail
292	HHV-6A_U2	1.04565	0.925664	0.53	Pass
293	HHV-6A_U30	2.15027	0.163986	0.69	Pass
294	HHV-6A_U31	3.44333	1.27813	0.31	Fail
295	HHV-6A_U32	0.52474	0.523746	0.56	Pass
296	HHV-6A_U33	1.43663	1.0546	0.6	Pass
297	HHV-6A_U34	1.90651	0.600499	0.59	Pass
298	HHV-6A_U35	5.48321	1.75244	0.48	Fail
299	HHV-6A_U36	0.711627	0.599644	0.91	Pass
300	HHV-6A_U37	0.723676	0.479936	0.75	Pass
301	HHV-6A_U38	0.808101	0.256628	0.84	Pass
302	HHV-6A_U39	0.857032	0.463799	0.52	Pass
303	HHV-6A_U3	4.40735	0.195682	0.79	Fail
304	HHV-6A_U40	2.68948	1.01728	0.72	Pass
305	HHV-6A_U41	1.67716	0.373977	0.82	Pass
306	HHV-6A_U42	2.78212	1.10516	0.58	Pass
307	HHV-6A_U43	1.07198	0.516932	0.7	Pass
308	HHV-6A_U44	4.18166	1.42373	0.52	Fail
309	HHV-6A_U45	1.08607	1.10024	0.63	Pass
310	HHV-6A_U46	4.01097	0.660043	0.44	Fail
311	HHV-6A_U47A	1.95962	0.715813	0.42	Pass
312	HHV-6A_U47	1.93874	1.85717	0.25	Fail
313	HHV-6A_U48	1.12265	0.490023	0.8	Pass
314	HHV-6A_U49	0.756045	0.460538	0.73	Pass
315	HHV-6A_U4	2.32806	1.02473	0.79	Pass
316	HHV-6A_U50	1.45075	0.677536	0.72	Pass
317	HHV-6A_U51	3.95726	0.897527	0.75	Fail
318	HHV-6A_U52	0.741177	0.631388	0.81	Pass
319	HHV-6A_U53.5	1.22941	1.18437	0.21	Fail
320	HHV-6A_U53	1.8863	1.26374	0.51	Pass
321	HHV-6A_U54	1.6795	0.677147	0.87	Pass
322	HHV-6A_U55	3.86876	0.971735	0.46	Fail
323	HHV-6A_U56	2.02218	0.98024	0.8	Pass
324	HHV-6A_U57	3.09481	0.460298	0.76	Pass
325	HHV-6A_U58	1.45713	0.776109	0.45	Pass
326	HHV-6A_U59	0.32756	0.571763	0.88	Pass
327	HHV-6A_U60	0.893745	0.642828	0.55	Pass
328	HHV-6A_U62	4.73664	2.71326	0.55	Fail
329	HHV-6A_U63	1.51013	0.847859	0.56	Pass
330	HHV-6A_U64	0.535866	0.62354	0.71	Pass
331	HHV-6A_U65	0.381515	0.374716	0.9	Pass
332	HHV-6A_U67	1.69303	0.637127	0.63	Pass
333	HHV-6A_U68	0.973664	0.897398	0.56	Pass
334	HHV-6A_U69	1.05151	0.867628	0.77	Pass
335	HHV-6A_U70	0.655441	0.388675	0.91	Pass
336	HHV-6A_U71	2.31968	1.50746	0.25	Fail
337	HHV-6A_U72	2.39956	0.656029	0.82	Pass
338	HHV-6A_U73	0.981921	0.492776	0.73	Pass
339	HHV-6A_U74	1.28922	0.739689	0.85	Pass
340	HHV-6A_U75	1.65296	0.434757	0.83	Pass
341	HHV-6A_U76	1.76457	0.497591	0.6	Pass
342	HHV-6A_U77	0.772062	0.384244	0.75	Pass
343	HHV-6A_U79_U80	1.73941	0.874083	0.34	Pass
344	HHV-6A_U7	1.75591	1.72259	0.32	Pass
345	HHV-6A_U81	0.497097	0.381174	0.89	Pass
346	HHV-6A_U82	2.97116	0.352757	0.51	Pass
347	HHV-6A_U83	1.03968	0.677899	0.3	Fail
348	HHV-6A_U84	3.2545	2.64892	0.5	Fail
349	HHV-6A_U85	1.91466	1.44314	0.67	Pass
350	HHV-6A_U86	1.41658	0.936906	0.42	Pass
351	HHV-6A_U90_U87U86	1.39591	1.06708	0.43	Pass
352	HHV-6A_U90_U89	1.16879	1.02581	0.21	Fail
353	HHV-6A_U91	1.13705	1.39306	0.28	Fail
354	HHV-6A_U94	1.48604	0.856672	0.54	Pass
355	HHV-6A_U95	0.943111	2.2341	0.31	Fail
356	HHV-6B_B1	1.54741	1.02739	0.1	Fail
357	HHV-6B_B2	0.718817	0.597501	0.16	Fail
358	HHV-6B_B3	3.50146	0.859291	0.12	Fail
359	HHV-6B_B4	1.26717	1.28517	0.31	Fail
360	HHV-6B_B5	2.63654	1.13403	0.11	Fail
361	HHV-6B_B6	4.88445	0.427788	0.17	Fail
362	HHV-6B_B7	6.20484	0.821872	0.55	Fail
363	HHV-6B_B8	3.81905	1.56165	0.5	Fail
364	HHV-6B_B9	3.23723	1.14529	0.16	Fail
365	HHV-6B_DR1	2.95804	3.0415	0.43	Fail
366	HHV-6B_DR3	4.30224	1.71022	0.16	Fail
367	HHV-6B_DR6	2.1959	0.556539	0.71	Pass
368	HHV-6B_U100	3.00728	3.01632	0.31	Fail
369	HHV-6B_U10	1.76837	0.220276	0.8	Pass
370	HHV-6B_U11	1.63367	1.16394	0.4	Pass
371	HHV-6B_U12	2.53992	0.314378	0.64	Pass
372	HHV-6B_U13	2.7251	1.12445	0.23	Fail
373	HHV-6B_U14	0.673231	0.824925	0.58	Pass
374	HHV-6B_U15	1.86615	1.58432	0.28	Fail
375	HHV-6B_U17	1.12859	0.936879	0.36	Pass
376	HHV-6B_U18	7.74555	0.815378	0.73	Fail
377	HHV-6B_U19	1.29307	0.927677	0.48	Pass
378	HHV-6B_U20	3.08025	3.1376	0.25	Fail
379	HHV-6B_U21	4.23174	2.96777	0.32	Fail
380	HHV-6B_U22	0.561816	3.25752	0.23	Fail
381	HHV-6B_U23	0.694581	1.77978	0.19	Fail
382	HHV-6B_U24A	1.41784	0.991778	0.39	Pass
383	HHV-6B_U24	0.989083	0.797982	0.35	Pass
384	HHV-6B_U25	3.83167	1.567	0.71	Fail
385	HHV-6B_U26	2.20532	2.02567	0.4	Fail
386	HHV-6B_U27	11.0953	5.61813	0.65	Fail
387	HHV-6B_U28	3.16518	0.580919	0.76	Pass
388	HHV-6B_U29	2.96439	1.39302	0.76	Pass
389	HHV-6B_U2	3.0558	0.826763	0.62	Pass
390	HHV-6B_U30	2.51262	0.624967	0.64	Pass
391	HHV-6B_U31	4.62231	0.763077	0.4	Fail
392	HHV-6B_U32	0.968995	1.14121	0.55	Pass
393	HHV-6B_U33	1.35543	0.889472	0.62	Pass
394	HHV-6B_U34	1.25439	0.559263	0.59	Pass
395	HHV-6B_U35	2.90887	1.61686	0.53	Pass
396	HHV-6B_U36	0.809212	0.453853	0.91	Pass
397	HHV-6B_U37	0.826886	0.559607	0.75	Pass
398	HHV-6B_U38	0.751707	0.26489	0.84	Pass
399	HHV-6B_U39	0.847462	0.502321	0.53	Pass
400	HHV-6B_U3	4.91128	1.37695	0.78	Fail
401	HHV-6B_U40	1.96601	0.630019	0.74	Pass
402	HHV-6B_U41	1.56072	0.430405	0.81	Pass
403	HHV-6B_U42	1.48224	0.849581	0.57	Pass
404	HHV-6B_U43	1.0476	0.496731	0.7	Pass
405	HHV-6B_U44	3.54982	1.60941	0.47	Fail
406	HHV-6B_U45	2.41019	0.677009	0.66	Pass
407	HHV-6B_U46	2.77263	1.05677	0.39	Pass
408	HHV-6B_U47	0.84957	0.943056	0.21	Fail
409	HHV-6B_U48	1.27512	0.7295	0.8	Pass
410	HHV-6B_U49	1.36828	0.759974	0.77	Pass
411	HHV-6B_U4	2.31857	1.13606	0.79	Pass
412	HHV-6B_U50	1.78155	0.460621	0.73	Pass
413	HHV-6B_U51	2.69337	1.51619	0.51	Pass
414	HHV-6B_U52	0.873559	0.692332	0.82	Pass
415	HHV-6B_U53	1.68881	0.776176	0.5	Pass
416	HHV-6B_U54	1.91885	1.21252	0.87	Pass
417	HHV-6B_U55	2.39381	1.21452	0.39	Pass
418	HHV-6B_U56	1.70331	0.972806	0.8	Pass
419	HHV-6B_U57	2.11737	0.794881	0.77	Pass
420	HHV-6B_U58	1.42069	0.723771	0.51	Pass
421	HHV-6B_U59	0.296661	0.697177	0.88	Pass
422	HHV-6B_U62	2.14341	1.77849	0.44	Pass
423	HHV-6B_U63	1.5168	0.488741	0.67	Pass
424	HHV-6B_U64	0.615056	0.667674	0.71	Pass
425	HHV-6B_U65	0.530966	0.399988	0.91	Pass
426	HHV-6B_U66	1.78942	0.437991	0.57	Pass
427	HHV-6B_U67	1.8789	0.45789	0.61	Pass
428	HHV-6B_U68	0.942675	0.827798	0.57	Pass
429	HHV-6B_U69	0.884999	1.31787	0.8	Pass
430	HHV-6B_U6	3.38041	1.48326	0.36	Fail
431	HHV-6B_U70	0.513463	0.340945	0.91	Pass
432	HHV-6B_U71	0.972364	0.633634	0.25	Fail
433	HHV-6B_U72	1.92748	0.389001	0.82	Pass
434	HHV-6B_U73	0.229005	0.501245	0.7	Pass
435	HHV-6B_U74	0.736852	0.85166	0.81	Pass
436	HHV-6B_U75	0.743902	0.605358	0.85	Pass
437	HHV-6B_U76	1.2955	0.756299	0.59	Pass
438	HHV-6B_U77	1.64803	0.300357	0.76	Pass
439	HHV-6B_U79	1.6671	0.692978	0.34	Pass
440	HHV-6B_U7	2.83774	1.53507	0.31	Fail
441	HHV-6B_U81	0.60115	0.551577	0.89	Pass
442	HHV-6B_U82	3.45758	2.21833	0.53	Fail
443	HHV-6B_U83	2.68753	1.0893	0.31	Fail
444	HHV-6B_U84	2.69542	1.79688	0.5	Pass
445	HHV-6B_U85	1.75315	0.734671	0.64	Pass
446	HHV-6B_U8	2.57405	0.848431	0.54	Pass
447	HHV-6B_U90_U86	1.50654	1.3632	0.33	Pass
448	HHV-6B_U90	1.00647	1.23576	0.21	Fail
449	HHV-6B_U91	1.37471	1.61089	0.28	Fail
450	HHV-6B_U94	1.09508	0.151177	0.54	Pass
451	HHV-6B_U95	0.733424	1.30055	0.29	Fail
452	HHV-6B_U9	3.73761	1.67577	0.26	Fail
453	HHV-7_DR1	1.44566	0.724761	0.42	Pass
454	HHV-7_DR6	0.934482	1.21735	0.43	Pass
455	HHV-7_U100	1.62269	1.72059	0.23	Fail
456	HHV-7_U10	1.14292	0.202038	0.84	Pass
457	HHV-7_U11	1.88434	1.34192	0.39	Pass
458	HHV-7_U12	1.60109	0.367407	0.73	Pass
459	HHV-7_U13	3.01124	1.24328	0.22	Fail
460	HHV-7_U14	0.858956	0.938156	0.54	Pass
461	HHV-7_U15	1.86932	1.54751	0.33	Pass
462	HHV-7_U17	3.93383	1.35051	0.79	Fail
463	HHV-7_U18	9.15348	0.741321	0.72	Fail
464	HHV-7_U19	2.91416	1.09997	0.61	Pass
465	HHV-7_U20	2.37373	1.82911	0.29	Fail
466	HHV-7_U21	2.78711	1.10587	0.39	Pass
467	HHV-7_U23	1.30358	1.02635	0.21	Fail
468	HHV-7_U24A	0.975655	0.806465	0.4	Pass
469	HHV-7_U24	1.47597	0.631472	0.35	Pass
470	HHV-7_U25	1.89123	0.327999	0.78	Pass
471	HHV-7_U26	3.12413	3.09031	0.45	Fail
472	HHV-7_U27	6.56656	1.22963	0.62	Fail
473	HHV-7_U28	2.66042	1.04522	0.77	Pass
474	HHV-7_U29	3.37837	1.76803	0.78	Fail
475	HHV-7_U2	0.735276	0.924587	0.52	Pass
476	HHV-7_U30	2.61645	0.451718	0.76	Pass
477	HHV-7_U31	3.41049	2.05296	0.3	Fail
478	HHV-7_U32	2.60062	1.1144	0.59	Pass
479	HHV-7_U33	1.28059	0.480719	0.6	Pass
480	HHV-7_U34	1.27469	0.962879	0.63	Pass
481	HHV-7_U35	6.0256	1.39601	0.48	Fail
482	HHV-7_U36	1.25588	0.421397	0.9	Pass
483	HHV-7_U37	0.42837	0.345694	0.75	Pass
484	HHV-7_U38	0.872968	0.323494	0.84	Pass
485	HHV-7_U39	1.30176	0.689057	0.53	Pass
486	HHV-7_U3	1.62423	1.27588	0.63	Pass
487	HHV-7_U40	2.29998	0.370697	0.75	Pass
488	HHV-7_U41	2.01187	0.468786	0.82	Pass
489	HHV-7_U42	1.33106	0.957472	0.57	Pass
490	HHV-7_U43	0.859284	0.48755	0.7	Pass
491	HHV-7_U44	4.17726	1.10187	0.51	Fail
492	HHV-7_U45	1.02651	0.904888	0.63	Pass
493	HHV-7_U46	2.19609	1.08729	0.43	Pass
494	HHV-7_U47A	1.63022	0.740096	0.44	Pass
495	HHV-7_U47	1.11921	1.31481	0.26	Fail
496	HHV-7_U48	1.01856	0.823839	0.8	Pass
497	HHV-7_U49	1.79826	0.78213	0.8	Pass
498	HHV-7_U4	1.09199	0.434206	0.75	Pass
499	HHV-7_U50	2.49873	0.850527	0.73	Pass
500	HHV-7_U51	5.23267	2.78403	0.56	Fail
501	HHV-7_U52	0.978909	0.18399	0.83	Pass
502	HHV-7_U53.5	2.54554	1.62055	0.2	Fail
503	HHV-7_U53	1.95006	1.16561	0.49	Pass
504	HHV-7_U54	1.19792	0.621151	0.88	Pass
505	HHV-7_U55A	9.41715	1.07654	0.65	Fail
506	HHV-7_U55B	2.12171	1.21021	0.42	Pass
507	HHV-7_U56	2.6456	2.3661	0.81	Fail
508	HHV-7_U57	3.47559	0.635915	0.77	Fail
509	HHV-7_U58	3.31679	0.76921	0.46	Fail
510	HHV-7_U59	0.725781	0.428198	0.87	Pass
511	HHV-7_U60	2.1009	0.554879	0.54	Pass
512	HHV-7_U62	2.69176	1.51329	0.58	Pass
513	HHV-7_U63	4.7457	1.92263	0.58	Fail
514	HHV-7_U64	1.68494	1.01472	0.72	Pass
515	HHV-7_U65	0.945559	0.62758	0.9	Pass
516	HHV-7_U67	2.72668	1.25365	0.61	Pass
517	HHV-7_U68	0.708215	0.550922	0.53	Pass
518	HHV-7_U69	0.732192	1.29368	0.82	Pass
519	HHV-7_U70	0.904367	0.540708	0.92	Pass
520	HHV-7_U71	1.52051	1.08198	0.25	Fail
521	HHV-7_U72	1.34998	0.642245	0.82	Pass
522	HHV-7_U73	0.829968	0.462158	0.7	Pass
523	HHV-7_U74	1.32356	1.29828	0.85	Pass
524	HHV-7_U75	0.997485	0.724346	0.85	Pass
525	HHV-7_U76	2.05397	0.701466	0.61	Pass
526	HHV-7_U77	1.96818	0.421851	0.76	Pass
527	HHV-7_U79	1.26925	1.04901	0.32	Pass
528	HHV-7_U7	2.93991	1.7005	0.29	Fail
529	HHV-7_U81	0.383297	0.173878	0.89	Pass
530	HHV-7_U82	3.14567	1.86697	0.49	Pass
531	HHV-7_U84	1.21762	0.916266	0.55	Pass
532	HHV-7_U85	0.303414	0.800929	0.64	Pass
533	HHV-7_U86	1.52765	1.23126	0.31	Fail
534	HHV-7_U90	0.608386	2.59317	0.23	Fail
535	HHV-7_U91	1.40396	1.11829	0.3	Fail
536	HHV-7_U95	1.09841	0.816151	0.41	Pass
537	HSV-1_RL1	2.90658	1.38069	0.26	Fail
538	HSV-1_RL2	2.93036	1.59727	0.26	Fail
539	HSV-1_RS1	1.74363	1.46411	0.45	Pass
540	HSV-1_UL10	1.81831	0.908666	0.71	Pass
541	HSV-1_UL11	1.50956	1.4842	0.27	Fail
542	HSV-1_UL12_UL12.5	1.0635	0.354515	0.85	Pass
543	HSV-1_UL12	0.582971	0.67399	0.72	Pass
544	HSV-1_UL13	0.506942	0.639832	0.77	Pass
545	HSV-1_UL14	2.46331	1.29008	0.51	Pass
546	HSV-1_UL15	1.13651	0.830371	0.55	Pass
547	HSV-1_UL16	1.77675	0.660658	0.83	Pass
548	HSV-1_UL17	0.915169	1.06699	0.75	Pass
549	HSV-1_UL18	1.93943	1.32561	0.76	Pass
550	HSV-1_UL19	2.53907	0.847668	0.76	Pass
551	HSV-1_UL1	1.5011	0.945364	0.5	Pass
552	HSV-1_UL20	0.77088	0.666941	0.64	Pass
553	HSV-1_UL21	1.09248	0.376851	0.51	Pass
554	HSV-1_UL22	1.84452	1.30326	0.78	Pass
555	HSV-1_UL23	0.726043	0.543879	0.83	Pass
556	HSV-1_UL24	0.970773	1.64773	0.69	Pass
557	HSV-1_UL25	1.90148	0.735696	0.71	Pass
558	HSV-1_UL26_pAP	2.49462	1.04393	0.19	Fail
559	HSV-1_UL26	1.83146	0.607879	0.45	Pass
560	HSV-1_UL27	0.853576	0.823932	0.5	Pass
561	HSV-1_UL28	2.39159	0.592069	0.7	Pass
562	HSV-1_UL29	2.3744	0.464092	0.8	Pass
563	HSV-1_UL2	0.356079	0.811269	0.7	Pass
564	HSV-1_UL30	0.73596	0.515509	0.77	Pass
565	HSV-1_UL31	1.52204	0.706417	0.7	Pass
566	HSV-1_UL32	0.468804	0.434697	0.86	Pass
567	HSV-1_UL33	3.69833	0.831304	0.4	Fail
568	HSV-1_UL34	1.09359	0.741257	0.6	Pass
569	HSV-1_UL35	4.72258	3.33925	0.56	Fail
570	HSV-1_UL36	3.91283	1.92895	0.43	Fail
571	HSV-1_UL37	2.2534	0.357023	0.62	Pass
572	HSV-1_UL38	2.77629	0.907579	0.71	Pass
573	HSV-1_UL39	0.80816	0.787725	0.74	Pass
574	HSV-1_UL3	2.11655	1.36952	0.54	Pass
575	HSV-1_UL40	0.749327	0.645377	0.83	Pass
576	HSV-1_UL41	0.769009	0.717192	0.74	Pass
577	HSV-1_UL42	0.854397	1.35727	0.57	Pass
578	HSV-1_UL43	2.87205	1.3666	0.4	Pass
579	HSV-1_UL44_gCsec	0.482055	0.536866	0.62	Pass
580	HSV-1_UL44	0.675579	0.535247	0.61	Pass
581	HSV-1_UL45	1.27927	0.978095	0.62	Pass
582	HSV-1_UL46	2.04645	1.12159	0.6	Pass
583	HSV-1_UL47	1.74898	0.31058	0.78	Pass
584	HSV-1_UL48	0.756311	0.456374	0.71	Pass
585	HSV-1_UL49A	1.29717	1.40311	0.36	Pass
586	HSV-1_UL49	1.6846	1.17901	0.38	Pass
587	HSV-1_UL4	0.97157	0.336453	0.67	Pass
588	HSV-1_UL50	1.13429	0.463425	0.81	Pass
589	HSV-1_UL51	2.27677	1.53355	0.49	Pass
590	HSV-1_UL52	1.13806	0.395839	0.59	Pass
591	HSV-1_UL53	2.79922	0.384777	0.68	Pass
592	HSV-1_UL54	0.954718	1.42202	0.55	Pass
593	HSV-1_UL55	2.01547	1.50415	0.84	Pass
594	HSV-1_UL56	2.293	0.772939	0.16	Fail
595	HSV-1_UL5	1.04801	0.234191	0.76	Pass
596	HSV-1_UL6	1.14941	0.673736	0.6	Pass
597	HSV-1_UL7	0.838286	0.552714	0.87	Pass
598	HSV-1_UL8	0.695844	0.439676	0.87	Pass
599	HSV-1_UL9	0.572846	0.241625	0.74	Pass
600	HSV-1_US10	1.61918	1.04473	0.46	Pass
601	HSV-1_US11	2.98249	0.456365	0.13	Fail
602	HSV-1_US12	1.77656	2.35182	0.29	Fail
603	HSV-1_US1_US1.5	3.37918	2.55397	0.4	Fail
604	HSV-1_US1	3.06221	1.18904	0.21	Fail
605	HSV-1_US2	2.75684	0.701449	0.74	Pass
606	HSV-1_US3	0.37512	0.856528	0.69	Pass
607	HSV-1_US4	1.93051	1.59979	0.24	Fail
608	HSV-1_US5	1.91277	1.4189	0.36	Pass
609	HSV-1_US6	1.58391	1.07166	0.62	Pass
610	HSV-1_US7	1.93033	1.14789	0.48	Pass
611	HSV-1_US8.5	1.63428	2.39394	0.21	Fail
612	HSV-1_US8	1.8446	0.923053	0.39	Pass
613	HSV-1_US9	2.11916	1.16493	0.31	Fail
614	HSV-2_RL1	1.07695	1.63397	0.27	Fail
615	HSV-2_RL2	1.64158	2.03812	0.23	Fail
616	HSV-2_RS1	0.930117	1.35521	0.45	Pass
617	HSV-2_UL10	1.72603	0.611082	0.72	Pass
618	HSV-2_UL11	1.46466	1.90456	0.26	Fail
619	HSV-2_UL12	0.781173	0.583767	0.73	Pass
620	HSV-2_UL13	0.705667	1.02071	0.78	Pass
621	HSV-2_UL14	1.3463	1.29813	0.5	Pass
622	HSV-2_UL15	1.64328	0.221199	0.54	Pass
623	HSV-2_UL16	0.442975	0.518625	0.82	Pass
624	HSV-2_UL17	1.29622	1.18282	0.75	Pass
625	HSV-2_UL18	0.897555	1.05707	0.77	Pass
626	HSV-2_UL19	1.74338	0.704473	0.8	Pass
627	HSV-2_UL1	1.62952	1.10101	0.53	Pass
628	HSV-2_UL20	0.865266	0.338253	0.65	Pass
629	HSV-2_UL21	1.35385	0.576384	0.5	Pass
630	HSV-2_UL22	1.26397	0.517877	0.78	Pass
631	HSV-2_UL23	1.26288	0.688046	0.82	Pass
632	HSV-2_UL24	0.786404	1.40146	0.66	Pass
633	HSV-2_UL25	1.39753	0.737013	0.71	Pass
634	HSV-2_UL26_pAP	2.40962	0.995025	0.19	Fail
635	HSV-2_UL26	1.63356	0.597867	0.46	Pass
636	HSV-2_UL27	0.66112	0.668653	0.49	Pass
637	HSV-2_UL28	1.39083	0.453485	0.78	Pass
638	HSV-2_UL29	1.12042	0.180249	0.83	Pass
639	HSV-2_UL2	0.21448	0.520706	0.87	Pass
640	HSV-2_UL30	0.817141	0.449441	0.77	Pass
641	HSV-2_UL31	0.440892	0.723445	0.68	Pass
642	HSV-2_UL32	0.436111	0.378484	0.86	Pass
643	HSV-2_UL33	0.717906	0.679915	0.37	Pass
644	HSV-2_UL34	1.75493	1.11676	0.63	Pass
645	HSV-2_UL35	2.70351	1.87469	0.44	Fail
646	HSV-2_UL36	2.41293	2.32304	0.43	Fail
647	HSV-2_UL37	2.4887	0.309468	0.67	Pass
648	HSV-2_UL38	1.33536	1.14852	0.71	Pass
649	HSV-2_UL39	1.05497	0.88823	0.73	Pass
650	HSV-2_UL3	1.73074	0.976717	0.54	Pass
651	HSV-2_UL40	0.695715	0.670293	0.83	Pass
652	HSV-2_UL41	1.1677	0.837082	0.76	Pass
653	HSV-2_UL42	0.882251	1.19542	0.59	Pass
654	HSV-2_UL43	2.99794	2.48393	0.46	Fail
655	HSV-2_UL44	0.86179	0.803373	0.62	Pass
656	HSV-2_UL45	2.72873	0.667171	0.58	Pass
657	HSV-2_UL46	2.17358	0.866678	0.6	Pass
658	HSV-2_UL47	1.19959	0.274252	0.8	Pass
659	HSV-2_UL48	0.952282	0.582154	0.71	Pass
660	HSV-2_UL49A	1.43482	1.3163	0.34	Pass
661	HSV-2_UL49	1.81986	0.84399	0.38	Pass
662	HSV-2_UL4	0.644673	0.803265	0.66	Pass
663	HSV-2_UL50	1.44744	0.921309	0.83	Pass
664	HSV-2_UL51	4.47346	2.57177	0.48	Fail
665	HSV-2_UL52	1.15268	0.372298	0.56	Pass
666	HSV-2_UL53	2.65443	0.339803	0.67	Pass
667	HSV-2_UL54	0.876019	1.18555	0.57	Pass
668	HSV-2_UL55	1.05337	0.437266	0.83	Pass
669	HSV-2_UL56	1.68402	0.917932	0.18	Fail
670	HSV-2_UL5	1.58079	0.329321	0.76	Pass
671	HSV-2_UL6	1.24135	0.847763	0.6	Pass
672	HSV-2_UL7	0.5968	0.708037	0.88	Pass
673	HSV-2_UL8	0.849433	0.26923	0.89	Pass
674	HSV-2_UL9	1.30967	0.29898	0.78	Pass
675	HSV-2_US10	1.82751	1.24301	0.46	Pass
676	HSV-2_US11	3.30062	1.401	0.15	Fail
677	HSV-2_US12	1.46921	1.89108	0.33	Fail
678	HSV-2_US1	1.84775	3.1266	0.3	Fail
679	HSV-2_US2	1.50617	0.607234	0.73	Pass
680	HSV-2_US3	0.745613	0.581027	0.7	Pass
681	HSV-2_US4	0.699555	1.29243	0.42	Pass
682	HSV-2_US5	2.53582	1.73008	0.38	Pass
683	HSV-2_US6	0.468376	1.28537	0.66	Pass
684	HSV-2_US7	1.16926	0.636925	0.5	Pass
685	HSV-2_US8A	1.58664	2.46025	0.22	Fail
686	HSV-2_US8	1.01489	0.600948	0.41	Pass
687	HSV-2_US9	2.12032	1.43643	0.35	Pass
688	KSHV_K10.1	1.35361	1.28022	0.26	Fail
689	KSHV_K10.2	1.77215	2.62888	0.27	Fail
690	KSHV_K11.1	1.82682	1.38435	0.26	Fail
691	KSHV_K12	6.58923	2.02684	0.27	Fail
692	KSHV_K14	1.64261	0.879052	0.65	Pass
693	KSHV_K15	4.4187	4.06165	0.46	Fail
694	KSHV_K1	4.53714	1.14806	0.54	Fail
695	KSHV_K2	0.760505	0.485056	0.76	Pass
696	KSHV_K3	1.47586	0.800254	0.43	Pass
697	KSHV_K4.1	1.88777	1.34394	0.61	Pass
698	KSHV_K4.2	4.18188	2.0204	0.31	Fail
699	KSHV_K4	1.51461	1.16954	0.61	Pass
700	KSHV_K5	2.02894	0.960019	0.47	Pass
701	KSHV_K6	1.07467	1.11178	0.61	Pass
702	KSHV_K7	1.37009	1.84582	0.23	Fail
703	KSHV_K8.1	2.2791	2.12995	0.19	Fail
704	KSHV_K8	2.81493	1.1272	0.23	Fail
705	KSHV_K9	1.68135	0.274417	0.62	Pass
706	KSHV_ORF10	0.331242	0.391286	0.86	Pass
707	KSHV_ORF11	0.560306	0.109308	0.82	Pass
708	KSHV_ORF16	4.06113	1.63333	0.84	Fail
709	KSHV_ORF17_pAP	1.82901	1.34821	0.19	Fail
710	KSHV_ORF17	1.5957	0.895235	0.48	Pass
711	KSHV_ORF18	0.980604	0.664057	0.88	Pass
712	KSHV_ORF19	2.10629	0.886925	0.71	Pass
713	KSHV_ORF20	0.462612	1.37001	0.69	Pass
714	KSHV_ORF21	0.695073	1.01163	0.59	Pass
715	KSHV_ORF22	1.00004	0.587673	0.8	Pass
716	KSHV_ORF23	0.642175	1.18413	0.56	Pass
717	KSHV_ORF24	1.23383	0.768277	0.37	Pass
718	KSHV_ORF25	1.97107	1.50574	0.79	Pass
719	KSHV_ORF26	1.05451	0.493092	0.79	Pass
720	KSHV_ORF27	2.23223	0.820029	0.52	Pass
721	KSHV_ORF28	0.39152	0.94767	0.31	Fail
722	KSHV_ORF29	1.20014	0.629025	0.51	Pass
723	KSHV_ORF2	1.77553	0.72091	0.83	Pass
724	KSHV_ORF30	2.84744	0.813151	0.51	Pass
725	KSHV_ORF31	0.797052	0.654342	0.7	Pass
726	KSHV_ORF32	1.46757	0.839745	0.65	Pass
727	KSHV_ORF33	0.6493	0.297344	0.88	Pass
728	KSHV_ORF34	1.19559	0.473696	0.62	Pass
729	KSHV_ORF35	1.14093	0.218103	0.56	Pass
730	KSHV_ORF36	0.979095	0.198543	0.84	Pass
731	KSHV_ORF37	0.882425	0.542733	0.9	Pass
732	KSHV_ORF38	1.47367	1.56101	0.22	Fail
733	KSHV_ORF39	1.52363	0.803493	0.75	Pass
734	KSHV_ORF40	1.30369	0.385955	0.75	Pass
735	KSHV_ORF42	0.461307	0.477328	0.81	Pass
736	KSHV_ORF43	2.00532	0.810151	0.64	Pass
737	KSHV_ORF44	2.0424	0.181193	0.76	Pass
738	KSHV_ORF45	2.59642	0.396133	0.13	Fail
739	KSHV_ORF46	0.483471	0.780521	0.89	Pass
740	KSHV_ORF47	4.23489	0.770207	0.57	Fail
741	KSHV_ORF48	1.51157	0.286689	0.7	Pass
742	KSHV_ORF49	0.644558	0.124214	0.84	Pass
743	KSHV_ORF4	0.79959	1.45215	0.44	Pass
744	KSHV_ORF50	1.72611	0.946544	0.5	Pass
745	KSHV_ORF52	1.82374	0.878661	0.46	Pass
746	KSHV_ORF53	1.48906	1.44915	0.34	Pass
747	KSHV_ORF54	0.36891	0.336113	0.86	Pass
748	KSHV_ORF55	5.29518	3.513	0.53	Fail
749	KSHV_ORF56	0.663864	0.34293	0.74	Pass
750	KSHV_ORF57	1.15322	1.27727	0.64	Pass
751	KSHV_ORF58	1.5506	0.457379	0.86	Pass
752	KSHV_ORF59	0.879273	0.961361	0.72	Pass
753	KSHV_ORF60	0.636728	0.361155	0.86	Pass
754	KSHV_ORF61	0.642899	0.225348	0.88	Pass
755	KSHV_ORF62	1.6236	0.388004	0.74	Pass
756	KSHV_ORF63	1.50189	0.659311	0.81	Pass
757	KSHV_ORF64	3.92858	2.09975	0.38	Fail
758	KSHV_ORF65	1.42529	1.9219	0.36	Fail
759	KSHV_ORF66	1.02191	1.11528	0.54	Pass
760	KSHV_ORF67A	1.93531	1.0727	0.48	Pass
761	KSHV_ORF67	1.98185	1.37073	0.66	Pass
762	KSHV_ORF68	0.8912	0.303026	0.9	Pass
763	KSHV_ORF69	0.896179	1.12943	0.7	Pass
764	KSHV_ORF6	1.67264	0.651122	0.82	Pass
765	KSHV_ORF70	0.112757	0.428621	0.84	Pass
766	KSHV_ORF71	0.998143	0.400248	0.83	Pass
767	KSHV_ORF72	1.15354	0.318718	0.9	Pass
768	KSHV_ORF73	1.96224	1.62729	0.33	Pass
769	KSHV_ORF74	1.63472	0.595033	0.73	Pass
770	KSHV_ORF75	1.32867	0.903738	0.92	Pass
771	KSHV_ORF7	2.30498	0.474033	0.77	Pass
772	KSHV_ORF8	1.26111	0.917164	0.49	Pass
773	KSHV_ORF9	0.681464	0.121752	0.83	Pass
774	VZV_ORF0	1.27818	1.19275	0.26	Fail
775	VZV_ORF10	1.64066	1.35271	0.79	Pass
776	VZV_ORF11	1.32305	0.986698	0.64	Pass
777	VZV_ORF12	1.63656	0.919505	0.63	Pass
778	VZV_ORF13	0.436125	1.29441	0.93	Pass
779	VZV_ORF14	0.317439	0.807633	0.49	Pass
780	VZV_ORF15	2.30262	0.476896	0.82	Pass
781	VZV_ORF16	0.821888	0.888888	0.7	Pass
782	VZV_ORF17	0.996129	0.820438	0.75	Pass
783	VZV_ORF18	0.460108	0.493861	0.86	Pass
784	VZV_ORF19	0.52198	0.183492	0.93	Pass
785	VZV_ORF1	2.46549	1.71951	0.33	Pass
786	VZV_ORF20	0.611453	0.484862	0.67	Pass
787	VZV_ORF21	2.26886	0.638482	0.71	Pass
788	VZV_ORF22	2.26562	1.28635	0.42	Pass
789	VZV_ORF23	1.73283	1.23251	0.33	Pass
790	VZV_ORF24	1.83546	0.806431	0.59	Pass
791	VZV_ORF25	1.0499	0.881298	0.35	Pass
792	VZV_ORF26	0.872952	0.451555	0.89	Pass
793	VZV_ORF27	1.13352	0.54364	0.71	Pass
794	VZV_ORF28	0.926947	0.375184	0.8	Pass
795	VZV_ORF29	1.48347	0.424447	0.83	Pass
796	VZV_ORF2	3.95394	1.97002	0.53	Fail
797	VZV_ORF30	1.72919	0.695687	0.77	Pass
798	VZV_ORF31	1.25478	0.720246	0.49	Pass
799	VZV_ORF32	1.62529	2.13379	0.37	Fail
800	VZV_ORF33_pAP	2.31599	1.4345	0.18	Fail
801	VZV_ORF33	1.70323	0.941765	0.46	Pass
802	VZV_ORF34	1.80061	0.48802	0.72	Pass
803	VZV_ORF35	0.86983	1.14487	0.69	Pass
804	VZV_ORF36	0.876241	0.4019	0.9	Pass
805	VZV_ORF37	1.52626	0.381774	0.77	Pass
806	VZV_ORF38	0.379056	0.603207	0.54	Pass
807	VZV_ORF39	1.53551	0.756844	0.62	Pass
808	VZV_ORF3	3.08139	0.905554	0.81	Pass
809	VZV_ORF40	2.63996	1.40827	0.79	Pass
810	VZV_ORF41	1.38836	1.31861	0.75	Pass
811	VZV_ORF42	1.8368	0.34397	0.53	Pass
812	VZV_ORF43	0.569205	0.867217	0.76	Pass
813	VZV_ORF44	0.377815	0.316898	0.85	Pass
814	VZV_ORF46	2.95272	1.72912	0.45	Pass
815	VZV_ORF47	1.29582	0.349552	0.79	Pass
816	VZV_ORF48	0.663576	0.794515	0.81	Pass
817	VZV_ORF49	1.48352	0.954946	0.27	Fail
818	VZV_ORF4	1.47886	0.524278	0.56	Pass
819	VZV_ORF50	1.54346	0.635945	0.77	Pass
820	VZV_ORF51	0.840208	0.479241	0.87	Pass
821	VZV_ORF52	0.604335	0.352801	0.89	Pass
822	VZV_ORF53	0.925523	0.562669	0.81	Pass
823	VZV_ORF54	2.14378	1.27354	0.55	Pass
824	VZV_ORF55	1.25018	0.159856	0.77	Pass
825	VZV_ORF56	1.45962	0.908545	0.72	Pass
826	VZV_ORF57	6.04012	1.00907	0.5	Fail
827	VZV_ORF58	1.3051	0.719866	0.63	Pass
828	VZV_ORF59	0.398635	0.82779	0.76	Pass
829	VZV_ORF5	2.21706	0.172328	0.69	Pass
830	VZV_ORF60	2.73196	0.21556	0.54	Pass
831	VZV_ORF61	0.985527	0.867258	0.24	Fail
832	VZV_ORF62	1.19116	1.48157	0.46	Pass
833	VZV_ORF63	1.27179	1.36271	0.49	Pass
834	VZV_ORF64	2.30431	0.887864	0.75	Pass
835	VZV_ORF65	0.760164	1.73018	0.3	Fail
836	VZV_ORF66	0.445945	1.0779	0.79	Pass
837	VZV_ORF67	1.15847	0.587874	0.57	Pass
838	VZV_ORF68	0.910894	0.714164	0.45	Pass
839	VZV_ORF6	1.47219	0.480799	0.62	Pass
840	VZV_ORF7	3.39445	2.40187	0.49	Fail
841	VZV_ORF8	2.04288	1.56431	0.74	Pass
842	VZV_ORF9A	2.66287	1.32393	0.36	Pass
843	VZV_ORF9	1.47067	1.54424	0.38	Pass

## Sheet: Sheet2
AlphaFold
	Protein	stdev mean pLDDT [>3.215218]	stdev stdev pLDDT [>1.869734]	pTM [<0.315]	Quality score
0	EBV_A0A1P7U1U3	4.21213	0.80273	0.212386	Fail
1	EBV_BARF0	1.81052	0.848847	0.171139	Fail
2	EBV_BBLF1	0.688493	1.46137	0.221519	Fail
3	EBV_BBLF2	1.22337	0.408943	0.787923	Pass
4	EBV_BCRF1-IL10H	0.627684	0.352041	0.803983	Pass
5	EBV_BDLF2	1.58124	0.990504	0.349346	Pass
6	EBV_BDLF3	1.16528	1.03954	0.175876	Fail
7	EBV_BFRF1A	2.37462	2.11066	0.424373	Fail
8	EBV_BFRF2	1.8558	0.724627	0.555415	Pass
9	EBV_BFRF3	2.76672	1.14049	0.366382	Pass
10	EBV_BHLF1	2.77952	1.19499	0.155408	Fail
11	EBV_BILF1	3.13584	1.09255	0.799734	Pass
12	EBV_BKRF4	2.48849	0.417338	0.124311	Fail
13	EBV_BLLF1	9.52932	4.59311	0.506244	Fail
14	EBV_BLLF2	2.44112	0.540134	0.159938	Fail
15	EBV_BNLF2b	3.19645	1.44748	0.375556	Pass
16	EBV_BOLF1	1.93503	0.84837	0.685035	Pass
17	EBV_BPLF1	2.40592	1.66209	0.414511	Pass
18	EBV_BRLF1	0.733548	1.26224	0.434448	Pass
19	EBV_BRRF2	2.75653	3.09	0.340201	Fail
20	EBV_BVRF2_pAP	2.06489	0.788662	0.191756	Fail
21	EBV_BXLF2	3.02375	0.475251	0.863076	Pass
22	EBV_EBNA2	3.57297	1.7087	0.199678	Fail
23	EBV_EBNA3A	1.35742	3.51907	0.233459	Fail
24	EBV_EBNA3B	1.43482	2.82264	0.277752	Fail
25	EBV_EBNA3C	2.12877	2.85402	0.288893	Fail
26	EBV_EBNALP	6.14178	3.94144	0.317982	Fail
27	EBV_EC-RF4	1.23814	0.514683	0.142611	Fail
28	EBV_LF1	1.19514	0.754885	0.701059	Pass
29	EBV_LF3	4.78123	1.37404	0.28693	Fail
30	EBV_LMP1	1.65983	3.61126	0.188887	Fail
31	EBV_RPMS1	4.92637	0.486121	0.114717	Fail
32	HCMV_IRS1_IRS1-263	3.17609	1.12429	0.162436	Fail
33	HCMV_RL10	2.36048	0.568948	0.220711	Fail
34	HCMV_RL11	1.50495	0.617013	0.528542	Pass
35	HCMV_RL1	1.96533	0.228897	0.191699	Fail
36	HCMV_RL5A	5.36679	0.928259	0.503488	Fail
37	HCMV_RL8A	2.55187	0.709184	0.301098	Fail
38	HCMV_TRS1	3.14704	0.521792	0.683	Pass
39	HCMV_UL102	1.00476	0.630907	0.753863	Pass
40	HCMV_UL111A	2.89217	1.17431	0.714954	Pass
41	HCMV_UL116	1.56019	1.24193	0.242983	Fail
42	HCMV_UL117	2.83578	0.773089	0.362629	Pass
43	HCMV_UL120	2.04012	1.30538	0.430639	Pass
44	HCMV_UL124	2.73325	1.62085	0.226318	Fail
45	HCMV_UL128	16.9599	4.3741	0.632247	Fail
46	HCMV_UL131A	2.52075	1.66854	0.462748	Pass
47	HCMV_UL132	2.45883	0.932926	0.203542	Fail
48	HCMV_UL133	5.78915	1.65795	0.293226	Fail
49	HCMV_UL135	5.67502	0.862725	0.177991	Fail
50	HCMV_UL136	2.01429	1.50215	0.242667	Fail
51	HCMV_UL138	2.54877	1.68022	0.221382	Fail
52	HCMV_UL139	1.45112	1.11037	0.249553	Fail
53	HCMV_UL13	2.0816	1.39319	0.166149	Fail
54	HCMV_UL140	3.98098	0.84625	0.202355	Fail
55	HCMV_UL142	2.61507	0.949322	0.616687	Pass
56	HCMV_UL145	0.653963	0.418345	0.217232	Fail
57	HCMV_UL148C	1.89233	0.572259	0.364481	Pass
58	HCMV_UL150A	1.58489	0.415858	0.27674	Fail
59	HCMV_UL150	1.78848	1.8767	0.177877	Fail
60	HCMV_UL15A	3.30989	2.48691	0.272904	Fail
61	HCMV_UL16	18.7797	6.59559	0.608613	Fail
62	HCMV_UL17	1.57229	1.7653	0.23336	Fail
63	HCMV_UL20	2.27349	0.655934	0.504855	Pass
64	HCMV_UL21A	7.91636	0.351451	0.114351	Fail
65	HCMV_UL22A	4.84182	1.98882	0.215453	Fail
66	HCMV_UL30	2.74583	1.87515	0.300683	Fail
67	HCMV_UL35_UL35A	1.65592	0.312192	0.179651	Fail
68	HCMV_UL36	0.805237	0.513065	0.876254	Pass
69	HCMV_UL37_pUL37m	1.82693	0.920017	0.397732	Pass
70	HCMV_UL37_vMIA	2.16494	0.846942	0.271043	Fail
71	HCMV_UL40	5.86454	1.94995	0.377646	Fail
72	HCMV_UL42	1.03947	0.896999	0.262424	Fail
73	HCMV_UL44	14.4901	7.9952	0.6091	Fail
74	HCMV_UL45	0.748817	0.753955	0.810483	Pass
75	HCMV_UL48A	2.68288	0.677733	0.685934	Pass
76	HCMV_UL50	1.71242	1.20992	0.490789	Pass
77	HCMV_UL51	3.36019	1.65206	0.395882	Fail
78	HCMV_UL5	1.912	1.36817	0.237691	Fail
79	HCMV_UL73	1.48333	1.49268	0.271462	Fail
80	HCMV_UL74	2.8806	0.912404	0.492984	Pass
81	HCMV_UL80_UL80.3	1.75964	1.02964	0.207295	Fail
82	HCMV_UL80_UL80.4	1.8199	0.803633	0.243252	Fail
83	HCMV_UL80_pAP	2.1433	0.581588	0.223695	Fail
84	HCMV_UL84	2.06184	1.1324	0.652873	Pass
85	HCMV_UL85	0.777533	0.314921	0.831179	Pass
86	HCMV_UL91	3.48218	2.74784	0.487644	Fail
87	HCMV_UL93	0.454339	0.763574	0.595132	Pass
88	HCMV_UL99	1.81236	0.564875	0.189011	Fail
89	HCMV_US10	9.32989	2.35223	0.564171	Fail
90	HCMV_US12	1.60639	0.995492	0.76071	Pass
91	HCMV_US13	2.32424	0.571805	0.751339	Pass
92	HCMV_US19	0.883578	0.582429	0.787573	Pass
93	HCMV_US1	2.88313	0.731046	0.517777	Pass
94	HCMV_US21	4.58755	1.30411	0.705382	Fail
95	HCMV_US29	4.37423	2.05285	0.31361	Fail
96	HCMV_US30	2.27165	1.73252	0.258127	Fail
97	HCMV_US31	2.65947	2.18541	0.466463	Fail
98	HCMV_US33A	1.50267	0.865553	0.261014	Fail
99	HCMV_US34	3.5459	4.17464	0.194213	Fail
100	HCMV_US6	2.47889	1.3344	0.251556	Fail
101	HCMV_US7	3.75795	1.26049	0.276705	Fail
102	HCMV_US8	1.47478	0.604329	0.538412	Pass
103	HHV-6A_DR1	2.40885	2.88643	0.226035	Fail
104	HHV-6A_U100	0.779426	0.854362	0.224539	Fail
105	HHV-6A_U13	4.14698	0.756391	0.22721	Fail
106	HHV-6A_U15	15.8456	4.14815	0.826911	Fail
107	HHV-6A_U17_U16	2.58212	3.33994	0.489535	Fail
108	HHV-6A_U17	0.554193	0.676837	0.844872	Pass
109	HHV-6A_U20	3.05768	1.93235	0.347584	Fail
110	HHV-6A_U21	5.51278	2.03342	0.503315	Fail
111	HHV-6A_U22	2.46579	3.67579	0.217053	Fail
112	HHV-6A_U23	2.06734	1.82311	0.208228	Fail
113	HHV-6A_U26	1.74414	0.992657	0.227593	Fail
114	HHV-6A_U27	9.98633	2.04554	0.698468	Fail
115	HHV-6A_U28	0.745127	0.882354	0.908135	Pass
116	HHV-6A_U29	3.80224	5.86797	0.85314	Fail
117	HHV-6A_U31	2.51573	0.671624	0.437545	Pass
118	HHV-6A_U35	1.89188	1.95888	0.465584	Fail
119	HHV-6A_U3	0.936148	0.410542	0.839966	Pass
120	HHV-6A_U44	4.60018	0.627851	0.525268	Fail
121	HHV-6A_U46	3.50273	1.17752	0.434722	Fail
122	HHV-6A_U47	2.4866	1.81355	0.254319	Fail
123	HHV-6A_U51	1.77156	1.14679	0.796879	Pass
124	HHV-6A_U53.5	1.1822	0.709904	0.213854	Fail
125	HHV-6A_U55	1.30307	1.04502	0.821666	Pass
126	HHV-6A_U62	1.61743	1.2213	0.366868	Pass
127	HHV-6A_U71	2.09635	0.94887	0.242751	Fail
128	HHV-6A_U83	2.54637	1.48729	0.37884	Pass
129	HHV-6A_U84	1.33717	0.27695	0.491645	Pass
130	HHV-6A_U90_U89	1.12366	1.82778	0.215986	Fail
131	HHV-6A_U91	1.50403	1.4127	0.284057	Fail
132	HHV-6A_U95	2.15145	1.34244	0.466583	Pass
133	HHV-6B_B1	1.73538	0.866997	0.101414	Fail
134	HHV-6B_B2	1.12091	0.909969	0.130844	Fail
135	HHV-6B_B3	3.1595	3.27474	0.273132	Fail
136	HHV-6B_B4	7.99755	8.05046	0.338533	Fail
137	HHV-6B_B5	4.66666	1.13271	0.11295	Fail
138	HHV-6B_B6	11.0249	2.81768	0.260714	Fail
139	HHV-6B_B7	10.1507	0.891377	0.386049	Fail
140	HHV-6B_B8	7.61279	3.60088	0.504292	Fail
141	HHV-6B_B9	3.03065	0.309083	0.166452	Fail
142	HHV-6B_DR1	1.73626	0.874168	0.227911	Fail
143	HHV-6B_DR3	3.56523	1.24343	0.170576	Fail
144	HHV-6B_U100	1.7001	1.71621	0.240297	Fail
145	HHV-6B_U13	6.45467	1.87971	0.298758	Fail
146	HHV-6B_U15	18.7729	3.27221	0.819247	Fail
147	HHV-6B_U18	1.75303	0.788917	0.738887	Pass
148	HHV-6B_U20	3.89852	1.7677	0.312734	Fail
149	HHV-6B_U21	3.936	2.33519	0.424957	Fail
150	HHV-6B_U22	1.10687	2.93357	0.24188	Fail
151	HHV-6B_U23	1.21802	0.74596	0.185755	Fail
152	HHV-6B_U25	0.4056	0.566544	0.833033	Pass
153	HHV-6B_U26	1.30009	0.83579	0.233087	Fail
154	HHV-6B_U27	13.5585	4.87278	0.704555	Fail
155	HHV-6B_U31	3.02071	0.546878	0.435559	Pass
156	HHV-6B_U3	1.44728	0.491789	0.829955	Pass
157	HHV-6B_U44	3.19127	1.5718	0.514496	Pass
158	HHV-6B_U47	0.945106	1.01715	0.209013	Fail
159	HHV-6B_U6	4.27112	1.24934	0.264551	Fail
160	HHV-6B_U71	2.68815	1.61203	0.234971	Fail
161	HHV-6B_U7	1.57976	0.673395	0.555407	Pass
162	HHV-6B_U82	3.52759	0.567695	0.725967	Fail
163	HHV-6B_U83	2.37886	0.557036	0.290121	Fail
164	HHV-6B_U90	1.67517	3.35907	0.259995	Fail
165	HHV-6B_U91	1.09012	1.17992	0.277667	Fail
166	HHV-6B_U95	1.6676	0.961366	0.392331	Pass
167	HHV-6B_U9	6.86667	2.57764	0.342876	Fail
168	HHV-7_U100	2.50656	2.45985	0.337202	Fail
169	HHV-7_U13	2.61015	0.674241	0.199143	Fail
170	HHV-7_U17	0.988052	1.08002	0.850433	Pass
171	HHV-7_U18	0.401615	0.477263	0.746958	Pass
172	HHV-7_U20	7.855	1.0346	0.466532	Fail
173	HHV-7_U23	2.5441	0.587849	0.224865	Fail
174	HHV-7_U26	3.55473	1.03163	0.331426	Fail
175	HHV-7_U27	7.63242	1.51321	0.707126	Fail
176	HHV-7_U29	0.374174	0.36588	0.809467	Pass
177	HHV-7_U31	2.43325	0.988734	0.454499	Pass
178	HHV-7_U35	4.24086	1.86141	0.468963	Fail
179	HHV-7_U44	2.46867	1.15402	0.480566	Pass
180	HHV-7_U47	1.68794	0.532877	0.257747	Fail
181	HHV-7_U51	2.70807	0.416541	0.848292	Pass
182	HHV-7_U53.5	1.29214	1.11503	0.213866	Fail
183	HHV-7_U55A	4.7039	0.601372	0.764908	Fail
184	HHV-7_U56	2.04361	0.624171	0.81071	Pass
185	HHV-7_U57	5.08077	4.84779	0.81917	Fail
186	HHV-7_U58	2.61693	0.727792	0.458544	Pass
187	HHV-7_U63	4.64586	1.53048	0.531082	Fail
188	HHV-7_U71	1.2705	1.28537	0.261301	Fail
189	HHV-7_U7	2.78964	0.917761	0.481522	Pass
190	HHV-7_U86	1.94803	0.751819	0.315513	Pass
191	HHV-7_U90	0.579392	1.29538	0.203098	Fail
192	HHV-7_U91	1.21567	0.741627	0.307852	Fail
193	HSV-1_RL1	2.12451	1.4896	0.244652	Fail
194	HSV-1_RL2	2.09168	1.48952	0.238932	Fail
195	HSV-1_UL11	2.09681	1.17388	0.271934	Fail
196	HSV-1_UL26_pAP	2.42297	1.07795	0.188783	Fail
197	HSV-1_UL33	1.08907	0.627259	0.399255	Pass
198	HSV-1_UL35	1.59097	1.15973	0.610913	Pass
199	HSV-1_UL36	3.25465	2.62465	0.422577	Fail
200	HSV-1_UL56	1.73984	0.837919	0.183662	Fail
201	HSV-1_US11	1.51622	2.3789	0.193728	Fail
202	HSV-1_US12	5.80228	1.60575	0.473581	Fail
203	HSV-1_US1_US1.5	3.05509	2.00213	0.414735	Fail
204	HSV-1_US1	3.92785	3.45999	0.311096	Fail
205	HSV-1_US4	1.95382	1.45748	0.246551	Fail
206	HSV-1_US8.5	1.25386	1.70298	0.208851	Fail
207	HSV-1_US9	2.09671	0.735681	0.3684	Pass
208	HSV-2_RL1	0.964096	1.35926	0.270139	Fail
209	HSV-2_RL2	1.41304	1.10797	0.25454	Fail
210	HSV-2_UL11	2.38949	1.19125	0.263329	Fail
211	HSV-2_UL26_pAP	2.47703	1.43761	0.196522	Fail
212	HSV-2_UL35	4.09447	1.63999	0.568092	Fail
213	HSV-2_UL36	2.16788	2.33753	0.43674	Fail
214	HSV-2_UL43	3.36206	1.85305	0.440455	Fail
215	HSV-2_UL51	3.07438	2.00223	0.46273	Fail
216	HSV-2_UL56	1.92793	0.90911	0.183042	Fail
217	HSV-2_US11	1.73863	1.61294	0.196819	Fail
218	HSV-2_US12	2.01974	1.08124	0.466763	Pass
219	HSV-2_US1	0.512666	2.76195	0.314933	Fail
220	HSV-2_US8A	1.90907	2.15979	0.221677	Fail
221	KSHV_K10.1	1.78278	1.54385	0.511873	Pass
222	KSHV_K10.2	0.590837	0.991098	0.584358	Pass
223	KSHV_K11.1	2.92373	1.076	0.507676	Pass
224	KSHV_K12	3.98158	0.957872	0.190822	Fail
225	KSHV_K15	3.89857	2.89499	0.355176	Fail
226	KSHV_K1	0.857536	0.547976	0.557867	Pass
227	KSHV_K4.2	2.47773	1.98301	0.303583	Fail
228	KSHV_K7	3.06114	2.50817	0.212181	Fail
229	KSHV_K8.1	2.28586	1.3639	0.21729	Fail
230	KSHV_K8	3.29474	1.00554	0.229477	Fail
231	KSHV_ORF16	2.06515	1.15375	0.782363	Pass
232	KSHV_ORF17_pAP	2.42573	1.42353	0.259653	Fail
233	KSHV_ORF28	0.813047	0.586704	0.315951	Pass
234	KSHV_ORF38	1.82809	2.20339	0.230524	Fail
235	KSHV_ORF45	3.42175	0.742223	0.185801	Fail
236	KSHV_ORF47	4.28012	0.919045	0.579767	Fail
237	KSHV_ORF55	0.808875	1.58648	0.465645	Pass
238	KSHV_ORF64	1.76512	0.836229	0.479005	Pass
239	KSHV_ORF65	2.43428	1.4664	0.350565	Pass
240	VZV_ORF0	2.03867	0.850501	0.251271	Fail
241	VZV_ORF2	9.61374	7.12932	0.522534	Fail
242	VZV_ORF32	3.72749	3.72663	0.469333	Fail
243	VZV_ORF33_pAP	2.13023	1.01438	0.218804	Fail
244	VZV_ORF49	1.72886	1.01813	0.281905	Fail
245	VZV_ORF57	3.36778	1.2841	0.289095	Fail
246	VZV_ORF61	1.36582	1.46726	0.319576	Pass
247	VZV_ORF65	1.38547	1.35987	0.287129	Fail
248	VZV_ORF7	2.45887	1.71014	0.463335	Pass

## Sheet: Sheet3
ColabFold 20x recycles
	Protein	stdev mean pLDDT [>3.215218]	stdev stdev pLDDT [>1.869734]	pTM [<0.315]	Quality score
0	EBV_A0A1P7U1U3	4.64549	0.69176	0.19	fail
1	EBV_BARF0	2.09647	1.92276	0.16	fail
2	EBV_BBLF1	1.95573	1.82769	0.25	fail
3	EBV_BBLF2	2.48911	0.44093	0.72	pass
4	EBV_BCRF1-IL10H	4.1919	0.759754	0.82	fail
5	EBV_BDLF2	1.69441	2.92948	0.34	fail
6	EBV_BDLF3	1.00331	2.22619	0.17	fail
7	EBV_BFRF1A	4.52427	1.30382	0.43	fail
8	EBV_BFRF2	1.10256	0.710542	0.61	pass
9	EBV_BFRF3	1.74279	1.81522	0.36	pass
10	EBV_BHLF1	3.94715	0.861262	0.18	fail
11	EBV_BILF1	7.32687	0.589864	0.77	fail
12	EBV_BKRF4	2.67693	0.732656	0.12	fail
13	EBV_BLLF1	1.5076	1.96357	0.36	fail
14	EBV_BLLF2	2.03933	0.832518	0.14	fail
15	EBV_BNLF2b	3.18558	1.80597	0.26	fail
16	EBV_BOLF1	1.9365	0.933082	0.7	pass
17	EBV_BPLF1	2.45588	0.883028	0.4	pass
18	EBV_BRLF1	1.7882	1.421	0.44	pass
19	EBV_BRRF2	3.80811	2.17096	0.56	fail
20	EBV_BVRF2_pAP	2.30436	1.0184	0.2	fail
21	EBV_BXLF2	1.38433	0.564927	0.83	pass
22	EBV_EBNA2	2.33519	0.385389	0.18	fail
23	EBV_EBNA3A	2.25631	3.39466	0.28	fail
24	EBV_EBNA3B	2.40098	1.31651	0.29	fail
25	EBV_EBNA3C	2.45971	1.95801	0.27	fail
26	EBV_EBNALP	4.18956	1.23755	0.24	fail
27	EBV_EC-RF4	1.22731	0.448528	0.18	fail
28	EBV_LF1	4.60679	2.65001	0.46	fail
29	EBV_LF3	1.9725	0.749691	0.21	fail
30	EBV_LMP1	1.65637	2.77536	0.2	fail
31	EBV_RPMS1	1.25498	1.01741	0.16	fail
32	HCMV_IRS1_IRS1-263	4.00878	1.77456	0.16	fail
33	HCMV_RL10	0.449438	1.22861	0.18	fail
34	HCMV_RL11	6.45747	3.35779	0.48	fail
35	HCMV_RL1	4.37928	1.95272	0.32	fail
36	HCMV_RL5A	6.98434	1.64028	0.54	fail
37	HCMV_RL8A	1.94242	1.19924	0.31	fail
38	HCMV_TRS1	2.19894	1.67022	0.47	pass
39	HCMV_UL102	1.19431	0.709183	0.76	pass
40	HCMV_UL111A	3.94238	1.1577	0.71	fail
41	HCMV_UL116	2.04218	1.13398	0.29	fail
42	HCMV_UL117	1.69128	1.46582	0.41	pass
43	HCMV_UL120	8.69366	1.4417	0.54	fail
44	HCMV_UL124	2.92203	1.69297	0.21	fail
45	HCMV_UL128	6.24977	1.59091	0.52	fail
46	HCMV_UL131A	9.46202	2.37291	0.53	fail
47	HCMV_UL132	3.64999	1.62208	0.19	fail
48	HCMV_UL133	2.06248	1.26253	0.18	fail
49	HCMV_UL135	3.72076	1.44721	0.17	fail
50	HCMV_UL136	2.14479	2.20007	0.23	fail
51	HCMV_UL138	2.64076	3.35306	0.26	fail
52	HCMV_UL139	1.2351	1.53868	0.23	fail
53	HCMV_UL13	1.90343	1.3432	0.16	fail
54	HCMV_UL140	3.60414	1.07295	0.21	fail
55	HCMV_UL142	1.61086	1.70604	0.26	fail
56	HCMV_UL145	2.11926	0.498304	0.25	fail
57	HCMV_UL148C	5.21065	1.29438	0.4	fail
58	HCMV_UL150A	3.50983	1.11374	0.3	fail
59	HCMV_UL150	2.34203	2.30422	0.16	fail
60	HCMV_UL15A	1.72089	3.12794	0.24	fail
61	HCMV_UL16	2.19547	2.18636	0.28	fail
62	HCMV_UL17	2.2493	0.850022	0.23	fail
63	HCMV_UL20	2.83607	1.45848	0.54	pass
64	HCMV_UL21A	7.94583	1.35859	0.12	fail
65	HCMV_UL22A	4.57814	1.07451	0.1	fail
66	HCMV_UL30	3.4203	1.28907	0.48	fail
67	HCMV_UL35_UL35A	2.03117	0.864706	0.18	fail
68	HCMV_UL36	3.08785	1.27189	0.84	pass
69	HCMV_UL37_pUL37m	4.32383	0.808696	0.36	fail
70	HCMV_UL37_vMIA	3.32333	1.20786	0.24	fail
71	HCMV_UL40	3.64973	0.673231	0.32	fail
72	HCMV_UL42	1.24513	1.31851	0.29	fail
73	HCMV_UL44	11.7294	7.07188	0.6	fail
74	HCMV_UL45	2.94787	1.28719	0.53	pass
75	HCMV_UL48A	5.00059	0.777649	0.7	fail
76	HCMV_UL50	1.31636	1.28637	0.46	pass
77	HCMV_UL51	3.59289	1.97333	0.42	fail
78	HCMV_UL5	2.9331	2.51737	0.23	fail
79	HCMV_UL73	1.0532	1.68781	0.27	fail
80	HCMV_UL74	7.03253	2.59002	0.65	fail
81	HCMV_UL80_UL80.3	1.94909	0.84802	0.19	fail
82	HCMV_UL80_UL80.4	2.19425	0.886599	0.19	fail
83	HCMV_UL80_pAP	2.54565	1.06484	0.19	fail
84	HCMV_UL84	2.5379	1.233	0.68	pass
85	HCMV_UL85	2.45825	1.13884	0.84	pass
86	HCMV_UL91	0.460849	1.12638	0.52	pass
87	HCMV_UL93	0.702758	1.05695	0.6	pass
88	HCMV_UL99	2.89847	1.30478	0.21	fail
89	HCMV_US10	9.72038	1.51654	0.64	fail
90	HCMV_US12	6.22888	1.25398	0.65	fail
91	HCMV_US13	3.18206	0.143792	0.75	pass
92	HCMV_US19	1.49648	0.817142	0.3	fail
93	HCMV_US1	3.93655	2.38532	0.49	fail
94	HCMV_US21	2.59753	1.13038	0.42	pass
95	HCMV_US29	5.19146	3.32943	0.37	fail
96	HCMV_US30	3.87115	1.58703	0.28	fail
97	HCMV_US31	5.40454	2.617	0.49	fail
98	HCMV_US33A	0.587784	0.665999	0.29	fail
99	HCMV_US34	4.08674	4.20911	0.19	fail
100	HCMV_US6	2.33661	1.22507	0.23	fail
101	HCMV_US7	2.57571	1.01939	0.25	fail
102	HCMV_US8	3.30994	1.8642	0.5	fail
103	HHV-6A_DR1	1.66195	2.077	0.36	fail
104	HHV-6A_U100	3.56256	3.4154	0.36	fail
105	HHV-6A_U13	2.08395	1.1	0.19	fail
106	HHV-6A_U15	3.6122	2.17282	0.83	fail
107	HHV-6A_U17_U16	5.37571	2.67214	0.25	fail
108	HHV-6A_U17	6.43355	1.12442	0.75	fail
109	HHV-6A_U20	4.26332	1.37943	0.35	fail
110	HHV-6A_U21	3.43383	1.66294	0.35	fail
111	HHV-6A_U22	2.36205	2.68257	0.27	fail
112	HHV-6A_U23	1.63301	2.52119	0.17	fail
113	HHV-6A_U26	2.5951	2.7401	0.39	fail
114	HHV-6A_U27	0.807012	0.89278	0.69	pass
115	HHV-6A_U28	1.73555	0.71108	0.81	pass
116	HHV-6A_U29	0.942534	1.22013	0.76	pass
117	HHV-6A_U31	5.1285	1.61112	0.42	fail
118	HHV-6A_U35	6.44232	2.21911	0.51	fail
119	HHV-6A_U3	0.668585	0.398284	0.79	pass
120	HHV-6A_U44	3.83175	1.49889	0.51	fail
121	HHV-6A_U46	3.95412	0.656365	0.44	fail
122	HHV-6A_U47	1.01055	1.97234	0.24	fail
123	HHV-6A_U51	1.791	0.51896	0.78	pass
124	HHV-6A_U53.5	1.16693	1.3425	0.21	fail
125	HHV-6A_U55	7.2132	0.803636	0.64	fail
126	HHV-6A_U62	3.39033	1.77593	0.53	fail
127	HHV-6A_U71	2.34822	1.14046	0.27	fail
128	HHV-6A_U83	1.53943	1.26558	0.28	fail
129	HHV-6A_U84	1.71464	1.55031	0.51	pass
130	HHV-6A_U90_U89	3.81109	4.5596	0.31	fail
131	HHV-6A_U91	0.890367	1.24441	0.27	fail
132	HHV-6A_U95	2.09162	0.921786	0.37	pass
133	HHV-6B_B1	1.34684	0.344731	0.12	fail
134	HHV-6B_B2	1.21632	0.590203	0.17	fail
135	HHV-6B_B3	4.33876	1.09303	0.22	fail
136	HHV-6B_B4	1.78672	1.44575	0.29	fail
137	HHV-6B_B5	2.83578	0.932884	0.11	fail
138	HHV-6B_B6	5.15453	3.00615	0.29	fail
139	HHV-6B_B7	3.18287	3.00045	0.42	fail
140	HHV-6B_B8	5.67061	2.20199	0.53	fail
141	HHV-6B_B9	1.71425	1.21627	0.18	fail
142	HHV-6B_DR1	4.80563	2.55495	0.45	fail
143	HHV-6B_DR3	4.28004	1.30874	0.16	fail
144	HHV-6B_U100	6.67489	5.17976	0.47	fail
145	HHV-6B_U13	2.2965	1.54762	0.21	fail
146	HHV-6B_U15	17.1965	3.36654	0.8	fail
147	HHV-6B_U18	0.913147	0.756387	0.74	pass
148	HHV-6B_U20	2.01707	1.86394	0.27	fail
149	HHV-6B_U21	3.24811	1.00881	0.3	fail
150	HHV-6B_U22	4.90983	4.42953	0.49	fail
151	HHV-6B_U23	1.0417	2.37513	0.18	fail
152	HHV-6B_U25	0.991118	0.490047	0.77	pass
153	HHV-6B_U26	2.27959	2.21475	0.42	fail
154	HHV-6B_U27	1.085	0.651637	0.68	pass
155	HHV-6B_U31	3.37443	0.689438	0.41	fail
156	HHV-6B_U3	0.895863	0.484726	0.76	pass
157	HHV-6B_U44	2.60221	1.37076	0.46	pass
158	HHV-6B_U47	1.36232	1.10744	0.24	fail
159	HHV-6B_U6	10.9669	3.34704	0.54	fail
160	HHV-6B_U71	0.338024	0.963872	0.27	fail
161	HHV-6B_U7	4.11278	1.97776	0.42	fail
162	HHV-6B_U82	7.46456	2.4565	0.68	fail
163	HHV-6B_U83	2.88508	1.62842	0.31	fail
164	HHV-6B_U90	4.96328	4.7742	0.38	fail
165	HHV-6B_U91	1.44285	1.52449	0.28	fail
166	HHV-6B_U95	0.492269	2.0373	0.36	fail
167	HHV-6B_U9	4.72139	1.97724	0.3	fail
168	HHV-7_U100	2.23143	1.96785	0.27	fail
169	HHV-7_U13	4.94417	1.15786	0.22	fail
170	HHV-7_U17	3.13657	1.23879	0.81	pass
171	HHV-7_U18	1.8048	1.17965	0.76	pass
172	HHV-7_U20	5.64583	1.32971	0.35	fail
173	HHV-7_U23	2.07096	1.41406	0.22	fail
174	HHV-7_U26	5.33996	2.6249	0.48	fail
175	HHV-7_U27	0.736348	0.74866	0.69	pass
176	HHV-7_U29	1.39884	0.458778	0.8	pass
177	HHV-7_U31	1.98309	0.886013	0.33	pass
178	HHV-7_U35	3.66671	1.6226	0.54	fail
179	HHV-7_U44	3.87017	1.06225	0.51	fail
180	HHV-7_U47	2.05062	1.75183	0.36	pass
181	HHV-7_U51	4.85695	3.13886	0.48	fail
182	HHV-7_U53.5	2.65482	1.43716	0.21	fail
183	HHV-7_U55A	10.3666	1.25218	0.81	fail
184	HHV-7_U56	2.65588	2.19332	0.81	fail
185	HHV-7_U57	1.60156	1.04039	0.78	pass
186	HHV-7_U58	3.9435	0.571868	0.65	fail
187	HHV-7_U63	1.20457	0.608154	0.54	pass
188	HHV-7_U71	1.54239	1.16592	0.25	fail
189	HHV-7_U7	0.795005	0.762034	0.32	pass
190	HHV-7_U86	1.87123	1.04739	0.31	fail
191	HHV-7_U90	4.58327	7.48206	0.35	fail
192	HHV-7_U91	1.77493	1.15861	0.32	pass
193	HSV-1_RL1	2.21379	1.57031	0.27	fail
194	HSV-1_RL2	2.99703	1.30126	0.26	fail
195	HSV-1_UL11	1.63688	1.24747	0.26	fail
196	HSV-1_UL26_pAP	2.97028	1.20094	0.2	fail
197	HSV-1_UL33	2.55649	0.718449	0.37	pass
198	HSV-1_UL35	3.05431	1.47673	0.58	pass
199	HSV-1_UL36	1.84811	1.55142	0.42	pass
200	HSV-1_UL56	1.7848	0.764095	0.17	fail
201	HSV-1_US11	3.03443	0.956714	0.14	fail
202	HSV-1_US12	3.09263	3.14353	0.29	fail
203	HSV-1_US1_US1.5	1.78518	0.904759	0.47	pass
204	HSV-1_US1	2.59636	1.02163	0.33	pass
205	HSV-1_US4	2.23277	0.956034	0.24	fail
206	HSV-1_US8.5	1.75877	2.27938	0.21	fail
207	HSV-1_US9	1.8649	1.30436	0.36	pass
208	HSV-2_RL1	1.01436	1.61293	0.28	fail
209	HSV-2_RL2	1.8774	1.99945	0.28	fail
210	HSV-2_UL11	1.87332	1.59972	0.26	fail
211	HSV-2_UL26_pAP	2.75449	1.57927	0.19	fail
212	HSV-2_UL35	2.43183	1.32934	0.56	pass
213	HSV-2_UL36	2.15707	1.95255	0.42	fail
214	HSV-2_UL43	3.94864	2.12657	0.49	fail
215	HSV-2_UL51	4.15862	2.12326	0.49	fail
216	HSV-2_UL56	1.60701	0.971531	0.18	fail
217	HSV-2_US11	2.75468	1.29108	0.15	fail
218	HSV-2_US12	3.76443	1.67305	0.43	fail
219	HSV-2_US1	2.15592	1.49025	0.34	pass
220	HSV-2_US8A	2.03771	2.41913	0.23	fail
221	KSHV_K10.1	3.861	2.21286	0.36	fail
222	KSHV_K10.2	2.5894	1.31941	0.54	pass
223	KSHV_K11.1	1.55937	1.05076	0.51	pass
224	KSHV_K12	3.67033	1.60915	0.33	fail
225	KSHV_K15	2.28727	1.31579	0.49	pass
226	KSHV_K1	6.07797	2.18196	0.52	fail
227	KSHV_K4.2	3.99258	2.16516	0.32	fail
228	KSHV_K7	1.62581	2.45583	0.23	fail
229	KSHV_K8.1	3.34619	1.40183	0.21	fail
230	KSHV_K8	4.0354	2.00252	0.21	fail
231	KSHV_ORF16	1.40844	2.06265	0.78	fail
232	KSHV_ORF17_pAP	2.02364	2.10709	0.21	fail
233	KSHV_ORF28	0.924495	1.03911	0.31	fail
234	KSHV_ORF38	2.40312	1.26427	0.19	fail
235	KSHV_ORF45	2.53784	0.60907	0.14	fail
236	KSHV_ORF47	3.17233	2.19234	0.53	fail
237	KSHV_ORF55	3.25642	1.48467	0.53	fail
238	KSHV_ORF64	2.42478	1.4518	0.42	pass
239	KSHV_ORF65	1.60666	2.05089	0.37	fail
240	VZV_ORF0	1.67469	1.35521	0.27	fail
241	VZV_ORF2	2.80813	0.972543	0.54	pass
242	VZV_ORF32	4.96117	4.68464	0.53	fail
243	VZV_ORF33_pAP	2.07884	1.23249	0.18	fail
244	VZV_ORF49	1.2939	1.20276	0.27	fail
245	VZV_ORF57	4.23169	1.75093	0.58	fail
246	VZV_ORF61	1.45917	1.30382	0.24	fail
247	VZV_ORF65	1.00386	1.7308	0.3	fail
248	VZV_ORF7	2.72224	1.67654	0.47	pass

## Sheet: Sheet4
All	ColabFold 3x recycles Pass	AlphaFold Model	ColabFold 20x recycles Model	Failed
844	595	64	31	154
HCMV_UL141	EBV_BALF1	EBV_BBLF2	EBV_BFRF2	EBV_A0A1P7U1U3
HCMV_UL89	EBV_BALF2	EBV_BCRF1-IL10H	EBV_BOLF1	EBV_BARF0
HSV-1_UL49A	EBV_BALF3	EBV_BDLF2	EBV_BRLF1	EBV_BBLF1
HHV-7_U23	EBV_BALF4	EBV_BFRF3	HCMV_UL102	EBV_BDLF3
HHV-7_U7	EBV_BALF5	EBV_BILF1	HCMV_UL117	EBV_BFRF1A
HSV-1_UL38	EBV_BARF1	EBV_BNLF2b	HCMV_UL20	EBV_BHLF1
HHV-6B_U9	EBV_BBLF4	EBV_BPLF1	HCMV_UL84	EBV_BKRF4
EBV_BBRF3	EBV_BBRF1	EBV_BXLF2	HCMV_UL85	EBV_BLLF1
HHV-6A_U74	EBV_BBRF2	EBV_LF1	HCMV_UL91	EBV_BLLF2
HHV-6B_DR6	EBV_BBRF3	HCMV_RL11	HCMV_UL93	EBV_BRRF2
HHV-6A_U28	EBV_BDLF1	HCMV_TRS1	HCMV_US21	EBV_BVRF2_pAP
EBV_BNRF1	EBV_BDLF4	HCMV_UL111A	HHV-6A_U27	EBV_EBNA2
KSHV_ORF72	EBV_BFLF1	HCMV_UL120	HHV-6A_U29	EBV_EBNA3A
HHV-6B_U46	EBV_BFLF2	HCMV_UL131A	HHV-6A_U84	EBV_EBNA3B
HSV-1_UL39	EBV_BFRF1	HCMV_UL142	HHV-6B_U18	EBV_EBNA3C
HSV-1_UL8	EBV_BGLF1	HCMV_UL148C	HHV-6B_U27	EBV_EBNALP
HHV-7_U55B	EBV_BGLF2	HCMV_UL36	HHV-7_U18	EBV_EC-RF4
HSV-2_UL1	EBV_BGLF3.5	HCMV_UL37_pUL37m	HHV-7_U27	EBV_LF3
VZV_ORF17	EBV_BGLF3	HCMV_UL45	HHV-7_U47	EBV_LMP1
VZV_ORF40	EBV_BGLF4	HCMV_UL48A	HHV-7_U57	EBV_RPMS1
HHV-6A_U63	EBV_BGLF5	HCMV_UL50	HHV-7_U63	HCMV_IRS1_IRS1-263
HHV-7_U41	EBV_BGRF1-BDRF1	HCMV_UL74	HHV-7_U91	HCMV_RL10
HCMV_US1	EBV_BHRF1	HCMV_US12	HSV-1_UL36	HCMV_RL1
HHV-6B_U34	EBV_BILF2	HCMV_US13	HSV-1_US1_US1.5	HCMV_RL5A
HCMV_UL150	EBV_BKRF2	HCMV_US19	HSV-1_US1	HCMV_RL8A
EBV_BSRF1	EBV_BKRF3	HCMV_US1	HSV-2_UL35	HCMV_UL116
HSV-1_UL5	EBV_BLLF1_GP220	HCMV_US8	HSV-2_US1	HCMV_UL124
HHV-6B_U82	EBV_BLLF3	HHV-6A_U17	KSHV_K11.1	HCMV_UL128
EBV_BARF1	EBV_BLRF1	HHV-6A_U28	KSHV_K15	HCMV_UL132
EBV_BTRF1	EBV_BLRF2	HHV-6A_U31	VZV_ORF2	HCMV_UL133
HSV-1_UL53	EBV_BMRF1	HHV-6A_U3	VZV_ORF7	HCMV_UL135
HHV-7_U30	EBV_BMRF2	HHV-6A_U51		HCMV_UL136
EBV_BVRF2	EBV_BNLF2a	HHV-6A_U55		HCMV_UL138
HHV-7_U38	EBV_BNRF1	HHV-6A_U62		HCMV_UL139
HHV-6B_U35	EBV_BORF1	HHV-6A_U83		HCMV_UL13
HCMV_UL35_UL35A	EBV_BORF2	HHV-6A_U95		HCMV_UL140
HCMV_UL53	EBV_BRRF1	HHV-6B_U25		HCMV_UL145
EBV_EBNA2	EBV_BSLF1	HHV-6B_U31		HCMV_UL150A
HHV-7_U77	EBV_BSLF2	HHV-6B_U3		HCMV_UL150
VZV_ORF37	EBV_BSRF1	HHV-6B_U44		HCMV_UL15A
HHV-6B_B1	EBV_BTRF1	HHV-6B_U7		HCMV_UL16
HCMV_UL18	EBV_BVLF1	HHV-6B_U95		HCMV_UL17
EBV_BZLF1	EBV_BVRF1	HHV-7_U17		HCMV_UL21A
HCMV_UL88	EBV_BVRF2	HHV-7_U29		HCMV_UL22A
HSV-2_UL21	EBV_BXLF1	HHV-7_U31		HCMV_UL30
HSV-1_UL19	EBV_BXRF1	HHV-7_U44		HCMV_UL35_UL35A
HHV-7_U52	EBV_BZLF1	HHV-7_U51		HCMV_UL37_vMIA
EBV_BHRF1	EBV_BZLF2	HHV-7_U56		HCMV_UL40
KSHV_ORF47	EBV_BaRF1-RIR2	HHV-7_U58		HCMV_UL42
EBV_BFRF1	EBV_BcLF1	HHV-7_U7		HCMV_UL44
EBV_BVRF2_pAP	EBV_BcRF1-UL87	HHV-7_U86		HCMV_UL51
HCMV_US24	EBV_EBNA1	HSV-1_UL33		HCMV_UL5
HHV-6A_U42	EBV_LF2	HSV-1_UL35		HCMV_UL73
HCMV_UL29	EBV_LMP2_LMP2B	HSV-1_US9		HCMV_UL80_UL80.3
VZV_ORF57	EBV_LMP2	HSV-2_US12		HCMV_UL80_UL80.4
HHV-6B_B4	HCMV_IRS1	KSHV_K10.1		HCMV_UL80_pAP
HCMV_UL119-118	HCMV_RL12	KSHV_K10.2		HCMV_UL99
EBV_BALF3	HCMV_RL13	KSHV_K1		HCMV_US10
HSV-1_US7	HCMV_RL6	KSHV_ORF16		HCMV_US29
HHV-6A_U82	HCMV_RL9A	KSHV_ORF28		HCMV_US30
VZV_ORF67	HCMV_UL100	KSHV_ORF55		HCMV_US31
HHV-7_U35	HCMV_UL103	KSHV_ORF64		HCMV_US33A
EBV_BcLF1	HCMV_UL104	KSHV_ORF65		HCMV_US34
HHV-7_U37	HCMV_UL105	VZV_ORF61		HCMV_US6
HSV-1_US4	HCMV_UL10			HCMV_US7
HHV-6A_U77	HCMV_UL112-113_p34			HHV-6A_DR1
EBV_BLLF1_GP220	HCMV_UL112-113_p43			HHV-6A_U100
HCMV_UL148B	HCMV_UL112-113_p50			HHV-6A_U13
EBV_EBNA3B	HCMV_UL112-113			HHV-6A_U15
KSHV_ORF23	HCMV_UL114			HHV-6A_U17_U16
KSHV_ORF19	HCMV_UL115			HHV-6A_U20
HCMV_RL6	HCMV_UL117_UL117.5			HHV-6A_U21
HHV-7_U15	HCMV_UL119-118			HHV-6A_U22
KSHV_ORF61	HCMV_UL11			HHV-6A_U23
HCMV_UL47	HCMV_UL121			HHV-6A_U26
HCMV_UL144	HCMV_UL122			HHV-6A_U35
HHV-7_U45	HCMV_UL123			HHV-6A_U44
HCMV_UL16	HCMV_UL130			HHV-6A_U46
EBV_BaRF1-RIR2	HCMV_UL141			HHV-6A_U47
HCMV_UL69	HCMV_UL144			HHV-6A_U53.5
HCMV_UL128	HCMV_UL146			HHV-6A_U71
HCMV_US2	HCMV_UL147A			HHV-6A_U90_U89
HCMV_US10	HCMV_UL147			HHV-6A_U91
HHV-6B_U20	HCMV_UL148A			HHV-6B_B1
HCMV_UL78	HCMV_UL148B			HHV-6B_B2
KSHV_K11.1	HCMV_UL148D			HHV-6B_B3
KSHV_ORF68	HCMV_UL148			HHV-6B_B4
HSV-2_UL43	HCMV_UL14			HHV-6B_B5
HHV-6B_U44	HCMV_UL18			HHV-6B_B6
HHV-6A_U91	HCMV_UL19			HHV-6B_B7
HHV-6A_U4	HCMV_UL1			HHV-6B_B8
HSV-1_UL47	HCMV_UL23			HHV-6B_B9
KSHV_ORF32	HCMV_UL24			HHV-6B_DR1
HHV-6B_U49	HCMV_UL25			HHV-6B_DR3
HSV-1_US6	HCMV_UL26_UL26.21			HHV-6B_U100
HSV-2_UL31	HCMV_UL26			HHV-6B_U13
HHV-6A_U76	HCMV_UL27			HHV-6B_U15
HHV-6B_U67	HCMV_UL29			HHV-6B_U20
HCMV_UL55	HCMV_UL2			HHV-6B_U21
HSV-1_UL11	HCMV_UL30A			HHV-6B_U22
KSHV_ORF34	HCMV_UL31			HHV-6B_U23
HCMV_UL41A	HCMV_UL32			HHV-6B_U26
HCMV_UL147A	HCMV_UL33			HHV-6B_U47
EBV_EC-RF4	HCMV_UL34			HHV-6B_U6
HSV-2_UL50	HCMV_UL35			HHV-6B_U71
VZV_ORF31	HCMV_UL37			HHV-6B_U82
HHV-6A_U69	HCMV_UL38			HHV-6B_U83
VZV_ORF19	HCMV_UL41A			HHV-6B_U90
HCMV_US20	HCMV_UL43			HHV-6B_U91
HSV-2_UL25	HCMV_UL46			HHV-6B_U9
HHV-6B_U48	HCMV_UL47			HHV-7_U100
HCMV_UL79	HCMV_UL48			HHV-7_U13
HHV-6B_U53	HCMV_UL49			HHV-7_U20
KSHV_ORF4	HCMV_UL4			HHV-7_U23
HSV-1_UL12	HCMV_UL52			HHV-7_U26
EBV_BcRF1-UL87	HCMV_UL53			HHV-7_U35
HCMV_UL136	HCMV_UL54			HHV-7_U53.5
HSV-2_UL45	HCMV_UL55			HHV-7_U55A
HSV-1_UL28	HCMV_UL56			HHV-7_U71
KSHV_ORF8	HCMV_UL57			HHV-7_U90
HHV-6A_U52	HCMV_UL69			HSV-1_RL1
EBV_BRRF1	HCMV_UL6			HSV-1_RL2
HHV-7_U57	HCMV_UL70			HSV-1_UL11
VZV_ORF2	HCMV_UL71			HSV-1_UL26_pAP
HCMV_UL95	HCMV_UL72			HSV-1_UL56
HSV-1_UL56	HCMV_UL74A			HSV-1_US11
VZV_ORF25	HCMV_UL75			HSV-1_US12
HSV-2_US11	HCMV_UL76			HSV-1_US4
HCMV_UL27	HCMV_UL77			HSV-1_US8.5
HHV-7_U76	HCMV_UL78			HSV-2_RL1
HHV-7_U70	HCMV_UL79			HSV-2_RL2
HCMV_UL112-113	HCMV_UL7			HSV-2_UL11
HHV-6A_U30	HCMV_UL80			HSV-2_UL26_pAP
HSV-1_UL30	HCMV_UL82			HSV-2_UL36
EBV_BORF2	HCMV_UL83			HSV-2_UL43
HSV-1_UL12_UL12.5	HCMV_UL86			HSV-2_UL51
HHV-6A_U86	HCMV_UL87			HSV-2_UL56
HCMV_UL30	HCMV_UL88			HSV-2_US11
HHV-6A_U68	HCMV_UL89			HSV-2_US8A
HSV-1_US2	HCMV_UL8			KSHV_K12
HCMV_UL42	HCMV_UL92			KSHV_K4.2
HHV-6B_U64	HCMV_UL94			KSHV_K7
VZV_ORF3	HCMV_UL95			KSHV_K8.1
HHV-6A_U26	HCMV_UL96			KSHV_K8
HCMV_UL23	HCMV_UL97			KSHV_ORF17_pAP
KSHV_ORF58	HCMV_UL98			KSHV_ORF38
KSHV_ORF39	HCMV_UL9			KSHV_ORF45
HCMV_UL72	HCMV_US11			KSHV_ORF47
HCMV_UL117_UL117.5	HCMV_US14			VZV_ORF0
VZV_ORF6	HCMV_US15			VZV_ORF32
EBV_BOLF1	HCMV_US16			VZV_ORF33_pAP
HHV-6B_U21	HCMV_US17			VZV_ORF49
HCMV_RL11	HCMV_US18			VZV_ORF57
HHV-7_U53.5	HCMV_US20			VZV_ORF65
HHV-7_U50	HCMV_US22
KSHV_ORF45	HCMV_US23
HSV-2_UL52	HCMV_US24
HSV-2_UL56	HCMV_US26
HCMV_UL44	HCMV_US27
HCMV_UL70	HCMV_US28
EBV_BBLF4	HCMV_US2
HCMV_UL112-113_p50	HCMV_US32
HSV-1_UL45	HCMV_US34A
KSHV_ORF63	HCMV_US3
HCMV_UL32	HCMV_US9
HCMV_UL123	HHV-6A_DR6
KSHV_ORF71	HHV-6A_U10
HSV-2_UL8	HHV-6A_U11
HCMV_US33A	HHV-6A_U12
KSHV_ORF53	HHV-6A_U14
HCMV_UL132	HHV-6A_U18
VZV_ORF0	HHV-6A_U19
KSHV_ORF64	HHV-6A_U24A
HHV-6B_U36	HHV-6A_U24
HSV-2_US6	HHV-6A_U25
KSHV_ORF69	HHV-6A_U2
HSV-1_US5	HHV-6A_U30
HCMV_UL17	HHV-6A_U32
KSHV_ORF73	HHV-6A_U33
VZV_ORF61	HHV-6A_U34
HHV-6A_U43	HHV-6A_U36
HCMV_US6	HHV-6A_U37
HHV-6B_U69	HHV-6A_U38
HCMV_UL85	HHV-6A_U39
EBV_BALF2	HHV-6A_U40
HHV-6B_U94	HHV-6A_U41
HSV-2_UL35	HHV-6A_U42
KSHV_ORF44	HHV-6A_U43
VZV_ORF9	HHV-6A_U45
KSHV_ORF56	HHV-6A_U47A
HSV-2_UL38	HHV-6A_U48
EBV_BGLF3.5	HHV-6A_U49
HHV-7_U54	HHV-6A_U4
VZV_ORF68	HHV-6A_U50
VZV_ORF7	HHV-6A_U52
HHV-6A_U84	HHV-6A_U53
EBV_BLRF1	HHV-6A_U54
KSHV_ORF65	HHV-6A_U56
HHV-6B_U55	HHV-6A_U57
HHV-6A_U10	HHV-6A_U58
HSV-1_UL24	HHV-6A_U59
HSV-2_US1	HHV-6A_U60
KSHV_ORF48	HHV-6A_U63
EBV_LMP2_LMP2B	HHV-6A_U64
HHV-6B_U26	HHV-6A_U65
HHV-6A_U90_U87U86	HHV-6A_U67
HCMV_UL98	HHV-6A_U68
HHV-6A_U36	HHV-6A_U69
HCMV_UL14	HHV-6A_U70
HHV-6B_U72	HHV-6A_U72
EBV_BBLF2	HHV-6A_U73
HHV-6B_U7	HHV-6A_U74
HHV-6A_U67	HHV-6A_U75
HHV-7_U11	HHV-6A_U76
VZV_ORF27	HHV-6A_U77
HCMV_UL9	HHV-6A_U79_U80
HSV-1_UL54	HHV-6A_U7
HCMV_UL80	HHV-6A_U81
HSV-2_US8A	HHV-6A_U82
HHV-6A_U17	HHV-6A_U85
HHV-6B_U29	HHV-6A_U86
HHV-6A_U90_U89	HHV-6A_U90_U87U86
HCMV_UL105	HHV-6A_U94
HSV-1_UL42	HHV-6B_DR6
HHV-6A_U7	HHV-6B_U10
HHV-6B_U25	HHV-6B_U11
HHV-6A_U47	HHV-6B_U12
HCMV_UL2	HHV-6B_U14
HCMV_UL31	HHV-6B_U17
VZV_ORF54	HHV-6B_U19
HSV-2_UL29	HHV-6B_U24A
HHV-6B_U4	HHV-6B_U24
HCMV_UL36	HHV-6B_U28
EBV_BKRF4	HHV-6B_U29
EBV_BALF4	HHV-6B_U2
HSV-2_UL42	HHV-6B_U30
HCMV_RL10	HHV-6B_U32
HHV-7_U74	HHV-6B_U33
VZV_ORF11	HHV-6B_U34
HSV-2_UL26_pAP	HHV-6B_U35
HHV-7_U90	HHV-6B_U36
HHV-6B_U45	HHV-6B_U37
HSV-2_UL49	HHV-6B_U38
HHV-6B_B7	HHV-6B_U39
KSHV_ORF59	HHV-6B_U40
HCMV_UL54	HHV-6B_U41
EBV_BALF1	HHV-6B_U42
HSV-2_UL44	HHV-6B_U43
HCMV_UL104	HHV-6B_U45
KSHV_K12	HHV-6B_U46
KSHV_ORF60	HHV-6B_U48
HCMV_UL135	HHV-6B_U49
HHV-6A_U59	HHV-6B_U4
HHV-6B_U79	HHV-6B_U50
HHV-7_U21	HHV-6B_U51
HCMV_UL146	HHV-6B_U52
HHV-6B_U90_U86	HHV-6B_U53
HCMV_UL26_UL26.21	HHV-6B_U54
EBV_BFRF3	HHV-6B_U55
EBV_BFLF2	HHV-6B_U56
EBV_LMP1	HHV-6B_U57
EBV_BKRF3	HHV-6B_U58
HHV-6A_U72	HHV-6B_U59
HSV-2_UL17	HHV-6B_U62
HHV-7_U17	HHV-6B_U63
HHV-6B_U91	HHV-6B_U64
HHV-7_U28	HHV-6B_U65
KSHV_K8	HHV-6B_U66
EBV_BSLF2	HHV-6B_U67
HCMV_UL120	HHV-6B_U68
HHV-7_U73	HHV-6B_U69
VZV_ORF5	HHV-6B_U70
EBV_BFRF2	HHV-6B_U72
HHV-7_U62	HHV-6B_U73
HHV-6A_U34	HHV-6B_U74
HSV-2_UL20	HHV-6B_U75
HCMV_UL45	HHV-6B_U76
KSHV_K2	HHV-6B_U77
HSV-2_UL53	HHV-6B_U79
HCMV_UL111A	HHV-6B_U81
EBV_LMP2	HHV-6B_U84
HHV-6A_U46	HHV-6B_U85
VZV_ORF29	HHV-6B_U8
HHV-6B_B3	HHV-6B_U90_U86
HHV-6B_U85	HHV-6B_U94
VZV_ORF18	HHV-7_DR1
HSV-1_UL36	HHV-7_DR6
HSV-2_RS1	HHV-7_U10
EBV_BNLF2b	HHV-7_U11
HHV-7_U25	HHV-7_U12
VZV_ORF4	HHV-7_U14
HHV-7_U40	HHV-7_U15
HHV-7_U12	HHV-7_U19
HCMV_UL43	HHV-7_U21
HCMV_UL150A	HHV-7_U24A
VZV_ORF55	HHV-7_U24
HSV-1_UL10	HHV-7_U25
EBV_BILF2	HHV-7_U28
EBV_RPMS1	HHV-7_U2
HCMV_UL51	HHV-7_U30
HCMV_UL131A	HHV-7_U32
HCMV_US11	HHV-7_U33
VZV_ORF42	HHV-7_U34
HHV-6B_U17	HHV-7_U36
HSV-1_UL27	HHV-7_U37
HCMV_UL145	HHV-7_U38
KSHV_ORF70	HHV-7_U39
HHV-6A_U48	HHV-7_U3
KSHV_ORF27	HHV-7_U40
KSHV_K7	HHV-7_U41
EBV_BMRF1	HHV-7_U42
VZV_ORF13	HHV-7_U43
VZV_ORF47	HHV-7_U45
HCMV_UL37_pUL37m	HHV-7_U46
VZV_ORF63	HHV-7_U47A
HSV-1_RS1	HHV-7_U48
HHV-6A_U73	HHV-7_U49
HSV-1_US12	HHV-7_U4
HHV-6B_U50	HHV-7_U50
HSV-1_US8	HHV-7_U52
HSV-2_UL4	HHV-7_U53
HSV-1_US8.5	HHV-7_U54
KSHV_K9	HHV-7_U55B
HSV-1_UL50	HHV-7_U59
HHV-6A_U29	HHV-7_U60
HCMV_UL37_vMIA	HHV-7_U62
EBV_BVRF1	HHV-7_U64
HSV-2_US7	HHV-7_U65
KSHV_ORF29	HHV-7_U67
HHV-6A_U24A	HHV-7_U68
KSHV_ORF24	HHV-7_U69
HCMV_UL115	HHV-7_U70
HSV-1_UL37	HHV-7_U72
HCMV_UL48A	HHV-7_U73
VZV_ORF20	HHV-7_U74
HCMV_UL103	HHV-7_U75
HHV-7_U14	HHV-7_U76
HSV-1_UL17	HHV-7_U77
KSHV_ORF20	HHV-7_U79
HSV-1_US11	HHV-7_U81
KSHV_K15	HHV-7_U82
HHV-7_U27	HHV-7_U84
HHV-6B_U83	HHV-7_U85
HCMV_UL74	HHV-7_U95
HHV-6B_U65	HSV-1_RS1
HCMV_UL100	HSV-1_UL10
KSHV_ORF67	HSV-1_UL12_UL12.5
HHV-6A_U85	HSV-1_UL12
HHV-6A_U53.5	HSV-1_UL13
HHV-6A_U83	HSV-1_UL14
EBV_BGLF3	HSV-1_UL15
HSV-1_UL52	HSV-1_UL16
VZV_ORF38	HSV-1_UL17
HHV-7_U49	HSV-1_UL18
HHV-6B_U12	HSV-1_UL19
HSV-2_UL5	HSV-1_UL1
EBV_BBRF1	HSV-1_UL20
VZV_ORF65	HSV-1_UL21
HCMV_UL140	HSV-1_UL22
HCMV_UL57	HSV-1_UL23
VZV_ORF34	HSV-1_UL24
HCMV_UL24	HSV-1_UL25
HHV-7_U91	HSV-1_UL26
VZV_ORF36	HSV-1_UL27
EBV_BZLF2	HSV-1_UL28
HSV-2_UL9	HSV-1_UL29
HSV-2_UL7	HSV-1_UL2
HSV-2_RL2	HSV-1_UL30
HHV-6B_B5	HSV-1_UL31
VZV_ORF56	HSV-1_UL32
HSV-1_UL31	HSV-1_UL34
HHV-7_U36	HSV-1_UL37
HCMV_RL12	HSV-1_UL38
HHV-7_U39	HSV-1_UL39
HHV-7_U51	HSV-1_UL3
EBV_BRLF1	HSV-1_UL40
HSV-1_UL49	HSV-1_UL41
HHV-6A_U58	HSV-1_UL42
HCMV_UL19	HSV-1_UL43
HHV-6A_U20	HSV-1_UL44_gCsec
HCMV_UL97	HSV-1_UL44
KSHV_ORF38	HSV-1_UL45
VZV_ORF48	HSV-1_UL46
HSV-1_UL21	HSV-1_UL47
EBV_BLRF2	HSV-1_UL48
HCMV_UL116	HSV-1_UL49A
EBV_BGRF1-BDRF1	HSV-1_UL49
HSV-1_UL1	HSV-1_UL4
HCMV_US28	HSV-1_UL50
HHV-6B_U66	HSV-1_UL51
KSHV_ORF62	HSV-1_UL52
HCMV_US7	HSV-1_UL53
HCMV_UL73	HSV-1_UL54
HSV-1_UL25	HSV-1_UL55
HHV-6A_U17_U16	HSV-1_UL5
HHV-6B_U62	HSV-1_UL6
HHV-7_U63	HSV-1_UL7
HSV-2_UL27	HSV-1_UL8
HHV-6B_B9	HSV-1_UL9
HHV-6A_U55	HSV-1_US10
KSHV_ORF57	HSV-1_US2
HSV-1_US1_US1.5	HSV-1_US3
EBV_BILF1	HSV-1_US5
HCMV_UL26	HSV-1_US6
KSHV_ORF9	HSV-1_US7
HCMV_US32	HSV-1_US8
HCMV_US3	HSV-2_RS1
EBV_LF2	HSV-2_UL10
HSV-1_UL40	HSV-2_UL12
HHV-7_U100	HSV-2_UL13
HSV-2_US5	HSV-2_UL14
HSV-2_UL18	HSV-2_UL15
HSV-2_UL36	HSV-2_UL16
HCMV_UL49	HSV-2_UL17
KSHV_ORF42	HSV-2_UL18
HHV-6B_U100	HSV-2_UL19
HCMV_UL147	HSV-2_UL1
KSHV_ORF2	HSV-2_UL20
EBV_BSLF1	HSV-2_UL21
KSHV_ORF17	HSV-2_UL22
HSV-2_US10	HSV-2_UL23
HHV-6B_U39	HSV-2_UL24
HHV-7_U55A	HSV-2_UL25
HHV-6B_U27	HSV-2_UL26
HHV-6B_U57	HSV-2_UL27
HHV-7_U81	HSV-2_UL28
HCMV_UL13	HSV-2_UL29
HHV-7_U48	HSV-2_UL2
EBV_BXRF1	HSV-2_UL30
HHV-6B_U32	HSV-2_UL31
HSV-1_UL46	HSV-2_UL32
HCMV_UL142	HSV-2_UL33
HCMV_UL139	HSV-2_UL34
HHV-7_U82	HSV-2_UL37
HSV-1_UL6	HSV-2_UL38
HCMV_UL102	HSV-2_UL39
HSV-2_UL12	HSV-2_UL3
VZV_ORF64	HSV-2_UL40
HHV-6B_U11	HSV-2_UL41
HCMV_RL13	HSV-2_UL42
KSHV_ORF7	HSV-2_UL44
HHV-6A_U56	HSV-2_UL45
HHV-7_U34	HSV-2_UL46
HHV-6A_U53	HSV-2_UL47
HHV-7_U58	HSV-2_UL48
KSHV_K4.1	HSV-2_UL49A
HCMV_UL80_UL80.4	HSV-2_UL49
HHV-7_DR1	HSV-2_UL4
EBV_BORF1	HSV-2_UL50
VZV_ORF32	HSV-2_UL52
HHV-6B_U71	HSV-2_UL53
HCMV_UL40	HSV-2_UL54
KSHV_K4	HSV-2_UL55
HCMV_UL34	HSV-2_UL5
HHV-7_U69	HSV-2_UL6
HSV-1_UL15	HSV-2_UL7
EBV_BPLF1	HSV-2_UL8
VZV_ORF33_pAP	HSV-2_UL9
KSHV_ORF31	HSV-2_US10
HHV-6B_DR3	HSV-2_US2
EBV_BLLF2	HSV-2_US3
KSHV_K4.2	HSV-2_US4
HSV-2_UL48	HSV-2_US5
HHV-7_U20	HSV-2_US6
HSV-2_UL24	HSV-2_US7
HHV-6B_U22	HSV-2_US8
EBV_BLLF1	HSV-2_US9
HHV-6A_U94	KSHV_K14
HSV-1_US10	KSHV_K2
HSV-1_UL32	KSHV_K3
KSHV_ORF50	KSHV_K4.1
HHV-6B_U43	KSHV_K4
HCMV_UL112-113_p43	KSHV_K5
HHV-6B_U95	KSHV_K6
HSV-1_UL13	KSHV_K9
HSV-2_US4	KSHV_ORF10
EBV_BVLF1	KSHV_ORF11
EBV_EBNA3C	KSHV_ORF17
HHV-7_U10	KSHV_ORF18
HHV-7_U68	KSHV_ORF19
HCMV_UL99	KSHV_ORF20
HSV-2_UL55	KSHV_ORF21
HSV-1_UL2	KSHV_ORF22
HCMV_UL94	KSHV_ORF23
HHV-6B_U37	KSHV_ORF24
VZV_ORF58	KSHV_ORF25
HSV-2_UL23	KSHV_ORF26
HCMV_UL121	KSHV_ORF27
HHV-6A_U79_U80	KSHV_ORF29
HSV-1_UL44	KSHV_ORF2
HHV-6B_U52	KSHV_ORF30
HSV-1_UL43	KSHV_ORF31
HHV-7_U75	KSHV_ORF32
VZV_ORF8	KSHV_ORF33
KSHV_ORF25	KSHV_ORF34
HHV-6A_U38	KSHV_ORF35
KSHV_K14	KSHV_ORF36
EBV_BGLF1	KSHV_ORF37
VZV_ORF35	KSHV_ORF39
HHV-6B_U56	KSHV_ORF40
VZV_ORF22	KSHV_ORF42
HHV-6B_U30	KSHV_ORF43
KSHV_K5	KSHV_ORF44
HHV-7_U79	KSHV_ORF46
VZV_ORF52	KSHV_ORF48
KSHV_ORF36	KSHV_ORF49
HCMV_UL11	KSHV_ORF4
HHV-6A_U18	KSHV_ORF50
HCMV_RL5A	KSHV_ORF52
HCMV_RL8A	KSHV_ORF53
HHV-7_U53	KSHV_ORF54
HSV-2_UL49A	KSHV_ORF56
HCMV_UL50	KSHV_ORF57
KSHV_K10.2	KSHV_ORF58
HCMV_RL1	KSHV_ORF59
HCMV_UL124	KSHV_ORF60
EBV_BLLF3	KSHV_ORF61
EBV_BDLF4	KSHV_ORF62
HSV-2_UL22	KSHV_ORF63
HHV-6A_U33	KSHV_ORF66
HSV-2_UL47	KSHV_ORF67A
HCMV_US29	KSHV_ORF67
HSV-1_UL34	KSHV_ORF68
HHV-7_U72	KSHV_ORF69
HHV-6B_B2	KSHV_ORF6
HCMV_US18	KSHV_ORF70
HCMV_UL74A	KSHV_ORF71
HHV-7_U56	KSHV_ORF72
HHV-6A_U3	KSHV_ORF73
HHV-7_U47	KSHV_ORF74
EBV_EBNALP	KSHV_ORF75
HHV-6A_U45	KSHV_ORF7
HCMV_US15	KSHV_ORF8
EBV_BHLF1	KSHV_ORF9
VZV_ORF14	VZV_ORF10
HSV-2_UL13	VZV_ORF11
VZV_ORF66	VZV_ORF12
KSHV_ORF28	VZV_ORF13
HHV-7_U32	VZV_ORF14
HHV-6A_U62	VZV_ORF15
HCMV_UL92	VZV_ORF16
HCMV_US16	VZV_ORF17
HHV-6B_U58	VZV_ORF18
HSV-1_UL41	VZV_ORF19
HHV-6A_U22	VZV_ORF1
EBV_BXLF1	VZV_ORF20
HHV-6A_DR1	VZV_ORF21
VZV_ORF51	VZV_ORF22
HHV-6B_U68	VZV_ORF23
HCMV_UL10	VZV_ORF24
HHV-6A_U100	VZV_ORF25
HCMV_UL112-113_p34	VZV_ORF26
HSV-2_UL37	VZV_ORF27
EBV_BCRF1-IL10H	VZV_ORF28
HCMV_UL71	VZV_ORF29
KSHV_ORF66	VZV_ORF30
HHV-6B_U76	VZV_ORF31
EBV_LF1	VZV_ORF33
HHV-7_U26	VZV_ORF34
VZV_ORF46	VZV_ORF35
HHV-7_U2	VZV_ORF36
HSV-2_UL26	VZV_ORF37
VZV_ORF12	VZV_ORF38
HCMV_TRS1	VZV_ORF39
HCMV_US34	VZV_ORF3
HCMV_US17	VZV_ORF40
KSHV_ORF55	VZV_ORF41
HHV-6A_U39	VZV_ORF42
HHV-6A_U25	VZV_ORF43
HSV-2_US12	VZV_ORF44
HSV-2_UL39	VZV_ORF46
HHV-6A_U50	VZV_ORF47
HSV-1_UL18	VZV_ORF48
HHV-6A_U51	VZV_ORF4
HHV-6B_U38	VZV_ORF50
HHV-6A_U65	VZV_ORF51
HCMV_US19	VZV_ORF52
HHV-7_U44	VZV_ORF53
VZV_ORF60	VZV_ORF54
HHV-7_U65	VZV_ORF55
HCMV_UL35	VZV_ORF56
KSHV_ORF74	VZV_ORF58
EBV_BGLF4	VZV_ORF59
KSHV_K8.1	VZV_ORF5
HHV-6B_DR1	VZV_ORF60
KSHV_ORF75	VZV_ORF62
KSHV_ORF18	VZV_ORF63
KSHV_ORF54	VZV_ORF64
HSV-1_UL26_pAP	VZV_ORF66
HSV-2_US2	VZV_ORF67
VZV_ORF24	VZV_ORF68
HCMV_UL48	VZV_ORF6
HCMV_UL7	VZV_ORF8
HCMV_UL38	VZV_ORF9A
HHV-6A_U19	VZV_ORF9
EBV_BMRF2
HHV-6A_U35
HHV-6B_U41
HSV-2_US9
KSHV_ORF49
HCMV_UL20
HCMV_IRS1
HSV-1_US1
HHV-7_U13
KSHV_ORF37
EBV_BDLF1
VZV_ORF30
HCMV_US34A
HHV-6B_U6
HHV-6A_U70
HCMV_UL25
VZV_ORF1
HSV-2_UL14
VZV_ORF41
HCMV_UL130
HHV-7_U47A
HSV-2_UL19
HSV-2_US3
HHV-6A_U37
HHV-6A_U15
KSHV_ORF40
HHV-6A_U95
HCMV_US30
VZV_ORF28
KSHV_ORF16
KSHV_ORF43
EBV_BDLF2
EBV_EBNA1
HHV-7_U59
HSV-2_UL10
HSV-2_UL46
HCMV_UL4
HHV-6B_U15
HCMV_UL8
HHV-6B_U74
KSHV_K10.1
VZV_ORF26
HCMV_UL148D
EBV_BBRF2
HCMV_UL15A
HCMV_US12
KSHV_ORF10
HHV-6B_U2
HHV-6A_U23
HCMV_UL138
HSV-1_UL23
HCMV_UL80_pAP
HHV-6A_U32
HCMV_UL117
VZV_ORF62
HSV-2_UL33
HCMV_UL87
HHV-6A_U64
HSV-1_UL9
HSV-1_UL35
HHV-7_U18
HHV-7_U95
HSV-2_US8
HSV-1_UL48
KSHV_ORF17_pAP
HHV-6B_U59
HCMV_UL33
EBV_BDLF3
EBV_BNLF2a
HCMV_UL114
HHV-6B_U24
HSV-1_UL7
HHV-6B_U31
HHV-7_U85
VZV_ORF39
HHV-6B_U70
HCMV_UL30A
HHV-6A_U41
HSV-2_RL1
HHV-6A_U44
KSHV_ORF26
HCMV_US13
HHV-6B_U51
HCMV_IRS1_IRS1-263
EBV_BKRF2
HCMV_UL5
HSV-2_UL54
KSHV_K3
HHV-6A_U31
HSV-1_UL29
HHV-6B_U77
KSHV_ORF22
HHV-6A_U81
HHV-6B_U13
KSHV_ORF33
VZV_ORF53
HCMV_UL56
HSV-2_UL3
KSHV_ORF67A
HSV-1_RL2
VZV_ORF16
HHV-6B_U33
EBV_BGLF5
HHV-6A_U24
HHV-7_U42
HHV-6A_U27
HSV-1_UL3
HHV-6B_U47
KSHV_K1
KSHV_K6
HHV-6B_U14
HCMV_UL96
HHV-7_U19
HHV-7_U67
VZV_ORF49
KSHV_ORF46
HCMV_UL6
EBV_A0A1P7U1U3
HHV-6A_U2
VZV_ORF23
HSV-2_UL28
HHV-7_U33
HCMV_US31
HCMV_US23
HCMV_US27
HCMV_UL122
HCMV_UL91
HCMV_US26
HSV-2_UL41
VZV_ORF33
HCMV_UL148C
VZV_ORF21
HHV-6A_U40
EBV_EBNA3A
HCMV_UL52
HHV-6A_U57
HCMV_UL84
HSV-2_UL40
HHV-6B_U90
HSV-1_UL14
HCMV_UL77
HHV-7_U60
HSV-1_US9
HHV-6B_U42
HCMV_UL46
HHV-7_U84
HCMV_UL93
HSV-2_UL16
HCMV_US14
HHV-6A_U71
HCMV_US22
HHV-6A_U11
HHV-6A_U14
HHV-6B_U10
HHV-6A_U54
HHV-7_U71
KSHV_ORF30
HHV-6B_U73
KSHV_ORF11
HHV-7_U43
VZV_ORF44
EBV_BXLF2
HCMV_UL148
HHV-6B_U81
HCMV_US21
EBV_BBLF1
HCMV_UL1
HHV-6B_U54
VZV_ORF10
HHV-6B_U23
HHV-7_U31
HHV-6A_U75
HSV-2_UL15
HHV-7_U24A
HCMV_US9
HHV-6B_U75
HCMV_UL133
HHV-6A_U60
EBV_BARF0
HCMV_UL76
HHV-7_U3
HCMV_UL83
HSV-2_UL34
EBV_BGLF2
EBV_LF3
KSHV_ORF21
HSV-1_UL20
HHV-6B_U63
EBV_BFLF1
HSV-1_RL1
HSV-1_UL51
HHV-7_U4
HHV-6B_B6
HSV-1_UL33
HHV-7_U29
HHV-7_U86
HHV-6B_U24A
HCMV_UL148A
HHV-7_U64
HSV-1_UL16
HCMV_UL22A
HSV-2_UL32
HSV-2_UL51
EBV_BFRF1A
HCMV_UL82
HCMV_US8
HCMV_UL80_UL80.3
HHV-7_U24
HHV-6A_U21
KSHV_ORF35
HHV-6B_U28
HCMV_UL21A
HHV-7_U46
HHV-6A_U47A
HCMV_UL86
HSV-2_UL30
HHV-6B_B8
HHV-6B_U3
HHV-6A_U13
VZV_ORF43
EBV_BALF5
HHV-6A_DR6
VZV_ORF9A
HCMV_UL75
HSV-1_UL55
HCMV_UL37
VZV_ORF50
KSHV_ORF6
KSHV_ORF52
VZV_ORF15
HHV-6B_U19
HHV-7_DR6
EBV_BRRF2
HHV-6A_U12
HSV-1_UL4
HHV-6A_U49
HSV-1_UL26
HSV-1_UL44_gCsec
HHV-6B_U84
HHV-6B_U8
HHV-6B_U40
VZV_ORF59
HSV-2_UL11
HCMV_RL9A
HSV-2_UL6
HHV-6B_U18
HSV-2_UL2
HSV-1_UL22
HSV-1_US3

## Sheet: Sheet5
Protein	pLDDT %>70% [>0.3075]	pLDDT %<50% [>0.4687]	structured?	disordered?
EBV_A0A1P7U1U3_rank_001	0	0.246032
EBV_BALF1_rank_001	0.7	0.263636	structured
EBV_BALF2_rank_001	0.861702	0.0806738	structured
EBV_BALF3_rank_001	0.773723	0.0963504	structured
EBV_BALF4_rank_001	0.603267	0.252042	structured
EBV_BALF5_rank_001	0.910345	0.0128079	structured
EBV_BARF0_rank_001	0	0.864119		disordered
EBV_BARF1_rank_001	0.832579	0.0904977	structured
EBV_BBLF1_rank_001	0.24	0.08
EBV_BBLF2_rank_001	0.0521862	0.763047		disordered
EBV_BBLF4_rank_001	0.865266	0.065513	structured
EBV_BBRF1_rank_001	0.621533	0.223491	structured
EBV_BBRF2_rank_001	0.895683	0.0791367	structured
EBV_BBRF3_rank_001	0.723457	0.190123	structured
EBV_BCRF1-IL10H_rank_001	0.841176	0.0294118	structured
EBV_BDLF1_rank_001	0.877076	0.00332226	structured
EBV_BDLF2_rank_001	0.0214286	0.816667		disordered
EBV_BDLF3_rank_001	0.0940171	0.846154		disordered
EBV_BDLF4_rank_001	0.613333	0.168889	structured
EBV_BFLF1_rank_001	0.765714	0.188571	structured
EBV_BFLF2_rank_001	0.713836	0.248428	structured
EBV_BFRF1A_rank_001	0.533333	0.325926	structured
EBV_BFRF1_rank_001	0.464286	0.389881	structured
EBV_BFRF2_rank_001	0.307953	0.384095
EBV_BFRF3_rank_001	0.340909	0.420455	structured
EBV_BGLF1_rank_001	0.0177515	0.824458		disordered
EBV_BGLF2_rank_001	0.973214	0.014881	structured
EBV_BGLF3.5_rank_001	0.816993	0.104575	structured
EBV_BGLF3_rank_001	0.638554	0.207831	structured
EBV_BGLF4_rank_001	0.892774	0.0862471	structured
EBV_BGLF5_rank_001	0.878723	0.0574468	structured
EBV_BGRF1-BDRF1_rank_001	0.644928	0.186957	structured
EBV_BHLF1_rank_001	0	0.836364		disordered
EBV_BHRF1_rank_001	0.790576	0.0104712	structured
EBV_BILF1_rank_001	0.810897	0.11859	structured
EBV_BILF2_rank_001	0.508065	0.266129	structured
EBV_BKRF2_rank_001	0.423358	0.138686	structured
EBV_BKRF3_rank_001	0.909804	0.0392157	structured
EBV_BKRF4_rank_001	0.0552995	0.364055
EBV_BLLF1_GP220_rank_001	0.229483	0.537994		disordered
EBV_BLLF1_rank_001	0.0859978	0.697905		disordered
EBV_BLLF2_rank_001	0.277027	0.027027
EBV_BLLF3_rank_001	0.870504	0.0683453	structured
EBV_BLRF1_rank_001	0.392157	0.166667	structured
EBV_BLRF2_rank_001	0.537037	0.314815	structured
EBV_BMRF1_rank_001	0.722772	0.259901	structured
EBV_BMRF2_rank_001	0.761905	0.0168067	structured
EBV_BNLF2a_rank_001	0.433333	0.183333	structured
EBV_BNLF2b_rank_001	0	0.265306
EBV_BNRF1_rank_001	0.764795	0.135812	structured
EBV_BOLF1_rank_001	0.0734463	0.831316		disordered
EBV_BORF1_rank_001	0.634615	0.200549	structured
EBV_BORF2_rank_001	0.855932	0.125908	structured
EBV_BPLF1_rank_001	0.118768	0.743411		disordered
EBV_BRLF1_rank_001	0	0.940496		disordered
EBV_BRRF1_rank_001	0.812903	0.0903226	structured
EBV_BRRF2_rank_001	0.0726257	0.757914		disordered
EBV_BSLF1_rank_001	0.900458	0.0389016	structured
EBV_BSLF2_rank_001	0.546973	0.392484	structured
EBV_BSRF1_rank_001	0.288991	0.311927
EBV_BTRF1_rank_001	0.814356	0.121287	structured
EBV_BVLF1_rank_001	0.816176	0.125	structured
EBV_BVRF1_rank_001	0.707018	0.175439	structured
EBV_BVRF2_pAP_rank_001	0.17971	0.637681		disordered
EBV_BVRF2_rank_001	0.444628	0.490909	structured	disordered
EBV_BXLF1_rank_001	0.517298	0.448105	structured	disordered
EBV_BXLF2_rank_001	0.84136	0.0325779	structured
EBV_BXRF1_rank_001	0.75	0.205645	structured
EBV_BZLF1_rank_001	0.302041	0.473469		disordered
EBV_BZLF2_rank_001	0.650224	0.156951	structured
EBV_BaRF1-RIR2_rank_001	0.900662	0.0827815	structured
EBV_BcLF1_rank_001	0.800869	0.0905141	structured
EBV_BcRF1-UL87_rank_001	0.401739	0.316522	structured
EBV_EBNA1_rank_001	0.141966	0.801872		disordered
EBV_EBNA2_rank_001	0.12115	0.716632		disordered
EBV_EBNA3A_rank_001	0.102754	0.848517		disordered
EBV_EBNA3B_rank_001	0.0021322	0.926439		disordered
EBV_EBNA3C_rank_001	0	0.921371		disordered
EBV_EBNALP_rank_001	0.0612648	0.648221		disordered
EBV_EC-RF4_rank_001	0	1		disordered
EBV_LF1_rank_001	0.10661	0.560768		disordered
EBV_LF2_rank_001	0.825175	0.0955711	structured
EBV_LF3_rank_001	0	0.972944		disordered
EBV_LMP1_rank_001	0.0984456	0.559585		disordered
EBV_LMP2_LMP2B_rank_001	0	0.637566		disordered
EBV_LMP2_rank_001	0.00804829	0.686117		disordered
EBV_RPMS1_rank_001	0.0970874	0.116505
HCMV_IRS1_IRS1-263_rank_001	0.125475	0.425856
HCMV_IRS1_rank_001	0.181818	0.561983		disordered
HCMV_RL10_rank_001	0.0764706	0.647059		disordered
HCMV_RL11_rank_001	0.145299	0.5		disordered
HCMV_RL12_rank_001	0.299517	0.591787		disordered
HCMV_RL13_rank_001	0.392491	0.433447	structured
HCMV_RL1_rank_001	0	0.983871		disordered
HCMV_RL5A_rank_001	0.631579	0.0421053	structured
HCMV_RL6_rank_001	0.657658	0.108108	structured
HCMV_RL8A_rank_001	0.222222	0.222222
HCMV_RL9A_rank_001	0.723404	0.0425532	structured
HCMV_TRS1_rank_001	0.209391	0.557107		disordered
HCMV_UL100_rank_001	0.703504	0.0700809	structured
HCMV_UL102_rank_001	0.667812	0.241695	structured
HCMV_UL103_rank_001	0.899598	0.00803213	structured
HCMV_UL104_rank_001	0.612626	0.263989	structured
HCMV_UL105_rank_001	0.75523	0.175732	structured
HCMV_UL10_rank_001	0.377953	0.318898	structured
HCMV_UL111A_rank_001	0.625	0.204545	structured
HCMV_UL112-113_p34_rank_001	0.548507	0.324627	structured
HCMV_UL112-113_p43_rank_001	0.421788	0.511173	structured	disordered
HCMV_UL112-113_p50_rank_001	0.359338	0.588652	structured	disordered
HCMV_UL112-113_rank_001	0.273392	0.659357		disordered
HCMV_UL114_rank_001	0.944	0.016	structured
HCMV_UL115_rank_001	0.669065	0.23741	structured
HCMV_UL116_rank_001	0.028754	0.72524		disordered
HCMV_UL117_UL117.5_rank_001	0.404762	0.459184	structured	disordered
HCMV_UL117_rank_001	0.268235	0.658824		disordered
HCMV_UL119-118_rank_001	0.527536	0.286957	structured
HCMV_UL11_rank_001	0.386029	0.430147	structured
HCMV_UL120_rank_001	0.129353	0.542289		disordered
HCMV_UL121_rank_001	0.622222	0.0944444	structured
HCMV_UL122_rank_001	0.341379	0.482759	structured	disordered
HCMV_UL123_rank_001	0.682281	0.258656	structured
HCMV_UL124_rank_001	0.16	0.54		disordered
HCMV_UL128_rank_001	0	0.649123		disordered
HCMV_UL130_rank_001	0.588785	0.21028	structured
HCMV_UL131A_rank_001	0.465116	0.139535	structured
HCMV_UL132_rank_001	0.0259259	0.725926		disordered
HCMV_UL133_rank_001	0.0155642	0.723735		disordered
HCMV_UL135_rank_001	0.230519	0.412338
HCMV_UL136_rank_001	0.1125	0.733333		disordered
HCMV_UL138_rank_001	0.236686	0.650888		disordered
HCMV_UL139_rank_001	0.181159	0.57971		disordered
HCMV_UL13_rank_001	0	0.930233		disordered
HCMV_UL140_rank_001	0.17801	0.534031		disordered
HCMV_UL141_rank_001	0.553254	0.307692	structured
HCMV_UL142_rank_001	0	0.891803		disordered
HCMV_UL144_rank_001	0.642045	0.210227	structured
HCMV_UL145_rank_001	0	0.938462		disordered
HCMV_UL146_rank_001	0.8	0.00833333	structured
HCMV_UL147A_rank_001	0.466667	0.08	structured
HCMV_UL147_rank_001	0.798742	0.0566038	structured
HCMV_UL148A_rank_001	0.4	0.225	structured
HCMV_UL148B_rank_001	0.375	0.2625	structured
HCMV_UL148C_rank_001	0.766234	0.038961	structured
HCMV_UL148D_rank_001	0.451613	0.290323	structured
HCMV_UL148_rank_001	0.762658	0.0949367	structured
HCMV_UL14_rank_001	0.669725	0.220183	structured
HCMV_UL150A_rank_001	0	0.848708		disordered
HCMV_UL150_rank_001	0.0234742	0.912363		disordered
HCMV_UL15A_rank_001	0.215686	0.539216		disordered
HCMV_UL16_rank_001	0.0173913	0.913043		disordered
HCMV_UL17_rank_001	0.153846	0.201923
HCMV_UL18_rank_001	0.788043	0.0923913	structured
HCMV_UL19_rank_001	0.0408163	0.295918
HCMV_UL1_rank_001	0.518349	0.220183	structured
HCMV_UL20_rank_001	0.221893	0.532544		disordered
HCMV_UL21A_rank_001	0.105691	0.0650407
HCMV_UL22A_rank_001	0	0.438095
HCMV_UL23_rank_001	0.679577	0.147887	structured
HCMV_UL24_rank_001	0.695531	0.223464	structured
HCMV_UL25_rank_001	0.585366	0.339939	structured
HCMV_UL26_UL26.21_rank_001	0.664894	0.196809	structured
HCMV_UL26_rank_001	0.558559	0.333333	structured
HCMV_UL27_rank_001	0.751645	0.157895	structured
HCMV_UL29_rank_001	0.534286	0.261429	structured
HCMV_UL2_rank_001	0.508475	0.152542	structured
HCMV_UL30A_rank_001	0.936709	0.0253165	structured
HCMV_UL30_rank_001	0	0.92562		disordered
HCMV_UL31_rank_001	0.660504	0.25042	structured
HCMV_UL32_rank_001	0.266921	0.672069		disordered
HCMV_UL33_rank_001	0.684466	0.165049	structured
HCMV_UL34_rank_001	0.528256	0.432432	structured
HCMV_UL35_UL35A_rank_001	0.195876	0.371134
HCMV_UL35_rank_001	0.645866	0.305772	structured
HCMV_UL36_rank_001	0.726891	0.0966387	structured
HCMV_UL37_pUL37m_rank_001	0.057072	0.620347		disordered
HCMV_UL37_rank_001	0.442623	0.331967	structured
HCMV_UL37_vMIA_rank_001	0.286585	0.292683
HCMV_UL38_rank_001	0.694864	0.26284	structured
HCMV_UL40_rank_001	0	0.764706		disordered
HCMV_UL41A_rank_001	0.384615	0.320513	structured
HCMV_UL42_rank_001	0.256	0.16
HCMV_UL43_rank_001	0.695035	0.205674	structured
HCMV_UL44_rank_001	0.0993072	0.73903		disordered
HCMV_UL45_rank_001	0.520971	0.355408	structured
HCMV_UL46_rank_001	0.62069	0.17931	structured
HCMV_UL47_rank_001	0.785351	0.0773143	structured
HCMV_UL48A_rank_001	0.813333	0.04	structured
HCMV_UL48_rank_001	0.330656	0.386881	structured
HCMV_UL49_rank_001	0.414035	0.331579	structured
HCMV_UL4_rank_001	0.744966	0.194631	structured
HCMV_UL50_rank_001	0.419598	0.48995	structured	disordered
HCMV_UL51_rank_001	0.458599	0.254777	structured
HCMV_UL52_rank_001	0.636228	0.293413	structured
HCMV_UL53_rank_001	0.617021	0.345745	structured
HCMV_UL54_rank_001	0.752013	0.21095	structured
HCMV_UL55_rank_001	0.587652	0.272326	structured
HCMV_UL56_rank_001	0.682353	0.231765	structured
HCMV_UL57_rank_001	0.773279	0.144939	structured
HCMV_UL5_rank_001	0.0542169	0.680723		disordered
HCMV_UL69_rank_001	0.38814	0.556604	structured	disordered
HCMV_UL6_rank_001	0.385714	0.396429	structured
HCMV_UL70_rank_001	0.864693	0.0718816	structured
HCMV_UL71_rank_001	0.254848	0.506925		disordered
HCMV_UL72_rank_001	0.613402	0.358247	structured
HCMV_UL73_rank_001	0.281481	0.422222
HCMV_UL74A_rank_001	0.528571	0.157143	structured
HCMV_UL74_rank_001	0.247881	0.364407
HCMV_UL75_rank_001	0.715633	0.132075	structured
HCMV_UL76_rank_001	0.590769	0.353846	structured
HCMV_UL77_rank_001	0.580189	0.292453	structured
HCMV_UL78_rank_001	0.61949	0.222738	structured
HCMV_UL79_rank_001	0.732203	0.169492	structured
HCMV_UL7_rank_001	0.509009	0.27027	structured
HCMV_UL80_UL80.3_rank_001	0.212121	0.562771		disordered
HCMV_UL80_UL80.4_rank_001	0.151899	0.582278		disordered
HCMV_UL80_pAP_rank_001	0.16622	0.643432		disordered
HCMV_UL80_rank_001	0.327684	0.611582		disordered
HCMV_UL82_rank_001	0.745975	0.216458	structured
HCMV_UL83_rank_001	0.72549	0.203209	structured
HCMV_UL84_rank_001	0.129472	0.434412
HCMV_UL85_rank_001	0.892157	0.0261438	structured
HCMV_UL86_rank_001	0.745985	0.120438	structured
HCMV_UL87_rank_001	0.482465	0.352816	structured
HCMV_UL88_rank_001	0.757576	0.142191	structured
HCMV_UL89_rank_001	0.594955	0.186944	structured
HCMV_UL8_rank_001	0.330247	0.540123	structured	disordered
HCMV_UL91_rank_001	0.612613	0.297297	structured
HCMV_UL92_rank_001	0.686567	0.114428	structured
HCMV_UL93_rank_001	0.239057	0.675084		disordered
HCMV_UL94_rank_001	0.884058	0.0347826	structured
HCMV_UL95_rank_001	0.358349	0.478424	structured	disordered
HCMV_UL96_rank_001	0.897638	0.015748	structured
HCMV_UL97_rank_001	0.598303	0.363508	structured
HCMV_UL98_rank_001	0.809932	0.138699	structured
HCMV_UL99_rank_001	0.0736842	0.336842
HCMV_UL9_rank_001	0.502146	0.304721	structured
HCMV_US10_rank_001	0.589189	0.145946	structured
HCMV_US11_rank_001	0.744186	0.0976744	structured
HCMV_US12_rank_001	0.548043	0.142349	structured
HCMV_US13_rank_001	0.796935	0.0268199	structured
HCMV_US14_rank_001	0.790323	0.0870968	structured
HCMV_US15_rank_001	0	0.70229		disordered
HCMV_US16_rank_001	0.0711974	0.563107		disordered
HCMV_US17_rank_001	0.771331	0.109215	structured
HCMV_US18_rank_001	0.788321	0.0583942	structured
HCMV_US19_rank_001	0	0.866667		disordered
HCMV_US1_rank_001	0.378205	0.365385	structured
HCMV_US20_rank_001	0.870079	0.0669291	structured
HCMV_US21_rank_001	0.695473	0.0864198	structured
HCMV_US22_rank_001	0.651042	0.241319	structured
HCMV_US23_rank_001	0.601351	0.329392	structured
HCMV_US24_rank_001	0.62475	0.255489	structured
HCMV_US26_rank_001	0.475954	0.361526	structured
HCMV_US27_rank_001	0.760989	0.0686813	structured
HCMV_US28_rank_001	0.762712	0.141243	structured
HCMV_US29_rank_001	0.0238095	0.883117		disordered
HCMV_US2_rank_001	0.698492	0.165829	structured
HCMV_US30_rank_001	0.0974212	0.73639		disordered
HCMV_US31_rank_001	0.397516	0.36646	structured
HCMV_US32_rank_001	0.125683	0.639344		disordered
HCMV_US33A_rank_001	0.245614	0.175439
HCMV_US34A_rank_001	0.625	0.0625	structured
HCMV_US34_rank_001	0.00613497	0.889571		disordered
HCMV_US3_rank_001	0.607527	0.107527	structured
HCMV_US6_rank_001	0.0989011	0.758242		disordered
HCMV_US7_rank_001	0.755556	0.0666667	structured
HCMV_US8_rank_001	0.511013	0.286344	structured
HCMV_US9_rank_001	0.651822	0.186235	structured
HHV-6A_DR1_rank_001	0.216255	0.642961		disordered
HHV-6A_DR6_rank_001	0.443038	0.359494	structured
HHV-6A_U100_rank_001	0	0.914634		disordered
HHV-6A_U10_rank_001	0.405963	0.243119	structured
HHV-6A_U11_rank_001	0.277011	0.652874		disordered
HHV-6A_U12_rank_001	0.638177	0.168091	structured
HHV-6A_U13_rank_001	0	1		disordered
HHV-6A_U14_rank_001	0.494253	0.431856	structured
HHV-6A_U15_rank_001	0.497382	0.314136	structured
HHV-6A_U17_U16_rank_001	0	0.864662		disordered
HHV-6A_U17_rank_001	0.61976	0.176647	structured
HHV-6A_U18_rank_001	0.829352	0.0887372	structured
HHV-6A_U19_rank_001	0.385604	0.575835	structured	disordered
HHV-6A_U20_rank_001	0	1		disordered
HHV-6A_U21_rank_001	0.0762125	0.762125		disordered
HHV-6A_U22_rank_001	0.0792079	0.841584		disordered
HHV-6A_U23_rank_001	0.029661	0.830508		disordered
HHV-6A_U24A_rank_001	0.491228	0.0877193	structured
HHV-6A_U24_rank_001	0.367816	0.195402	structured
HHV-6A_U25_rank_001	0.699367	0.139241	structured
HHV-6A_U26_rank_001	0	0.783051		disordered
HHV-6A_U27_rank_001	0.660326	0.298913	structured
HHV-6A_U28_rank_001	0.674129	0.228856	structured
HHV-6A_U29_rank_001	0.752508	0.120401	structured
HHV-6A_U2_rank_001	0.505464	0.333333	structured
HHV-6A_U30_rank_001	0.807487	0.0791444	structured
HHV-6A_U31_rank_001	0.357246	0.346654	structured
HHV-6A_U32_rank_001	0.613636	0.0454545	structured
HHV-6A_U33_rank_001	0.653191	0.144681	structured
HHV-6A_U34_rank_001	0.666667	0.228261	structured
HHV-6A_U35_rank_001	0.792453	0.0188679	structured
HHV-6A_U36_rank_001	0.919421	0.0433884	structured
HHV-6A_U37_rank_001	0.806818	0.109848	structured
HHV-6A_U38_rank_001	0.906126	0.0355731	structured
HHV-6A_U39_rank_001	0.649398	0.201205	structured
HHV-6A_U3_rank_001	0.796247	0.107239	structured
HHV-6A_U40_rank_001	0.750689	0.0909091	structured
HHV-6A_U41_rank_001	0.834806	0.0803887	structured
HHV-6A_U42_rank_001	0.542802	0.375486	structured
HHV-6A_U43_rank_001	0.944186	0.0104651	structured
HHV-6A_U44_rank_001	0.634146	0.185366	structured
HHV-6A_U45_rank_001	0.614362	0.337766	structured
HHV-6A_U46_rank_001	0.642857	0	structured
HHV-6A_U47A_rank_001	0.759259	0	structured
HHV-6A_U47_rank_001	0	0.899676		disordered
HHV-6A_U48_rank_001	0.793948	0.0893372	structured
HHV-6A_U49_rank_001	0.734127	0.194444	structured
HHV-6A_U4_rank_001	0.766355	0.0953271	structured
HHV-6A_U50_rank_001	0.74955	0.118919	structured
HHV-6A_U51_rank_001	0.621262	0.13289	structured
HHV-6A_U52_rank_001	0.883721	0.0465116	structured
HHV-6A_U53.5_rank_001	0.29918	0.528689		disordered
HHV-6A_U53_rank_001	0.49053	0.375	structured
HHV-6A_U54_rank_001	0.858079	0.0414847	structured
HHV-6A_U55_rank_001	0.282407	0.368056
HHV-6A_U56_rank_001	0.834459	0.0337838	structured
HHV-6A_U57_rank_001	0.70855	0.150186	structured
HHV-6A_U58_rank_001	0.554404	0.215026	structured
HHV-6A_U59_rank_001	0.925714	0.0171429	structured
HHV-6A_U60_rank_001	0.719219	0.151652	structured
HHV-6A_U62_rank_001	0.705882	0.152941	structured
HHV-6A_U63_rank_001	0.398148	0.384259	structured
HHV-6A_U64_rank_001	0.665158	0.19457	structured
HHV-6A_U65_rank_001	0.970149	0.00895522	structured
HHV-6A_U67_rank_001	0.549575	0.203966	structured
HHV-6A_U68_rank_001	0.973684	0.00877193	structured
HHV-6A_U69_rank_001	0.709964	0.252669	structured
HHV-6A_U70_rank_001	0.92418	0.0286885	structured
HHV-6A_U71_rank_001	0.233766	0.0909091
HHV-6A_U72_rank_001	0.834302	0.0813953	structured
HHV-6A_U73_rank_001	0.833333	0.0615385	structured
HHV-6A_U74_rank_001	0.867069	0.0513595	structured
HHV-6A_U75_rank_001	0.831325	0.0682731	structured
HHV-6A_U76_rank_001	0.582043	0.208978	structured
HHV-6A_U77_rank_001	0.793689	0.0873786	structured
HHV-6A_U79_UL80_rank_001	0.345992	0.510549	structured	disordered
HHV-6A_U7_rank_001	0.207824	0.601467		disordered
HHV-6A_U81_rank_001	0.941176	0.027451	structured
HHV-6A_U82_rank_001	0.18	0.344
HHV-6A_U83_rank_001	0	0.659794		disordered
HHV-6A_U84_rank_001	0.476608	0.494152	structured	disordered
HHV-6A_U85_rank_001	0.789655	0.106897	structured
HHV-6A_U86_rank_001	0.110289	0.853442		disordered
HHV-6A_U90_U87U86_rank_001	0.0966667	0.874667		disordered
HHV-6A_U90_U89_rank_001	0	0.981934		disordered
HHV-6A_U91_rank_001	0.281046	0.444444		disordered
HHV-6A_U94_rank_001	0.72449	0.132653	structured
HHV-6A_U95_rank_001	0.154326	0.780553		disordered
HHV-6B_B1_rank_001	0.0628931	0.188679
HHV-6B_B2_rank_001	0.35443	0	structured
HHV-6B_B3_rank_001	0	0.881356		disordered
HHV-6B_B4_rank_001	0.326425	0.632124		disordered
HHV-6B_B5_rank_001	0	0.151899
HHV-6B_B6_rank_001	0	0.987342		disordered
HHV-6B_B7_rank_001	0.64	0.04	structured
HHV-6B_B8_rank_001	0.0566038	0.686792		disordered
HHV-6B_B9_rank_001	0	0.59434		disordered
HHV-6B_DR1_rank_001	0.305665	0.633729		disordered
HHV-6B_DR3_rank_001	0	0.82		disordered
HHV-6B_DR6_rank_001	0.635204	0.186224	structured
HHV-6B_U100_rank_001	0.0211039	0.891234		disordered
HHV-6B_U10_rank_001	0.765408	0.149105	structured
HHV-6B_U11_rank_001	0.293706	0.636364		disordered
HHV-6B_U12_rank_001	0.629268	0.121951	structured
HHV-6B_U13_rank_001	0	0.925234		disordered
HHV-6B_U14_rank_001	0.501639	0.431148	structured
HHV-6B_U15_rank_001	0.052356	0.780105		disordered
HHV-6B_U17_rank_001	0	0.727545		disordered
HHV-6B_U18_rank_001	0.755102	0.085034	structured
HHV-6B_U19_rank_001	0.403599	0.544987	structured	disordered
HHV-6B_U20_rank_001	0.0437788	0.822581		disordered
HHV-6B_U21_rank_001	0.054	0.768		disordered
HHV-6B_U22_rank_001	0.019802	0.866337		disordered
HHV-6B_U23_rank_001	0	0.90301		disordered
HHV-6B_U24A_rank_001	0.45614	0.140351	structured
HHV-6B_U24_rank_001	0.386364	0.193182	structured
HHV-6B_U25_rank_001	0.759494	0.0917722	structured
HHV-6B_U26_rank_001	0	0.810169		disordered
HHV-6B_U27_rank_001	0.60929	0.286885	structured
HHV-6B_U28_rank_001	0.532338	0.2699	structured
HHV-6B_U29_rank_001	0.809365	0.123746	structured
HHV-6B_U2_rank_001	0.564738	0.269972	structured
HHV-6B_U30_rank_001	0.684843	0.21719	structured
HHV-6B_U31_rank_001	0.435243	0.190178	structured
HHV-6B_U32_rank_001	0.640449	0.0898876	structured
HHV-6B_U33_rank_001	0.631915	0.138298	structured
HHV-6B_U34_rank_001	0.673913	0.206522	structured
HHV-6B_U35_rank_001	0.792453	0.0754717	structured
HHV-6B_U36_rank_001	0.917355	0.0371901	structured
HHV-6B_U37_rank_001	0.818182	0.132576	structured
HHV-6B_U38_rank_001	0.908103	0.0365613	structured
HHV-6B_U39_rank_001	0.653012	0.193976	structured
HHV-6B_U3_rank_001	0.753886	0.126943	structured
HHV-6B_U40_rank_001	0.752066	0.101928	structured
HHV-6B_U41_rank_001	0.835689	0.0830389	structured
HHV-6B_U42_rank_001	0.527132	0.414729	structured
HHV-6B_U43_rank_001	0.943023	0.0127907	structured
HHV-6B_U44_rank_001	0.528139	0.307359	structured
HHV-6B_U45_rank_001	0.630319	0.351064	structured
HHV-6B_U46_rank_001	0.488095	0.0833333	structured
HHV-6B_U47_rank_001	0	0.998645		disordered
HHV-6B_U48_rank_001	0.792507	0.0792507	structured
HHV-6B_U49_rank_001	0.785714	0.15873	structured
HHV-6B_U4_rank_001	0.768224	0.0915888	structured
HHV-6B_U50_rank_001	0.76036	0.122523	structured
HHV-6B_U51_rank_001	0.129568	0.438538
HHV-6B_U52_rank_001	0.879845	0.0232558	structured
HHV-6B_U53_rank_001	0.50947	0.376894	structured
HHV-6B_U54_rank_001	0.875817	0.0413943	structured
HHV-6B_U55_rank_001	0.378049	0.45935	structured	disordered
HHV-6B_U56_rank_001	0.851351	0.0337838	structured
HHV-6B_U57_rank_001	0.699628	0.139777	structured
HHV-6B_U58_rank_001	0.560881	0.220207	structured
HHV-6B_U59_rank_001	0.954286	0.00571429	structured
HHV-6B_U62_rank_001	0.632184	0.195402	structured
HHV-6B_U63_rank_001	0.463303	0.279817	structured
HHV-6B_U64_rank_001	0.680995	0.196833	structured
HHV-6B_U65_rank_001	0.970149	0.00895522	structured
HHV-6B_U66_rank_001	0.717718	0.154655	structured
HHV-6B_U67_rank_001	0.495751	0.25779	structured
HHV-6B_U68_rank_001	0.982456	0	structured
HHV-6B_U69_rank_001	0.724689	0.209591	structured
HHV-6B_U6_rank_001	0.220588	0.323529
HHV-6B_U70_rank_001	0.92418	0.0286885	structured
HHV-6B_U71_rank_001	0.382716	0.0987654	structured
HHV-6B_U72_rank_001	0.790698	0.0465116	structured
HHV-6B_U73_rank_001	0.819231	0.0730769	structured
HHV-6B_U74_rank_001	0.862538	0.060423	structured
HHV-6B_U75_rank_001	0.871486	0.0562249	structured
HHV-6B_U76_rank_001	0.554381	0.229607	structured
HHV-6B_U77_rank_001	0.836165	0.0740291	structured
HHV-6B_U79_rank_001	0.3375	0.514583	structured	disordered
HHV-6B_U7_rank_001	0.021041	0.726467		disordered
HHV-6B_U81_rank_001	0.945098	0.027451	structured
HHV-6B_U82_rank_001	0.22	0.344
HHV-6B_U83_rank_001	0	0.60177		disordered
HHV-6B_U84_rank_001	0.464912	0.479532	structured	disordered
HHV-6B_U85_rank_001	0.739726	0.0958904	structured
HHV-6B_U8_rank_001	0.508516	0.321168	structured
HHV-6B_U90_U86_rank_001	0.0960526	0.875658		disordered
HHV-6B_U90_rank_001	0	0.973098		disordered
HHV-6B_U91_rank_001	0.288462	0.467949		disordered
HHV-6B_U94_rank_001	0.72449	0.120408	structured
HHV-6B_U95_rank_001	0.099835	0.820957		disordered
HHV-6B_U9_rank_001	0	0.971154		disordered
HHV-7_DR1_rank_001	0.322105	0.467368		disordered
HHV-7_DR6_rank_001	0.477833	0.381773	structured
HHV-7_U100_rank_001	0	0.970149		disordered
HHV-7_U10_rank_001	0.849224	0.0798226	structured
HHV-7_U11_rank_001	0.331126	0.574834	structured	disordered
HHV-7_U12_rank_001	0.672673	0.0930931	structured
HHV-7_U13_rank_001	0	0.979592		disordered
HHV-7_U14_rank_001	0.484568	0.476852	structured	disordered
HHV-7_U15_rank_001	0.0209424	0.602094		disordered
HHV-7_U17_rank_001	0.730303	0.0939394	structured
HHV-7_U18_rank_001	0.718644	0.111864	structured
HHV-7_U19_rank_001	0.529231	0.4	structured
HHV-7_U20_rank_001	0	0.882353		disordered
HHV-7_U21_rank_001	0.193023	0.418605
HHV-7_U23_rank_001	0.152047	0.649123		disordered
HHV-7_U24A_rank_001	0.392857	0.0357143	structured
HHV-7_U24_rank_001	0.5	0.207317	structured
HHV-7_U25_rank_001	0.796875	0.1125	structured
HHV-7_U26_rank_001	0.0375427	0.720137		disordered
HHV-7_U27_rank_001	0.653846	0.293956	structured
HHV-7_U28_rank_001	0.560794	0.272953	structured
HHV-7_U29_rank_001	0.744755	0.0769231	structured
HHV-7_U2_rank_001	0.442897	0.325905	structured
HHV-7_U30_rank_001	0.83049	0.0970149	structured
HHV-7_U31_rank_001	0.269548	0.505585		disordered
HHV-7_U32_rank_001	0.677778	0.0222222	structured
HHV-7_U33_rank_001	0.637317	0.163522	structured
HHV-7_U34_rank_001	0.709302	0.209302	structured
HHV-7_U35_rank_001	0.903846	0.0192308	structured
HHV-7_U36_rank_001	0.896907	0.0536082	structured
HHV-7_U37_rank_001	0.84556	0.111969	structured
HHV-7_U38_rank_001	0.924975	0.0375123	structured
HHV-7_U39_rank_001	0.666667	0.175182	structured
HHV-7_U3_rank_001	0.486979	0.205729	structured
HHV-7_U40_rank_001	0.79473	0.0832178	structured
HHV-7_U41_rank_001	0.848806	0.0654288	structured
HHV-7_U42_rank_001	0.507752	0.416667	structured
HHV-7_U43_rank_001	0.946574	0.0150987	structured
HHV-7_U44_rank_001	0.571429	0.246305	structured
HHV-7_U45_rank_001	0.614776	0.361478	structured
HHV-7_U46_rank_001	0.488372	0.0348837	structured
HHV-7_U47A_rank_001	0.875	0	structured
HHV-7_U47_rank_001	0	0.955272		disordered
HHV-7_U48_rank_001	0.795652	0.057971	structured
HHV-7_U49_rank_001	0.824268	0.129707	structured
HHV-7_U4_rank_001	0.717712	0.138376	structured
HHV-7_U50_rank_001	0.770758	0.122744	structured
HHV-7_U51_rank_001	0.0816327	0.469388		disordered
HHV-7_U52_rank_001	0.897638	0.0275591	structured
HHV-7_U53.5_rank_001	0.269565	0.473913		disordered
HHV-7_U53_rank_001	0.465887	0.380117	structured
HHV-7_U54_rank_001	0.907489	0.0176211	structured
HHV-7_U55A_rank_001	0.627635	0.17096	structured
HHV-7_U55B_rank_001	0.116279	0.548837		disordered
HHV-7_U56_rank_001	0.894198	0.0238908	structured
HHV-7_U57_rank_001	0.718959	0.139033	structured
HHV-7_U58_rank_001	0.562581	0.202581	structured
HHV-7_U59_rank_001	0.910663	0.054755	structured
HHV-7_U60_rank_001	0.723982	0.153846	structured
HHV-7_U62_rank_001	0.786667	0.0133333	structured
HHV-7_U63_rank_001	0.763033	0.0758294	structured
HHV-7_U64_rank_001	0.669704	0.200456	structured
HHV-7_U65_rank_001	0.963636	0.0121212	structured
HHV-7_U67_rank_001	0.50578	0.176301	structured
HHV-7_U68_rank_001	0.973684	0	structured
HHV-7_U69_rank_001	0.758242	0.172161	structured
HHV-7_U70_rank_001	0.95	0.00416667	structured
HHV-7_U71_rank_001	0.205479	0.0684932
HHV-7_U72_rank_001	0.771676	0.0317919	structured
HHV-7_U73_rank_001	0.822109	0.0864041	structured
HHV-7_U74_rank_001	0.955994	0.00151745	structured
HHV-7_U75_rank_001	0.859375	0.0976562	structured
HHV-7_U76_rank_001	0.59375	0.229687	structured
HHV-7_U77_rank_001	0.814634	0.0841463	structured
HHV-7_U79_rank_001	0.424901	0.474308	structured	disordered
HHV-7_U7_rank_001	0.193182	0.537338		disordered
HHV-7_U81_rank_001	0.948819	0.015748	structured
HHV-7_U82_rank_001	0.247967	0.48374		disordered
HHV-7_U84_rank_001	0.519355	0.43871	structured
HHV-7_U85_rank_001	0.746429	0.164286	structured
HHV-7_U86_rank_001	0.146058	0.8		disordered
HHV-7_U90_rank_001	0.00417014	0.939116		disordered
HHV-7_U91_rank_001	0.333333	0.457516	structured	disordered
HHV-7_U95_rank_001	0.297872	0.667021		disordered
HSV-1_RL1_rank_001	0.362903	0.346774	structured
HSV-1_RL2_rank_001	0.149677	0.811613		disordered
HSV-1_RS1_rank_001	0.514638	0.38906	structured
HSV-1_UL10_rank_001	0.674419	0.266385	structured
HSV-1_UL11_rank_001	0.28125	0.28125
HSV-1_UL12_UL12.5_rank_001	0.808	0.116	structured
HSV-1_UL12_rank_001	0.646965	0.292332	structured
HSV-1_UL13_rank_001	0.766409	0.210425	structured
HSV-1_UL14_rank_001	0.648402	0.246575	structured
HSV-1_UL15_rank_001	0.677551	0.182313	structured
HSV-1_UL16_rank_001	0.873995	0.0965147	structured
HSV-1_UL17_rank_001	0.736842	0.186344	structured
HSV-1_UL18_rank_001	0.754717	0.0880503	structured
HSV-1_UL19_rank_001	0.6754	0.208879	structured
HSV-1_UL1_rank_001	0.464286	0.379464	structured
HSV-1_UL20_rank_001	0.693694	0.198198	structured
HSV-1_UL21_rank_001	0.796262	0.123364	structured
HSV-1_UL22_rank_001	0.72673	0.124105	structured
HSV-1_UL23_rank_001	0.816489	0.117021	structured
HSV-1_UL24_rank_001	0.702602	0.215613	structured
HSV-1_UL25_rank_001	0.696552	0.156897	structured
HSV-1_UL26_pAP_rank_001	0.215805	0.589666		disordered
HSV-1_UL26_rank_001	0.373228	0.552756	structured	disordered
HSV-1_UL27_rank_001	0.586283	0.262168	structured
HSV-1_UL28_rank_001	0.615287	0.164331	structured
HSV-1_UL29_rank_001	0.704849	0.132943	structured
HSV-1_UL2_rank_001	0.685629	0.305389	structured
HSV-1_UL30_rank_001	0.816194	0.130364	structured
HSV-1_UL31_rank_001	0.745098	0.130719	structured
HSV-1_UL32_rank_001	0.818792	0.129195	structured
HSV-1_UL33_rank_001	0.661538	0.146154	structured
HSV-1_UL34_rank_001	0.654545	0.196364	structured
HSV-1_UL35_rank_001	0.598214	0.258929	structured
HSV-1_UL36_rank_001	0.27402	0.39507
HSV-1_UL37_rank_001	0.746215	0.154052	structured
HSV-1_UL38_rank_001	0.709677	0.247312	structured
HSV-1_UL39_rank_001	0.688654	0.295515	structured
HSV-1_UL3_rank_001	0.446809	0.319149	structured
HSV-1_UL40_rank_001	0.847059	0.132353	structured
HSV-1_UL41_rank_001	0.705521	0.237219	structured
HSV-1_UL42_rank_001	0.536885	0.397541	structured
HSV-1_UL43_rank_001	0.00239808	0.604317		disordered
HSV-1_UL44_gCsec_rank_001	0.619632	0.321063	structured
HSV-1_UL44_rank_001	0.665362	0.266145	structured
HSV-1_UL45_rank_001	0.726744	0.0232558	structured
HSV-1_UL46_rank_001	0.522284	0.410864	structured
HSV-1_UL47_rank_001	0.65368	0.238095	structured
HSV-1_UL48_rank_001	0.646939	0.257143	structured
HSV-1_UL49A_rank_001	0.395604	0.285714	structured
HSV-1_UL49_rank_001	0.292359	0.607973		disordered
HSV-1_UL4_rank_001	0.59799	0.241206	structured
HSV-1_UL50_rank_001	0.730458	0.16442	structured
HSV-1_UL51_rank_001	0.516393	0.385246	structured
HSV-1_UL52_rank_001	0.759924	0.119093	structured
HSV-1_UL53_rank_001	0.695266	0.0798817	structured
HSV-1_UL54_rank_001	0.513672	0.443359	structured	disordered
HSV-1_UL55_rank_001	0.897849	0.016129	structured
HSV-1_UL56_rank_001	0.183761	0.42735
HSV-1_UL5_rank_001	0.828798	0.10771	structured
HSV-1_UL6_rank_001	0.607988	0.192308	structured
HSV-1_UL7_rank_001	0.915541	0.0337838	structured
HSV-1_UL8_rank_001	0.964	0.004	structured
HSV-1_UL9_rank_001	0.788484	0.0728555	structured
HSV-1_US10_rank_001	0.394231	0.573718	structured	disordered
HSV-1_US11_rank_001	0.378882	0.173913	structured
HSV-1_US12_rank_001	0.454545	0.363636	structured
HSV-1_US1_US1.5_rank_001	0.343066	0.448905	structured	disordered
HSV-1_US1_rank_001	0.0785714	0.747619		disordered
HSV-1_US2_rank_001	0.704467	0.189003	structured
HSV-1_US3_rank_001	0.661123	0.278586	structured
HSV-1_US4_rank_001	0.142857	0.428571
HSV-1_US5_rank_001	0.48913	0.195652	structured
HSV-1_US6_rank_001	0.593909	0.312183	structured
HSV-1_US7_rank_001	0.453846	0.397436	structured
HSV-1_US8.5_rank_001	0.257862	0.339623
HSV-1_US8_rank_001	0.507273	0.36	structured
HSV-1_US9_rank_001	0.477778	0.166667	structured
HSV-2_RL1_rank_001	0.390805	0.321839	structured
HSV-2_RL2_rank_001	0.0786925	0.881356		disordered
HSV-2_RS1_rank_001	0.515175	0.402883	structured
HSV-2_UL10_rank_001	0.713062	0.226981	structured
HSV-2_UL11_rank_001	0.177083	0.291667
HSV-2_UL12_rank_001	0.653226	0.279032	structured
HSV-2_UL13_rank_001	0.766409	0.189189	structured
HSV-2_UL14_rank_001	0.639269	0.246575	structured
HSV-2_UL15_rank_001	0.681199	0.16485	structured
HSV-2_UL16_rank_001	0.849462	0.104839	structured
HSV-2_UL17_rank_001	0.74359	0.19943	structured
HSV-2_UL18_rank_001	0.789308	0.0251572	structured
HSV-2_UL19_rank_001	0.775109	0.0938865	structured
HSV-2_UL1_rank_001	0.4375	0.388393	structured
HSV-2_UL20_rank_001	0.698198	0.225225	structured
HSV-2_UL21_rank_001	0.796992	0.110902	structured
HSV-2_UL22_rank_001	0.750597	0.102625	structured
HSV-2_UL23_rank_001	0.824468	0.151596	structured
HSV-2_UL24_rank_001	0.658363	0.24911	structured
HSV-2_UL25_rank_001	0.709402	0.14188	structured
HSV-2_UL26_pAP_rank_001	0.224924	0.571429		disordered
HSV-2_UL26_rank_001	0.378336	0.544741	structured	disordered
HSV-2_UL27_rank_001	0.576327	0.283186	structured
HSV-2_UL28_rank_001	0.794904	0.100637	structured
HSV-2_UL29_rank_001	0.826087	0.0794314	structured
HSV-2_UL2_rank_001	0.898039	0.0823529	structured
HSV-2_UL30_rank_001	0.810484	0.132258	structured
HSV-2_UL31_rank_001	0.767213	0.131148	structured
HSV-2_UL32_rank_001	0.819398	0.128763	structured
HSV-2_UL33_rank_001	0.623077	0.123077	structured
HSV-2_UL34_rank_001	0.717391	0.181159	structured
HSV-2_UL35_rank_001	0.473214	0.25	structured
HSV-2_UL36_rank_001	0.496797	0.349135	structured
HSV-2_UL37_rank_001	0.755835	0.136445	structured
HSV-2_UL38_rank_001	0.699571	0.23176	structured
HSV-2_UL39_rank_001	0.685639	0.260946	structured
HSV-2_UL3_rank_001	0.433476	0.32618	structured
HSV-2_UL40_rank_001	0.851632	0.121662	structured
HSV-2_UL41_rank_001	0.713415	0.22561	structured
HSV-2_UL42_rank_001	0.546809	0.37234	structured
HSV-2_UL43_rank_001	0.113527	0.628019		disordered
HSV-2_UL44_rank_001	0.70625	0.197917	structured
HSV-2_UL45_rank_001	0.703488	0.0639535	structured
HSV-2_UL46_rank_001	0.515235	0.430748	structured
HSV-2_UL47_rank_001	0.711207	0.228448	structured
HSV-2_UL48_rank_001	0.642857	0.279592	structured
HSV-2_UL49A_rank_001	0.413793	0.333333	structured
HSV-2_UL49_rank_001	0.286667	0.643333		disordered
HSV-2_UL4_rank_001	0.59204	0.253731	structured
HSV-2_UL50_rank_001	0.726287	0.119241	structured
HSV-2_UL51_rank_001	0.520492	0.377049	structured
HSV-2_UL52_rank_001	0.748593	0.134146	structured
HSV-2_UL53_rank_001	0.715976	0.0828402	structured
HSV-2_UL54_rank_001	0.525391	0.453125	structured	disordered
HSV-2_UL55_rank_001	0.892473	0.0107527	structured
HSV-2_UL56_rank_001	0.229787	0.480851		disordered
HSV-2_UL5_rank_001	0.819523	0.102157	structured
HSV-2_UL6_rank_001	0.59587	0.165192	structured
HSV-2_UL7_rank_001	0.932432	0.0304054	structured
HSV-2_UL8_rank_001	0.956117	0.00265957	structured
HSV-2_UL9_rank_001	0.82699	0.094579	structured
HSV-2_US10_rank_001	0.403974	0.539735	structured	disordered
HSV-2_US11_rank_001	0.357616	0.15894	structured
HSV-2_US12_rank_001	0.44186	0.302326	structured
HSV-2_US1_rank_001	0.22276	0.677966		disordered
HSV-2_US2_rank_001	0.707904	0.189003	structured
HSV-2_US3_rank_001	0.66736	0.268191	structured
HSV-2_US4_rank_001	0.340486	0.58083	structured	disordered
HSV-2_US5_rank_001	0.434783	0.195652	structured
HSV-2_US6_rank_001	0.62341	0.274809	structured
HSV-2_US7_rank_001	0.497312	0.344086	structured
HSV-2_US8A_rank_001	0.280822	0.486301		disordered
HSV-2_US8_rank_001	0.526606	0.344954	structured
HSV-2_US9_rank_001	0.516854	0.213483	structured
KSHV_K10.1_rank_001	0.0834248	0.877058		disordered
KSHV_K10.2_rank_001	0.113074	0.814488		disordered
KSHV_K11.1_rank_001	0.0941176	0.755882		disordered
KSHV_K12_rank_001	0.266667	0.216667
KSHV_K14_rank_001	0.785978	0.103321	structured
KSHV_K15_rank_001	0.200409	0.486708		disordered
KSHV_K1_rank_001	0.65233	0.283154	structured
KSHV_K2_rank_001	0.79902	0.156863	structured
KSHV_K3_rank_001	0.477477	0.489489	structured	disordered
KSHV_K4.1_rank_001	0.701754	0.00877193	structured
KSHV_K4.2_rank_001	0	0.89011		disordered
KSHV_K4_rank_001	0.797872	0.0319149	structured
KSHV_K5_rank_001	0.621094	0.3125	structured
KSHV_K6_rank_001	0.631579	0.0842105	structured
KSHV_K7_rank_001	0.134921	0.595238		disordered
KSHV_K8.1_rank_001	0.105263	0.736842		disordered
KSHV_K8_rank_001	0.178322	0.520979		disordered
KSHV_K9_rank_001	0.628062	0.296214	structured
KSHV_ORF10_rank_001	0.837321	0.0406699	structured
KSHV_ORF11_rank_001	0.742015	0.0884521	structured
KSHV_ORF16_rank_001	0.817143	0.0285714	structured
KSHV_ORF17_pAP_rank_001	0.211806	0.604167		disordered
KSHV_ORF17_rank_001	0.501873	0.441948	structured	disordered
KSHV_ORF18_rank_001	0.953307	0.0116732	structured
KSHV_ORF19_rank_001	0.726776	0.129326	structured
KSHV_ORF20_rank_001	0.70428	0.229572	structured
KSHV_ORF21_rank_001	0.551724	0.42069	structured
KSHV_ORF22_rank_001	0.823288	0.0726027	structured
KSHV_ORF23_rank_001	0.816832	0.113861	structured
KSHV_ORF24_rank_001	0.506649	0.3125	structured
KSHV_ORF25_rank_001	0.800872	0.09375	structured
KSHV_ORF26_rank_001	0.809836	0.00327869	structured
KSHV_ORF27_rank_001	0.582759	0.144828	structured
KSHV_ORF28_rank_001	0.254902	0.431373
KSHV_ORF29_rank_001	0.694323	0.107715	structured
KSHV_ORF2_rank_001	0.87619	0.104762	structured
KSHV_ORF30_rank_001	0.753247	0.0519481	structured
KSHV_ORF31_rank_001	0.587629	0.190722	structured
KSHV_ORF32_rank_001	0.610132	0.246696	structured
KSHV_ORF33_rank_001	0.967066	0	structured
KSHV_ORF34_rank_001	0.672783	0.171254	structured
KSHV_ORF35_rank_001	0.833333	0.04	structured
KSHV_ORF36_rank_001	0.801802	0.123874	structured
KSHV_ORF37_rank_001	0.919753	0.0288066	structured
KSHV_ORF38_rank_001	0.131148	0.213115
KSHV_ORF39_rank_001	0.705	0.19	structured
KSHV_ORF40_rank_001	0.802691	0.0896861	structured
KSHV_ORF42_rank_001	0.766187	0.104317	structured
KSHV_ORF43_rank_001	0.628099	0.204959	structured
KSHV_ORF44_rank_001	0.88198	0.0444162	structured
KSHV_ORF45_rank_001	0.022113	0.764128		disordered
KSHV_ORF46_rank_001	0.905882	0.0392157	structured
KSHV_ORF47_rank_001	0.532934	0.251497	structured
KSHV_ORF48_rank_001	0.681592	0.241294	structured
KSHV_ORF49_rank_001	0.884106	0.0298013	structured
KSHV_ORF4_rank_001	0.496364	0.438182	structured
KSHV_ORF50_rank_001	0.397974	0.567294	structured	disordered
KSHV_ORF52_rank_001	0.633588	0.152672	structured
KSHV_ORF53_rank_001	0.409091	0.2	structured
KSHV_ORF54_rank_001	0.877966	0.0847458	structured
KSHV_ORF55_rank_001	0.585903	0.273128	structured
KSHV_ORF56_rank_001	0.922894	0.0166074	structured
KSHV_ORF57_rank_001	0.643956	0.29011	structured
KSHV_ORF58_rank_001	0.887955	0.0168067	structured
KSHV_ORF59_rank_001	0.686869	0.239899	structured
KSHV_ORF60_rank_001	0.904918	0.0819672	structured
KSHV_ORF61_rank_001	0.880051	0.103535	structured
KSHV_ORF62_rank_001	0.706949	0.151057	structured
KSHV_ORF63_rank_001	0.811422	0.0829741	structured
KSHV_ORF64_rank_001	0.396205	0.389753	structured
KSHV_ORF65_rank_001	0.358824	0.435294	structured
KSHV_ORF66_rank_001	0.641026	0.11655	structured
KSHV_ORF67A_rank_001	0.85	0.0375	structured
KSHV_ORF67_rank_001	0.627306	0.269373	structured
KSHV_ORF68_rank_001	0.882227	0.0792291	structured
KSHV_ORF69_rank_001	0.715232	0.228477	structured
KSHV_ORF6_rank_001	0.862191	0.0795053	structured
KSHV_ORF70_rank_001	0.866469	0.109792	structured
KSHV_ORF71_rank_001	0.898936	0.0691489	structured
KSHV_ORF72_rank_001	0.918288	0.0155642	structured
KSHV_ORF73_rank_001	0.321523	0.603189		disordered
KSHV_ORF74_rank_001	0.78655	0.111111	structured
KSHV_ORF75_rank_001	0.901235	0.0154321	structured
KSHV_ORF7_rank_001	0.791367	0.0877698	structured
KSHV_ORF8_rank_001	0.614201	0.263905	structured
KSHV_ORF9_rank_001	0.912055	0.048419	structured
VZV_ORF0_rank_001	0.387597	0.403101	structured
VZV_ORF10_rank_001	0.739024	0.168293	structured
VZV_ORF11_rank_001	0.483516	0.434676	structured
VZV_ORF12_rank_001	0.603631	0.381241	structured
VZV_ORF13_rank_001	0.960133	0.0265781	structured
VZV_ORF14_rank_001	0.475	0.419643	structured
VZV_ORF15_rank_001	0.79803	0.0788177	structured
VZV_ORF16_rank_001	0.661765	0.272059	structured
VZV_ORF17_rank_001	0.665934	0.252747	structured
VZV_ORF18_rank_001	0.895425	0.0751634	structured
VZV_ORF19_rank_001	0.96129	0.0219355	structured
VZV_ORF1_rank_001	0.351852	0.37963	structured
VZV_ORF20_rank_001	0.635611	0.275362	structured
VZV_ORF21_rank_001	0.837187	0.0741811	structured
VZV_ORF22_rank_001	0.498733	0.259501	structured
VZV_ORF23_rank_001	0.289362	0.565957		disordered
VZV_ORF24_rank_001	0.6171	0.204461	structured
VZV_ORF25_rank_001	0.589744	0.262821	structured
VZV_ORF26_rank_001	0.851282	0.0871795	structured
VZV_ORF27_rank_001	0.791667	0.147436	structured
VZV_ORF28_rank_001	0.847571	0.110553	structured
VZV_ORF29_rank_001	0.79485	0.104651	structured
VZV_ORF2_rank_001	0.466063	0.447964	structured	disordered
VZV_ORF30_rank_001	0.822078	0.0922078	structured
VZV_ORF31_rank_001	0.56391	0.287863	structured
VZV_ORF32_rank_001	0.0909091	0.51049		disordered
VZV_ORF33_pAP_rank_001	0.182119	0.529801		disordered
VZV_ORF33_rank_001	0.401653	0.515702	structured	disordered
VZV_ORF34_rank_001	0.715026	0.131261	structured
VZV_ORF35_rank_001	0.674419	0.205426	structured
VZV_ORF36_rank_001	0.938416	0.0410557	structured
VZV_ORF37_rank_001	0.70868	0.196195	structured
VZV_ORF38_rank_001	0.785582	0.140481	structured
VZV_ORF39_rank_001	0.585586	0.238739	structured
VZV_ORF3_rank_001	0.865922	0.0837989	structured
VZV_ORF40_rank_001	0.755014	0.105301	structured
VZV_ORF41_rank_001	0.734177	0.0664557	structured
VZV_ORF42_rank_001	0.677376	0.192771	structured
VZV_ORF43_rank_001	0.744083	0.149408	structured
VZV_ORF44_rank_001	0.870523	0.0523416	structured
VZV_ORF46_rank_001	0.688442	0.190955	structured
VZV_ORF47_rank_001	0.782353	0.186275	structured
VZV_ORF48_rank_001	0.745917	0.174229	structured
VZV_ORF49_rank_001	0.296296	0.160494
VZV_ORF4_rank_001	0.411504	0.442478	structured	disordered
VZV_ORF50_rank_001	0.758621	0.170115	structured
VZV_ORF51_rank_001	0.913772	0.0239521	structured
VZV_ORF52_rank_001	0.93904	0.0220493	structured
VZV_ORF53_rank_001	0.797583	0.141994	structured
VZV_ORF54_rank_001	0.525358	0.345904	structured
VZV_ORF55_rank_001	0.833144	0.104427	structured
VZV_ORF56_rank_001	0.69898	0.188776	structured
VZV_ORF57_rank_001	0.591549	0.183099	structured
VZV_ORF58_rank_001	0.493213	0.357466	structured
VZV_ORF59_rank_001	0.75082	0.219672	structured
VZV_ORF5_rank_001	0.820588	0.0970588	structured
VZV_ORF60_rank_001	0.320755	0.36478
VZV_ORF61_rank_001	0.137045	0.75803		disordered
VZV_ORF62_rank_001	0.423664	0.512214	structured	disordered
VZV_ORF63_rank_001	0.431655	0.406475	structured
VZV_ORF64_rank_001	0.694444	0.155556	structured
VZV_ORF65_rank_001	0.382353	0.254902	structured
VZV_ORF66_rank_001	0.768448	0.201018	structured
VZV_ORF67_rank_001	0.491525	0.29096	structured
VZV_ORF68_rank_001	0.495987	0.407705	structured
VZV_ORF6_rank_001	0.760849	0.143121	structured
VZV_ORF7_rank_001	0.444015	0.409266	structured
VZV_ORF8_rank_001	0.621212	0.282828	structured
VZV_ORF9A_rank_001	0.471264	0.218391	structured
VZV_ORF9_rank_001	0.377483	0.572848	structured	disordered

## Sheet: Sheet6
DeepTMHMM topology prediction
Protein	Topology	Start	End
HHV-7_U63	inside	1	211
HSV-1_UL39	inside	1	1137
HCMV_US14	inside	1	68
HCMV_US14	TMhelix	69	89
HCMV_US14	outside	90	101
HCMV_US14	TMhelix	102	120
HCMV_US14	inside	121	127
HCMV_US14	TMhelix	128	148
HCMV_US14	outside	149	152
HCMV_US14	TMhelix	153	173
HCMV_US14	inside	174	179
HCMV_US14	TMhelix	180	200
HCMV_US14	outside	201	207
HCMV_US14	TMhelix	208	228
HCMV_US14	inside	229	242
HCMV_US14	TMhelix	243	263
HCMV_US14	outside	264	310
HSV-2_UL3	inside	1	233
HCMV_UL95	inside	1	533
HHV-6A_U37	inside	1	264
HCMV_UL18	signal	1	19
HCMV_UL18	outside	20	322
HCMV_UL18	TMhelix	323	343
HCMV_UL18	inside	344	368
HCMV_US29	signal	1	34
HCMV_US29	outside	35	257
HCMV_US29	TMhelix	258	277
HCMV_US29	inside	278	462
HCMV_US32	inside	1	183
HSV-2_UL52	inside	1	1066
VZV_ORF34	inside	1	579
KSHV_ORF55	inside	1	227
HHV-7_U37	inside	1	259
HCMV_UL88	inside	1	429
HHV-7_U56	inside	1	293
VZV_ORF42	inside	1	747
HHV-6B_U55	inside	1	492
HHV-7_U75	inside	1	256
HSV-2_UL55	inside	1	186
KSHV_ORF66	inside	1	429
HHV-6B_U62	inside	1	87
HHV-7_U59	inside	1	347
EBV_BLRF1	signal	1	32
EBV_BLRF1	outside	33	67
EBV_BLRF1	TMhelix	68	88
EBV_BLRF1	inside	89	102
EBV_EC-RF4	inside	1	289
HSV-2_UL45	signal	1	49
HSV-2_UL45	outside	50	172
HHV-6B_U22	inside	1	171
HHV-6B_U22	TMhelix	172	192
HHV-6B_U22	outside	193	202
HCMV_UL122	inside	1	580
HCMV_UL148A	outside	1	10
HCMV_UL148A	TMhelix	11	31
HCMV_UL148A	inside	32	80
HHV-7_U40	inside	1	721
HCMV_UL36	inside	1	476
HCMV_RL13	signal	1	19
HCMV_RL13	outside	20	246
HCMV_RL13	TMhelix	247	267
HCMV_RL13	inside	268	293
HHV-6B_U84	inside	1	342
EBV_BBLF4	inside	1	809
HCMV_UL98	inside	1	584
HCMV_RL10	signal	1	24
HCMV_RL10	outside	25	78
HCMV_RL10	TMhelix	79	99
HCMV_RL10	inside	100	170
HHV-6B_U45	inside	1	376
HHV-6B_U75	inside	1	249
HCMV_UL84	inside	1	587
HSV-2_UL14	inside	1	219
VZV_ORF57	inside	1	71
HCMV_UL50	inside	1	366
HCMV_UL50	TMhelix	367	382
HCMV_UL50	outside	383	398
HHV-7_U46	signal	1	24
HHV-7_U46	outside	25	52
HHV-7_U46	TMhelix	53	70
HHV-7_U46	inside	71	86
HCMV_RL6	outside	1	111
HCMV_UL131A	signal	1	18
HCMV_UL131A	outside	19	129
EBV_BALF2	inside	1	718
EBV_BALF2	TMhelix	719	728
EBV_BALF2	outside	729	1128
EBV_BILF1	outside	1	38
EBV_BILF1	TMhelix	39	59
EBV_BILF1	inside	60	69
EBV_BILF1	TMhelix	70	88
EBV_BILF1	outside	89	97
EBV_BILF1	TMhelix	98	120
EBV_BILF1	inside	121	138
EBV_BILF1	TMhelix	139	160
EBV_BILF1	outside	161	187
EBV_BILF1	TMhelix	188	210
EBV_BILF1	inside	211	230
EBV_BILF1	TMhelix	231	248
EBV_BILF1	outside	249	268
EBV_BILF1	TMhelix	269	284
EBV_BILF1	inside	285	312
HHV-6B_U65	inside	1	335
HHV-6B_B4	outside	1	193
HSV-1_US12	inside	1	88
EBV_BZLF2	inside	1	6
EBV_BZLF2	TMhelix	7	27
EBV_BZLF2	outside	28	223
HHV-6A_U74	inside	1	662
HHV-6B_U59	inside	1	350
EBV_BORF2	inside	1	826
VZV_ORF21	inside	1	1038
HHV-7_U49	inside	1	239
HCMV_UL24	inside	1	358
HHV-7_U55A	inside	1	427
HSV-2_US9	inside	1	65
HSV-2_US9	TMhelix	66	86
HSV-2_US9	outside	87	89
HHV-6A_U30	inside	1	935
HCMV_UL120	signal	1	25
HCMV_UL120	outside	26	169
HCMV_UL120	TMhelix	170	191
HCMV_UL120	inside	192	201
HCMV_UL82	inside	1	559
HSV-2_UL8	inside	1	752
HHV-6B_U40	inside	1	726
HHV-7_U26	inside	1	3
HHV-7_U26	TMhelix	4	18
HHV-7_U26	outside	19	31
HHV-7_U26	TMhelix	32	49
HHV-7_U26	inside	50	62
HHV-7_U26	TMhelix	63	76
HHV-7_U26	outside	77	79
HHV-7_U26	TMhelix	80	90
HHV-7_U26	inside	91	110
HHV-7_U26	TMhelix	111	122
HHV-7_U26	outside	123	132
HHV-7_U26	TMhelix	133	150
HHV-7_U26	inside	151	179
HHV-7_U26	TMhelix	180	200
HHV-7_U26	outside	201	206
HHV-7_U26	TMhelix	207	216
HHV-7_U26	inside	217	223
HHV-7_U26	TMhelix	224	240
HHV-7_U26	outside	241	244
HHV-7_U26	TMhelix	245	265
HHV-7_U26	inside	266	281
HHV-7_U26	TMhelix	282	292
HHV-7_U26	outside	293	293
HCMV_UL14	signal	1	23
HCMV_UL14	outside	24	265
HCMV_UL14	TMhelix	266	286
HCMV_UL14	inside	287	327
HHV-6B_U33	inside	1	470
HHV-7_U100	signal	1	18
HHV-7_U100	outside	19	603
HSV-2_US12	inside	1	86
HSV-2_UL2	inside	1	255
HSV-1_US11	inside	1	161
HSV-2_RS1	inside	1	1318
HCMV_US21	inside	1	17
HCMV_US21	TMhelix	18	39
HCMV_US21	outside	40	52
HCMV_US21	TMhelix	53	70
HCMV_US21	inside	71	77
HCMV_US21	TMhelix	78	98
HCMV_US21	outside	99	104
HCMV_US21	TMhelix	105	125
HCMV_US21	inside	126	135
HCMV_US21	TMhelix	136	154
HCMV_US21	outside	155	160
HCMV_US21	TMhelix	161	177
HCMV_US21	inside	178	191
HCMV_US21	TMhelix	192	213
HCMV_US21	outside	214	243
HCMV_UL9	signal	1	20
HCMV_UL9	outside	21	195
HCMV_UL9	TMhelix	196	211
HCMV_UL9	inside	212	233
HHV-6A_U69	inside	1	562
HCMV_UL17	inside	1	104
VZV_ORF67	signal	1	20
VZV_ORF67	outside	21	275
VZV_ORF67	TMhelix	276	297
VZV_ORF67	inside	298	354
HCMV_UL141	signal	1	26
HCMV_UL141	outside	27	278
HCMV_UL141	TMhelix	279	299
HCMV_UL141	inside	300	338
HHV-7_U15	inside	1	191
HCMV_UL103	inside	1	249
HHV-7_U19	inside	1	325
VZV_ORF2	inside	1	221
HHV-6A_U21	signal	1	16
HHV-6A_U21	outside	17	362
HHV-6A_U21	TMhelix	363	385
HHV-6A_U21	inside	386	433
HHV-7_U31	inside	1	2059
KSHV_ORF23	inside	1	404
HCMV_UL148	signal	1	20
HCMV_UL148	outside	21	285
HCMV_UL148	TMhelix	286	312
HCMV_UL148	inside	313	316
HSV-2_UL51	inside	1	244
HHV-7_U34	inside	1	228
HHV-7_U34	TMhelix	229	246
HHV-7_U34	outside	247	258
HHV-7_U30	inside	1	938
HHV-7_U10	inside	1	451
HHV-6B_U44	inside	1	231
HSV-2_US11	inside	1	151
HCMV_UL104	inside	1	697
HHV-6A_U90_U89	inside	1	941
KSHV_ORF42	inside	1	278
KSHV_ORF65	inside	1	170
HSV-2_UL40	inside	1	337
EBV_EBNA3A	inside	1	944
HHV-6A_U82	signal	1	18
HHV-6A_U82	outside	19	250
HHV-6A_U36	inside	1	484
HSV-1_UL40	inside	1	340
HSV-2_UL4	outside	1	201
HHV-6A_U56	inside	1	296
KSHV_K1	signal	1	18
KSHV_K1	outside	19	218
KSHV_K1	TMhelix	219	242
KSHV_K1	inside	243	279
HHV-6B_DR3	inside	1	200
HSV-1_UL34	inside	1	251
HSV-1_UL34	TMhelix	252	269
HSV-1_UL34	outside	270	275
KSHV_ORF17_pAP	inside	1	288
HSV-2_UL6	inside	1	678
EBV_BZLF1	inside	1	245
HHV-7_U69	inside	1	546
EBV_BDLF2	inside	1	188
EBV_BDLF2	TMhelix	189	207
EBV_BDLF2	outside	208	420
VZV_ORF24	inside	1	247
VZV_ORF24	TMhelix	248	268
VZV_ORF24	outside	269	269
HHV-6B_U77	inside	1	824
HCMV_UL10	signal	1	30
HCMV_UL10	outside	31	208
HCMV_UL10	TMhelix	209	227
HCMV_UL10	inside	228	254
KSHV_ORF27	inside	1	84
KSHV_ORF27	TMhelix	85	94
KSHV_ORF27	outside	95	290
KSHV_K10.2	inside	1	566
HHV-7_DR6	inside	1	406
HSV-2_UL35	inside	1	112
KSHV_ORF62	inside	1	331
HSV-1_UL43	inside	1	34
HSV-1_UL43	TMhelix	35	53
HSV-1_UL43	outside	54	61
HSV-1_UL43	TMhelix	62	77
HSV-1_UL43	inside	78	89
HSV-1_UL43	TMhelix	90	108
HSV-1_UL43	outside	109	126
HSV-1_UL43	TMhelix	127	140
HSV-1_UL43	inside	141	149
HSV-1_UL43	TMhelix	150	165
HSV-1_UL43	outside	166	176
HSV-1_UL43	TMhelix	177	192
HSV-1_UL43	inside	193	264
HSV-1_UL43	TMhelix	265	280
HSV-1_UL43	outside	281	299
HSV-1_UL43	TMhelix	300	315
HSV-1_UL43	inside	316	325
HSV-1_UL43	TMhelix	326	343
HSV-1_UL43	outside	344	347
HSV-1_UL43	TMhelix	348	368
HSV-1_UL43	inside	369	385
HSV-1_UL43	TMhelix	386	405
HSV-1_UL43	outside	406	417
HSV-2_US3	inside	1	481
HSV-2_UL1	signal	1	19
HSV-2_UL1	outside	20	224
KSHV_ORF6	inside	1	1132
VZV_ORF66	inside	1	393
EBV_A0A1P7U1U3	inside	1	126
HHV-6A_U84	inside	1	342
HHV-7_U33	inside	1	477
EBV_BKRF4	inside	1	217
HCMV_UL86	inside	1	1370
KSHV_K7	signal	1	60
KSHV_K7	outside	61	126
KSHV_ORF75	inside	1	1296
HCMV_UL78	outside	1	41
HCMV_UL78	TMhelix	42	63
HCMV_UL78	inside	64	75
HCMV_UL78	TMhelix	76	98
HCMV_UL78	outside	99	110
HCMV_UL78	TMhelix	111	132
HCMV_UL78	inside	133	156
HCMV_UL78	TMhelix	157	177
HCMV_UL78	outside	178	198
HCMV_UL78	TMhelix	199	221
HCMV_UL78	inside	222	235
HCMV_UL78	TMhelix	236	256
HCMV_UL78	outside	257	277
HCMV_UL78	TMhelix	278	298
HCMV_UL78	inside	299	431
HHV-6B_U37	inside	1	264
HSV-2_US1	inside	1	413
HHV-6B_U64	inside	1	442
HHV-7_U57	inside	1	1345
KSHV_ORF8	signal	1	26
KSHV_ORF8	outside	27	732
KSHV_ORF8	TMhelix	733	752
KSHV_ORF8	inside	753	845
VZV_ORF22	inside	1	2763
HCMV_UL119-118	signal	1	23
HCMV_UL119-118	outside	24	293
HCMV_UL119-118	TMhelix	294	318
HCMV_UL119-118	inside	319	345
HSV-2_UL53	inside	1	9
HSV-2_UL53	TMhelix	10	28
HSV-2_UL53	outside	29	122
HSV-2_UL53	TMhelix	123	139
HSV-2_UL53	inside	140	215
HSV-2_UL53	TMhelix	216	236
HSV-2_UL53	outside	237	248
HSV-2_UL53	TMhelix	249	269
HSV-2_UL53	inside	270	306
HSV-2_UL53	TMhelix	307	324
HSV-2_UL53	outside	325	338
KSHV_K2	signal	1	22
KSHV_K2	outside	23	204
HHV-7_U47	signal	1	30
HHV-7_U47	outside	31	313
EBV_BOLF1	inside	1	1239
HCMV_UL148B	outside	1	9
HCMV_UL148B	TMhelix	10	30
HCMV_UL148B	inside	31	80
KSHV_ORF38	inside	1	61
HSV-2_UL30	inside	1	1240
HSV-1_US4	signal	1	24
HSV-1_US4	outside	25	190
HSV-1_US4	TMhelix	191	211
HSV-1_US4	inside	212	238
EBV_BBRF2	inside	1	278
EBV_BTRF1	inside	1	404
HCMV_UL46	inside	1	290
HSV-2_UL26	inside	1	637
HSV-1_UL24	inside	1	269
HSV-1_UL5	inside	1	882
VZV_ORF41	inside	1	316
HHV-6A_U50	inside	1	555
HCMV_UL138	outside	1	7
HCMV_UL138	TMhelix	8	28
HCMV_UL138	inside	29	169
HCMV_UL57	inside	1	1235
HCMV_UL115	signal	1	30
HCMV_UL115	outside	31	278
VZV_ORF15	inside	1	43
VZV_ORF15	TMhelix	44	64
VZV_ORF15	outside	65	74
VZV_ORF15	TMhelix	75	87
VZV_ORF15	inside	88	103
VZV_ORF15	TMhelix	104	119
VZV_ORF15	outside	120	130
VZV_ORF15	TMhelix	131	151
VZV_ORF15	inside	152	163
VZV_ORF15	TMhelix	164	184
VZV_ORF15	outside	185	190
VZV_ORF15	TMhelix	191	211
VZV_ORF15	inside	212	263
VZV_ORF15	TMhelix	264	282
VZV_ORF15	outside	283	296
VZV_ORF15	TMhelix	297	317
VZV_ORF15	inside	318	324
VZV_ORF15	TMhelix	325	344
VZV_ORF15	outside	345	347
VZV_ORF15	TMhelix	348	368
VZV_ORF15	inside	369	385
VZV_ORF15	TMhelix	386	395
VZV_ORF15	outside	396	406
HCMV_US2	inside	1	165
HCMV_US2	TMhelix	166	183
HCMV_US2	outside	184	199
KSHV_ORF45	inside	1	407
HHV-6A_U43	inside	1	860
VZV_ORF33	inside	1	605
HHV-7_U45	outside	1	331
HHV-7_U45	TMhelix	332	352
HHV-7_U45	inside	353	379
KSHV_K8	inside	1	286
HHV-6A_U91	signal	1	39
HHV-6A_U91	outside	40	93
HHV-6A_U91	TMhelix	94	116
HHV-6A_U91	inside	117	153
HCMV_US24	inside	1	501
HCMV_UL80_UL80.3	inside	1	231
HCMV_UL32	inside	1	1049
HHV-7_U65	inside	1	330
HHV-6B_U21	inside	1	71
HHV-6B_U21	TMhelix	72	81
HHV-6B_U21	outside	82	434
HHV-6B_U21	TMhelix	435	452
HHV-6B_U21	inside	453	500
KSHV_K3	inside	1	82
KSHV_K3	TMhelix	83	103
KSHV_K3	outside	104	124
KSHV_K3	TMhelix	125	145
KSHV_K3	inside	146	333
EBV_BVLF1	inside	1	272
HCMV_US9	signal	1	24
HCMV_US9	outside	25	196
HCMV_US9	TMhelix	197	219
HCMV_US9	inside	220	247
EBV_BFRF1A	inside	1	135
EBV_BLLF1_GP220	signal	1	10
EBV_BLLF1_GP220	outside	11	613
EBV_BLLF1_GP220	TMhelix	614	636
EBV_BLLF1_GP220	inside	637	658
HHV-6B_U24A	signal	1	35
HHV-6B_U24A	outside	36	57
HCMV_UL74	signal	1	31
HCMV_UL74	outside	32	472
HHV-6B_U49	inside	1	252
KSHV_ORF7	inside	1	695
HCMV_US8	signal	1	21
HCMV_US8	outside	22	182
HCMV_US8	TMhelix	183	203
HCMV_US8	inside	204	227
HSV-1_UL14	inside	1	219
HHV-7_U71	inside	1	73
VZV_ORF64	inside	1	180
HCMV_UL75	signal	1	29
HCMV_UL75	outside	30	717
HCMV_UL75	TMhelix	718	739
HCMV_UL75	inside	740	742
HHV-6A_U51	outside	1	15
HHV-6A_U51	TMhelix	16	34
HHV-6A_U51	inside	35	46
HHV-6A_U51	TMhelix	47	64
HHV-6A_U51	outside	65	81
HHV-6A_U51	TMhelix	82	103
HHV-6A_U51	inside	104	123
HHV-6A_U51	TMhelix	124	144
HHV-6A_U51	outside	145	168
HHV-6A_U51	TMhelix	169	188
HHV-6A_U51	inside	189	206
HHV-6A_U51	TMhelix	207	224
HHV-6A_U51	outside	225	238
HHV-6A_U51	TMhelix	239	254
HHV-6A_U51	inside	255	301
VZV_ORF3	inside	1	179
HCMV_UL150	inside	1	639
HSV-1_UL51	inside	1	244
HHV-7_U53	inside	1	513
HHV-7_U12	outside	1	35
HHV-7_U12	TMhelix	36	58
HHV-7_U12	inside	59	70
HHV-7_U12	TMhelix	71	91
HHV-7_U12	outside	92	106
HHV-7_U12	TMhelix	107	127
HHV-7_U12	inside	128	149
HHV-7_U12	TMhelix	150	168
HHV-7_U12	outside	169	191
HHV-7_U12	TMhelix	192	217
HHV-7_U12	inside	218	237
HHV-7_U12	TMhelix	238	258
HHV-7_U12	outside	259	277
HHV-7_U12	TMhelix	278	300
HHV-7_U12	inside	301	333
HHV-6A_U13	inside	1	106
HSV-1_UL35	inside	1	112
HHV-6B_U26	inside	1	7
HHV-6B_U26	TMhelix	8	21
HHV-6B_U26	outside	22	35
HHV-6B_U26	TMhelix	36	48
HHV-6B_U26	inside	49	63
HHV-6B_U26	TMhelix	64	73
HHV-6B_U26	outside	74	78
HHV-6B_U26	TMhelix	79	93
HHV-6B_U26	inside	94	110
HHV-6B_U26	TMhelix	111	123
HHV-6B_U26	outside	124	132
HHV-6B_U26	TMhelix	133	151
HHV-6B_U26	inside	152	182
HHV-6B_U26	TMhelix	183	197
HHV-6B_U26	outside	198	208
HHV-6B_U26	TMhelix	209	218
HHV-6B_U26	inside	219	230
HHV-6B_U26	TMhelix	231	241
HHV-6B_U26	outside	242	248
HHV-6B_U26	TMhelix	249	263
HHV-6B_U26	inside	264	278
HHV-6B_U26	TMhelix	279	289
HHV-6B_U26	outside	290	295
HSV-2_UL15	inside	1	734
VZV_ORF38	inside	1	541
HHV-7_U81	inside	1	254
HHV-6B_B1	outside	1	159
HCMV_UL116	signal	1	24
HCMV_UL116	outside	25	313
HHV-6B_U48	signal	1	16
HHV-6B_U48	outside	17	669
HHV-6B_U48	TMhelix	670	691
HHV-6B_U48	inside	692	694
HHV-6A_U2	inside	1	366
KSHV_ORF53	signal	1	23
KSHV_ORF53	outside	24	77
KSHV_ORF53	TMhelix	78	98
KSHV_ORF53	inside	99	110
EBV_BGLF5	inside	1	470
HHV-6B_U54	signal	1	20
HHV-6B_U54	outside	21	459
HCMV_UL136	inside	1	65
HCMV_UL136	TMhelix	66	75
HCMV_UL136	outside	76	76
HCMV_UL136	TMhelix	77	86
HCMV_UL136	inside	87	240
HHV-6B_U91	inside	1	17
HHV-6B_U91	TMhelix	18	39
HHV-6B_U91	outside	40	94
HHV-6B_U91	TMhelix	95	117
HHV-6B_U91	inside	118	156
HHV-6A_U71	inside	1	77
EBV_BILF2	signal	1	17
EBV_BILF2	outside	18	212
EBV_BILF2	TMhelix	213	233
EBV_BILF2	inside	234	248
HCMV_UL94	inside	1	345
EBV_BXRF1	inside	1	248
EBV_BGLF4	inside	1	429
HCMV_RL1	inside	1	310
EBV_BFRF3	inside	1	176
HHV-6B_U35	inside	1	106
HCMV_UL6	signal	1	60
HCMV_UL6	outside	61	242
HCMV_UL6	TMhelix	243	255
HCMV_UL6	inside	256	280
HHV-7_U21	signal	1	14
HHV-7_U21	outside	15	357
HHV-7_U21	TMhelix	358	380
HHV-7_U21	inside	381	430
HCMV_UL15A	inside	1	79
HCMV_UL15A	TMhelix	80	95
HCMV_UL15A	outside	96	102
HSV-2_UL24	inside	1	281
HCMV_UL72	inside	1	388
HHV-6B_U72	inside	1	12
HHV-6B_U72	TMhelix	13	35
HHV-6B_U72	outside	36	76
HHV-6B_U72	TMhelix	77	97
HHV-6B_U72	inside	98	127
HHV-6B_U72	TMhelix	128	144
HHV-6B_U72	outside	145	153
HHV-6B_U72	TMhelix	154	174
HHV-6B_U72	inside	175	206
HHV-6B_U72	TMhelix	207	225
HHV-6B_U72	outside	226	236
HHV-6B_U72	TMhelix	237	257
HHV-6B_U72	inside	258	264
HHV-6B_U72	TMhelix	265	285
HHV-6B_U72	outside	286	297
HHV-6B_U72	TMhelix	298	318
HHV-6B_U72	inside	319	344
HHV-7_U23	signal	1	17
HHV-7_U23	outside	18	122
HHV-7_U23	TMhelix	123	146
HHV-7_U23	inside	147	171
HCMV_UL80_UL80.4	inside	1	316
HHV-6A_U32	inside	1	88
HCMV_UL92	inside	1	201
HCMV_UL5	inside	1	166
HSV-1_UL26	inside	1	635
KSHV_ORF44	inside	1	788
VZV_ORF60	signal	1	21
VZV_ORF60	outside	22	159
HSV-2_US10	inside	1	302
HCMV_UL102	inside	1	873
HHV-6A_U12	outside	1	36
HHV-6A_U12	TMhelix	37	58
HHV-6A_U12	inside	59	70
HHV-6A_U12	TMhelix	71	92
HHV-6A_U12	outside	93	106
HHV-6A_U12	TMhelix	107	127
HHV-6A_U12	inside	128	150
HHV-6A_U12	TMhelix	151	169
HHV-6A_U12	outside	170	191
HHV-6A_U12	TMhelix	192	218
HHV-6A_U12	inside	219	237
HHV-6A_U12	TMhelix	238	258
HHV-6A_U12	outside	259	277
HHV-6A_U12	TMhelix	278	300
HHV-6A_U12	inside	301	351
HSV-1_UL53	inside	1	9
HSV-1_UL53	TMhelix	10	28
HSV-1_UL53	outside	29	120
HSV-1_UL53	TMhelix	121	139
HSV-1_UL53	inside	140	214
HSV-1_UL53	TMhelix	215	237
HSV-1_UL53	outside	238	246
HSV-1_UL53	TMhelix	247	265
HSV-1_UL53	inside	266	306
HSV-1_UL53	TMhelix	307	324
HSV-1_UL53	outside	325	338
HHV-6A_U19	inside	1	389
HCMV_UL105	inside	1	956
HHV-7_U82	signal	1	19
HHV-7_U82	outside	20	246
KSHV_ORF37	inside	1	486
HHV-6A_U95	inside	1	1121
HCMV_UL112-113	inside	1	684
HHV-7_U43	inside	1	861
KSHV_ORF67A	inside	1	80
KSHV_ORF2	inside	1	210
EBV_LMP2_LMP2B	inside	1	5
EBV_LMP2_LMP2B	TMhelix	6	22
EBV_LMP2_LMP2B	outside	23	32
EBV_LMP2_LMP2B	TMhelix	33	51
EBV_LMP2_LMP2B	inside	52	62
EBV_LMP2_LMP2B	TMhelix	63	79
EBV_LMP2_LMP2B	outside	80	98
EBV_LMP2_LMP2B	TMhelix	99	114
EBV_LMP2_LMP2B	inside	115	124
EBV_LMP2_LMP2B	TMhelix	125	140
EBV_LMP2_LMP2B	outside	141	148
EBV_LMP2_LMP2B	TMhelix	149	169
EBV_LMP2_LMP2B	inside	170	177
EBV_LMP2_LMP2B	TMhelix	178	196
EBV_LMP2_LMP2B	outside	197	203
EBV_LMP2_LMP2B	TMhelix	204	221
EBV_LMP2_LMP2B	inside	222	235
EBV_LMP2_LMP2B	TMhelix	236	252
EBV_LMP2_LMP2B	outside	253	272
EBV_LMP2_LMP2B	TMhelix	273	291
EBV_LMP2_LMP2B	inside	292	300
EBV_LMP2_LMP2B	TMhelix	301	321
EBV_LMP2_LMP2B	outside	322	330
EBV_LMP2_LMP2B	TMhelix	331	351
EBV_LMP2_LMP2B	inside	352	378
HSV-2_UL9	inside	1	867
EBV_BcRF1-UL87	inside	1	575
HHV-6A_U75	inside	1	249
HHV-7_U7	inside	1	1232
HCMV_UL31	inside	1	595
EBV_BMRF1	inside	1	404
HHV-6A_U68	inside	1	114
KSHV_ORF58	inside	1	19
KSHV_ORF58	TMhelix	20	37
KSHV_ORF58	outside	38	46
KSHV_ORF58	TMhelix	47	64
KSHV_ORF58	inside	65	75
KSHV_ORF58	TMhelix	76	96
KSHV_ORF58	outside	97	105
KSHV_ORF58	TMhelix	106	121
KSHV_ORF58	inside	122	138
KSHV_ORF58	TMhelix	139	153
KSHV_ORF58	outside	154	160
KSHV_ORF58	TMhelix	161	177
KSHV_ORF58	inside	178	218
KSHV_ORF58	TMhelix	219	239
KSHV_ORF58	outside	240	249
KSHV_ORF58	TMhelix	250	266
KSHV_ORF58	inside	267	269
KSHV_ORF58	TMhelix	270	288
KSHV_ORF58	outside	289	294
KSHV_ORF58	TMhelix	295	315
KSHV_ORF58	inside	316	332
KSHV_ORF58	TMhelix	333	352
KSHV_ORF58	outside	353	357
HSV-2_UL7	inside	1	296
HSV-1_UL55	inside	1	186
EBV_BMRF2	inside	1	10
EBV_BMRF2	TMhelix	11	31
EBV_BMRF2	outside	32	49
EBV_BMRF2	TMhelix	50	65
EBV_BMRF2	inside	66	76
EBV_BMRF2	TMhelix	77	91
EBV_BMRF2	outside	92	103
EBV_BMRF2	TMhelix	104	121
EBV_BMRF2	inside	122	133
EBV_BMRF2	TMhelix	134	151
EBV_BMRF2	outside	152	158
EBV_BMRF2	TMhelix	159	179
EBV_BMRF2	inside	180	216
EBV_BMRF2	TMhelix	217	237
EBV_BMRF2	outside	238	248
EBV_BMRF2	TMhelix	249	264
EBV_BMRF2	inside	265	268
EBV_BMRF2	TMhelix	269	288
EBV_BMRF2	outside	289	297
EBV_BMRF2	TMhelix	298	318
EBV_BMRF2	inside	319	335
EBV_BMRF2	TMhelix	336	355
EBV_BMRF2	outside	356	357
HSV-1_UL49A	signal	1	23
HSV-1_UL49A	outside	24	58
HSV-1_UL49A	TMhelix	59	79
HSV-1_UL49A	inside	80	91
EBV_BSLF2	inside	1	479
HHV-6A_U62	inside	1	85
HHV-6B_U32	inside	1	89
HCMV_UL21A	inside	1	123
HHV-6A_U55	inside	1	432
HHV-6B_U53	inside	1	528
HHV-6B_U70	inside	1	488
HSV-1_UL44_gCsec	signal	1	21
HSV-1_UL44_gCsec	outside	22	489
HCMV_UL19	inside	1	98
HHV-6B_U8	inside	1	411
EBV_LF1	inside	1	469
KSHV_ORF26	inside	1	305
HSV-1_UL16	inside	1	373
HHV-6A_U54	inside	1	458
HHV-6B_U63	inside	1	218
KSHV_ORF25	inside	1	1376
HCMV_UL37_vMIA	outside	1	3
HCMV_UL37_vMIA	TMhelix	4	22
HCMV_UL37_vMIA	inside	23	164
KSHV_ORF40	inside	1	669
HCMV_UL96	inside	1	127
EBV_BBLF1	inside	1	75
HCMV_UL27	inside	1	608
HSV-1_UL26_pAP	inside	1	329
HHV-6B_U27	inside	1	366
HHV-6A_U60	inside	1	666
KSHV_ORF52	inside	1	131
KSHV_ORF19	inside	1	549
KSHV_ORF70	inside	1	337
VZV_ORF27	inside	1	312
HHV-6A_U47	signal	1	23
HHV-6A_U47	outside	24	618
EBV_BLLF2	inside	1	148
HHV-7_U18	signal	1	23
HHV-7_U18	outside	24	262
HHV-7_U18	TMhelix	263	285
HHV-7_U18	inside	286	295
KSHV_ORF35	inside	1	150
VZV_ORF37	signal	1	17
VZV_ORF37	outside	18	804
VZV_ORF37	TMhelix	805	826
VZV_ORF37	inside	827	841
HSV-2_UL42	inside	1	470
HHV-6B_U3	inside	1	386
HSV-2_UL10	inside	1	29
HSV-2_UL10	TMhelix	30	50
HSV-2_UL10	outside	51	91
HSV-2_UL10	TMhelix	92	114
HSV-2_UL10	inside	115	137
HSV-2_UL10	TMhelix	138	154
HSV-2_UL10	outside	155	169
HSV-2_UL10	TMhelix	170	185
HSV-2_UL10	inside	186	216
HSV-2_UL10	TMhelix	217	237
HSV-2_UL10	outside	238	251
HSV-2_UL10	TMhelix	252	271
HSV-2_UL10	inside	272	280
HSV-2_UL10	TMhelix	281	299
HSV-2_UL10	outside	300	323
HSV-2_UL10	TMhelix	324	339
HSV-2_UL10	inside	340	467
HCMV_US31	inside	1	161
HHV-7_U55B	inside	1	430
VZV_ORF4	inside	1	452
HSV-2_US7	signal	1	20
HSV-2_US7	outside	21	259
HSV-2_US7	TMhelix	260	282
HSV-2_US7	inside	283	372
HHV-6B_U52	inside	1	258
HHV-7_U35	inside	1	104
KSHV_ORF67	inside	1	252
KSHV_ORF67	TMhelix	253	268
KSHV_ORF67	outside	269	271
HSV-2_US6	signal	1	25
HSV-2_US6	outside	26	340
HSV-2_US6	TMhelix	341	363
HSV-2_US6	inside	364	393
HSV-2_UL39	inside	1	1142
VZV_ORF17	inside	1	455
HSV-1_US6	signal	1	25
HSV-1_US6	outside	26	341
HSV-1_US6	TMhelix	342	364
HSV-1_US6	inside	365	394
HCMV_UL76	inside	1	325
HHV-7_U29	inside	1	286
HHV-6B_U81	inside	1	255
HHV-6B_U2	inside	1	363
KSHV_ORF29	inside	1	687
HCMV_UL146	signal	1	22
HCMV_UL146	outside	23	120
HHV-6A_U81	inside	1	255
EBV_BFLF2	inside	1	318
EBV_RPMS1	outside	1	103
HCMV_RL9A	inside	1	23
HCMV_RL9A	TMhelix	24	44
HCMV_RL9A	outside	45	47
HHV-6A_U52	inside	1	258
HCMV_UL77	inside	1	636
HHV-7_U24A	inside	1	18
HHV-7_U24A	TMhelix	19	34
HHV-7_U24A	outside	35	56
HSV-1_UL52	inside	1	1058
HHV-6B_U43	inside	1	860
HHV-6B_U15	inside	1	191
VZV_ORF20	inside	1	483
HHV-6B_U58	inside	1	772
HCMV_US34	signal	1	21
HCMV_US34	outside	22	163
HHV-7_U39	signal	1	19
HHV-7_U39	outside	20	683
HHV-7_U39	TMhelix	684	705
HHV-7_U39	inside	706	822
HSV-2_UL43	inside	1	38
HSV-2_UL43	TMhelix	39	58
HSV-2_UL43	outside	59	65
HSV-2_UL43	TMhelix	66	81
HSV-2_UL43	inside	82	95
HSV-2_UL43	TMhelix	96	113
HSV-2_UL43	outside	114	127
HSV-2_UL43	TMhelix	128	143
HSV-2_UL43	inside	144	155
HSV-2_UL43	TMhelix	156	171
HSV-2_UL43	outside	172	183
HSV-2_UL43	TMhelix	184	201
HSV-2_UL43	inside	202	263
HSV-2_UL43	TMhelix	264	282
HSV-2_UL43	outside	283	299
HSV-2_UL43	TMhelix	300	315
HSV-2_UL43	inside	316	323
HSV-2_UL43	TMhelix	324	344
HSV-2_UL43	outside	345	346
HSV-2_UL43	TMhelix	347	367
HSV-2_UL43	inside	368	382
HSV-2_UL43	TMhelix	383	403
HSV-2_UL43	outside	404	414
KSHV_ORF9	inside	1	1012
EBV_BRRF2	inside	1	537
HHV-6A_U59	inside	1	350
HHV-6A_U38	inside	1	1012
EBV_BDLF3	signal	1	28
EBV_BDLF3	outside	29	185
EBV_BDLF3	TMhelix	186	206
EBV_BDLF3	inside	207	234
HHV-6A_U65	inside	1	335
KSHV_ORF33	inside	1	334
VZV_ORF33_pAP	inside	1	302
KSHV_K11.1	inside	1	680
EBV_BALF4	signal	1	22
EBV_BALF4	outside	23	732
EBV_BALF4	TMhelix	733	752
EBV_BALF4	inside	753	857
HSV-2_UL41	inside	1	492
HHV-6B_U83	signal	1	21
HHV-6B_U83	outside	22	113
HHV-7_U14	inside	1	648
HSV-2_UL12	inside	1	620
HSV-2_UL32	inside	1	598
HCMV_US27	outside	1	36
HCMV_US27	TMhelix	37	58
HCMV_US27	inside	59	69
HCMV_US27	TMhelix	70	90
HCMV_US27	outside	91	107
HCMV_US27	TMhelix	108	128
HCMV_US27	inside	129	150
HCMV_US27	TMhelix	151	171
HCMV_US27	outside	172	189
HCMV_US27	TMhelix	190	215
HCMV_US27	inside	216	234
HCMV_US27	TMhelix	235	256
HCMV_US27	outside	257	275
HCMV_US27	TMhelix	276	299
HCMV_US27	inside	300	364
VZV_ORF54	inside	1	769
EBV_BNLF2b	inside	1	98
HHV-6A_U64	inside	1	442
HHV-6A_U46	signal	1	26
HHV-6A_U46	outside	27	50
HHV-6A_U46	TMhelix	51	67
HHV-6A_U46	inside	68	84
HHV-7_U64	inside	1	439
HSV-2_UL25	inside	1	585
KSHV_ORF32	inside	1	454
HSV-2_US8A	inside	1	124
HSV-2_US8A	TMhelix	125	135
HSV-2_US8A	outside	136	146
HHV-6B_U67	inside	1	353
HHV-6A_U67	inside	1	353
HCMV_UL33	outside	1	36
HCMV_UL33	TMhelix	37	55
HCMV_UL33	inside	56	70
HCMV_UL33	TMhelix	71	92
HCMV_UL33	outside	93	106
HCMV_UL33	TMhelix	107	128
HCMV_UL33	inside	129	146
HCMV_UL33	TMhelix	147	167
HCMV_UL33	outside	168	199
HCMV_UL33	TMhelix	200	226
HCMV_UL33	inside	227	244
HCMV_UL33	TMhelix	245	266
HCMV_UL33	outside	267	289
HCMV_UL33	TMhelix	290	309
HCMV_UL33	inside	310	412
HHV-6B_U100	signal	1	24
HHV-6B_U100	outside	25	616
HCMV_UL83	inside	1	561
HCMV_US30	signal	1	60
HCMV_US30	outside	61	231
HCMV_US30	TMhelix	232	243
HCMV_US30	inside	244	349
VZV_ORF65	inside	1	75
VZV_ORF65	TMhelix	76	96
VZV_ORF65	outside	97	102
HHV-6A_U10	inside	1	436
HHV-6A_U31	inside	1	2077
HSV-2_UL47	inside	1	696
HCMV_UL111A	signal	1	22
HCMV_UL111A	outside	23	176
HHV-6A_U11	inside	1	870
HSV-1_UL45	signal	1	55
HSV-1_UL45	outside	56	172
HHV-6A_U4	inside	1	535
HSV-1_UL54	inside	1	512
HCMV_RL11	signal	1	23
HCMV_RL11	outside	24	185
HCMV_RL11	TMhelix	186	202
HCMV_RL11	inside	203	234
HHV-7_U42	inside	1	516
KSHV_ORF69	inside	1	302
HCMV_US22	inside	1	576
HHV-6A_U47A	inside	1	10
HHV-6A_U47A	TMhelix	11	30
HHV-6A_U47A	outside	31	54
HSV-2_UL20	inside	1	63
HSV-2_UL20	TMhelix	64	88
HSV-2_UL20	outside	89	95
HSV-2_UL20	TMhelix	96	116
HSV-2_UL20	inside	117	130
HSV-2_UL20	TMhelix	131	151
HSV-2_UL20	outside	152	185
HSV-2_UL20	TMhelix	186	206
HSV-2_UL20	inside	207	222
HHV-6B_U42	inside	1	516
VZV_ORF40	inside	1	720
VZV_ORF40	TMhelix	721	730
VZV_ORF40	outside	731	1396
EBV_BALF1	inside	1	220
HCMV_UL80	inside	1	708
HCMV_UL29	inside	1	700
EBV_BHLF1	outside	1	660
HCMV_UL85	inside	1	306
HCMV_UL70	inside	1	946
HHV-6B_U25	inside	1	316
HCMV_UL2	inside	1	33
HCMV_UL2	TMhelix	34	54
HCMV_UL2	outside	55	59
HSV-1_UL33	inside	1	130
VZV_ORF29	inside	1	1204
EBV_EBNA2	inside	1	487
HHV-6B_U17	inside	1	334
HHV-7_U27	inside	1	364
HHV-7_U60	inside	1	663
HHV-6A_U58	inside	1	772
KSHV_ORF10	inside	1	418
KSHV_ORF28	outside	1	27
KSHV_ORF28	TMhelix	28	48
KSHV_ORF28	inside	49	102
VZV_ORF53	inside	1	331
HCMV_UL99	inside	1	190
HHV-7_U62	inside	1	75
VZV_ORF0	inside	1	98
VZV_ORF0	TMhelix	99	119
VZV_ORF0	outside	120	129
HCMV_RL8A	signal	1	17
HCMV_RL8A	outside	18	18
HCMV_RL8A	TMhelix	19	30
HCMV_RL8A	inside	31	90
HSV-1_UL36	inside	1	3164
HHV-7_U74	inside	1	659
HCMV_UL148D	inside	1	29
HCMV_UL148D	TMhelix	30	50
HCMV_UL148D	outside	51	62
HHV-6B_U34	inside	1	245
HHV-6B_U34	TMhelix	246	264
HHV-6B_U34	outside	265	276
VZV_ORF5	inside	1	10
VZV_ORF5	TMhelix	11	26
VZV_ORF5	outside	27	115
VZV_ORF5	TMhelix	116	134
VZV_ORF5	inside	135	166
VZV_ORF5	TMhelix	167	177
VZV_ORF5	outside	178	212
VZV_ORF5	TMhelix	213	222
VZV_ORF5	inside	223	223
VZV_ORF5	TMhelix	224	233
VZV_ORF5	outside	234	247
VZV_ORF5	TMhelix	248	266
VZV_ORF5	inside	267	301
VZV_ORF5	TMhelix	302	320
VZV_ORF5	outside	321	340
HCMV_UL38	inside	1	331
VZV_ORF56	inside	1	196
HCMV_UL8	signal	1	38
HCMV_UL8	outside	39	281
HCMV_UL8	TMhelix	282	298
HCMV_UL8	inside	299	324
HSV-1_US2	inside	1	291
KSHV_ORF31	inside	1	194
VZV_ORF36	inside	1	341
HHV-6B_U69	inside	1	563
HHV-7_U4	inside	1	542
HHV-7_U53.5	inside	1	230
HCMV_UL142	signal	1	19
HCMV_UL142	outside	20	279
HCMV_UL142	TMhelix	280	289
HCMV_UL142	inside	290	305
KSHV_ORF71	inside	1	188
EBV_BLLF1	signal	1	18
EBV_BLLF1	outside	19	860
EBV_BLLF1	TMhelix	861	881
EBV_BLLF1	inside	882	907
HHV-7_U77	inside	1	820
HHV-6A_U34	inside	1	243
HHV-6A_U34	TMhelix	244	264
HHV-6A_U34	outside	265	276
EBV_BDLF4	inside	1	225
HSV-2_UL13	inside	1	518
HHV-7_U36	inside	1	485
HSV-2_UL49	inside	1	300
HHV-6A_U63	inside	1	216
HCMV_UL144	signal	1	20
HCMV_UL144	outside	21	138
HCMV_UL144	TMhelix	139	155
HCMV_UL144	inside	156	176
EBV_BVRF2_pAP	inside	1	345
HCMV_UL11	signal	1	31
HCMV_UL11	outside	32	228
HCMV_UL11	TMhelix	229	245
HCMV_UL11	inside	246	272
HSV-2_UL37	inside	1	1114
HHV-7_U58	inside	1	775
HCMV_UL22A	signal	1	20
HCMV_UL22A	outside	21	105
HCMV_UL117	inside	1	425
HCMV_UL13	signal	1	36
HCMV_UL13	outside	37	473
HHV-7_U95	inside	1	940
HCMV_UL41A	outside	1	18
HCMV_UL41A	TMhelix	19	39
HCMV_UL41A	inside	40	78
HCMV_US10	signal	1	24
HCMV_US10	outside	25	154
HCMV_US10	TMhelix	155	175
HCMV_US10	inside	176	185
HCMV_UL100	inside	1	15
HCMV_UL100	TMhelix	16	34
HCMV_UL100	outside	35	76
HCMV_UL100	TMhelix	77	97
HCMV_UL100	inside	98	125
HCMV_UL100	TMhelix	126	143
HCMV_UL100	outside	144	152
HCMV_UL100	TMhelix	153	173
HCMV_UL100	inside	174	200
HCMV_UL100	TMhelix	201	221
HCMV_UL100	outside	222	235
HCMV_UL100	TMhelix	236	254
HCMV_UL100	inside	255	266
HCMV_UL100	TMhelix	267	285
HCMV_UL100	outside	286	297
HCMV_UL100	TMhelix	298	316
HCMV_UL100	inside	317	371
EBV_BPLF1	inside	1	3149
HSV-2_UL19	inside	1	720
HSV-2_UL19	TMhelix	721	730
HSV-2_UL19	outside	731	1374
HSV-1_UL44	signal	1	24
HSV-1_UL44	outside	25	477
HSV-1_UL44	TMhelix	478	500
HSV-1_UL44	inside	501	511
HHV-6A_U79_U80	inside	1	474
HCMV_UL71	inside	1	361
HCMV_UL30A	inside	1	79
HSV-1_UL50	inside	1	371
KSHV_ORF50	inside	1	691
HCMV_UL44	inside	1	433
HCMV_UL47	inside	1	983
VZV_ORF62	inside	1	1310
HSV-2_UL17	inside	1	702
HHV-6B_U90	inside	1	1078
KSHV_ORF39	inside	1	14
KSHV_ORF39	TMhelix	15	35
KSHV_ORF39	outside	36	77
KSHV_ORF39	TMhelix	78	102
KSHV_ORF39	inside	103	113
KSHV_ORF39	TMhelix	114	134
KSHV_ORF39	outside	135	150
KSHV_ORF39	TMhelix	151	169
KSHV_ORF39	inside	170	207
KSHV_ORF39	TMhelix	208	228
KSHV_ORF39	outside	229	235
KSHV_ORF39	TMhelix	236	257
KSHV_ORF39	inside	258	270
KSHV_ORF39	TMhelix	271	289
KSHV_ORF39	outside	290	301
KSHV_ORF39	TMhelix	302	321
KSHV_ORF39	inside	322	400
HCMV_UL112-113_p34	inside	1	268
EBV_BGLF3.5	inside	1	153
EBV_BNRF1	inside	1	1318
KSHV_ORF34	inside	1	327
HHV-6A_U77	inside	1	824
HCMV_UL37_pUL37m	outside	1	3
HCMV_UL37_pUL37m	TMhelix	4	22
HCMV_UL37_pUL37m	inside	23	163
HCMV_UL37_pUL37m	TMhelix	164	173
HCMV_UL37_pUL37m	outside	174	349
HCMV_UL37_pUL37m	TMhelix	350	375
HCMV_UL37_pUL37m	inside	376	403
VZV_ORF25	inside	1	156
HSV-1_RL1	inside	1	248
HHV-7_U44	inside	1	203
HSV-1_UL31	inside	1	306
HSV-2_UL48	inside	1	490
KSHV_K8.1	signal	1	26
KSHV_K8.1	outside	27	196
KSHV_K8.1	TMhelix	197	217
KSHV_K8.1	inside	218	228
HHV-6B_U31	inside	1	2077
EBV_LMP1	inside	1	24
EBV_LMP1	TMhelix	25	44
EBV_LMP1	outside	45	51
EBV_LMP1	TMhelix	52	72
EBV_LMP1	inside	73	79
EBV_LMP1	TMhelix	80	98
EBV_LMP1	outside	99	104
EBV_LMP1	TMhelix	105	130
EBV_LMP1	inside	131	136
EBV_LMP1	TMhelix	137	158
EBV_LMP1	outside	159	166
EBV_LMP1	TMhelix	167	186
EBV_LMP1	inside	187	386
HCMV_UL148C	signal	1	60
HCMV_UL148C	outside	61	77
HCMV_UL150A	inside	1	271
HHV-6B_U10	inside	1	503
HCMV_US1	inside	1	156
HHV-6A_U57	inside	1	1345
HHV-6A_U85	signal	1	17
HHV-6A_U85	outside	18	266
HHV-6A_U85	TMhelix	267	286
HHV-6A_U85	inside	287	290
HHV-6B_B7	inside	1	75
VZV_ORF47	inside	1	510
HCMV_UL114	inside	1	250
EBV_BRRF1	inside	1	310
HHV-7_U52	inside	1	254
HCMV_UL53	inside	1	376
HSV-1_UL21	inside	1	535
HCMV_UL52	inside	1	668
EBV_BcLF1	inside	1	1381
VZV_ORF28	inside	1	1194
HCMV_UL51	inside	1	157
HHV-6B_U73	inside	1	780
EBV_EBNA1	inside	1	641
HCMV_UL128	signal	1	27
HCMV_UL128	outside	28	171
HCMV_UL26	inside	1	222
VZV_ORF1	inside	1	77
VZV_ORF1	TMhelix	78	98
VZV_ORF1	outside	99	108
HCMV_UL140	outside	1	25
HCMV_UL140	TMhelix	26	47
HCMV_UL140	inside	48	191
HCMV_UL97	inside	1	707
HHV-6B_U7	inside	1	903
HHV-6B_U79	inside	1	480
HSV-2_US8	signal	1	20
HSV-2_US8	outside	21	414
HSV-2_US8	TMhelix	415	436
HSV-2_US8	inside	437	545
EBV_BLLF3	inside	1	278
KSHV_ORF4	signal	1	19
KSHV_ORF4	outside	20	525
KSHV_ORF4	TMhelix	526	544
KSHV_ORF4	inside	545	550
HSV-1_UL18	outside	1	318
HCMV_US11	signal	1	16
HCMV_US11	outside	17	180
HCMV_US11	TMhelix	181	199
HCMV_US11	inside	200	215
HSV-1_US8	signal	1	20
HSV-1_US8	outside	21	419
HSV-1_US8	TMhelix	420	441
HSV-1_US8	inside	442	550
EBV_BXLF2	signal	1	17
EBV_BXLF2	outside	18	679
EBV_BXLF2	TMhelix	680	702
EBV_BXLF2	inside	703	706
VZV_ORF48	inside	1	551
HHV-6B_DR6	inside	1	392
VZV_ORF6	inside	1	1083
HHV-7_U54	inside	1	454
HSV-2_UL22	signal	1	18
HSV-2_UL22	outside	19	803
HSV-2_UL22	TMhelix	804	824
HSV-2_UL22	inside	825	838
VZV_ORF46	inside	1	199
VZV_ORF19	inside	1	775
EBV_BLRF2	inside	1	162
HHV-6B_U38	inside	1	1012
HHV-6A_U44	inside	1	205
HHV-6B_DR1	inside	1	759
VZV_ORF23	inside	1	235
KSHV_K4.2	inside	1	182
HCMV_US7	signal	1	17
HCMV_US7	outside	18	170
HCMV_US7	TMhelix	171	191
HCMV_US7	inside	192	225
VZV_ORF16	inside	1	408
HHV-7_U79	inside	1	506
HCMV_UL55	signal	1	20
HCMV_UL55	outside	21	751
HCMV_UL55	TMhelix	752	772
HCMV_UL55	inside	773	907
KSHV_ORF11	inside	1	407
HCMV_UL54	inside	1	1242
HHV-6B_U19	inside	1	389
HHV-6B_U20	signal	1	15
HHV-6B_U20	outside	16	321
HHV-6B_U20	TMhelix	322	342
HHV-6B_U20	inside	343	434
HHV-6A_U70	inside	1	488
HSV-1_UL9	inside	1	851
KSHV_ORF30	inside	1	77
HSV-2_UL38	inside	1	466
HHV-6B_U13	inside	1	107
VZV_ORF31	inside	1	50
VZV_ORF31	TMhelix	51	66
VZV_ORF31	outside	67	786
VZV_ORF31	TMhelix	787	807
VZV_ORF31	inside	808	931
KSHV_K9	inside	1	449
EBV_BBLF2	inside	1	709
HHV-6B_U12	outside	1	36
HHV-6B_U12	TMhelix	37	59
HHV-6B_U12	inside	60	70
HHV-6B_U12	TMhelix	71	91
HHV-6B_U12	outside	92	106
HHV-6B_U12	TMhelix	107	128
HHV-6B_U12	inside	129	150
HHV-6B_U12	TMhelix	151	171
HHV-6B_U12	outside	172	192
HHV-6B_U12	TMhelix	193	204
HHV-6B_U12	inside	205	205
HSV-1_UL46	inside	1	718
KSHV_K4	signal	1	25
KSHV_K4	outside	26	94
VZV_ORF35	inside	1	258
EBV_BALF5	inside	1	1015
HSV-1_UL56	inside	1	215
HSV-1_UL56	TMhelix	216	233
HSV-1_UL56	outside	234	234
KSHV_ORF64	inside	1	2635
HHV-6B_U24	inside	1	57
HHV-6B_U24	TMhelix	58	78
HHV-6B_U24	outside	79	88
HCMV_UL79	inside	1	295
KSHV_K12	signal	1	59
KSHV_K12	outside	60	60
EBV_BSRF1	inside	1	218
VZV_ORF49	inside	1	81
VZV_ORF50	inside	1	38
VZV_ORF50	TMhelix	39	59
VZV_ORF50	outside	60	109
VZV_ORF50	TMhelix	110	130
VZV_ORF50	inside	131	153
VZV_ORF50	TMhelix	154	174
VZV_ORF50	outside	175	180
VZV_ORF50	TMhelix	181	201
VZV_ORF50	inside	202	233
VZV_ORF50	TMhelix	234	254
VZV_ORF50	outside	255	271
VZV_ORF50	TMhelix	272	287
VZV_ORF50	inside	288	298
VZV_ORF50	TMhelix	299	316
VZV_ORF50	outside	317	342
VZV_ORF50	TMhelix	343	359
VZV_ORF50	inside	360	435
HSV-2_UL26_pAP	inside	1	329
KSHV_ORF17	inside	1	534
HCMV_UL16	signal	1	24
HCMV_UL16	outside	25	189
HCMV_UL16	TMhelix	190	205
HCMV_UL16	inside	206	230
HHV-7_DR1	inside	1	475
VZV_ORF26	inside	1	585
HHV-6A_U72	inside	1	12
HHV-6A_U72	TMhelix	13	35
HHV-6A_U72	outside	36	74
HHV-6A_U72	TMhelix	75	97
HHV-6A_U72	inside	98	126
HHV-6A_U72	TMhelix	127	144
HHV-6A_U72	outside	145	153
HHV-6A_U72	TMhelix	154	174
HHV-6A_U72	inside	175	206
HHV-6A_U72	TMhelix	207	225
HHV-6A_U72	outside	226	237
HHV-6A_U72	TMhelix	238	258
HHV-6A_U72	inside	259	265
HHV-6A_U72	TMhelix	266	286
HHV-6A_U72	outside	287	297
HHV-6A_U72	TMhelix	298	318
HHV-6A_U72	inside	319	344
HSV-1_UL11	inside	1	96
HSV-1_UL8	inside	1	750
HHV-6A_U26	inside	1	10
HHV-6A_U26	TMhelix	11	21
HHV-6A_U26	outside	22	35
HHV-6A_U26	TMhelix	36	48
HHV-6A_U26	inside	49	60
HHV-6A_U26	TMhelix	61	73
HHV-6A_U26	outside	74	81
HHV-6A_U26	TMhelix	82	95
HHV-6A_U26	inside	96	111
HHV-6A_U26	TMhelix	112	122
HHV-6A_U26	outside	123	133
HHV-6A_U26	TMhelix	134	151
HHV-6A_U26	inside	152	182
HHV-6A_U26	TMhelix	183	197
HHV-6A_U26	outside	198	209
HHV-6A_U26	TMhelix	210	219
HHV-6A_U26	inside	220	226
HHV-6A_U26	TMhelix	227	241
HHV-6A_U26	outside	242	247
HHV-6A_U26	TMhelix	248	263
HHV-6A_U26	inside	264	278
HHV-6A_U26	TMhelix	279	289
HHV-6A_U26	outside	290	295
HHV-7_U38	inside	1	1013
HSV-2_UL11	inside	1	96
HCMV_UL4	signal	1	25
HCMV_UL4	outside	26	149
KSHV_ORF73	inside	1	1129
HSV-2_UL31	inside	1	305
HCMV_UL45	inside	1	906
KSHV_ORF46	inside	1	255
EBV_BGLF2	inside	1	336
HCMV_RL12	signal	1	31
HCMV_RL12	outside	32	366
HCMV_RL12	TMhelix	367	384
HCMV_RL12	inside	385	414
HCMV_UL123	inside	1	491
HCMV_US28	outside	1	37
HCMV_US28	TMhelix	38	58
HCMV_US28	inside	59	69
HCMV_US28	TMhelix	70	90
HCMV_US28	outside	91	101
HCMV_US28	TMhelix	102	122
HCMV_US28	inside	123	145
HCMV_US28	TMhelix	146	166
HCMV_US28	outside	167	183
HCMV_US28	TMhelix	184	204
HCMV_US28	inside	205	228
HCMV_US28	TMhelix	229	249
HCMV_US28	outside	250	273
HCMV_US28	TMhelix	274	294
HCMV_US28	inside	295	354
VZV_ORF51	inside	1	835
HCMV_UL35	inside	1	641
HHV-6B_B9	inside	1	106
HHV-7_U13	inside	1	98
EBV_BGLF1	inside	1	507
HHV-6A_U35	inside	1	106
EBV_BARF0	inside	1	471
KSHV_K5	inside	1	83
KSHV_K5	TMhelix	84	104
KSHV_K5	outside	105	123
KSHV_K5	TMhelix	124	145
KSHV_K5	inside	146	256
HCMV_UL30	inside	1	121
HHV-7_U3	inside	1	384
HCMV_UL132	signal	1	26
HCMV_UL132	outside	27	84
HCMV_UL132	TMhelix	85	105
HCMV_UL132	inside	106	270
HSV-1_US3	inside	1	481
HCMV_UL56	inside	1	850
KSHV_ORF54	inside	1	295
HHV-6A_U28	inside	1	804
HHV-6A_U24A	signal	1	35
HHV-6A_U24A	outside	36	57
HHV-6B_U90_U86	inside	1	1520
HSV-2_UL18	inside	1	318
EBV_LMP2	inside	1	124
EBV_LMP2	TMhelix	125	145
EBV_LMP2	outside	146	151
EBV_LMP2	TMhelix	152	172
EBV_LMP2	inside	173	177
EBV_LMP2	TMhelix	178	198
EBV_LMP2	outside	199	209
EBV_LMP2	TMhelix	210	235
EBV_LMP2	inside	236	241
EBV_LMP2	TMhelix	242	263
EBV_LMP2	outside	264	267
EBV_LMP2	TMhelix	268	288
EBV_LMP2	inside	289	296
EBV_LMP2	TMhelix	297	316
EBV_LMP2	outside	317	323
EBV_LMP2	TMhelix	324	342
EBV_LMP2	inside	343	351
EBV_LMP2	TMhelix	352	373
EBV_LMP2	outside	374	391
EBV_LMP2	TMhelix	392	411
EBV_LMP2	inside	412	422
EBV_LMP2	TMhelix	423	443
EBV_LMP2	outside	444	449
EBV_LMP2	TMhelix	450	470
EBV_LMP2	inside	471	497
VZV_ORF14	signal	1	20
VZV_ORF14	outside	21	533
VZV_ORF14	TMhelix	534	556
VZV_ORF14	inside	557	560
HHV-6A_U76	inside	1	646
KSHV_ORF60	inside	1	305
HHV-6B_U51	outside	1	15
HHV-6B_U51	TMhelix	16	34
HHV-6B_U51	inside	35	46
HHV-6B_U51	TMhelix	47	64
HHV-6B_U51	outside	65	81
HHV-6B_U51	TMhelix	82	103
HHV-6B_U51	inside	104	123
HHV-6B_U51	TMhelix	124	144
HHV-6B_U51	outside	145	168
HHV-6B_U51	TMhelix	169	188
HHV-6B_U51	inside	189	208
HHV-6B_U51	TMhelix	209	224
HHV-6B_U51	outside	225	242
HHV-6B_U51	TMhelix	243	256
HHV-6B_U51	inside	257	301
HHV-7_U20	signal	1	20
HHV-7_U20	outside	21	295
HHV-7_U20	TMhelix	296	313
HHV-7_U20	inside	314	391
HSV-1_UL6	inside	1	676
HSV-1_UL17	inside	1	703
HSV-2_UL49A	signal	1	33
HSV-2_UL49A	outside	34	54
HSV-2_UL49A	TMhelix	55	72
HSV-2_UL49A	inside	73	87
HHV-6A_U3	inside	1	373
HCMV_TRS1	inside	1	788
HCMV_UL43	inside	1	423
HHV-6A_U29	inside	1	299
VZV_ORF9A	inside	1	1
VZV_ORF9A	TMhelix	2	17
VZV_ORF9A	outside	18	48
VZV_ORF9A	TMhelix	49	71
VZV_ORF9A	inside	72	87
HCMV_UL135	outside	1	2
HCMV_UL135	TMhelix	3	23
HCMV_UL135	inside	24	308
HCMV_UL112-113_p43	inside	1	358
EBV_EBNA3C	inside	1	992
HHV-6A_U14	inside	1	609
HSV-2_UL33	inside	1	130
HHV-6A_U49	inside	1	252
KSHV_ORF16	inside	1	175
HHV-6A_DR6	inside	1	395
HCMV_UL80_pAP	inside	1	373
HHV-7_U67	inside	1	346
HHV-6A_U20	signal	1	15
HHV-6A_U20	outside	16	321
HHV-6A_U20	TMhelix	322	342
HHV-6A_U20	inside	343	422
HHV-7_U17	inside	1	330
VZV_ORF39	inside	1	56
VZV_ORF39	TMhelix	57	77
VZV_ORF39	outside	78	84
VZV_ORF39	TMhelix	85	107
VZV_ORF39	inside	108	125
VZV_ORF39	TMhelix	126	149
VZV_ORF39	outside	150	183
VZV_ORF39	TMhelix	184	206
VZV_ORF39	inside	207	222
HHV-6A_U90_U87U86	inside	1	1500
KSHV_K6	signal	1	24
KSHV_K6	outside	25	95
HSV-1_US8.5	inside	1	137
HSV-1_US8.5	TMhelix	138	150
HSV-1_US8.5	outside	151	159
VZV_ORF7	inside	1	259
EBV_BBRF3	inside	1	16
EBV_BBRF3	TMhelix	17	37
EBV_BBRF3	outside	38	75
EBV_BBRF3	TMhelix	76	96
EBV_BBRF3	inside	97	117
EBV_BBRF3	TMhelix	118	142
EBV_BBRF3	outside	143	153
EBV_BBRF3	TMhelix	154	173
EBV_BBRF3	inside	174	207
EBV_BBRF3	TMhelix	208	225
EBV_BBRF3	outside	226	236
EBV_BBRF3	TMhelix	237	257
EBV_BBRF3	inside	258	269
EBV_BBRF3	TMhelix	270	288
EBV_BBRF3	outside	289	302
EBV_BBRF3	TMhelix	303	323
EBV_BBRF3	inside	324	405
HHV-6B_U95	inside	1	1212
EBV_BGRF1-BDRF1	inside	1	690
EBV_BFRF2	inside	1	591
HHV-6B_U9	inside	1	104
EBV_BFRF1	inside	1	316
EBV_BFRF1	TMhelix	317	333
EBV_BFRF1	outside	334	336
HHV-6A_U15	inside	1	191
KSHV_ORF59	inside	1	396
HHV-6B_U14	inside	1	610
EBV_BHRF1	inside	1	191
HSV-2_UL56	inside	1	216
HSV-2_UL56	TMhelix	217	234
HSV-2_UL56	outside	235	235
KSHV_K10.1	inside	1	911
HHV-7_U70	inside	1	480
HHV-6A_U33	inside	1	470
HSV-1_UL4	inside	1	199
HCMV_UL40	signal	1	37
HCMV_UL40	outside	38	182
HCMV_UL40	TMhelix	183	192
HCMV_UL40	inside	193	221
EBV_BDLF1	inside	1	301
HCMV_UL37	outside	1	3
HCMV_UL37	TMhelix	4	20
HCMV_UL37	inside	21	174
HCMV_UL37	TMhelix	175	188
HCMV_UL37	outside	189	434
HCMV_UL37	TMhelix	435	458
HCMV_UL37	inside	459	488
HSV-2_UL23	inside	1	376
HSV-1_US9	inside	1	67
HSV-1_US9	TMhelix	68	88
HSV-1_US9	outside	89	90
EBV_EBNALP	outside	1	506
VZV_ORF10	inside	1	410
HSV-1_UL23	inside	1	376
HCMV_UL124	signal	1	20
HCMV_UL124	outside	21	79
HCMV_UL124	TMhelix	80	100
HCMV_UL124	inside	101	150
HHV-6A_U48	signal	1	16
HHV-6A_U48	outside	17	669
HHV-6A_U48	TMhelix	670	691
HHV-6A_U48	inside	692	694
HCMV_UL145	inside	1	130
HSV-1_UL38	inside	1	465
HCMV_UL74A	outside	1	14
HCMV_UL74A	TMhelix	15	35
HCMV_UL74A	inside	36	70
KSHV_ORF68	inside	1	467
HCMV_UL91	inside	1	111
KSHV_ORF22	signal	1	21
KSHV_ORF22	outside	22	704
KSHV_ORF22	TMhelix	705	723
KSHV_ORF22	inside	724	730
HCMV_UL73	signal	1	17
HCMV_UL73	outside	18	98
HCMV_UL73	TMhelix	99	119
HCMV_UL73	inside	120	135
VZV_ORF13	inside	1	301
HCMV_UL48A	inside	1	75
KSHV_ORF21	inside	1	580
HHV-6B_B3	inside	1	59
HHV-7_U25	inside	1	320
HHV-6B_U46	inside	1	10
HHV-6B_U46	TMhelix	11	31
HHV-6B_U46	outside	32	42
HHV-6B_U46	TMhelix	43	68
HHV-6B_U46	inside	69	84
EBV_BRLF1	inside	1	605
VZV_ORF11	inside	1	819
EBV_BSLF1	inside	1	874
VZV_ORF43	inside	1	676
KSHV_ORF49	inside	1	302
KSHV_ORF61	inside	1	792
HCMV_UL93	inside	1	594
HCMV_US33A	inside	1	57
HHV-6B_U28	inside	1	804
HSV-2_UL46	inside	1	722
HHV-6A_U25	inside	1	316
HHV-6A_U40	inside	1	726
HCMV_UL130	signal	1	25
HCMV_UL130	outside	26	214
HSV-1_UL32	inside	1	596
HSV-2_UL27	signal	1	22
HSV-2_UL27	outside	23	771
HSV-2_UL27	TMhelix	772	792
HSV-2_UL27	inside	793	904
HSV-2_UL5	inside	1	881
HCMV_UL87	inside	1	941
HSV-1_UL19	inside	1	720
HSV-1_UL19	TMhelix	721	730
HSV-1_UL19	outside	731	1374
HHV-6B_U68	inside	1	114
HSV-2_UL50	inside	1	369
HHV-6A_U41	inside	1	1132
HHV-7_U48	signal	1	16
HHV-7_U48	outside	17	665
HHV-7_U48	TMhelix	666	687
HHV-7_U48	inside	688	690
KSHV_ORF74	outside	1	50
KSHV_ORF74	TMhelix	51	70
KSHV_ORF74	inside	71	83
KSHV_ORF74	TMhelix	84	104
KSHV_ORF74	outside	105	119
KSHV_ORF74	TMhelix	120	141
KSHV_ORF74	inside	142	160
KSHV_ORF74	TMhelix	161	181
KSHV_ORF74	outside	182	208
KSHV_ORF74	TMhelix	209	233
KSHV_ORF74	inside	234	251
KSHV_ORF74	TMhelix	252	273
KSHV_ORF74	outside	274	290
KSHV_ORF74	TMhelix	291	317
KSHV_ORF74	inside	318	342
HHV-6A_U24	inside	1	58
HHV-6A_U24	TMhelix	59	80
HHV-6A_U24	outside	81	87
HCMV_US3	signal	1	20
HCMV_US3	outside	21	156
HCMV_US3	TMhelix	157	179
HCMV_US3	inside	180	186
VZV_ORF68	signal	1	30
VZV_ORF68	outside	31	538
VZV_ORF68	TMhelix	539	559
VZV_ORF68	inside	560	623
HSV-1_US10	inside	1	312
HHV-6B_U39	signal	1	22
HHV-6B_U39	outside	23	689
HHV-6B_U39	TMhelix	690	710
HHV-6B_U39	inside	711	830
HHV-6B_U29	inside	1	299
HHV-6B_U6	inside	1	68
HCMV_US26	inside	1	603
HHV-6A_U53	inside	1	528
HHV-6A_DR1	inside	1	689
HSV-1_US7	signal	1	20
HSV-1_US7	outside	21	273
HSV-1_US7	TMhelix	274	296
HSV-1_US7	inside	297	390
HSV-1_UL28	inside	1	785
HHV-7_U11	inside	1	755
HSV-1_RS1	inside	1	1298
HSV-1_UL1	signal	1	19
HSV-1_UL1	outside	20	224
HCMV_UL25	inside	1	656
HCMV_IRS1	inside	1	847
HSV-1_UL37	inside	1	1123
HSV-2_RL1	inside	1	261
HCMV_US23	inside	1	592
HHV-6B_U41	inside	1	1132
EBV_EBNA3B	inside	1	938
HSV-1_UL13	inside	1	518
HHV-6B_B8	inside	1	265
KSHV_ORF63	inside	1	928
HHV-7_U85	signal	1	20
HHV-7_U85	outside	21	252
HHV-7_U85	TMhelix	253	273
HHV-7_U85	inside	274	280
EBV_BVRF1	inside	1	570
HCMV_UL42	inside	1	87
HCMV_UL42	TMhelix	88	104
HCMV_UL42	outside	105	125
EBV_BALF3	inside	1	685
HSV-1_RL2	inside	1	775
HHV-6B_U47	signal	1	23
HHV-6B_U47	outside	24	738
HHV-7_U91	inside	1	17
HHV-7_U91	TMhelix	18	38
HHV-7_U91	outside	39	96
HHV-7_U91	TMhelix	97	111
HHV-7_U91	inside	112	153
HCMV_UL48	inside	1	2241
HCMV_US12	inside	1	54
HCMV_US12	TMhelix	55	76
HCMV_US12	outside	77	88
HCMV_US12	TMhelix	89	107
HCMV_US12	inside	108	114
HCMV_US12	TMhelix	115	135
HCMV_US12	outside	136	142
HCMV_US12	TMhelix	143	163
HCMV_US12	inside	164	170
HCMV_US12	TMhelix	171	191
HCMV_US12	outside	192	198
HCMV_US12	TMhelix	199	216
HCMV_US12	inside	217	239
HCMV_US12	TMhelix	240	258
HCMV_US12	outside	259	281
VZV_ORF32	inside	1	143
HHV-6A_U73	inside	1	780
EBV_LF2	inside	1	429
EBV_BXLF1	inside	1	607
EBV_BBRF1	inside	1	613
HSV-1_UL41	inside	1	489
HCMV_UL1	signal	1	27
HCMV_UL1	outside	28	187
HCMV_UL1	TMhelix	188	200
HCMV_UL1	inside	201	218
HSV-1_US5	signal	1	21
HSV-1_US5	outside	22	51
HSV-1_US5	TMhelix	52	72
HSV-1_US5	inside	73	92
HSV-1_UL22	signal	1	18
HSV-1_UL22	outside	19	803
HSV-1_UL22	TMhelix	804	824
HSV-1_UL22	inside	825	838
VZV_ORF59	inside	1	305
HSV-2_UL29	inside	1	1196
HCMV_US34A	inside	1	64
HCMV_IRS1_IRS1-263	inside	1	263
HHV-6A_U94	inside	1	490
HSV-1_UL10	inside	1	29
HSV-1_UL10	TMhelix	30	50
HSV-1_UL10	outside	51	91
HSV-1_UL10	TMhelix	92	115
HSV-1_UL10	inside	116	137
HSV-1_UL10	TMhelix	138	157
HSV-1_UL10	outside	158	166
HSV-1_UL10	TMhelix	167	188
HSV-1_UL10	inside	189	221
HSV-1_UL10	TMhelix	222	237
HSV-1_UL10	outside	238	250
HSV-1_UL10	TMhelix	251	271
HSV-1_UL10	inside	272	280
HSV-1_UL10	TMhelix	281	299
HSV-1_UL10	outside	300	323
HSV-1_UL10	TMhelix	324	339
HSV-1_UL10	inside	340	473
HHV-6A_U18	signal	1	25
HHV-6A_U18	outside	26	258
HHV-6A_U18	TMhelix	259	282
HHV-6A_U18	inside	283	293
KSHV_ORF24	inside	1	752
VZV_ORF8	inside	1	396
HHV-6B_B2	inside	1	79
HCMV_UL112-113_p50	inside	1	423
HHV-6A_U7	inside	1	1227
HHV-7_U51	outside	1	11
HHV-7_U51	TMhelix	12	33
HHV-7_U51	inside	34	45
HHV-7_U51	TMhelix	46	66
HHV-7_U51	outside	67	80
HHV-7_U51	TMhelix	81	102
HHV-7_U51	inside	103	123
HHV-7_U51	TMhelix	124	142
HHV-7_U51	outside	143	166
HHV-7_U51	TMhelix	167	187
HHV-7_U51	inside	188	204
HHV-7_U51	TMhelix	205	225
HHV-7_U51	outside	226	236
HHV-7_U51	TMhelix	237	256
HHV-7_U51	inside	257	294
HSV-2_RL2	inside	1	826
HSV-2_US5	signal	1	22
HSV-2_US5	outside	23	51
HSV-2_US5	TMhelix	52	73
HSV-2_US5	inside	74	92
HSV-2_US4	signal	1	22
HSV-2_US4	outside	23	650
HSV-2_US4	TMhelix	651	672
HSV-2_US4	inside	673	699
HCMV_UL20	signal	1	18
HCMV_UL20	outside	19	224
HCMV_UL20	TMhelix	225	245
HCMV_UL20	inside	246	338
HHV-6B_U18	signal	1	21
HHV-6B_U18	outside	22	258
HHV-6B_U18	TMhelix	259	282
HHV-6B_U18	inside	283	294
HSV-1_UL27	signal	1	30
HSV-1_UL27	outside	31	774
HSV-1_UL27	TMhelix	775	795
HSV-1_UL27	inside	796	904
HCMV_UL35_UL35A	inside	1	194
HHV-6A_U53.5	inside	1	244
HHV-6A_U27	inside	1	368
HCMV_UL7	signal	1	38
HCMV_UL7	outside	39	192
HCMV_UL7	TMhelix	193	211
HCMV_UL7	inside	212	222
HHV-7_U32	inside	1	90
HHV-6A_U100	signal	1	32
HHV-6A_U100	outside	33	656
HHV-7_U2	inside	1	359
HHV-6B_U76	inside	1	662
HHV-6B_U23	outside	1	246
HHV-6B_U23	TMhelix	247	268
HHV-6B_U23	inside	269	299
HSV-2_US2	inside	1	291
EBV_BGLF3	inside	1	332
EBV_BARF1	signal	1	17
EBV_BARF1	outside	18	221
HCMV_US17	inside	1	42
HCMV_US17	TMhelix	43	65
HCMV_US17	outside	66	78
HCMV_US17	TMhelix	79	97
HCMV_US17	inside	98	108
HCMV_US17	TMhelix	109	129
HCMV_US17	outside	130	134
HCMV_US17	TMhelix	135	155
HCMV_US17	inside	156	163
HCMV_US17	TMhelix	164	184
HCMV_US17	outside	185	192
HCMV_US17	TMhelix	193	212
HCMV_US17	inside	213	225
HCMV_US17	TMhelix	226	246
HCMV_US17	outside	247	293
HCMV_UL49	inside	1	570
KSHV_ORF48	inside	1	402
HSV-1_UL12	inside	1	626
HHV-7_U84	inside	1	310
HSV-1_UL7	inside	1	296
HCMV_US19	inside	1	27
HCMV_US19	TMhelix	28	49
HCMV_US19	outside	50	67
HCMV_US19	TMhelix	68	86
HCMV_US19	inside	87	95
HCMV_US19	TMhelix	96	116
HCMV_US19	outside	117	122
HCMV_US19	TMhelix	123	143
HCMV_US19	inside	144	153
HCMV_US19	TMhelix	154	173
HCMV_US19	outside	174	178
HCMV_US19	TMhelix	179	199
HCMV_US19	inside	200	215
HCMV_US19	TMhelix	216	233
HCMV_US19	outside	234	240
HHV-6B_U56	inside	1	296
HSV-1_UL12_UL12.5	inside	1	500
EBV_BKRF2	signal	1	22
EBV_BKRF2	outside	23	137
HCMV_UL139	signal	1	14
HCMV_UL139	outside	15	66
HCMV_UL139	TMhelix	67	76
HCMV_UL139	inside	77	138
HSV-2_UL28	inside	1	785
KSHV_ORF36	inside	1	444
HCMV_UL147	signal	1	40
HCMV_UL147	outside	41	159
KSHV_ORF57	inside	1	455
HSV-2_UL54	inside	1	512
HHV-7_U24	inside	1	51
HHV-7_U24	TMhelix	52	72
HHV-7_U24	outside	73	82
HHV-6B_U11	inside	1	858
EBV_BKRF3	inside	1	255
HHV-7_U50	inside	1	554
HHV-6B_U4	inside	1	535
EBV_BaRF1-RIR2	inside	1	302
KSHV_ORF20	inside	1	257
HSV-2_UL36	inside	1	3122
HCMV_US15	inside	1	44
HCMV_US15	TMhelix	45	65
HCMV_US15	outside	66	81
HCMV_US15	TMhelix	82	98
HCMV_US15	inside	99	106
HCMV_US15	TMhelix	107	127
HCMV_US15	outside	128	133
HCMV_US15	TMhelix	134	154
HCMV_US15	inside	155	162
HCMV_US15	TMhelix	163	183
HCMV_US15	outside	184	190
HCMV_US15	TMhelix	191	209
HCMV_US15	inside	210	225
HCMV_US15	TMhelix	226	246
HCMV_US15	outside	247	262
HSV-1_US1	inside	1	420
VZV_ORF52	inside	1	771
HSV-1_US1_US1.5	inside	1	274
HSV-1_UL48	inside	1	490
HHV-7_U72	inside	1	12
HHV-7_U72	TMhelix	13	33
HHV-7_U72	outside	34	76
HHV-7_U72	TMhelix	77	97
HHV-7_U72	inside	98	123
HHV-7_U72	TMhelix	124	141
HHV-7_U72	outside	142	151
HHV-7_U72	TMhelix	152	172
HHV-7_U72	inside	173	199
HHV-7_U72	TMhelix	200	220
HHV-7_U72	outside	221	234
HHV-7_U72	TMhelix	235	254
HHV-7_U72	inside	255	265
HHV-7_U72	TMhelix	266	284
HHV-7_U72	outside	285	297
HHV-7_U72	TMhelix	298	318
HHV-7_U72	inside	319	346
HCMV_UL121	signal	1	27
HCMV_UL121	outside	28	142
HCMV_UL121	TMhelix	143	163
HCMV_UL121	inside	164	180
HCMV_UL147A	signal	1	25
HCMV_UL147A	outside	26	56
HCMV_UL147A	TMhelix	57	71
HCMV_UL147A	inside	72	75
EBV_BVRF2	inside	1	605
HCMV_US20	inside	1	28
HCMV_US20	TMhelix	29	49
HCMV_US20	outside	50	61
HCMV_US20	TMhelix	62	79
HCMV_US20	inside	80	88
HCMV_US20	TMhelix	89	106
HCMV_US20	outside	107	114
HCMV_US20	TMhelix	115	135
HCMV_US20	inside	136	142
HCMV_US20	TMhelix	143	163
HCMV_US20	outside	164	171
HCMV_US20	TMhelix	172	190
HCMV_US20	inside	191	207
HCMV_US20	TMhelix	208	226
HCMV_US20	outside	227	254
HHV-6B_U66	inside	1	666
HSV-1_UL25	inside	1	580
HHV-7_U41	inside	1	1131
HHV-6B_B5	inside	1	79
HHV-6B_U36	inside	1	484
HCMV_US13	inside	1	35
HCMV_US13	TMhelix	36	56
HCMV_US13	outside	57	69
HCMV_US13	TMhelix	70	86
HCMV_US13	inside	87	94
HCMV_US13	TMhelix	95	114
HCMV_US13	outside	115	121
HCMV_US13	TMhelix	122	142
HCMV_US13	inside	143	149
HCMV_US13	TMhelix	150	170
HCMV_US13	outside	171	179
HCMV_US13	TMhelix	180	198
HCMV_US13	inside	199	216
HCMV_US13	TMhelix	217	234
HCMV_US13	outside	235	261
HSV-2_UL44	signal	1	25
HSV-2_UL44	outside	26	447
HSV-2_UL44	TMhelix	448	468
HSV-2_UL44	inside	469	480
VZV_ORF58	inside	1	221
HHV-6B_U94	inside	1	490
HHV-6B_U74	inside	1	662
EBV_BFLF1	inside	1	525
HHV-6B_U30	inside	1	1082
HCMV_US18	inside	1	45
HCMV_US18	TMhelix	46	68
HCMV_US18	outside	69	77
HCMV_US18	TMhelix	78	98
HCMV_US18	inside	99	107
HCMV_US18	TMhelix	108	128
HCMV_US18	outside	129	134
HCMV_US18	TMhelix	135	155
HCMV_US18	inside	156	162
HCMV_US18	TMhelix	163	183
HCMV_US18	outside	184	191
HCMV_US18	TMhelix	192	210
HCMV_US18	inside	211	230
HCMV_US18	TMhelix	231	248
HCMV_US18	outside	249	274
KSHV_K4.1	signal	1	26
KSHV_K4.1	outside	27	114
HCMV_UL133	inside	1	14
HCMV_UL133	TMhelix	15	35
HCMV_UL133	outside	36	44
HCMV_UL133	TMhelix	45	65
HCMV_UL133	inside	66	257
HSV-1_UL42	inside	1	488
KSHV_ORF56	inside	1	843
HCMV_UL69	inside	1	742
HSV-1_UL30	inside	1	1235
VZV_ORF55	inside	1	881
HHV-7_U76	inside	1	640
HSV-1_UL3	inside	1	235
HSV-1_UL29	inside	1	1196
HHV-6B_U85	signal	1	20
HHV-6B_U85	outside	21	265
HHV-6B_U85	TMhelix	266	284
HHV-6B_U85	inside	285	292
HHV-6A_U23	signal	1	12
HHV-6A_U23	outside	13	183
HHV-6A_U23	TMhelix	184	205
HHV-6A_U23	inside	206	236
HSV-2_UL16	inside	1	372
KSHV_ORF43	inside	1	605
EBV_LF3	outside	1	924
HSV-1_UL2	inside	1	334
HCMV_UL89	inside	1	674
KSHV_K15	inside	1	9
KSHV_K15	TMhelix	10	25
KSHV_K15	outside	26	34
KSHV_K15	TMhelix	35	50
KSHV_K15	inside	51	68
KSHV_K15	TMhelix	69	80
KSHV_K15	outside	81	89
KSHV_K15	TMhelix	90	109
KSHV_K15	inside	110	121
KSHV_K15	TMhelix	122	138
[truncated: 102 more rows]
