# Supplementary material for: A proteome-wide structural systems approach reveals insights into protein families of all human herpesviruses
Source: Nat Commun. 2024 Nov 26;15:10230. doi: 10.1038/s41467-024-54668-2 (PMC11599850; doi:10.1038/s41467-024-54668-2)
Supplement: Supplementary file 5 — Supplementary Data 2. [file 41467_2024_54668_MOESM5_ESM.xlsx]

## Sheet: Sheet1
Row #	Structure Group	Protein	Description	HSV-1	HSV-2	VZV	HCMV	HHV-6A	HHV-6B	HHV-7	EBV	KSHV
1	alkaline nuclease	AN	Alkaline nuclease	HSV-1_UL12	HSV-2_UL12	VZV_ORF48	HCMV_UL98	HHV-6A_U70	HHV-6B_U70	HHV-7_U70	EBV_BGLF5	KSHV_ORF37
2	alkaline nuclease	AN	Alkaline nuclease (isoform 12.5)	HSV-1_UL12_UL12.5
3		ARBH	Apoptosis regulator Bcl-2 homolog (vBcl-2)									KSHV_ORF16
4		B1	Protein B1						HHV-6B_B1
5		B2	Protein B2						HHV-6B_B2
6		B3	Protein B3						HHV-6B_B3
7		B4	Protein B4						HHV-6B_B4
8		B5	Protein B5						HHV-6B_B5
9		B6	Protein B6						HHV-6B_B6
10		B7	Protein B7						HHV-6B_B7
11		B8	Protein B8						HHV-6B_B8
12		B9	Protein B9						HHV-6B_B9
13		CCU83	Putative CC-type chemokine U83					HHV-6A_U83	HHV-6B_U83
14	cytoplasmic envelopment protein 1	CEP1	Cytoplasmic envelopment protein 1	HSV-1_UL7	HSV-2_UL7	VZV_ORF53	HCMV_UL103	HHV-6A_U75	HHV-6B_U75	HHV-7_U75	EBV_BBRF2	KSHV_ORF42
15	cytoplasmic envelopment protein 2	CEP2	Cytoplasmic envelopment protein 2	HSV-1_UL16	HSV-2_UL16	VZV_ORF44	HCMV_UL94	HHV-6A_U65	HHV-6B_U65	HHV-7_U65	EBV_BGLF2	KSHV_ORF33
16		CEP3	Cytoplasmic envelopment protein 3	HSV-1_UL11	HSV-2_UL11	VZV_ORF49	HCMV_UL99	HHV-6A_U71	HHV-6B_U71	HHV-7_U71	EBV_BBLF1	KSHV_ORF38
17	capsid vertex component 1	CVC1	Capsid vertex component 1	HSV-1_UL17	HSV-2_UL17	VZV_ORF43	HCMV_UL93	HHV-6A_U64	HHV-6B_U64	HHV-7_U64	EBV_BGLF1	KSHV_ORF32
18	capsid vertex component 2	CVC2	Capsid vertex component 2	HSV-1_UL25	HSV-2_UL25	VZV_ORF34	HCMV_UL77	HHV-6A_U50	HHV-6B_U50	HHV-7_U50	EBV_BVRF1	KSHV_ORF19
19		CXCL1	Chemokine vCXCL1				HCMV_UL146
20	major DNA-binding protein	DBP	Major DNA-binding protein	HSV-1_UL29	HSV-2_UL29	VZV_ORF29	HCMV_UL57	HHV-6A_U41	HHV-6B_U41	HHV-7_U41	EBV_BALF2	KSHV_ORF6
21	DNA polymerase and helicase/primase	DPOL	DNA polymerase	HSV-1_UL30	HSV-2_UL30	VZV_ORF28	HCMV_UL54	HHV-6A_U38	HHV-6B_U38	HHV-7_U38	EBV_BALF5	KSHV_ORF9
22	US22_2	DR1	Uncharacterized protein DR1					HHV-6A_DR1	HHV-6B_DR1	HHV-7_DR1
23		DR3	Uncharacterized protein DR3						HHV-6B_DR3
24	US22_2	DR6	Uncharacterized protein DR6					HHV-6A_DR6	HHV-6B_DR6	HHV-7_DR6
25	DUT_2	DUT	Deoxyuridine 5'-triphosphate nucleotidohydrolase (dUTPase) (dUTP pyrophosphatase)	HSV-1_UL50	HSV-2_UL50	VZV_ORF8	HCMV_UL72	HHV-6A_U45	HHV-6B_U45	HHV-7_U45	EBV_BLLF3	KSHV_ORF54
26	dihydrofolate reductase-like	DYR	Putative Dihydrofolate reductase									KSHV_ORF2
27		EAR	Apoptosis regulator BHRF1 (Early antigen protein R) (EA-R) (Nuclear antigen)								EBV_BHRF1
28	UL45	EV45	Envelope protein UL45 (18 kDa protein)	HSV-1_UL45	HSV-2_UL45
29	gB	gB	Envelope glycoprotein B (gB)	HSV-1_UL27	HSV-2_UL27	VZV_ORF31	HCMV_UL55	HHV-6A_U39	HHV-6B_U39	HHV-7_U39	EBV_BALF4	KSHV_ORF8
30	immunoglobulin glycoprotein_RL11	gC	Envelope glycoprotein C (gC)	HSV-1_UL44	HSV-2_UL44	VZV_ORF14
31	immunoglobulin glycoprotein_RL11	gC	Envelope glycoprotein C (isoform gCsec)	HSV-1_UL44_gCsec
32	immunoglobulin glycoprotein_RL11	gD	Envelope glycoprotein D (gD)	HSV-1_US6	HSV-2_US6
33	immunoglobulin glycoprotein_RL11	gE	Envelope glycoprotein E (gE)	HSV-1_US8	HSV-2_US8	VZV_ORF68
34	immunoglobulin glycoprotein_RL11	gG	Envelope glycoprotein G (gG)	HSV-1_US4	HSV-2_US4
35	gH	gH	Envelope glycoprotein H (gH)	HSV-1_UL22	HSV-2_UL22	VZV_ORF37	HCMV_UL75	HHV-6A_U48	HHV-6B_U48	HHV-7_U48	EBV_BXLF2	KSHV_ORF22
36	immunoglobulin glycoprotein_RL11	gI	Envelope glycoprotein I (gI)	HSV-1_US7	HSV-2_US7	VZV_ORF67
37	gJ	gJ	Envelope glycoprotein J (gJ)	HSV-1_US5	HSV-2_US5
38	gK	gK	Envelope glycoprotein K (gK) (Syncytial protein)	HSV-1_UL53	HSV-2_UL53	VZV_ORF5
39	gL betaherpes, gL alphaherpes	gL	Envelope glycoprotein L (gL)	HSV-1_UL1	HSV-2_UL1	VZV_ORF60	HCMV_UL115	HHV-6A_U82	HHV-6B_U82	HHV-7_U82	EBV_BKRF2	KSHV_ORF47
40	gM	gM	Envelope glycoprotein M (gM)	HSV-1_UL10	HSV-2_UL10	VZV_ORF50	HCMV_UL100	HHV-6A_U72	HHV-6B_U72	HHV-7_U72	EBV_BBRF3	KSHV_ORF39
41	gN	gN	Envelope glycoprotein N (gN)	HSV-1_UL49A	HSV-2_UL49A	VZV_ORF9A	HCMV_UL73	HHV-6A_U46	HHV-6B_U46	HHV-7_U46	EBV_BLRF1	KSHV_ORF53
42		gO	Envelope glycoprotein O (gO)				HCMV_UL74	HHV-6A_U47	HHV-6B_U47	HHV-7_U47
43		GP350	Envelope glycoprotein GP350 (Membrane antigen) (MA)								EBV_BLLF1
44	immunoglobulin glycoprotein_RL11	GP350	Envelope glycoprotein GP350 (Membrane antigen) (MA) (isoform GP220)								EBV_BLLF1_GP220
45		GP42	Glycoprotein 42 (gp42) [Cleaved into: Soluble gp42]								EBV_BZLF2
46		gQ1	Glycoprotein Q1 (gQ1)					HHV-6A_U100	HHV-6B_U100	HHV-7_U100
47	DNA helicase	HELI	DNA replication helicase	HSV-1_UL5	HSV-2_UL5	VZV_ORF55	HCMV_UL105	HHV-6A_U77	HHV-6B_U77	HHV-7_U77	EBV_BBLF4	KSHV_ORF44
48	DNA polymerase and helicase/primase	HEPA	DNA helicase/primase complex-associated protein (HEPA) (Primase-associated factor)	HSV-1_UL8	HSV-2_UL8	VZV_ORF52	HCMV_UL102	HHV-6A_U74	HHV-6B_U74	HHV-7_U74	EBV_BBLF2	KSHV_ORF40
49		ICP0	E3 ubiquitin-protein ligase ICP0 (Alpha-0 protein) (Immediate-early protein IE110) (RING-type E3 ubiquitin transferase ICP0) (Trans-acting transcriptional protein ICP0) (VMW110)	HSV-1_RL2	HSV-2_RL2
50	infected cell protein 22	ICP22	Transcriptional regulator ICP22 (Immediate-early protein IE68) (Infected cell protein 22) (ICP22)	HSV-1_US1	HSV-2_US1	VZV_ORF63
51	infected cell protein 22	ICP22	Transcriptional regulator ICP22 (Immediate-early protein IE68) (Infected cell protein 22) (ICP22) (isoform US1.5)	HSV-1_US1_US1.5
52	infected cell protein 27	ICP27	mRNA export factor ICP27 (Immediate-early protein IE63) (Infected cell protein 27) (ICP27) (VMW63)	HSV-1_UL54	HSV-2_UL54	VZV_ORF4	HCMV_UL69	HHV-6A_U42	HHV-6B_U42	HHV-7_U42	EBV_BSLF2	KSHV_ORF57
53		ICP34	Neurovirulence factor ICP34.5 (Infected cell protein 34.5)	HSV-1_RL1	HSV-2_RL1
54	uracil-DNA glycosylase	ICP4	Major viral transcription factor ICP4 (Alpha-4 protein) (Infected cell protein 4) (Transcriptional activator IE175)	HSV-1_RS1	HSV-2_RS1	VZV_ORF62
55		ICP47	ICP47 protein (Immediate-early protein IE12) (Immediate-early-5) (Infected cell protein 47) (US12 protein) (Vmw12)	HSV-1_US12	HSV-2_US12
56		IE1	Immediate-early protein 1 (IE1) (Protein RF2/RF3/RF4) (pRF2/pRF3/pRF4)					HHV-6A_U90_U89
57	DNA binding-like	IE2	Immediate-early protein 2 (IE2)					HHV-6A_U86	HHV-6B_U90_U86
58		IE61	E3 ubiquitin-protein ligase IE61 (EC 2.3.2.27) (Immediate-early protein 61) (IE61) (RING-type E3 ubiquitin transferase IE61)			VZV_ORF61
59	viral interleukin-10	IL10H	Viral interleukin-10 homolog (cmvIL-10) (vIL-10)				HCMV_UL111A				EBV_BCRF1-IL10H
60	inner tegument protein	ITP	Inner tegument protein	HSV-1_UL37	HSV-2_UL37	VZV_ORF21	HCMV_UL47	HHV-6A_U30	HHV-6B_U30	HHV-7_U30	EBV_BOLF1	KSHV_ORF63
61		KBZIP	E3 SUMO-protein ligase K-bZIP (E3 SUMO-protein transferase K-bZIP)								EBV_BZLF1	KSHV_K8
62		KCP	Complement control protein (KCP)									KSHV_ORF4
63	thymidine kinase	KITH	Thymidine kinase	HSV-1_UL23	HSV-2_UL23	VZV_ORF36					EBV_BXLF1	KSHV_ORF21
64	DNA binding-like	LANA1	Immediate-early protein LANA1									KSHV_ORF73
65	DUT_3	LF1	Protein LF1								EBV_LF1
66	DUT_3	LF2	Protein LF2								EBV_LF2
67	immunoglobulin glycoprotein_RL11	LMP1	Latent membrane protein 1 (LMP-1) (Protein p63)								EBV_LMP1	KSHV_K1
68	latent membrane protein 2	LMP2	Latent membrane protein 2 (Terminal protein)								EBV_LMP2	KSHV_K15
69	latent membrane protein 2	LMP2	Latent membrane protein 2 (Terminal protein) (isoform LMP2B)								EBV_LMP2_LMP2B
70	large tegument protein	LTP	Large tegument protein deneddylase	HSV-1_UL36	HSV-2_UL36	VZV_ORF22	HCMV_UL48	HHV-6A_U31	HHV-6B_U31	HHV-7_U31	EBV_BPLF1	KSHV_ORF64
71		M1	M1 protein (Serpin) (Serpin-1-like protein)
72		M2	Herpesvirus type 68 DNA for tRNA-like sequences and ORF1, ORF2 and ORF3 (M2) (Uncharacterized protein M2)
73		M3	M3 (M3 protein)
74		M4	M4 (Uncharacterized protein M4)
75		M7	51 protein (Glycoprotein 150) (M7) (Serine threonine rich glycoprotein)
76	equilibrative nucleoside transporter-like	MB43	Membrane protein UL43	HSV-1_UL43	HSV-2_UL43	VZV_ORF15
77	major capsid protein	MCP	Major capsid protein (MCP)	HSV-1_UL19	HSV-2_UL19	VZV_ORF40	HCMV_UL86	HHV-6A_U57	HHV-6B_U57	HHV-7_U57	EBV_BcLF1	KSHV_ORF25
78	RING-type E3 ubiquitin transferase	MIR1	E3 ubiquitin-protein ligase MIR1 (IE1B protein) (Modulator of immune recognition 1) (ORF K3) (RING-type E3 ubiquitin transferase MIR1)									KSHV_K3
79	RING-type E3 ubiquitin transferase	MIR2	E3 ubiquitin-protein ligase MIR2 (IE1A protein) (Modulator of immune recognition 2) (ORF K5) (RING-type E3 ubiquitin transferase MIR2)									KSHV_K5
80	major tegument protein	MTP	Major tegument protein (MTP)								EBV_BNRF1	KSHV_ORF75
81	nuclear egress protein 1	NEC1	Nuclear egress protein 1	HSV-1_UL31	HSV-2_UL31	VZV_ORF27	HCMV_UL53	HHV-6A_U37	HHV-6B_U37	HHV-7_U37	EBV_BFLF2	KSHV_ORF69
82	nuclear egress protein 2	NEC2	Nuclear egress protein 2	HSV-1_UL34	HSV-2_UL34	VZV_ORF24	HCMV_UL50	HHV-6A_U34	HHV-6B_U34	HHV-7_U34	EBV_BFRF1	KSHV_ORF67
83	DNA binding-like	NP03	Nuclear phosphoprotein UL3	HSV-1_UL3	HSV-2_UL3	VZV_ORF58
84	DNA replication	NP04	Nuclear protein UL4	HSV-1_UL4	HSV-2_UL4	VZV_ORF56
85	origin-binding protein	OBP	Replication origin-binding protein (OBP) (OriBP)	HSV-1_UL9	HSV-2_UL9	VZV_ORF51		HHV-6A_U73	HHV-6B_U73	HHV-7_U73
86		ORF0	Membrane protein 0 (Membrane ORF0 protein) (ORF S/L)			VZV_ORF0
87		ORF1	Structural protein 1 (Structural ORF1 protein)			VZV_ORF1
88	DUT_3	ORF10	Protein ORF10									KSHV_ORF10
89	DUT_3	ORF11	Protein ORF11									KSHV_ORF11
90	US22_1	ORF2	Membrane protein 2 (Membrane ORF2 protein)			VZV_ORF2
91	ORF27 glycoprotein	ORF27	Protein ORF27								EBV_BDLF2	KSHV_ORF27
92		ORF28	Protein ORF28								EBV_BDLF3	KSHV_ORF28
93		ORF32	Phosphoprotein 32 (ORF32 Phosphoprotein)			VZV_ORF32
94	tegument protein 3	ORF35	Protein ORF35								EBV_BGLF3.5	KSHV_ORF35
95		ORF45	Protein ORF45								EBV_BKRF4	KSHV_ORF45
96	capsid phosphoprotein	ORF48	Tegument protein ORF48								EBV_BRRF2	KSHV_ORF48
97	transcriptional activator	ORF49	Protein ORF49								EBV_BRRF1	KSHV_ORF49
98	replication and transcription activator	ORF50	Replication and transcription activator (Rta) (Immediate-early protein Rta) (Protein R)								EBV_BRLF1	KSHV_ORF50
99	cGAS inhibitor	ORF52	Tegument protein ORF52 (Kaposi's sarcoma-associated herpesvirus inhibitor of cGAS) (KicGAS)								EBV_BLRF2	KSHV_ORF52
100		ORF57	Uncharacterized protein 57 (Uncharacterized ORF57 protein)			VZV_ORF57
101	equilibrative nucleoside transporter-like	ORF58	Protein ORF58								EBV_BMRF2	KSHV_ORF58
102	immunoglobulin glycoprotein_RL11	OX2V	OX-2 membrane glycoprotein homolog (Viral OX2) (vOX2)					HHV-6A_U85	HHV-6B_U85	HHV-7_U85		KSHV_K14
103	capsid phosphoprotein	P100	Large structural phosphoprotein (100 kDa phosphoprotein) (pp100) (Major antigenic structural protein)					HHV-6A_U11	HHV-6B_U11	HHV-7_U11
104	serine/threonine-protein kinase	PK	Serine/threonine-protein kinase US3	HSV-1_US3	HSV-2_US3	VZV_ORF66
105	portal protein	PORTL	Portal protein	HSV-1_UL6	HSV-2_UL6	VZV_ORF54	HCMV_UL104	HHV-6A_U76	HHV-6B_U76	HHV-7_U76	EBV_BBRF1	KSHV_ORF43
106	capsid phosphoprotein	PP150	Tegument protein pp150				HCMV_UL32
107	DUT_3	PP65	65 kDa phosphoprotein (pp65) (65 kDa matrix phosphoprotein) (Phosphoprotein UL83) (Tegument protein UL83)				HCMV_UL83
108	DUT_3	PP71	Protein pp71				HCMV_UL82
109	capsid phosphoprotein	PP85	Phosphoprotein 85 (pp85)				HCMV_UL25	HHV-6A_U14	HHV-6B_U14	HHV-7_U14
110	DNA primase	PRIM	DNA primase	HSV-1_UL52	HSV-2_UL52	VZV_ORF6	HCMV_UL70	HHV-6A_U43	HHV-6B_U43	HHV-7_U43	EBV_BSLF1	KSHV_ORF56
111	ribonucleoside-diphosphate reductase small subunit 1	RIR1	Ribonucleoside-diphosphate reductase large subunit (R1) (Ribonucleotide reductase large subunit)	HSV-1_UL39	HSV-2_UL39	VZV_ORF19	HCMV_UL45	HHV-6A_U28	HHV-6B_U28	HHV-7_U28	EBV_BORF2	KSHV_ORF61
112	ribonucleoside-diphosphate reductase small subunit 2	RIR2	Ribonucleoside-diphosphate reductase small subunit (R2) (Ribonucleotide reductase small subunit)	HSV-1_UL40	HSV-2_UL40	VZV_ORF18					EBV_BaRF1-RIR2	KSHV_ORF60
113		RNB	RNA-binding protein	HSV-1_US11	HSV-2_US11
114		SCAF	Capsid scaffolding protein (Capsid protein P40) (Protease precursor) (pPR) (isoform UL80.3)				HCMV_UL80_UL80.3
115		SCAF	Capsid scaffolding protein (Capsid protein P40) (Protease precursor) (pPR) (isoform UL80.4)				HCMV_UL80_UL80.4
116	scaffold	SCAF	Capsid scaffolding protein (Capsid protein P40) (Protease precursor) (pPR) (Virion structural protein UL26)	HSV-1_UL26	HSV-2_UL26	VZV_ORF33	HCMV_UL80	HHV-6A_U53	HHV-6B_U53	HHV-7_U53	EBV_BVRF2	KSHV_ORF17
117		SCAF	Capsid scaffolding protein (Capsid protein P40) (Protease precursor) (pPR) (Virion structural protein UL26) (isoform pAP)	HSV-1_UL26_pAP	HSV-2_UL26_pAP	VZV_ORF33_pAP	HCMV_UL80_pAP				EBV_BVRF2_pAP	KSHV_ORF17_pAP
118	small capsomere-interacting protein gammaherpes, small capsomere-interacting protein alphaherpes, small capsomere-interacting protein betaherpes	SCP	Small capsomere-interacting protein	HSV-1_UL35	HSV-2_UL35	VZV_ORF23	HCMV_UL48A	HHV-6A_U32	HHV-6B_U32	HHV-7_U32	EBV_BFRF3	KSHV_ORF65
119	virion host shutoff protein	SHUT	Virion host shutoff protein (Vhs)	HSV-1_UL41	HSV-2_UL41	VZV_ORF17
120	tegument protein 1	TEG1	Tegument protein UL46 (Tegument protein VP11/12)	HSV-1_UL46	HSV-2_UL46	VZV_ORF12
121	tegument protein 3	TEG3	Tegument protein UL14	HSV-1_UL14	HSV-2_UL14	VZV_ORF46
122	tegument protein 4	TEG4	Tegument protein UL21	HSV-1_UL21	HSV-2_UL21	VZV_ORF38	HCMV_UL88	HHV-6A_U59	HHV-6B_U59	HHV-7_U59	EBV_BTRF1	KSHV_ORF23
123	tegument protein 5	TEG5	Tegument protein UL47 (82/81 kDa tegument protein) (VMW82/81) (VP13/14)	HSV-1_UL47	HSV-2_UL47	VZV_ORF11
124	nuclear compartments	TEG6	Tegument protein UL55	HSV-1_UL55	HSV-2_UL55	VZV_ORF3
125	tegument protein 7	TEG7	Tegument protein UL51	HSV-1_UL51	HSV-2_UL51	VZV_ORF7	HCMV_UL71	HHV-6A_U44	HHV-6B_U44	HHV-7_U44	EBV_BSRF1	KSHV_ORF55
126	tripartite terminase subunit 1	TRM1	Tripartite terminase subunit 1	HSV-1_UL28	HSV-2_UL28	VZV_ORF30	HCMV_UL56	HHV-6A_U40	HHV-6B_U40	HHV-7_U40	EBV_BALF3	KSHV_ORF7
127	tripartite terminase subunit 2	TRM2	Tripartite terminase subunit 2	HSV-1_UL33	HSV-2_UL33	VZV_ORF25	HCMV_UL51	HHV-6A_U35	HHV-6B_U35	HHV-7_U35	EBV_BFRF1A	KSHV_ORF67A
128	tripartite terminase subunit 3	TRM3	Tripartite terminase subunit 3 (Terminase large subunit)	HSV-1_UL15	HSV-2_UL15	VZV_ORF42	HCMV_UL89	HHV-6A_U60	HHV-6B_U66	HHV-7_U60	EBV_BGRF1-BDRF1	KSHV_ORF29
129	US22_2	TRS1	Protein TRS1				HCMV_TRS1
130	triplex capsid protein 1	TRX1	Triplex capsid protein 1	HSV-1_UL38	HSV-2_UL38	VZV_ORF20	HCMV_UL46	HHV-6A_U29	HHV-6B_U29	HHV-7_U29	EBV_BORF1	KSHV_ORF62
131	triplex capsid protein 2	TRX2	Triplex capsid protein 2	HSV-1_UL18	HSV-2_UL18	VZV_ORF41	HCMV_UL85	HHV-6A_U56	HHV-6B_U56	HHV-7_U56	EBV_BDLF1	KSHV_ORF26
132	thymidylate synthase	TYSY	Thymidylate synthase (TS) (TSase)			VZV_ORF13						KSHV_ORF70
133	DUT_3	U10	Protein U10					HHV-6A_U10	HHV-6B_U10	HHV-7_U10
134	viral G-protein coupled receptor	U12	G-protein coupled receptor homolog U12					HHV-6A_U12
135		U13	Protein U13					HHV-6A_U13	HHV-6B_U13	HHV-7_U13
136		U15	Protein U15					HHV-6A_U15	HHV-6B_U15	HHV-7_U15
137		U16/U17	Protein U16/U17					HHV-6A_U17_U16
138	US22_2	U17	Protein U17					HHV-6A_U17	HHV-6B_U17	HHV-7_U17
139	immunoglobulin glycoprotein_UL18	U18	Putative immediate early glycoprotein (Protein U18)					HHV-6A_U18	HHV-6B_U18	HHV-7_U18
140	US22_2	U2	Protein U2					HHV-6A_U2	HHV-6B_U2	HHV-7_U2
141		U20	Glycoprotein U20					HHV-6A_U20	HHV-6B_U20	HHV-7_U20
142	immunoglobulin glycoprotein_UL18	U21	Glycoprotein U21					HHV-6A_U21	HHV-6B_U21	HHV-7_U21
143		U22	Glycoprotein U22					HHV-6A_U22	HHV-6B_U22
144		U23	Glycoprotein U23					HHV-6A_U23	HHV-6B_U23	HHV-7_U23
145	U24 protein	U24	Protein U24					HHV-6A_U24	HHV-6B_U24	HHV-7_U24
146	U24A protein	U24A	Protein U24A (U24A) (U24A protein)					HHV-6A_U24A	HHV-6B_U24A	HHV-7_U24A
147		U47A	Envelope glycoprotein 24 (U47A protein)					HHV-6A_U47A
148		U53.5	Capsid scaffold protein (U53.5 protein)					HHV-6A_U53.5
149		U6	Uncharacterized protein U6						HHV-6B_U6
150	DNA replication	U79	Protein U79/U80					HHV-6A_U79_U80	HHV-6B_U79	HHV-7_U79
151	DNA binding-like	U86	Immediate-early protein							HHV-7_U86
152	DNA binding-like	U87						HHV-6A_U90_U87U86
153		U90	Immediate-early protein U90						HHV-6B_U90	HHV-7_U90
154		U91	Protein U91					HHV-6A_U91	HHV-6B_U91	HHV-7_U91
155	US22_2	U95	Uncharacterized protein U95					HHV-6A_U95	HHV-6B_U95	HHV-7_U95
156	DNA replication	UL112-113	Early phosphoprotein isoform p34				HCMV_UL112-113_p34
157	DNA replication	UL112-113	Early phosphoprotein isoform p43				HCMV_UL112-113_p43
158	DNA replication	UL112-113	Early phosphoprotein isoform p50				HCMV_UL112-113_p50
159	DNA replication	UL112-113	Early phosphoprotein p84				HCMV_UL112-113
160	virion morphogenesis and cell fusion	UL20	Protein UL20	HSV-1_UL20	HSV-2_UL20	VZV_ORF39
161	nucleolin dispersal-like	UL24	Protein UL24	HSV-1_UL24	HSV-2_UL24	VZV_ORF35	HCMV_UL76	HHV-6A_U49	HHV-6B_U49	HHV-7_U49	EBV_BXRF1	KSHV_ORF20
162		UL3	UL3 protein
163	UL32 packaging protein	UL32	Packaging protein UL32	HSV-1_UL32	HSV-2_UL32	VZV_ORF26	HCMV_UL52	HHV-6A_U36	HHV-6B_U36	HHV-7_U36	EBV_BFLF1	KSHV_ORF68
164	US22_1	UL38	Apoptosis inhibitor				HCMV_UL38	HHV-6A_U19	HHV-6B_U19	HHV-7_U19
165	UL49 viral transcriptional activator	UL49	vTA protein UL49				HCMV_UL49	HHV-6A_U33	HHV-6B_U33	HHV-7_U33	EBV_BFRF2	KSHV_ORF66
166		UL56	Protein UL56	HSV-1_UL56	HSV-2_UL56
167	UL79 viral transcriptional activator	UL79	vTA protein UL79				HCMV_UL79	HHV-6A_U52	HHV-6B_U52	HHV-7_U52	EBV_BVLF1	KSHV_ORF18
168	UL87 viral transcriptional activator	UL87	vTA protein UL87				HCMV_UL87	HHV-6A_U58	HHV-6B_U58	HHV-7_U58	EBV_BcRF1-UL87	KSHV_ORF24
169	U62 viral transcriptional activator	UL91	vTA protein UL91				HCMV_UL91	HHV-6A_U62	HHV-6B_U62	HHV-7_U62		KSHV_ORF30
170	UL92 viral transcriptional activator	UL92	vTA protein UL92				HCMV_UL92	HHV-6A_U63	HHV-6B_U63	HHV-7_U63	EBV_BDLF4	KSHV_ORF31
171	UL95 viral transcriptional activator	UL95	vTA protein UL95				HCMV_UL95	HHV-6A_U67	HHV-6B_U67	HHV-7_U67	EBV_BGLF3	KSHV_ORF34
172	U68 protein	UL96	Protein U68					HHV-6A_U68	HHV-6B_U68	HHV-7_U68
173	uracil-DNA glycosylase	UNG	Uracil-DNA glycosylase (UDG) (UNG)	HSV-1_UL2	HSV-2_UL2	VZV_ORF59	HCMV_UL114	HHV-6A_U81	HHV-6B_U81	HHV-7_U81	EBV_BKRF3	KSHV_ORF46
174	dihydrofolate reductase-like	US02	Protein US2	HSV-1_US2	HSV-2_US2
175	US10 capsid associated	US10	Virion protein US10	HSV-1_US10	HSV-2_US10	VZV_ORF64
176		US8.5/US8A	Protein US8.5	HSV-1_US8.5	HSV-2_US8A
177	anterograde transport membrane protein	US9	Envelope protein US9 (10 kDa protein)	HSV-1_US9	HSV-2_US9	VZV_ORF65
178		V57
179	viral chemokine	VCCL3	Protein vCCL3									KSHV_K4.1
180		VCYCL	viral cyclin homolog (v-cyclin)									KSHV_ORF72
181		VFLIP	Viral FLICE protein (vFLIP)									KSHV_ORF71
182	immunoglobulin glycoprotein_UL18	VGLI	UL37 immediate early glycoprotein				HCMV_UL37
183	immunoglobulin glycoprotein_UL18	VGLI	UL37 immediate early glycoprotein (isoform pUL37m)				HCMV_UL37_pUL37m
184		VGLI	UL37 immediate early glycoprotein (isoform vMIA)				HCMV_UL37_vMIA
185	viral G-protein coupled receptor	vGPCR	Viral G-protein coupled receptor						HHV-6B_U12	HHV-7_U12	EBV_BILF1	KSHV_ORF74
186	US22_2	VICA	Viral inhibitor of caspase-8-induced apoptosis (vICA)				HCMV_UL36
187	DNA binding-like	VIE1	Immediate early protein IE1 (IE1) (55 kDa immediate-early protein 1) (IE1p72) (IE72)				HCMV_UL123
188	DNA binding-like	VIE2	Viral transcription factor IE2 (IE2) (Protein UL122)				HCMV_UL122
189		VIL6	Viral interleukin-6 homolog (vIL-6)									KSHV_K2
190	viral interferon regulatory factor	VIRF1	VIRF-1									KSHV_K9
191	viral interferon regulatory factor	VIRF2	Viral IRF2-like protein (vIRF-2)									KSHV_K11.1
192	viral interferon regulatory factor	VIRF3	Viral IRF3-like protein (VIRF-3)									KSHV_K10.2
193	viral interferon regulatory factor	VIRF4	Viral IRF4-like protein (vIRF-4)									KSHV_K10.1
194	viral chemokine	VMI2	Viral macrophage inflammatory protein 2 (Viral macrophage inflammatory protein II) (vMIP-II) (vMIP-1B)									KSHV_K4
195	VP16	VP16	Tegument protein VP16 (Alpha trans-inducing protein) (Alpha-TIF) (ICP25) (Vmw65)	HSV-1_UL48	HSV-2_UL48	VZV_ORF10
196	VP22	VP22	Tegument protein VP22	HSV-1_UL49	HSV-2_UL49	VZV_ORF9
197	PCNA	vPAP	DNA polymerase processivity factor (Polymerase accessory protein) (PAP)	HSV-1_UL42	HSV-2_UL42	VZV_ORF16	HCMV_UL44	HHV-6A_U27	HHV-6B_U27	HHV-7_U27	EBV_BMRF1	KSHV_ORF59
198	serine/threonine-protein kinase	VPK	Viral serine/threonine-protein kinase (Virion protein VMW57)	HSV-1_UL13	HSV-2_UL13	VZV_ORF47	HCMV_UL97	HHV-6A_U69	HHV-6B_U69	HHV-7_U69	EBV_BGLF4	KSHV_ORF36
199	US22_2	VU25	Protein U25					HHV-6A_U25	HHV-6B_U25	HHV-7_U25
200		VU26	Protein U26					HHV-6A_U26	HHV-6B_U26	HHV-7_U26
201	US22_2	VU3	Protein U3					HHV-6A_U3	HHV-6B_U3	HHV-7_U3
202	US22_0	VU4	Protein U4					HHV-6A_U4	HHV-6B_U4	HHV-7_U4
203	viral G-protein coupled receptor	VU51	G-protein coupled receptor homolog U51					HHV-6A_U51	HHV-6B_U51	HHV-7_U51
204	DUT_3	VU54	Protein U54					HHV-6A_U54	HHV-6B_U54	HHV-7_U54
205	DUT_3	VU55	Uncharacterized protein U55					HHV-6A_U55	HHV-6B_U55
206	US22_4, US22_2	VU7	Protein U7					HHV-6A_U7	HHV-6B_U7	HHV-7_U7
207	US22_2	VU8	Protein U8						HHV-6B_U8
208	DNA binding-like	VU84	Protein U84					HHV-6A_U84	HHV-6B_U84	HHV-7_U84
209		VU9	Protein U9						HHV-6B_U9
210	DNA helicase-like	VU94	Protein U94					HHV-6A_U94	HHV-6B_U94
211		YEC4	Uncharacterized protein EC-RF4								EBV_EC-RF4
212	US22_2		Protein UL24				HCMV_UL24
213			75a (Tegument protein/FGARAT) (ORF75 family)
214			75b (Tegument protein/FGARAT) (ORF75 family)
215			75c (Tegument protein/FGARATc) (ORF75 family)
216			Apoptosis regulator BALF1								EBV_BALF1
217	immunoglobulin glycoprotein_RL11		CEACAM1-like protein UL7 (RL11 family)				HCMV_UL7
218
219
220			Envelope glycoprotein UL130				HCMV_UL130
221			Envelope glycoprotein UL132				HCMV_UL132
222	immunoglobulin glycoprotein_RL11		Envelope glycoprotein UL4 (RL11 family)				HCMV_UL4
223	viral G-protein coupled receptor		Envelope glycoprotein US27 (vGPCR family)				HCMV_US27
224			Envelope protein UL128				HCMV_UL128
225	viral G-protein coupled receptor		Envelope protein US28 (vGPCR family)				HCMV_US28
226	DNA binding-like		Epstein-Barr nuclear antigen 1 (EBNA-1) (EBV nuclear antigen 1)								EBV_EBNA1
227			Epstein-Barr nuclear antigen 2 (EBNA-2) (EBV nuclear antigen 2)								EBV_EBNA2
228			Epstein-Barr nuclear antigen 3 (EBNA-3) (EBV nuclear antigen 3) (Epstein-Barr nuclear antigen 3A) (EBNA-3A) (EBV nuclear antigen 3A)								EBV_EBNA3A
229			Epstein-Barr nuclear antigen 4 (EBNA-4) (EBV nuclear antigen 4) (Epstein-Barr nuclear antigen 3B) (EBNA-3B) (EBV nuclear antigen 3B)								EBV_EBNA3B
230			Epstein-Barr nuclear antigen 6 (EBNA-6) (EBV nuclear antigen 6) (Epstein-Barr nuclear antigen 3C) (EBNA-3C) (EBV nuclear antigen 3C)								EBV_EBNA3C
231			Epstein-Barr nuclear antigen leader protein (EBNA-LP) (EBV nuclear antigen leader protein) (Epstein-Barr nuclear antigen 5) (EBNA-5) (EBV nuclear antigen 5)								EBV_EBNALP
232	immunoglobulin glycoprotein_RL11		Glycoprotein BILF2								EBV_BILF2
233	immunoglobulin glycoprotein_RL11		Glycoprotein UL1 (RL11 family)				HCMV_UL1
234			Glycoprotein UL22A				HCMV_UL22A
235	viral G-protein coupled receptor		G-protein coupled receptor homolog UL33 (vGPCR family)				HCMV_UL33
236	immunoglobulin glycoprotein_RL11		Membrane glycoprotein RL11 (RL11 family)				HCMV_RL11
237			Membrane glycoprotein UL139				HCMV_UL139
238	immunoglobulin glycoprotein_UL18		Membrane glycoprotein UL142				HCMV_UL142
239			Membrane glycoprotein UL144 (TNF alpha-like receptor UL144) (UL144 protein)				HCMV_UL144
240	immunoglobulin glycoprotein_UL18		Membrane glycoprotein UL18				HCMV_UL18
241	immunoglobulin glycoprotein_RL11		Membrane glycoprotein UL8 (RL11 family)				HCMV_UL8
242	immunoglobulin glycoprotein_RL11		Membrane glycoprotein UL9 (RL11 family)				HCMV_UL9
243			Membrane glycoprotein US10				HCMV_US10
244	immunoglobulin glycoprotein_US8		Membrane glycoprotein US11				HCMV_US11
245	immunoglobulin glycoprotein_US8		Membrane glycoprotein US3				HCMV_US3
246			Membrane glycoprotein US7				HCMV_US7
247	immunoglobulin glycoprotein_US8		Membrane glycoprotein US8				HCMV_US8
248	immunoglobulin glycoprotein_US8		Membrane glycoprotein US9				HCMV_US9
249	immunoglobulin glycoprotein_RL11		Membrane protein RL13 (RL11 family)				HCMV_RL13
250			Membrane protein UL120				HCMV_UL120
251			Membrane protein UL121				HCMV_UL121
252	immunoglobulin glycoprotein_RL11		Membrane protein UL148				HCMV_UL148
253			Membrane protein UL20				HCMV_UL20
254	US12		Membrane protein US13				HCMV_US13
255	US12		Membrane protein US14				HCMV_US14
256	US15 membrane protein		Membrane protein US15				HCMV_US15
257	US12		Membrane protein US20				HCMV_US20
258			Membrane protein US21				HCMV_US21
259			Protein BNLF2a								EBV_BNLF2a
260			Protein IRL10 (TRL10)				HCMV_RL10
261	US22_2		Protein IRS1				HCMV_IRS1
262			Protein IRS1 (isoform IRS1-263)				HCMV_IRS1_IRS1-263
263			Protein K12									KSHV_K12
264			Protein K4.2									KSHV_K4.2
265	viral chemokine		Protein K6									KSHV_K6
266			Protein K7									KSHV_K7
267			Protein K8.1									KSHV_K8.1
268			Protein RL5A (RL11 family)				HCMV_RL5A
269			Protein RL8A				HCMV_RL8A
270			Protein RL9A				HCMV_RL9A
271	immunoglobulin glycoprotein_RL11		Protein UL11 (RL11 family)				HCMV_UL11
272	DNA binding-like		Protein UL117 (pUL117)				HCMV_UL117
273	DNA binding-like		Protein UL117 (pUL117) (isoform UL117.5)				HCMV_UL117_UL117.5
274			Protein UL131A				HCMV_UL131A
275			Protein UL133				HCMV_UL133
276			Protein UL135				HCMV_UL135
277			Protein UL136				HCMV_UL136
278			Protein UL138				HCMV_UL138
279			Protein UL140				HCMV_UL140
280	immunoglobulin glycoprotein_RL11		Protein UL141				HCMV_UL141
281			Protein UL145				HCMV_UL145
282			Protein UL148A				HCMV_UL148A
283			Protein UL148B				HCMV_UL148B
284			Protein UL148C				HCMV_UL148C
285			Protein UL148D				HCMV_UL148D
286			Protein UL16				HCMV_UL16
287			Protein UL17				HCMV_UL17
288	US22_1		Protein UL27				HCMV_UL27
289	US22_4		Protein UL29/28				HCMV_UL29
290	DUT_1		Protein UL31				HCMV_UL31
291			Protein UL40				HCMV_UL40
292			Protein UL41A				HCMV_UL41A
293			Protein UL42				HCMV_UL42
294			Protein UL5 (RL11 family)				HCMV_UL5
295	viral G-protein coupled receptor		Protein UL78 (vGPCR family)				HCMV_UL78
296	DUT_3		Protein UL84				HCMV_UL84
297	U68 protein		Protein UL96				HCMV_UL96
298	US1 protein		Protein US1				HCMV_US1
299	US15 membrane protein		Protein US16				HCMV_US16
300	US12		Protein US17				HCMV_US17
301	US22_2		Protein US23				HCMV_US23
302	US22_2		Protein US26				HCMV_US26
303	US1 protein		Protein US32				HCMV_US32
304			Protein US34				HCMV_US34
305			Putative viral CXC chemokine 2 (vCXCL2)				HCMV_UL147
306	immunoglobulin glycoprotein_RL11		Secreted protein BARF1 (33 kDa early protein) (p33)								EBV_BARF1
307	US22_2		Tegument protein UL23				HCMV_UL23
308	US22_1		Tegument protein UL26				HCMV_UL26
309	US22_1		Tegument protein UL26 (isoform UL26.21)				HCMV_UL26_UL26.21
310	capsid phosphoprotein		Tegument protein UL35				HCMV_UL35
311			Tegument protein UL35				HCMV_UL35_UL35A
312	US22_2		Tegument protein UL43				HCMV_UL43
313	US22_2		Tegument protein US22				HCMV_US22
314	US22_2		Tegument protein US24				HCMV_US24
315			Transcriptional regulator UL34				HCMV_UL34
316	US12		Transmembrane protein US18				HCMV_US18
317	US12		Transmembrane protein US19				HCMV_US19
318			Uncharacterized protein BHLF1								EBV_BHLF1
319			Uncharacterized protein BLLF2								EBV_BLLF2
320			Uncharacterized protein BNLF2b								EBV_BNLF2b
321			Uncharacterized protein HKLF1 (IRL1) (TRL1)				HCMV_RL1
322	immunoglobulin glycoprotein_RL11		Uncharacterized protein IRL6 (TRL6) (RL11 family)				HCMV_RL6
323			Uncharacterized protein LF3								EBV_LF3
324	immunoglobulin glycoprotein_RL11		Uncharacterized protein RL12 (RL11 family)				HCMV_RL12
325			Uncharacterized protein RPMS1								EBV_RPMS1
326	immunoglobulin glycoprotein_RL11		Uncharacterized protein UL10 (RL11 family)				HCMV_UL10
327			Uncharacterized protein UL116				HCMV_UL116
328			Uncharacterized protein UL124				HCMV_UL124
329			Uncharacterized protein UL13				HCMV_UL13
330	immunoglobulin glycoprotein_RL11		Uncharacterized protein UL14				HCMV_UL14
331			Uncharacterized protein UL147A				HCMV_UL147A
332			Uncharacterized protein UL150				HCMV_UL150
333			Uncharacterized protein UL150A				HCMV_UL150A
334			Uncharacterized protein UL15A				HCMV_UL15A
335			Uncharacterized protein UL19				HCMV_UL19
336			Uncharacterized protein UL2				HCMV_UL2
337			Uncharacterized protein UL21A				HCMV_UL21A
338			Uncharacterized protein UL30				HCMV_UL30
339	immunoglobulin glycoprotein_RL11		Uncharacterized protein UL6 (RL11 family)				HCMV_UL6
340			Uncharacterized protein UL74A				HCMV_UL74A
341	US12		Uncharacterized protein US12				HCMV_US12
342			Uncharacterized protein US29				HCMV_US29
343			Uncharacterized protein US30				HCMV_US30
344			Uncharacterized protein US31				HCMV_US31
345			Uncharacterized protein US33A				HCMV_US33A
346			Uncharacterized protein US34A				HCMV_US34A
347	immunoglobulin glycoprotein_US8		Unique short US2 glycoprotein (Protein HQLF2) (gpUS2)				HCMV_US2
348			Unique short US6 glycoprotein				HCMV_US6
349	immunoglobulin glycoprotein_RL11		Viral Fc-gamma receptor-like protein UL119 (gp68)				HCMV_UL119-118
350							HCMV_UL30A
351										HHV-7_U47A
352										HHV-7_U53.5
353										HHV-7_U55A
354	DUT_3									HHV-7_U55B
355											EBV_A0A1P7U1U3
356											EBV_BARF0

## Sheet: Sheet2
Herpes-Herpes with MMseqs2
Proteins	Homology chart row	# Proteins
HCMV_IRS1, HCMV_IRS1_IRS1-263, HCMV_TRS1, HCMV_UL23, HCMV_UL24, HCMV_UL29, HCMV_UL36, HCMV_UL43, HCMV_US22, HCMV_US23, HCMV_US24, HCMV_US26, HHV-6A_DR1, HHV-6A_DR6, HHV-6A_U17, HHV-6A_U17_U16, HHV-6A_U2, HHV-6A_U25, HHV-6A_U3, HHV-6A_U4, HHV-6A_U7, HHV-6A_U95, HHV-6B_DR1, HHV-6B_DR6, HHV-6B_U17, HHV-6B_U2, HHV-6B_U25, HHV-6B_U3, HHV-6B_U4, HHV-6B_U7, HHV-6B_U8, HHV-6B_U95, HHV-7_DR1, HHV-7_DR6, H…	261, 262, 129, 307, 196, 289, 186, 312, 313, 301, 314, 302, 22, 24, 138, 137, 140, 199, 201, 202, 206, 155, 22, 24, 138, 140, 199, 201, 202, 206, 207, 155, 22, 24, 138, 140, 199, 201, 202, 206, 155	41
EBV_BVRF2, EBV_BVRF2_pAP, HCMV_UL80, HCMV_UL80_UL80.3, HCMV_UL80_UL80.4, HCMV_UL80_pAP, HHV-6A_U53, HHV-6A_U53.5, HHV-6B_U53, HHV-7_U53, HHV-7_U53.5, HSV-1_UL26, HSV-1_UL26_pAP, HSV-2_UL26, HSV-2_UL26_pAP, KSHV_ORF17, KSHV_ORF17_pAP, VZV_ORF33, VZV_ORF33_pAP	116, 117, 116, 114, 115, 117, 116, 148, 116, 116, 352, 116, 117, 116, 117, 116, 117, 116, 117	19
EBV_BGLF5, HCMV_UL98, HHV-6A_U70, HHV-6B_U70, HHV-7_U70, HSV-1_UL12, HSV-1_UL12_UL12.5, HSV-2_UL12, KSHV_ORF37, VZV_ORF48	1, 1, 1, 1, 1, 1, 2, 1, 1, 1	10
EBV_BBRF3, HCMV_UL100, HHV-6A_U72, HHV-6B_U72, HHV-7_U72, HSV-1_UL10, HSV-2_UL10, KSHV_ORF39, VZV_ORF50	40, 40, 40, 40, 40, 40, 40, 40, 40	9
EBV_BBRF1, HCMV_UL104, HHV-6A_U76, HHV-6B_U76, HHV-7_U76, HSV-1_UL6, HSV-2_UL6, KSHV_ORF43, VZV_ORF54	105, 105, 105, 105, 105, 105, 105, 105, 105	9
EBV_BBLF4, HCMV_UL105, HHV-6A_U77, HHV-6B_U77, HHV-7_U77, HSV-1_UL5, HSV-2_UL5, KSHV_ORF44, VZV_ORF55	47, 47, 47, 47, 47, 47, 47, 47, 47	9
EBV_BKRF3, HCMV_UL114, HHV-6A_U81, HHV-6B_U81, HHV-7_U81, HSV-1_UL2, HSV-2_UL2, KSHV_ORF46, VZV_ORF59	173, 173, 173, 173, 173, 173, 173, 173, 173	9
HCMV_UL122, HCMV_UL123, HHV-6A_U86, HHV-6A_U90_U87U86, HHV-6A_U90_U89, HHV-6B_U90, HHV-6B_U90_U86, HHV-7_U86, HHV-7_U90	188, 187, 57, 152, 56, 153, 57, 151, 153	9
EBV_BORF2, HCMV_UL45, HHV-6A_U28, HHV-6B_U28, HHV-7_U28, HSV-1_UL39, HSV-2_UL39, KSHV_ORF61, VZV_ORF19	111, 111, 111, 111, 111, 111, 111, 111, 111	9
EBV_BFLF1, HCMV_UL52, HHV-6A_U36, HHV-6B_U36, HHV-7_U36, HSV-1_UL32, HSV-2_UL32, KSHV_ORF68, VZV_ORF26	163, 163, 163, 163, 163, 163, 163, 163, 163	9
EBV_BALF5, HCMV_UL54, HHV-6A_U38, HHV-6B_U38, HHV-7_U38, HSV-1_UL30, HSV-2_UL30, KSHV_ORF9, VZV_ORF28	21, 21, 21, 21, 21, 21, 21, 21, 21	9
EBV_BALF4, HCMV_UL55, HHV-6A_U39, HHV-6B_U39, HHV-7_U39, HSV-1_UL27, HSV-2_UL27, KSHV_ORF8, VZV_ORF31	29, 29, 29, 29, 29, 29, 29, 29, 29	9
EBV_BALF3, HCMV_UL56, HHV-6A_U40, HHV-6B_U40, HHV-7_U40, HSV-1_UL28, HSV-2_UL28, KSHV_ORF7, VZV_ORF30	126, 126, 126, 126, 126, 126, 126, 126, 126	9
EBV_BALF2, HCMV_UL57, HHV-6A_U41, HHV-6B_U41, HHV-7_U41, HSV-1_UL29, HSV-2_UL29, KSHV_ORF6, VZV_ORF29	20, 20, 20, 20, 20, 20, 20, 20, 20	9
EBV_BSLF1, HCMV_UL70, HHV-6A_U43, HHV-6B_U43, HHV-7_U43, HSV-1_UL52, HSV-2_UL52, KSHV_ORF56, VZV_ORF6	110, 110, 110, 110, 110, 110, 110, 110, 110	9
EBV_BXLF2, HCMV_UL75, HHV-6A_U48, HHV-6B_U48, HHV-7_U48, HSV-1_UL22, HSV-2_UL22, KSHV_ORF22, VZV_ORF37	35, 35, 35, 35, 35, 35, 35, 35, 35	9
EBV_BXRF1, HCMV_UL76, HHV-6A_U49, HHV-6B_U49, HHV-7_U49, HSV-1_UL24, HSV-2_UL24, KSHV_ORF20, VZV_ORF35	161, 161, 161, 161, 161, 161, 161, 161, 161	9
EBV_BVRF1, HCMV_UL77, HHV-6A_U50, HHV-6B_U50, HHV-7_U50, HSV-1_UL25, HSV-2_UL25, KSHV_ORF19, VZV_ORF34	18, 18, 18, 18, 18, 18, 18, 18, 18	9
EBV_BDLF1, HCMV_UL85, HHV-6A_U56, HHV-6B_U56, HHV-7_U56, HSV-1_UL18, HSV-2_UL18, KSHV_ORF26, VZV_ORF41	131, 131, 131, 131, 131, 131, 131, 131, 131	9
EBV_BcLF1, HCMV_UL86, HHV-6A_U57, HHV-6B_U57, HHV-7_U57, HSV-1_UL19, HSV-2_UL19, KSHV_ORF25, VZV_ORF40	77, 77, 77, 77, 77, 77, 77, 77, 77	9
EBV_BGRF1-BDRF1, HCMV_UL89, HHV-6A_U60, HHV-6B_U66, HHV-7_U60, HSV-1_UL15, HSV-2_UL15, KSHV_ORF29, VZV_ORF42	128, 128, 128, 128, 128, 128, 128, 128, 128	9
EBV_BGLF4, HCMV_UL97, HHV-6A_U69, HHV-6B_U69, HHV-7_U69, HSV-1_UL13, HSV-2_UL13, KSHV_ORF36, VZV_ORF47	198, 198, 198, 198, 198, 198, 198, 198, 198	9
EBV_BPLF1, HCMV_UL48, HHV-6A_U31, HHV-6B_U31, HHV-7_U31, KSHV_ORF64	70, 70, 70, 70, 70, 70	6
EBV_BFRF2, HCMV_UL49, HHV-6A_U33, HHV-6B_U33, HHV-7_U33, KSHV_ORF66	165, 165, 165, 165, 165, 165	6
EBV_BVLF1, HCMV_UL79, HHV-6A_U52, HHV-6B_U52, HHV-7_U52, KSHV_ORF18	167, 167, 167, 167, 167, 167	6
EBV_BcRF1-UL87, HCMV_UL87, HHV-6A_U58, HHV-6B_U58, HHV-7_U58, KSHV_ORF24	168, 168, 168, 168, 168, 168	6
EBV_BGLF3, HCMV_UL95, HHV-6A_U67, HHV-6B_U67, HHV-7_U67, KSHV_ORF34	171, 171, 171, 171, 171, 171	6
EBV_BFLF2, HCMV_UL53, HHV-6A_U37, HHV-6B_U37, HHV-7_U37, KSHV_ORF69	81, 81, 81, 81, 81, 81	6
EBV_BLRF1, HCMV_UL73, HHV-6A_U46, HHV-6B_U46, HHV-7_U46, KSHV_ORF53	41, 41, 41, 41, 41, 41	6
EBV_BDLF4, HCMV_UL92, HHV-6A_U63, HHV-6B_U63, HHV-7_U63, KSHV_ORF31	170, 170, 170, 170, 170, 170	6
EBV_BGLF1, HCMV_UL93, HHV-6A_U64, HHV-6B_U64, HHV-7_U64, KSHV_ORF32	17, 17, 17, 17, 17, 17	6
HHV-6A_U73, HHV-6B_U73, HHV-7_U73, HSV-1_UL9, HSV-2_UL9, VZV_ORF51	85, 85, 85, 85, 85, 85	6
EBV_BaRF1-RIR2, HSV-1_UL40, HSV-2_UL40, KSHV_ORF60, VZV_ORF18	112, 112, 112, 112, 112	5
EBV_BXLF1, HSV-1_UL23, HSV-2_UL23, KSHV_ORF21, VZV_ORF36	63, 63, 63, 63, 63	5
EBV_BLLF3, HSV-1_UL50, HSV-2_UL50, KSHV_ORF54, VZV_ORF8	25, 25, 25, 25, 25	5
HCMV_RL12, HCMV_RL13, HCMV_UL7, HCMV_UL8	324, 249, 217, 241	4
HCMV_UL112-113, HCMV_UL112-113_p34, HCMV_UL112-113_p43, HCMV_UL112-113_p50	159, 156, 157, 158	4
HCMV_UL31, HHV-6A_U10, HHV-6B_U10, HHV-7_U10	290, 133, 133, 133	4
HCMV_UL33, HHV-6A_U12, HHV-6B_U12, HHV-7_U12	235, 134, 185, 185	4
HCMV_UL38, HHV-6A_U19, HHV-6B_U19, HHV-7_U19	164, 164, 164, 164	4
HCMV_UL44, HHV-6A_U27, HHV-6B_U27, HHV-7_U27	197, 197, 197, 197	4
HCMV_UL46, HHV-6A_U29, HHV-6B_U29, HHV-7_U29	130, 130, 130, 130	4
HCMV_UL47, HHV-6A_U30, HHV-6B_U30, HHV-7_U30	60, 60, 60, 60	4
HCMV_UL50, HHV-6A_U34, HHV-6B_U34, HHV-7_U34	82, 82, 82, 82	4
HCMV_UL51, HHV-6A_U35, HHV-6B_U35, HHV-7_U35	127, 127, 127, 127	4
HCMV_UL69, HHV-6A_U42, HHV-6B_U42, HHV-7_U42	52, 52, 52, 52	4
HCMV_UL72, HHV-6A_U45, HHV-6B_U45, HHV-7_U45	25, 25, 25, 25	4
HCMV_UL88, HHV-6A_U59, HHV-6B_U59, HHV-7_U59	122, 122, 122, 122	4
HCMV_UL91, HHV-6A_U62, HHV-6B_U62, HHV-7_U62	169, 169, 169, 169	4
HCMV_UL94, HHV-6A_U65, HHV-6B_U65, HHV-7_U65	15, 15, 15, 15	4
HCMV_UL102, HHV-6A_U74, HHV-6B_U74, HHV-7_U74	48, 48, 48, 48	4
HCMV_UL115, HHV-6A_U82, HHV-6B_U82, HHV-7_U82	39, 39, 39, 39	4
HCMV_UL32, HHV-6A_U11, HHV-6B_U11, HHV-7_U11	106, 103, 103, 103	4
HCMV_UL48A, HHV-6A_U32, HHV-6B_U32, HHV-7_U32	118, 118, 118, 118	4
HHV-6A_U55, HHV-6B_U55, HHV-7_U55A, HHV-7_U55B	205, 205, 353, 354	4
HCMV_UL103, HHV-6A_U75, HHV-6B_U75, HHV-7_U75	14, 14, 14, 14	4
HSV-1_UL44, HSV-1_UL44_gCsec, HSV-2_UL44, VZV_ORF14	30, 31, 30, 30	4
KSHV_K10.1, KSHV_K10.2, KSHV_K11.1, KSHV_K9	193, 192, 191, 190	4
EBV_EBNA3A, EBV_EBNA3B, EBV_EBNA3C	228, 229, 230	3
HCMV_UL37, HCMV_UL37_pUL37m, HCMV_UL37_vMIA	182, 183, 184	3
HCMV_US13, HCMV_US14, HCMV_US20	254, 255, 257	3
HCMV_US1, HCMV_US31, HCMV_US32	298, 344, 303	3
HCMV_UL74A, HHV-6A_U47A, HHV-7_U47A	340, 147, 351	3
HHV-6A_U100, HHV-6B_U100, HHV-7_U100	46, 46, 46	3
HHV-6A_U13, HHV-6B_U13, HHV-7_U13	135, 135, 135	3
HHV-6A_U14, HHV-6B_U14, HHV-7_U14	109, 109, 109	3
HHV-6A_U15, HHV-6B_U15, HHV-7_U15	136, 136, 136	3
HHV-6A_U18, HHV-6B_U18, HHV-7_U18	139, 139, 139	3
HHV-6A_U20, HHV-6B_U20, HHV-7_U20	141, 141, 141	3
HHV-6A_U21, HHV-6B_U21, HHV-7_U21	142, 142, 142	3
HHV-6A_U26, HHV-6B_U26, HHV-7_U26	200, 200, 200	3
HHV-6A_U44, HHV-6B_U44, HHV-7_U44	125, 125, 125	3
HHV-6A_U47, HHV-6B_U47, HHV-7_U47	42, 42, 42	3
HHV-6A_U51, HHV-6B_U51, HHV-7_U51	203, 203, 203	3
HHV-6A_U54, HHV-6B_U54, HHV-7_U54	204, 204, 204	3
HHV-6A_U68, HHV-6B_U68, HHV-7_U68	172, 172, 172	3
HHV-6A_U71, HHV-6B_U71, HHV-7_U71	16, 16, 16	3
HHV-6A_U79_U80, HHV-6B_U79, HHV-7_U79	150, 150, 150	3
HHV-6A_U84, HHV-6B_U84, HHV-7_U84	208, 208, 208	3
HHV-6A_U85, HHV-6B_U85, HHV-7_U85	102, 102, 102	3
HHV-6A_U91, HHV-6B_U91, HHV-7_U91	154, 154, 154	3
HSV-1_US1, HSV-1_US1_US1.5, HSV-2_US1	50, 51, 50	3
HSV-1_RL2, HSV-2_RL2, VZV_ORF61	49, 49, 58	3
HSV-1_RS1, HSV-2_RS1, VZV_ORF62	54, 54, 54	3
HSV-1_UL1, HSV-2_UL1, VZV_ORF60	39, 39, 39	3
HSV-1_UL14, HSV-2_UL14, VZV_ORF46	121, 121, 121	3
HSV-1_UL16, HSV-2_UL16, VZV_ORF44	15, 15, 15	3
HSV-1_UL17, HSV-2_UL17, VZV_ORF43	17, 17, 17	3
HSV-1_UL21, HSV-2_UL21, VZV_ORF38	122, 122, 122	3
HSV-1_UL3, HSV-2_UL3, VZV_ORF58	83, 83, 83	3
HSV-1_UL31, HSV-2_UL31, VZV_ORF27	81, 81, 81	3
HSV-1_UL33, HSV-2_UL33, VZV_ORF25	127, 127, 127	3
HSV-1_UL34, HSV-2_UL34, VZV_ORF24	82, 82, 82	3
HSV-1_UL35, HSV-2_UL35, VZV_ORF23	118, 118, 118	3
HSV-1_UL36, HSV-2_UL36, VZV_ORF22	70, 70, 70	3
HSV-1_UL37, HSV-2_UL37, VZV_ORF21	60, 60, 60	3
HSV-1_UL38, HSV-2_UL38, VZV_ORF20	130, 130, 130	3
HSV-1_UL4, HSV-2_UL4, VZV_ORF56	84, 84, 84	3
HSV-1_UL41, HSV-2_UL41, VZV_ORF17	119, 119, 119	3
HSV-1_UL42, HSV-2_UL42, VZV_ORF16	197, 197, 197	3
HSV-1_UL46, HSV-2_UL46, VZV_ORF12	120, 120, 120	3
HSV-1_UL47, HSV-2_UL47, VZV_ORF11	123, 123, 123	3
HSV-1_UL48, HSV-2_UL48, VZV_ORF10	195, 195, 195	3
HSV-1_UL49, HSV-2_UL49, VZV_ORF9	196, 196, 196	3
HSV-1_UL51, HSV-2_UL51, VZV_ORF7	125, 125, 125	3
HSV-1_UL53, HSV-2_UL53, VZV_ORF5	38, 38, 38	3
HSV-1_UL54, HSV-2_UL54, VZV_ORF4	52, 52, 52	3
HSV-1_UL55, HSV-2_UL55, VZV_ORF3	124, 124, 124	3
HSV-1_UL7, HSV-2_UL7, VZV_ORF53	14, 14, 14	3
HSV-1_UL8, HSV-2_UL8, VZV_ORF52	48, 48, 48	3
HSV-1_US3, HSV-2_US3, VZV_ORF66	104, 104, 104	3
HSV-1_US7, HSV-2_US7, VZV_ORF67	36, 36, 36	3
HSV-1_US8, HSV-2_US8, VZV_ORF68	33, 33, 33	3
KSHV_K4, KSHV_K4.1, KSHV_K6	194, 179, 265	3
EBV_BLLF1, EBV_BLLF1_GP220	43, 44	2
EBV_LMP2, EBV_LMP2_LMP2B	68, 69	2
EBV_BCRF1-IL10H, HCMV_UL111A	59, 59	2
HCMV_UL117, HCMV_UL117_UL117.5	272, 273	2
HCMV_UL14, HCMV_UL141	330, 280	2
HCMV_UL26, HCMV_UL26_UL26.21	308, 309	2
HCMV_UL35, HCMV_UL35_UL35A	310, 311	2
HCMV_US15, HCMV_US16	256, 299	2
HCMV_US17, HCMV_US18	300, 316	2
HCMV_US27, HCMV_US28	223, 225	2
HCMV_US2, HCMV_US3	347, 245	2
HCMV_US8, HCMV_US9	247, 248	2
HHV-6A_U22, HHV-6B_U22	143, 143	2
HHV-6A_U23, HHV-6B_U23	144, 144	2
HHV-6A_U24, HHV-6B_U24	145, 145	2
HHV-6A_U24A, HHV-6B_U24A	146, 146	2
HHV-6A_U83, HHV-6B_U83	13, 13	2
HHV-6A_U94, HHV-6B_U94	210, 210	2
HSV-1_RL1, HSV-2_RL1	53, 53	2
HSV-1_UL11, HSV-2_UL11	16, 16	2
HSV-1_UL20, HSV-2_UL20	160, 160	2
HSV-1_UL43, HSV-2_UL43	76, 76	2
HSV-1_UL45, HSV-2_UL45	28, 28	2
HSV-1_UL49A, HSV-2_UL49A	41, 41	2
HSV-1_UL56, HSV-2_UL56	166, 166	2
HSV-1_US10, HSV-2_US10	175, 175	2
HSV-1_US11, HSV-2_US11	113, 113	2
HSV-1_US12, HSV-2_US12	55, 55	2
HSV-1_US2, HSV-2_US2	174, 174	2
HSV-1_US4, HSV-2_US4	34, 34	2
HSV-1_US5, HSV-2_US5	37, 37	2
HSV-1_US6, HSV-2_US6	32, 32	2
HSV-1_US8.5, HSV-2_US8A	176, 176	2
HSV-1_US9, HSV-2_US9	177, 177	2
KSHV_K3, KSHV_K5	78, 79	2
EBV_LF2, KSHV_ORF11	66, 89	2
EBV_BTRF1, KSHV_ORF23	122, 122	2
EBV_BGLF2, KSHV_ORF33	15, 15	2
EBV_BGLF3.5, KSHV_ORF35	94, 94	2
EBV_BBRF2, KSHV_ORF42	14, 14	2
EBV_BSRF1, KSHV_ORF55	125, 125	2
EBV_BMRF2, KSHV_ORF58	101, 101	2
EBV_BORF1, KSHV_ORF62	130, 130	2
EBV_BOLF1, KSHV_ORF63	60, 60	2
EBV_BFRF1, KSHV_ORF67	82, 82	2
EBV_BNRF1, KSHV_ORF75	80, 80	2
KSHV_ORF70, VZV_ORF13	132, 132	2

## Sheet: Sheet3
Herpes-Herpes with HHblits
Proteins	Homology chart row	# Proteins
EBV_BALF2, HCMV_UL57, HCMV_UL44, HCMV_UL112-113, HCMV_UL112-113_p34, HCMV_UL112-113_p43, HCMV_UL112-113_p50, HHV-6A_U79_U80, HHV-6B_U79, HHV-7_U79, HSV-1_RL2, HSV-1_RL1, HSV-2_RL1, HSV-2_RL2, HSV-1_RS1, HSV-1_UL2, EBV_BKRF3, HCMV_UL114, HHV-6A_U81, HHV-6B_U81, HHV-7_U81, HSV-2_UL2, KSHV_ORF46, VZV_ORF59, HSV-2_RS1, VZV_ORF62, KSHV_K5, HCMV_UL37, HCMV_UL37_pUL37m, HCMV_UL37_vMIA, HHV-6A_U18, HHV-6…	20, 20, 197, 159, 156, 157, 158, 150, 150, 150, 49, 53, 53, 49, 54, 173, 173, 173, 173, 173, 173, 173, 173, 173, 54, 54, 79, 182, 183, 184, 139, 139, 139, 78, 67, 239, 326, 232, 306, 217, 236, 324, 249, 233, 271, 222, 268, 322, 241, 339, 242, 102, 102, 293, 260, 106, 315, 103, 103, 103, 266, 169, 169, 169, 169, 169, 263, 94, 94, 297, 172, 172, 172, 121, 121, 121, 102, 30, 240, 238, 6, 122, 122, 1…	159
EBV_BBLF1, HHV-6A_U71, HCMV_UL99, HHV-6B_U71, HHV-7_U71, KSHV_ORF38, HSV-2_UL11, HCMV_IRS1_IRS1-263, HCMV_IRS1, HCMV_TRS1, HCMV_UL23, HCMV_UL24, HCMV_UL26, HCMV_UL26_UL26.21, HCMV_UL29, HCMV_UL36, HCMV_UL43, HCMV_US22, HCMV_US23, HCMV_US24, HCMV_US26, HHV-6A_DR1, HHV-6A_DR6, HHV-6A_U17, HHV-6A_U17_U16, HHV-6B_U17, HHV-6A_U2, HHV-6A_U25, HCMV_UL38, HHV-6A_U19, HHV-6B_U19, HHV-6A_U3, HHV-6A_U7, HCM…	16, 16, 16, 16, 16, 16, 16, 262, 261, 129, 307, 196, 308, 309, 289, 186, 312, 313, 301, 314, 302, 22, 24, 138, 137, 138, 140, 199, 164, 164, 164, 201, 206, 288, 202, 202, 206, 155, 24, 22, 22, 140, 199, 201, 207, 155, 24, 138, 140, 199, 164, 206, 201, 155, 202, 16, 16, 38, 38, 38	60
EBV_BBLF4, EBV_BXLF1, HCMV_UL105, HHV-6A_U77, HHV-6A_U73, HHV-6B_U73, HHV-6B_U77, HHV-6A_U94, HHV-6B_U94, HHV-7_U77, HHV-7_U73, HCMV_UL89, EBV_BGRF1-BDRF1, HHV-6A_U60, HHV-6B_U66, HHV-7_U60, HSV-1_UL15, HSV-1_UL9, HSV-2_UL15, HSV-2_UL9, HSV-2_UL5, HSV-1_UL23, HSV-1_UL5, HSV-2_UL23, KSHV_ORF21, KSHV_ORF44, VZV_ORF51, VZV_ORF36, VZV_ORF55, VZV_ORF42, KSHV_ORF29	47, 63, 47, 47, 85, 85, 47, 210, 210, 47, 85, 128, 128, 128, 128, 128, 128, 85, 128, 85, 47, 63, 47, 63, 63, 47, 85, 63, 47, 128, 128	31
EBV_BLLF3, HCMV_UL72, EBV_LF1, EBV_LF2, HHV-6B_U45, HHV-6A_U45, HHV-7_U45, HSV-1_UL50, HSV-2_UL50, KSHV_ORF10, KSHV_ORF54, VZV_ORF8, KSHV_ORF11, HCMV_UL83, HCMV_UL82, HCMV_UL84, HHV-6A_U54, HHV-6A_U55, HHV-6B_U54, HHV-6B_U55, HHV-7_U54, HHV-7_U55A, HHV-7_U55B	25, 25, 65, 66, 25, 25, 25, 25, 25, 88, 25, 25, 89, 107, 108, 296, 204, 205, 204, 205, 204, 353, 354	23
HCMV_UL117, HCMV_UL117_UL117.5, HCMV_UL122, HCMV_UL123, HHV-6A_U84, HHV-6A_U86, HHV-6A_U90_U87U86, HHV-6A_U90_U89, HHV-6B_U90, HHV-7_U90, HHV-6B_B7, VZV_ORF3, HSV-1_UL55, HSV-2_UL55, VZV_ORF16, HSV-1_UL42, HSV-2_UL42, HHV-6B_U84, HHV-6B_U90_U86, HHV-7_U84, HHV-7_U86	272, 273, 188, 187, 208, 57, 152, 56, 153, 153, 10, 124, 124, 124, 197, 197, 197, 208, 57, 208, 151	21
HCMV_RL9A, HCMV_UL148D, HCMV_UL22A, HHV-6A_U24, HHV-6B_U24, HHV-7_U24, HHV-6A_U91, HHV-6B_U91, HHV-7_U91, VZV_ORF0, HSV-1_UL56, HSV-2_UL56, HSV-1_US9, HCMV_UL136, HCMV_UL133, HCMV_UL140, HCMV_UL138, HHV-6B_B5, HSV-2_US9, VZV_ORF65	270, 285, 234, 145, 145, 145, 154, 154, 154, 86, 166, 166, 177, 277, 275, 279, 278, 8, 177, 177	20
EBV_BVRF2, EBV_BVRF2_pAP, HCMV_UL80, HCMV_UL80_UL80.3, HCMV_UL80_UL80.4, HCMV_UL80_pAP, HHV-6A_U53, HHV-6A_U53.5, HHV-6B_U53, HHV-7_U53, HHV-7_U53.5, KSHV_ORF17, HSV-1_UL26, HSV-1_UL26_pAP, HSV-2_UL26, HSV-2_UL26_pAP, KSHV_ORF17_pAP, VZV_ORF33, VZV_ORF33_pAP	116, 117, 116, 114, 115, 117, 116, 148, 116, 116, 352, 116, 116, 117, 116, 117, 117, 116, 117	19
EBV_BFRF1, HCMV_UL50, HHV-6A_U34, HHV-6B_U34, HHV-7_U34, HSV-1_UL34, HHV-6B_U6, HHV-6A_U22, HHV-6B_U22, HCMV_US34A, HSV-2_UL34, KSHV_ORF67, VZV_ORF24	82, 82, 82, 82, 82, 82, 149, 143, 143, 346, 82, 82, 82	13
EBV_BGLF4, HCMV_UL97, HHV-6A_U69, HHV-6B_U69, HHV-7_U69, HSV-1_UL13, HSV-1_US3, HSV-2_UL13, HSV-2_US3, KSHV_ORF36, VZV_ORF47, VZV_ORF66	198, 198, 198, 198, 198, 198, 104, 198, 104, 198, 198, 104	12
EBV_BILF1, HCMV_UL33, HCMV_UL78, HCMV_US27, HCMV_US28, HHV-6A_U12, HHV-6A_U51, HHV-6B_U12, HHV-7_U12, KSHV_ORF74, HHV-6B_U51, HHV-7_U51	185, 235, 295, 223, 225, 134, 203, 185, 185, 185, 203, 203	12
EBV_BPLF1, HCMV_UL48, HHV-6A_U31, HHV-6B_U31, HHV-7_U31, HSV-1_UL36, EBV_EBNA3B, EBV_EBNA3A, EBV_EBNA3C, HSV-2_UL36, KSHV_ORF64, VZV_ORF22	70, 70, 70, 70, 70, 70, 229, 228, 230, 70, 70, 70	12
EBV_BKRF4, EBV_BOLF1, HCMV_UL47, HHV-6A_U30, HHV-6B_U30, HHV-7_U30, KSHV_ORF63, HSV-1_UL37, HSV-2_UL37, VZV_ORF21, KSHV_ORF45	95, 60, 60, 60, 60, 60, 60, 60, 60, 60, 95	11
EBV_BGLF5, HCMV_UL98, HHV-6A_U70, HHV-6B_U70, HHV-7_U70, HSV-1_UL12, HSV-1_UL12_UL12.5, HSV-2_UL12, KSHV_ORF37, VZV_ORF48	1, 1, 1, 1, 1, 1, 2, 1, 1, 1	10
EBV_BALF3, HCMV_UL56, HHV-6A_U40, HHV-6B_U40, HHV-7_U40, HSV-1_UL28, HSV-2_UL28, KSHV_ORF7, VZV_ORF30	126, 126, 126, 126, 126, 126, 126, 126, 126	9
EBV_BALF4, HCMV_UL55, HHV-6A_U39, HHV-6B_U39, HHV-7_U39, HSV-1_UL27, HSV-2_UL27, KSHV_ORF8, VZV_ORF31	29, 29, 29, 29, 29, 29, 29, 29, 29	9
EBV_BALF5, HCMV_UL54, HHV-6A_U38, HHV-6B_U38, HHV-7_U38, HSV-1_UL30, HSV-2_UL30, KSHV_ORF9, VZV_ORF28	21, 21, 21, 21, 21, 21, 21, 21, 21	9
EBV_BBLF2, HCMV_UL102, HHV-6A_U74, HHV-6B_U74, HHV-7_U74, HSV-1_UL8, HSV-2_UL8, KSHV_ORF40, VZV_ORF52	48, 48, 48, 48, 48, 48, 48, 48, 48	9
EBV_BBRF1, HCMV_UL104, HHV-6A_U76, HHV-6B_U76, HHV-7_U76, HSV-1_UL6, HSV-2_UL6, KSHV_ORF43, VZV_ORF54	105, 105, 105, 105, 105, 105, 105, 105, 105	9
EBV_BBRF2, HCMV_UL103, HHV-6A_U75, HHV-6B_U75, HHV-7_U75, HSV-1_UL7, HSV-2_UL7, KSHV_ORF42, VZV_ORF53	14, 14, 14, 14, 14, 14, 14, 14, 14	9
EBV_BBRF3, HCMV_UL100, HHV-6A_U72, HHV-6B_U72, HHV-7_U72, HSV-1_UL10, HSV-2_UL10, KSHV_ORF39, VZV_ORF50	40, 40, 40, 40, 40, 40, 40, 40, 40	9
EBV_BDLF1, HCMV_UL85, HHV-6A_U56, HHV-6B_U56, HHV-7_U56, HSV-1_UL18, HSV-2_UL18, KSHV_ORF26, VZV_ORF41	131, 131, 131, 131, 131, 131, 131, 131, 131	9
EBV_BFLF1, HCMV_UL52, HHV-6A_U36, HHV-6B_U36, HHV-7_U36, HSV-1_UL32, HSV-2_UL32, KSHV_ORF68, VZV_ORF26	163, 163, 163, 163, 163, 163, 163, 163, 163	9
EBV_BFLF2, HCMV_UL53, HHV-6A_U37, HHV-6B_U37, HHV-7_U37, HSV-1_UL31, HSV-2_UL31, KSHV_ORF69, VZV_ORF27	81, 81, 81, 81, 81, 81, 81, 81, 81	9
EBV_BFRF1A, HCMV_UL51, HHV-6A_U35, HHV-6B_U35, HHV-7_U35, HSV-1_UL33, HSV-2_UL33, KSHV_ORF67A, VZV_ORF25	127, 127, 127, 127, 127, 127, 127, 127, 127	9
EBV_BFRF2, HCMV_UL49, HHV-6A_U33, HHV-6B_U33, HHV-7_U13, HHV-6A_U13, HHV-6B_U13, HHV-7_U33, KSHV_ORF66	165, 165, 165, 165, 135, 135, 135, 165, 165	9
EBV_BGLF1, HCMV_UL93, HHV-6A_U64, HHV-6B_U64, HHV-7_U64, HSV-1_UL17, HSV-2_UL17, KSHV_ORF32, VZV_ORF43	17, 17, 17, 17, 17, 17, 17, 17, 17	9
EBV_BGLF2, HCMV_UL94, HHV-6A_U65, HHV-6B_U65, HHV-7_U65, HSV-1_UL16, HSV-2_UL16, KSHV_ORF33, VZV_ORF44	15, 15, 15, 15, 15, 15, 15, 15, 15	9
EBV_BORF1, HCMV_UL46, HHV-6A_U29, HHV-6B_U29, HHV-7_U29, HSV-1_UL38, HSV-2_UL38, KSHV_ORF62, VZV_ORF20	130, 130, 130, 130, 130, 130, 130, 130, 130	9
EBV_BORF2, HCMV_UL45, HHV-6A_U28, HHV-6B_U28, HHV-7_U28, HSV-1_UL39, HSV-2_UL39, KSHV_ORF61, VZV_ORF19	111, 111, 111, 111, 111, 111, 111, 111, 111	9
EBV_BSLF1, HCMV_UL70, HHV-6A_U43, HHV-6B_U43, HHV-7_U43, HSV-1_UL52, HSV-2_UL52, KSHV_ORF56, VZV_ORF6	110, 110, 110, 110, 110, 110, 110, 110, 110	9
EBV_BSLF2, HCMV_UL69, HHV-6A_U42, HHV-6B_U42, HHV-7_U42, HSV-1_UL54, HSV-2_UL54, KSHV_ORF57, VZV_ORF4	52, 52, 52, 52, 52, 52, 52, 52, 52	9
EBV_BSRF1, HCMV_UL71, HHV-6A_U44, HHV-6B_U44, HHV-7_U44, KSHV_ORF55, HSV-1_UL51, HSV-2_UL51, VZV_ORF7	125, 125, 125, 125, 125, 125, 125, 125, 125	9
EBV_BXLF2, HCMV_UL75, HHV-6A_U48, HHV-6B_U48, HHV-7_U48, HSV-1_UL22, HSV-2_UL22, KSHV_ORF22, VZV_ORF37	35, 35, 35, 35, 35, 35, 35, 35, 35	9
EBV_BXRF1, HCMV_UL76, HHV-6A_U49, HHV-6B_U49, HHV-7_U49, HSV-1_UL24, HSV-2_UL24, KSHV_ORF20, VZV_ORF35	161, 161, 161, 161, 161, 161, 161, 161, 161	9
EBV_BcLF1, HCMV_UL86, HHV-6A_U57, HHV-6B_U57, HHV-7_U57, HSV-1_UL19, HSV-2_UL19, KSHV_ORF25, VZV_ORF40	77, 77, 77, 77, 77, 77, 77, 77, 77	9
HCMV_UL130, KSHV_K4, HCMV_UL146, HCMV_UL147, KSHV_K4.1, KSHV_K6, VZV_ORF60, HSV-1_UL1, HSV-2_UL1	220, 194, 19, 305, 179, 265, 39, 39, 39	9
EBV_BDLF4, HCMV_UL92, HHV-6A_U63, HHV-6B_U63, HHV-7_U63, KSHV_ORF31	170, 170, 170, 170, 170, 170	6
EBV_BGLF3, HCMV_UL95, HHV-6A_U67, HHV-6B_U67, HHV-7_U67, KSHV_ORF34	171, 171, 171, 171, 171, 171	6
EBV_BTRF1, HHV-7_U59, HCMV_UL88, HHV-6A_U59, HHV-6B_U59, KSHV_ORF23	122, 122, 122, 122, 122, 122	6
EBV_BVLF1, HCMV_UL79, HHV-6A_U52, HHV-6B_U52, HHV-7_U52, KSHV_ORF18	167, 167, 167, 167, 167, 167	6
EBV_BcRF1-UL87, HCMV_UL87, HHV-6A_U58, HHV-6B_U58, HHV-7_U58, KSHV_ORF24	168, 168, 168, 168, 168, 168	6
HCMV_UL25, HCMV_UL35, HCMV_UL35_UL35A, HHV-6A_U14, HHV-6B_U14, HHV-7_U14	109, 310, 311, 109, 109, 109	6
EBV_BLLF1, EBV_BLLF1_GP220, KSHV_ORF4, VZV_ORF1, HCMV_US34	43, 44, 62, 87, 304	5
EBV_BLRF2, KSHV_ORF52, HSV-2_UL49, HSV-1_UL49, VZV_ORF9	99, 99, 196, 196, 196	5
EBV_BRLF1, KSHV_ORF50, VZV_ORF12, HSV-1_UL46, HSV-2_UL46	98, 98, 120, 120, 120	5
EBV_BaRF1-RIR2, HSV-1_UL40, HSV-2_UL40, KSHV_ORF60, VZV_ORF18	112, 112, 112, 112, 112	5
HCMV_UL2, HHV-7_U47, HCMV_UL74, HHV-6B_U47, HHV-6A_U47	336, 42, 42, 42, 42	5
HCMV_US1, HCMV_US31, HCMV_US32, HHV-6A_U83, HHV-6B_U83	298, 344, 303, 13, 13	5
HHV-6A_U15, HHV-6B_U15, HHV-7_U15, VZV_ORF13, KSHV_ORF70	136, 136, 136, 132, 132	5
HSV-1_US10, HSV-1_US11, HSV-2_US10, HSV-2_US11, VZV_ORF64	175, 113, 175, 113, 175	5
EBV_BALF1, KSHV_ORF16, EBV_BHRF1, VZV_ORF32	216, 3, 27, 93	4
EBV_BMRF2, KSHV_ORF58, HSV-1_UL43, HSV-2_UL43	101, 101, 76, 76	4
HCMV_UL115, HHV-6A_U82, HHV-6B_U82, HHV-7_U82	39, 39, 39, 39	4
HCMV_UL128, HHV-7_U100, HHV-6A_U100, HHV-6B_U100	224, 46, 46, 46	4
HCMV_UL31, HHV-6A_U10, HHV-6B_U10, HHV-7_U10	290, 133, 133, 133	4
HCMV_UL48A, HHV-6A_U32, HHV-6B_U32, HHV-7_U32	118, 118, 118, 118	4
HSV-1_UL47, HSV-2_UL47, VZV_ORF11, KSHV_ORF73	123, 123, 123, 64	4
HSV-1_US1, HSV-1_US1_US1.5, HSV-2_US1, VZV_ORF63	50, 51, 50, 50	4
KSHV_K10.1, KSHV_K10.2, KSHV_K11.1, KSHV_K9	193, 192, 191, 190	4
HCMV_RL1, HCMV_UL145, HCMV_UL19	321, 281, 335	3
HCMV_UL147A, HSV-1_US8.5, HSV-2_US8A	331, 176, 176	3
HCMV_UL74A, HHV-6A_U47A, HHV-7_U47A	340, 147, 351	3
HHV-6A_U20, HHV-6B_U20, HHV-7_U20	141, 141, 141	3
HHV-6A_U21, HHV-6B_U21, HHV-7_U21	142, 142, 142	3
HHV-6A_U23, HHV-6B_U23, HHV-7_U23	144, 144, 144	3
HHV-6A_U24A, HHV-6B_U24A, HHV-7_U24A	146, 146, 146	3
HHV-6A_U26, HHV-6B_U26, HHV-7_U26	200, 200, 200	3
HSV-1_UL20, HSV-2_UL20, VZV_ORF39	160, 160, 160	3
HSV-1_UL3, HSV-2_UL3, VZV_ORF58	83, 83, 83	3
HSV-1_UL35, HSV-2_UL35, VZV_ORF23	118, 118, 118	3
HSV-1_UL4, HSV-2_UL4, VZV_ORF56	84, 84, 84	3
HSV-1_UL41, HSV-2_UL41, VZV_ORF17	119, 119, 119	3
HSV-1_UL48, HSV-2_UL48, VZV_ORF10	195, 195, 195	3
EBV_BCRF1-IL10H, HCMV_UL111A	59, 59	2
EBV_BDLF2, KSHV_ORF27	91, 91	2
EBV_BFRF3, KSHV_ORF65	118, 118	2
EBV_BKRF2, KSHV_ORF47	39, 39	2
EBV_BMRF1, KSHV_ORF59	197, 197	2
EBV_BNRF1, KSHV_ORF75	80, 80	2
EBV_BRRF1, KSHV_ORF49	97, 97	2
EBV_BRRF2, KSHV_ORF48	96, 96	2
EBV_EBNA1, EBV_EBNA2	226, 227	2
HCMV_UL124, HCMV_UL41A	328, 292	2
HSV-1_UL45, HSV-2_UL45	28, 28	2
HSV-1_US12, HSV-2_US12	55, 55	2
HSV-1_US2, HSV-2_US2	174, 174	2

## Sheet: Sheet4
Herpes-Herpes with DALI
Proteins	Homology chart row	# Proteins	Foldseek	Known
EBV_BALF3, HCMV_UL56, HHV-6A_U31, EBV_BPLF1, HCMV_UL48, HHV-6B_U31, HHV-6A_U40, HHV-6B_U40, HHV-7_U31, HHV-7_U40, EBV_BBRF3, HCMV_UL100, HHV-6A_U72, HHV-6B_U72, HHV-7_U72, EBV_BOLF1, HCMV_UL47, HHV-6A_U30, HHV-6B_U30, HHV-7_U30, HSV-1_UL37, HSV-1_UL28, HSV-2_UL28, HSV-2_UL37, KSHV_ORF63, VZV_ORF21, KSHV_ORF64, HSV-1_UL36, VZV_ORF22, VZV_ORF30, KSHV_ORF7, HSV-1_UL10, HSV-2_UL10, KSHV_ORF39, VZV_OR…	126, 126, 70, 70, 70, 70, 126, 126, 70, 126, 40, 40, 40, 40, 40, 60, 60, 60, 60, 60, 60, 126, 126, 60, 60, 60, 70, 70, 70, 126, 126, 40, 40, 40, 40, 38, 68, 69, 76, 38, 38, 68, 106, 98, 97, 109, 288, 103, 315, 103, 310, 109, 202, 202, 109, 206, 261, 129, 307, 196, 308, 309, 289, 186, 164, 312, 313, 301, 314, 302, 24, 138, 140, 199, 164, 206, 201, 155, 24, 138, 140, 199, 164, 207, 201, 155, 22, 24…	120	tubulin polyglutamylase-like, oxysterol-binding protein-like, splicing factor-like, equilibrative nucleoside transporter, G-protein coupled chemokine receptor, ran-binding protein 2-like	replication and transcription activator, phosphoprotein, VP22, apoptosis inhibitor, tripartite terminase subunit 1, inner tegument protein, gM, large tegument protein deneddylase, gK, viral G-protein coupled receptor
EBV_BARF1, EBV_BILF2, HCMV_RL11, HCMV_RL12, HCMV_RL13, HCMV_RL6, HCMV_UL1, HCMV_UL10, HCMV_UL11, HCMV_UL4, HCMV_UL6, HCMV_UL141, HCMV_UL14, HCMV_UL148, HCMV_UL121, HCMV_UL8, HCMV_UL7, HCMV_UL9, HHV-6B_U85, HCMV_UL18, HCMV_UL142, HCMV_UL37, HCMV_UL37_pUL37m, HHV-6A_U18, HHV-6B_U18, HHV-7_U18, HHV-7_U21, HSV-1_UL44, HCMV_US8, HCMV_UL119-118, HCMV_US9, HCMV_US11, HCMV_US2, HCMV_US3, HSV-2_UL44, HHV-…	306, 232, 236, 324, 249, 322, 233, 326, 271, 222, 339, 280, 330, 252, 251, 241, 217, 242, 102, 240, 238, 182, 183, 139, 139, 139, 142, 30, 247, 349, 248, 244, 347, 245, 30, 102, 102, 250, 31, 33, 36, 33, 32, 32, 34, 102, 36, 36, 33, 30	50	immunoglobulin, glycoprotein, receptor	IgG domain, Fc-gamma receptor-like protein, RL11, gC, gD, gE, gG, gI, vOX2
EBV_BLLF3, EBV_LF1, EBV_LF2, HCMV_UL31, HCMV_UL72, HCMV_UL82, HCMV_UL83, HCMV_UL84, HHV-6A_U10, HHV-6A_U54, HHV-6A_U45, HHV-6A_U55, HHV-6B_U10, HHV-6B_U45, HHV-6B_U54, HHV-6B_U55, HHV-7_U10, HHV-7_U45, HHV-7_U54, HHV-7_U55B, HSV-1_UL50, HSV-2_UL50, KSHV_ORF10, KSHV_ORF11, KSHV_ORF54, VZV_ORF8	25, 65, 66, 290, 25, 108, 107, 296, 133, 204, 25, 205, 133, 25, 204, 205, 133, 25, 204, 354, 25, 25, 88, 89, 25, 25	26	deoxyuridine 5'-triphosphate nucleotidohydrolase	deoxyuridine 5'-triphosphate nucleotidohydrolase
EBV_BBLF4, HCMV_UL105, HHV-6A_U77, EBV_BGRF1-BDRF1, HCMV_UL89, HHV-6A_U60, HHV-6B_U66, HHV-7_U60, HHV-6B_U73, HHV-6A_U73, HHV-7_U73, HHV-7_U77, HHV-6B_U77, HSV-1_UL5, HSV-1_UL15, HSV-1_UL9, HSV-2_UL15, HSV-2_UL5, KSHV_ORF44, VZV_ORF55, KSHV_ORF29, HSV-2_UL9, VZV_ORF42, VZV_ORF51	47, 47, 47, 128, 128, 128, 128, 128, 85, 85, 85, 47, 47, 47, 128, 85, 128, 47, 47, 47, 128, 85, 128, 85	24	cytidine acetyltransferase-like, ATP-dependent DNA helicase, helicase-like	tripartite terminase subunit 3, DNA replication helicase, origin-binding protein
EBV_BALF5, HCMV_UL102, EBV_BBLF2, HHV-6A_U74, HHV-6B_U74, HHV-6A_U38, HCMV_UL54, HHV-6B_U38, HHV-7_U38, HSV-1_UL30, HSV-1_UL8, HHV-7_U74, HSV-2_UL8, HSV-2_UL30, KSHV_ORF9, VZV_ORF28, VZV_ORF52, KSHV_ORF40	21, 48, 48, 48, 48, 21, 21, 21, 21, 21, 48, 48, 48, 21, 21, 21, 48, 48	18	DNA polymerase catalytic subunit	DNA polymerase, DNA helicase/primase
HCMV_UL117, HCMV_UL117_UL117.5, HCMV_UL122, HHV-6A_U84, HHV-6A_U86, HHV-6A_U90_U87U86, HHV-6B_U84, HHV-6B_U90_U86, HHV-7_U84, HHV-7_U86, HSV-2_UL3, HSV-1_UL3, VZV_ORF58	272, 273, 188, 208, 57, 152, 208, 57, 208, 151, 83, 83, 83	13	mitochondrial ribosomal S10-like
EBV_BGLF4, HCMV_UL97, HHV-6A_U69, HHV-6B_U69, HHV-7_U69, HSV-1_UL13, HSV-1_US3, HSV-2_UL13, HSV-2_US3, KSHV_ORF36, VZV_ORF47, VZV_ORF66	198, 198, 198, 198, 198, 198, 104, 198, 104, 198, 198, 104	12	serine/threonine-protein kinase	serine/threonine-protein kinase
EBV_BKRF3, HCMV_UL114, HHV-6A_U81, HHV-6B_U81, HHV-7_U81, HSV-1_RS1, HSV-2_RS1, KSHV_ORF46, HSV-1_UL2, HSV-2_UL2, VZV_ORF59, VZV_ORF62	173, 173, 173, 173, 173, 54, 54, 173, 173, 173, 173, 54	12	uracil-DNA glycosylase	uracil-DNA glycosylase, infected cell protein 4
EBV_BGLF5, HCMV_UL98, HHV-6A_U70, HHV-6B_U70, HHV-7_U70, HSV-1_UL12, HSV-1_UL12_UL12.5, HSV-2_UL12, KSHV_ORF37, VZV_ORF48	1, 1, 1, 1, 1, 1, 2, 1, 1, 1	10		alkaline nuclease
HCMV_UL112-113, HCMV_UL112-113_p34, HCMV_UL112-113_p43, HCMV_UL112-113_p50, HHV-6A_U79_U80, HHV-6B_U79, HHV-7_U79, HSV-1_UL4, HSV-2_UL4, VZV_ORF56	159, 156, 157, 158, 150, 150, 150, 84, 84, 84	10	centrosomal protein-like	DNA replication
EBV_BALF2, HCMV_UL57, HHV-6A_U41, HHV-6B_U41, HHV-7_U41, HSV-1_UL29, HSV-2_UL29, KSHV_ORF6, VZV_ORF29	20, 20, 20, 20, 20, 20, 20, 20, 20	9		major DNA-binding protein
EBV_BALF4, HCMV_UL55, HHV-6A_U39, HHV-6B_U39, HHV-7_U39, HSV-1_UL27, HSV-2_UL27, KSHV_ORF8, VZV_ORF31	29, 29, 29, 29, 29, 29, 29, 29, 29	9		gB
EBV_BBRF1, HCMV_UL104, HHV-6A_U76, HHV-6B_U76, HHV-7_U76, HSV-1_UL6, HSV-2_UL6, KSHV_ORF43, VZV_ORF54	105, 105, 105, 105, 105, 105, 105, 105, 105	9	helicase-like	portal protein
EBV_BBRF2, HCMV_UL103, HHV-6A_U75, HHV-6B_U75, HHV-7_U75, HSV-1_UL7, HSV-2_UL7, KSHV_ORF42, VZV_ORF53	14, 14, 14, 14, 14, 14, 14, 14, 14	9		cytoplasmic envelopment protein 1
EBV_BcLF1, HCMV_UL86, HHV-6A_U57, HHV-6B_U57, HHV-7_U57, HSV-1_UL19, HSV-2_UL19, KSHV_ORF25, VZV_ORF40	77, 77, 77, 77, 77, 77, 77, 77, 77	9		major capsid protein
EBV_BDLF1, HCMV_UL85, HHV-6A_U56, HHV-6B_U56, HHV-7_U56, HSV-1_UL18, HSV-2_UL18, KSHV_ORF26, VZV_ORF41	131, 131, 131, 131, 131, 131, 131, 131, 131	9		triplex capsid protein 2
EBV_BFLF1, HCMV_UL52, HHV-6A_U36, HHV-6B_U36, HHV-7_U36, HSV-1_UL32, HSV-2_UL32, KSHV_ORF68, VZV_ORF26	163, 163, 163, 163, 163, 163, 163, 163, 163	9
EBV_BFLF2, HCMV_UL53, HHV-6A_U37, HHV-6B_U37, HHV-7_U37, HSV-1_UL31, HSV-2_UL31, KSHV_ORF69, VZV_ORF27	81, 81, 81, 81, 81, 81, 81, 81, 81	9		nuclear egress protein 1
EBV_BFRF1, HCMV_UL50, HHV-6A_U34, HHV-6B_U34, HHV-7_U34, HSV-1_UL34, HSV-2_UL34, KSHV_ORF67, VZV_ORF24	82, 82, 82, 82, 82, 82, 82, 82, 82	9		nuclear egress protein 2
EBV_BGLF2, HCMV_UL94, HHV-6A_U65, HHV-6B_U65, HHV-7_U65, HSV-1_UL16, HSV-2_UL16, KSHV_ORF33, VZV_ORF44	15, 15, 15, 15, 15, 15, 15, 15, 15	9		cytoplasmic envelopment protein 2
EBV_BORF1, HCMV_UL46, HHV-6A_U29, HHV-6B_U29, HHV-7_U29, HSV-1_UL38, HSV-2_UL38, KSHV_ORF62, VZV_ORF20	130, 130, 130, 130, 130, 130, 130, 130, 130	9		triplex capsid protein 1
EBV_BORF2, HCMV_UL45, HHV-6A_U28, HHV-6B_U28, HHV-7_U28, HSV-1_UL39, HSV-2_UL39, KSHV_ORF61, VZV_ORF19	111, 111, 111, 111, 111, 111, 111, 111, 111	9	ribonucleoside-diphosphate reductase	ribonucleoside-diphosphate reductase small subunit 1
EBV_BSLF1, HCMV_UL70, HHV-6A_U43, HHV-6B_U43, HHV-7_U43, HSV-1_UL52, HSV-2_UL52, KSHV_ORF56, VZV_ORF6	110, 110, 110, 110, 110, 110, 110, 110, 110	9	primase/polymerase	DNA primase
EBV_BSLF2, HCMV_UL69, HHV-6A_U42, HHV-6B_U42, HHV-7_U42, HSV-1_UL54, HSV-2_UL54, KSHV_ORF57, VZV_ORF4	52, 52, 52, 52, 52, 52, 52, 52, 52	9		infected cell protein 27
EBV_BTRF1, HCMV_UL88, HHV-6A_U59, HHV-6B_U59, HHV-7_U59, HSV-1_UL21, HSV-2_UL21, KSHV_ORF23, VZV_ORF38	122, 122, 122, 122, 122, 122, 122, 122, 122	9
EBV_BVRF1, HCMV_UL77, HHV-6A_U50, HHV-6B_U50, HHV-7_U50, HSV-1_UL25, HSV-2_UL25, KSHV_ORF19, VZV_ORF34	18, 18, 18, 18, 18, 18, 18, 18, 18	9		capsid vertex component 2
EBV_BVRF2, HCMV_UL80, HHV-6A_U53, HHV-6B_U53, HHV-7_U53, HSV-1_UL26, HSV-2_UL26, KSHV_ORF17, VZV_ORF33	116, 116, 116, 116, 116, 116, 116, 116, 116	9		scaffold
EBV_BXLF2, HCMV_UL75, HHV-6A_U48, HHV-6B_U48, HHV-7_U48, HSV-1_UL22, HSV-2_UL22, KSHV_ORF22, VZV_ORF37	35, 35, 35, 35, 35, 35, 35, 35, 35	9		gH
EBV_BXRF1, HCMV_UL76, HHV-6A_U49, HHV-6B_U49, HHV-7_U49, HSV-1_UL24, HSV-2_UL24, KSHV_ORF20, VZV_ORF35	161, 161, 161, 161, 161, 161, 161, 161, 161	9
EBV_BGLF3.5, HHV-6A_U68, HHV-6B_U68, HHV-7_U68, HSV-1_UL14, HSV-2_UL14, KSHV_ORF35, VZV_ORF46	94, 172, 172, 172, 121, 121, 94, 121	8		tegument protein 3
EBV_BMRF1, HHV-6A_U27, HHV-6B_U27, HHV-7_U27, HSV-1_UL42, HSV-2_UL42, KSHV_ORF59, VZV_ORF16	197, 197, 197, 197, 197, 197, 197, 197	8	PCNA	DNA polymerase processivity factor
HCMV_UL93, HHV-6A_U64, HHV-6B_U64, HHV-7_U64, HSV-1_UL17, HSV-2_UL17, KSHV_ORF32, VZV_ORF43	17, 17, 17, 17, 17, 17, 17, 17	8		capsid vertex component 1
HCMV_US12, HCMV_US13, HCMV_US14, HCMV_US17, HCMV_US18, HCMV_US19, HCMV_US20	341, 254, 255, 300, 316, 317, 257	7	lifeguard-like, bax-like
EBV_BcRF1-UL87, HCMV_UL87, HHV-6A_U58, HHV-6B_U58, HHV-7_U58, KSHV_ORF24	168, 168, 168, 168, 168, 168	6	TATA-box-binding protein	viral transcriptional activator
EBV_BDLF4, HCMV_UL92, HHV-6A_U63, HHV-6B_U63, HHV-7_U63, KSHV_ORF31	170, 170, 170, 170, 170, 170	6		viral transcriptional activator
EBV_BFRF2, HCMV_UL49, HHV-6A_U33, HHV-6B_U33, HHV-7_U33, KSHV_ORF66	165, 165, 165, 165, 165, 165	6		viral transcriptional activator
EBV_BGLF3, HCMV_UL95, HHV-6A_U67, HHV-6B_U67, HHV-7_U67, KSHV_ORF34	171, 171, 171, 171, 171, 171	6		viral transcriptional activator
EBV_BVLF1, HCMV_UL79, HHV-6A_U52, HHV-6B_U52, HHV-7_U52, KSHV_ORF18	167, 167, 167, 167, 167, 167	6		viral transcriptional activator
HSV-1_UL46, HSV-1_UL47, HSV-2_UL46, HSV-2_UL47, VZV_ORF11, VZV_ORF12	120, 123, 120, 123, 123, 120	6	protein tyrosine phosphatase-like	viral transcriptional activator
EBV_BaRF1-RIR2, HSV-1_UL40, HSV-2_UL40, KSHV_ORF60, VZV_ORF18	112, 112, 112, 112, 112	5	ribonucleoside-diphosphate reductase	ribonucleoside-diphosphate reductase small subunit 2
EBV_BXLF1, HSV-1_UL23, HSV-2_UL23, KSHV_ORF21, VZV_ORF36	63, 63, 63, 63, 63	5	thymidylate kinase	thymidine kinase
HCMV_UL48A, HHV-6B_U32, HHV-6A_U32, HHV-7_U32	118, 118, 118, 118	4		small capsomere-interacting protein betaherpes
KSHV_K10.1, KSHV_K10.2, KSHV_K11.1, KSHV_K9	193, 192, 191, 190	4	interferon regulatory factor	viral interferon regulatory factor
EBV_BALF1, EBV_BHRF1, KSHV_ORF16	216, 27, 3	3	myeloid leukemia cell differentiation protein Mcl-1	apoptosis regulator viral Bcl-2
EBV_BMRF2, KSHV_ORF58, VZV_ORF15	101, 101, 76	3	equilibrative nucleoside transporter-like
HCMV_UL115, HHV-6A_U82, HHV-7_U82	39, 39, 39	3		gL betaherpes
HSV-1_UL20, HSV-2_UL20, VZV_ORF39	160, 160, 160	3
HSV-1_UL41, HSV-2_UL41, VZV_ORF17	119, 119, 119	3	exonuclease	virion host shutoff protein
HSV-1_UL48, HSV-2_UL48, VZV_ORF10	195, 195, 195	3		VP16
HSV-1_UL49, HSV-2_UL49, VZV_ORF9	196, 196, 196	3		VP22
HSV-1_UL55, HSV-2_UL55, VZV_ORF3	124, 124, 124	3
HSV-1_US1, HSV-1_US1_US1.5, HSV-2_US1	50, 51, 50	3		infected cell protein 22
HSV-1_US10, HSV-2_US10, VZV_ORF64	175, 175, 175	3
HSV-1_US2, HSV-2_US2, KSHV_ORF2	174, 174, 26	3	dihydrofolate reductase-like	dihydrofolate reductase
KSHV_K4, KSHV_K4.1, KSHV_K6	194, 179, 265	3	chemokine	vMIP-1B, vCCL3
EBV_BCRF1-IL10H, HCMV_UL111A	59, 59	2	interleukin-10	vIL-10
EBV_BDLF2, KSHV_ORF27	91, 91	2
EBV_BLRF2, KSHV_ORF52	99, 99	2
EBV_BNRF1, KSHV_ORF75	80, 80	2	phosphoribosylformylglycinamidine synthase-like	major tegument protein
HCMV_UL123, HCMV_US15	187, 256	2		membrane protein
HCMV_US1, HCMV_US32	298, 303	2
HHV-6A_U62, HHV-6B_U62	169, 169	2		viral transcriptional activator
HHV-6A_U94, HHV-6B_U94	210, 210	2	DNA helicase-like
HSV-1_UL1, HSV-2_UL1	39, 39	2		gL alphaherpes
HSV-1_UL33, HSV-2_UL33	127, 127	2		tripartite terminase subunit 2
HSV-1_UL35, HSV-2_UL35	118, 118	2		small capsomere-interacting protein alphaherpes
HSV-1_UL45, HSV-2_UL45	28, 28	2	snake C-type lectin-like	membrane protein
KSHV_K3, KSHV_K5	78, 79	2	E3 ubiquitin-protein ligase	RING-type E3 ubiquitin transferase
KSHV_ORF70, VZV_ORF13	132, 132	2	thymidylate synthase	thymidylate synthase

## Sheet: Sheet5
Herpes-Herpes with Foldseek
Proteins	Homology chart row	# Proteins	Foldseek	Known
EBV_BARF1, EBV_BILF2, EBV_BLLF1_GP220, HCMV_RL11, HCMV_RL12, HCMV_RL13, HCMV_RL6, HCMV_UL1, HCMV_UL10, HCMV_UL11, HCMV_UL119-118, HCMV_UL14, HCMV_UL141, HCMV_UL142, HCMV_UL148, HCMV_UL18, HCMV_UL37, HCMV_UL37_pUL37m, HCMV_UL4, HCMV_UL6, HCMV_UL7, HCMV_UL8, HCMV_UL9, HCMV_US11, HCMV_US2, HCMV_US3, HCMV_US8, HCMV_US9, HHV-6A_U18, HHV-6A_U85, HHV-6B_U18, HHV-6B_U85, HHV-7_U18, HHV-7_U21, HHV-7_U85, …	306, 232, 44, 236, 324, 249, 322, 233, 326, 271, 349, 330, 280, 238, 252, 240, 182, 183, 222, 339, 217, 241, 242, 244, 347, 245, 247, 248, 139, 102, 139, 102, 139, 142, 102, 30, 31, 32, 36, 33, 30, 34, 32, 36, 33, 67, 102, 30, 36, 33	50	immunoglobulin, glycoprotein, receptor	IgG domain, Fc-gamma receptor-like protein, RL11, gC, gD, gE, gG, gI, vOX2
HCMV_IRS1, HCMV_TRS1, HCMV_UL23, HCMV_UL24, HCMV_UL26, HCMV_UL26_UL26.21, HCMV_UL27, HCMV_UL29, HCMV_UL36, HCMV_UL38, HCMV_UL43, HCMV_US22, HCMV_US23, HCMV_US24, HCMV_US26, HHV-6A_DR6, HHV-6A_U17, HHV-6A_U19, HHV-6A_U2, HHV-6A_U25, HHV-6A_U3, HHV-6A_U4, HHV-6A_U7, HHV-6A_U95, HHV-6B_DR6, HHV-6B_U17, HHV-6B_U19, HHV-6B_U2, HHV-6B_U25, HHV-6B_U3, HHV-6B_U4, HHV-6B_U7, HHV-6B_U8, HHV-6B_U95, HHV-7_D…	261, 129, 307, 196, 308, 309, 288, 289, 186, 164, 312, 313, 301, 314, 302, 24, 138, 164, 140, 199, 201, 202, 206, 155, 24, 138, 164, 140, 199, 201, 202, 206, 207, 155, 22, 24, 138, 164, 140, 199, 201, 202, 206, 155, 90	45	oxysterol-binding protein-like	VP22, apoptosis inhibitor, US22
EBV_BLLF3, EBV_LF1, EBV_LF2, HCMV_UL31, HCMV_UL72, HCMV_UL82, HCMV_UL83, HCMV_UL84, HHV-6A_U10, HHV-6A_U45, HHV-6A_U54, HHV-6A_U55, HHV-6B_U10, HHV-6B_U45, HHV-6B_U54, HHV-6B_U55, HHV-7_U10, HHV-7_U45, HHV-7_U54, HHV-7_U55B, HSV-1_UL50, HSV-2_UL50, KSHV_ORF10, KSHV_ORF11, KSHV_ORF54, VZV_ORF8	25, 65, 66, 290, 25, 108, 107, 296, 133, 25, 204, 205, 133, 25, 204, 205, 133, 25, 204, 354, 25, 25, 88, 89, 25, 25	26	deoxyuridine 5'-triphosphate nucleotidohydrolase	deoxyuridine 5'-triphosphate nucleotidohydrolase
EBV_BALF5, EBV_BBLF2, HCMV_UL102, HCMV_UL54, HHV-6A_U38, HHV-6A_U74, HHV-6B_U38, HHV-6B_U74, HHV-7_U38, HHV-7_U74, HSV-1_UL30, HSV-1_UL8, HSV-2_UL30, HSV-2_UL8, KSHV_ORF40, KSHV_ORF9, VZV_ORF28, VZV_ORF52	21, 48, 48, 21, 21, 48, 21, 48, 21, 48, 21, 48, 21, 48, 48, 21, 21, 48	18	DNA polymerase catalytic subunit	DNA polymerase, DNA helicase/primase
EBV_EBNA1, HCMV_UL117, HCMV_UL117_UL117.5, HCMV_UL122, HCMV_UL123, HHV-6A_U84, HHV-6A_U86, HHV-6A_U90_U87U86, HHV-6B_U84, HHV-6B_U90_U86, HHV-7_U84, HHV-7_U86, HSV-1_UL3, HSV-2_UL3, KSHV_ORF73, VZV_ORF58	226, 272, 273, 188, 187, 208, 57, 152, 208, 57, 208, 151, 83, 83, 64, 83	16	mitochondrial ribosomal S10-like
EBV_BGLF4, HCMV_UL97, HHV-6A_U69, HHV-6B_U69, HHV-7_U69, HSV-1_UL13, HSV-1_US3, HSV-2_UL13, HSV-2_US3, KSHV_ORF36, VZV_ORF47, VZV_ORF66	198, 198, 198, 198, 198, 198, 104, 198, 104, 198, 198, 104	12	serine/threonine-protein kinase	serine/threonine-protein kinase
EBV_BILF1, HCMV_UL33, HCMV_UL78, HCMV_US27, HCMV_US28, HHV-6A_U12, HHV-6A_U51, HHV-6B_U12, HHV-6B_U51, HHV-7_U12, HHV-7_U51, KSHV_ORF74	185, 235, 295, 223, 225, 134, 203, 185, 203, 185, 203, 185	12	G-protein coupled chemokine receptor	viral G-protein coupled receptor
EBV_BKRF3, HCMV_UL114, HHV-6A_U81, HHV-6B_U81, HHV-7_U81, HSV-1_RS1, HSV-1_UL2, HSV-2_RS1, HSV-2_UL2, KSHV_ORF46, VZV_ORF59, VZV_ORF62	173, 173, 173, 173, 173, 54, 173, 54, 173, 173, 173, 54	12	uracil-DNA glycosylase	uracil-DNA glycosylase, infected cell protein 4
EBV_BGLF5, HCMV_UL98, HHV-6A_U70, HHV-6B_U70, HHV-7_U70, HSV-1_UL12, HSV-1_UL12_UL12.5, HSV-2_UL12, KSHV_ORF37, VZV_ORF48	1, 1, 1, 1, 1, 1, 2, 1, 1, 1	10		alkaline nuclease
HCMV_UL112-113, HCMV_UL112-113_p34, HCMV_UL112-113_p43, HCMV_UL112-113_p50, HHV-6A_U79_U80, HHV-6B_U79, HHV-7_U79, HSV-1_UL4, HSV-2_UL4, VZV_ORF56	159, 156, 157, 158, 150, 150, 150, 84, 84, 84	10	centrosomal protein-like	DNA replication
HCMV_UL25, HCMV_UL32, HCMV_UL35, HHV-6A_U11, HHV-6A_U14, HHV-6B_U11, HHV-6B_U14, HHV-7_U11, HHV-7_U14, KSHV_ORF48	109, 106, 310, 103, 109, 103, 109, 103, 109, 96	10	tubulin polyglutamylase-like	phosphoprotein
EBV_BALF2, HCMV_UL57, HHV-6A_U41, HHV-6B_U41, HHV-7_U41, HSV-1_UL29, HSV-2_UL29, KSHV_ORF6, VZV_ORF29	20, 20, 20, 20, 20, 20, 20, 20, 20	9		major DNA-binding protein
EBV_BALF3, HCMV_UL56, HHV-6A_U40, HHV-6B_U40, HHV-7_U40, HSV-1_UL28, HSV-2_UL28, KSHV_ORF7, VZV_ORF30	126, 126, 126, 126, 126, 126, 126, 126, 126	9		tripartite terminase subunit 1
EBV_BALF4, HCMV_UL55, HHV-6A_U39, HHV-6B_U39, HHV-7_U39, HSV-1_UL27, HSV-2_UL27, KSHV_ORF8, VZV_ORF31	29, 29, 29, 29, 29, 29, 29, 29, 29	9		gB
EBV_BBLF4, HCMV_UL105, HHV-6A_U77, HHV-6B_U77, HHV-7_U77, HSV-1_UL5, HSV-2_UL5, KSHV_ORF44, VZV_ORF55	47, 47, 47, 47, 47, 47, 47, 47, 47	9	ATP-dependent DNA helicase	DNA replication helicase
EBV_BBRF1, HCMV_UL104, HHV-6A_U76, HHV-6B_U76, HHV-7_U76, HSV-1_UL6, HSV-2_UL6, KSHV_ORF43, VZV_ORF54	105, 105, 105, 105, 105, 105, 105, 105, 105	9	helicase-like	portal protein
EBV_BBRF2, HCMV_UL103, HHV-6A_U75, HHV-6B_U75, HHV-7_U75, HSV-1_UL7, HSV-2_UL7, KSHV_ORF42, VZV_ORF53	14, 14, 14, 14, 14, 14, 14, 14, 14	9		cytoplasmic envelopment protein 1
EBV_BBRF3, HCMV_UL100, HHV-6A_U72, HHV-6B_U72, HHV-7_U72, HSV-1_UL10, HSV-2_UL10, KSHV_ORF39, VZV_ORF50	40, 40, 40, 40, 40, 40, 40, 40, 40	9		gM
EBV_BcLF1, HCMV_UL86, HHV-6A_U57, HHV-6B_U57, HHV-7_U57, HSV-1_UL19, HSV-2_UL19, KSHV_ORF25, VZV_ORF40	77, 77, 77, 77, 77, 77, 77, 77, 77	9		major capsid protein
EBV_BDLF1, HCMV_UL85, HHV-6A_U56, HHV-6B_U56, HHV-7_U56, HSV-1_UL18, HSV-2_UL18, KSHV_ORF26, VZV_ORF41	131, 131, 131, 131, 131, 131, 131, 131, 131	9		triplex capsid protein 2
EBV_BFLF1, HCMV_UL52, HHV-6A_U36, HHV-6B_U36, HHV-7_U36, HSV-1_UL32, HSV-2_UL32, KSHV_ORF68, VZV_ORF26	163, 163, 163, 163, 163, 163, 163, 163, 163	9
EBV_BFLF2, HCMV_UL53, HHV-6A_U37, HHV-6B_U37, HHV-7_U37, HSV-1_UL31, HSV-2_UL31, KSHV_ORF69, VZV_ORF27	81, 81, 81, 81, 81, 81, 81, 81, 81	9		nuclear egress protein 1
EBV_BFRF1, HCMV_UL50, HHV-6A_U34, HHV-6B_U34, HHV-7_U34, HSV-1_UL34, HSV-2_UL34, KSHV_ORF67, VZV_ORF24	82, 82, 82, 82, 82, 82, 82, 82, 82	9		nuclear egress protein 2
EBV_BGLF1, HCMV_UL93, HHV-6A_U64, HHV-6B_U64, HHV-7_U64, HSV-1_UL17, HSV-2_UL17, KSHV_ORF32, VZV_ORF43	17, 17, 17, 17, 17, 17, 17, 17, 17	9		capsid vertex component 1
EBV_BGLF2, HCMV_UL94, HHV-6A_U65, HHV-6B_U65, HHV-7_U65, HSV-1_UL16, HSV-2_UL16, KSHV_ORF33, VZV_ORF44	15, 15, 15, 15, 15, 15, 15, 15, 15	9		cytoplasmic envelopment protein 2
EBV_BGRF1-BDRF1, HCMV_UL89, HHV-6A_U60, HHV-6B_U66, HHV-7_U60, HSV-1_UL15, HSV-2_UL15, KSHV_ORF29, VZV_ORF42	128, 128, 128, 128, 128, 128, 128, 128, 128	9	cytidine acetyltransferase-like	tripartite terminase subunit 3
EBV_BOLF1, HCMV_UL47, HHV-6A_U30, HHV-6B_U30, HHV-7_U30, HSV-1_UL37, HSV-2_UL37, KSHV_ORF63, VZV_ORF21	60, 60, 60, 60, 60, 60, 60, 60, 60	9	ran-binding protein 2-like	inner tegument protein
EBV_BORF1, HCMV_UL46, HHV-6A_U29, HHV-6B_U29, HHV-7_U29, HSV-1_UL38, HSV-2_UL38, KSHV_ORF62, VZV_ORF20	130, 130, 130, 130, 130, 130, 130, 130, 130	9		triplex capsid protein 1
EBV_BORF2, HCMV_UL45, HHV-6A_U28, HHV-6B_U28, HHV-7_U28, HSV-1_UL39, HSV-2_UL39, KSHV_ORF61, VZV_ORF19	111, 111, 111, 111, 111, 111, 111, 111, 111	9	ribonucleoside-diphosphate reductase	ribonucleoside-diphosphate reductase small subunit 1
EBV_BSLF1, HCMV_UL70, HHV-6A_U43, HHV-6B_U43, HHV-7_U43, HSV-1_UL52, HSV-2_UL52, KSHV_ORF56, VZV_ORF6	110, 110, 110, 110, 110, 110, 110, 110, 110	9	primase/polymerase	DNA primase
EBV_BSLF2, HCMV_UL69, HHV-6A_U42, HHV-6B_U42, HHV-7_U42, HSV-1_UL54, HSV-2_UL54, KSHV_ORF57, VZV_ORF4	52, 52, 52, 52, 52, 52, 52, 52, 52	9		infected cell protein 27
EBV_BTRF1, HCMV_UL88, HHV-6A_U59, HHV-6B_U59, HHV-7_U59, HSV-1_UL21, HSV-2_UL21, KSHV_ORF23, VZV_ORF38	122, 122, 122, 122, 122, 122, 122, 122, 122	9		tegument protein 4
EBV_BVRF1, HCMV_UL77, HHV-6A_U50, HHV-6B_U50, HHV-7_U50, HSV-1_UL25, HSV-2_UL25, KSHV_ORF19, VZV_ORF34	18, 18, 18, 18, 18, 18, 18, 18, 18	9		capsid vertex component 2
EBV_BVRF2, HCMV_UL80, HHV-6A_U53, HHV-6B_U53, HHV-7_U53, HSV-1_UL26, HSV-2_UL26, KSHV_ORF17, VZV_ORF33	116, 116, 116, 116, 116, 116, 116, 116, 116	9		scaffold
EBV_BXLF2, HCMV_UL75, HHV-6A_U48, HHV-6B_U48, HHV-7_U48, HSV-1_UL22, HSV-2_UL22, KSHV_ORF22, VZV_ORF37	35, 35, 35, 35, 35, 35, 35, 35, 35	9		gH
EBV_BXRF1, HCMV_UL76, HHV-6A_U49, HHV-6B_U49, HHV-7_U49, HSV-1_UL24, HSV-2_UL24, KSHV_ORF20, VZV_ORF35	161, 161, 161, 161, 161, 161, 161, 161, 161	9
EBV_BMRF1, HHV-6A_U27, HHV-6B_U27, HHV-7_U27, HSV-1_UL42, HSV-2_UL42, KSHV_ORF59, VZV_ORF16	197, 197, 197, 197, 197, 197, 197, 197	8	PCNA	DNA polymerase processivity factor	HCMV_UL44 failed the quality score
EBV_BPLF1, HCMV_UL48, HHV-6A_U31, HHV-6B_U31, HHV-7_U31, HSV-1_UL36, KSHV_ORF64, VZV_ORF22	70, 70, 70, 70, 70, 70, 70, 70	8	splicing factor-like	large tegument protein deneddylase	HSV-2_UL36 failed the quality score
EBV_BSRF1, HCMV_UL71, HHV-6B_U44, HHV-7_U44, HSV-1_UL51, KSHV_ORF55, VZV_ORF7	125, 125, 125, 125, 125, 125, 125	7		tegument protein 7	HHV-6A_U44 and HSV-2_UL51 failed the quality score
HCMV_US12, HCMV_US13, HCMV_US14, HCMV_US17, HCMV_US18, HCMV_US19, HCMV_US20	341, 254, 255, 300, 316, 317, 257	7	lifeguard-like, bax-like
EBV_BcRF1-UL87, HCMV_UL87, HHV-6A_U58, HHV-6B_U58, HHV-7_U58, KSHV_ORF24	168, 168, 168, 168, 168, 168	6	TATA-box-binding protein	viral transcriptional activator
EBV_BDLF4, HCMV_UL92, HHV-6A_U63, HHV-6B_U63, HHV-7_U63, KSHV_ORF31	170, 170, 170, 170, 170, 170	6		viral transcriptional activator
EBV_BFRF2, HCMV_UL49, HHV-6A_U33, HHV-6B_U33, HHV-7_U33, KSHV_ORF66	165, 165, 165, 165, 165, 165	6		viral transcriptional activator
EBV_BGLF3, HCMV_UL95, HHV-6A_U67, HHV-6B_U67, HHV-7_U67, KSHV_ORF34	171, 171, 171, 171, 171, 171	6		viral transcriptional activator
EBV_BVLF1, HCMV_UL79, HHV-6A_U52, HHV-6B_U52, HHV-7_U52, KSHV_ORF18	167, 167, 167, 167, 167, 167	6		viral transcriptional activator
HHV-6A_U73, HHV-6B_U73, HHV-7_U73, HSV-1_UL9, HSV-2_UL9, VZV_ORF51	85, 85, 85, 85, 85, 85	6	helicase-like	origin-binding protein
EBV_BaRF1-RIR2, HSV-1_UL40, HSV-2_UL40, KSHV_ORF60, VZV_ORF18	112, 112, 112, 112, 112	5	ribonucleoside-diphosphate reductase	ribonucleoside-diphosphate reductase small subunit 2
EBV_BGLF3.5, HSV-1_UL14, HSV-2_UL14, KSHV_ORF35, VZV_ORF46	94, 121, 121, 94, 121	5		tegument protein 3
EBV_BXLF1, HSV-1_UL23, HSV-2_UL23, KSHV_ORF21, VZV_ORF36	63, 63, 63, 63, 63	5	thymidylate kinase	thymidine kinase
EBV_BMRF2, HSV-1_UL43, KSHV_ORF58, VZV_ORF15	101, 76, 101, 76	4	equilibrative nucleoside transporter-like
HCMV_UL48A, HHV-6A_U32, HHV-6B_U32, HHV-7_U32	118, 118, 118, 118	4		small capsomere-interacting protein betaherpes
HCMV_UL96, HHV-6A_U68, HHV-6B_U68, HHV-7_U68	297, 172, 172, 172	4
KSHV_K10.1, KSHV_K10.2, KSHV_K11.1, KSHV_K9	193, 192, 191, 190	4	interferon regulatory factor	viral interferon regulatory factor
HCMV_UL115, HHV-6A_U82, HHV-7_U82	39, 39, 39	3		gL betaherpes
HHV-6A_U62, HHV-6B_U62, HHV-7_U62	169, 169, 169	3		viral transcriptional activator
HSV-1_UL1, HSV-2_UL1, VZV_ORF60	39, 39, 39	3		gL alphaherpes
HSV-1_UL20, HSV-2_UL20, VZV_ORF39	160, 160, 160	3
HSV-1_UL33, HSV-2_UL33, VZV_ORF25	127, 127, 127	3		tripartite terminase subunit 2
HSV-1_UL35, HSV-2_UL35, VZV_ORF23	118, 118, 118	3		small capsomere-interacting protein alphaherpes
HSV-1_UL41, HSV-2_UL41, VZV_ORF17	119, 119, 119	3	exonuclease	virion host shutoff protein
HSV-1_UL46, HSV-2_UL46, VZV_ORF12	120, 120, 120	3	protein tyrosine phosphatase-like	tegument protein 1
HSV-1_UL47, HSV-2_UL47, VZV_ORF11	123, 123, 123	3		tegument protein 5
HSV-1_UL48, HSV-2_UL48, VZV_ORF10	195, 195, 195	3		VP16
HSV-1_UL49, HSV-2_UL49, VZV_ORF9	196, 196, 196	3		VP22
HSV-1_UL53, HSV-2_UL53, VZV_ORF5	38, 38, 38	3		gK
HSV-1_UL55, HSV-2_UL55, VZV_ORF3	124, 124, 124	3
HSV-1_US1, HSV-1_US1_US1.5, HSV-2_US1	50, 51, 50	3		infected cell protein 22
HSV-1_US10, HSV-2_US10, VZV_ORF64	175, 175, 175	3
HSV-1_US2, HSV-2_US2, KSHV_ORF2	174, 174, 26	3	dihydrofolate reductase-like	dihydrofolate reductase
KSHV_K4, KSHV_K4.1, KSHV_K6	194, 179, 265	3	chemokine	vMIP-1B, vCCL3
EBV_BCRF1-IL10H, HCMV_UL111A	59, 59	2	interleukin-10	vIL-10
EBV_BDLF2, KSHV_ORF27	91, 91	2
EBV_BFRF3, KSHV_ORF65	118, 118	2		small capsomere-interacting protein gammaherpes
EBV_BLRF2, KSHV_ORF52	99, 99	2
EBV_BNRF1, KSHV_ORF75	80, 80	2	phosphoribosylformylglycinamidine synthase-like	major tegument protein
EBV_BRLF1, KSHV_ORF50	98, 98	2		replication and transcription activator
EBV_BRRF1, KSHV_ORF49	97, 97	2
EBV_LMP2, EBV_LMP2_LMP2B	68, 69	2		latent membrane protein 2
HCMV_US1, HCMV_US32	298, 303	2
HCMV_US15, HCMV_US16	256, 299	2		membrane protein
HHV-6A_U24, HHV-6B_U24	145, 145	2
HHV-6A_U24A, HHV-6B_U24A	146, 146	2
HHV-6A_U94, HHV-6B_U94	210, 210	2	DNA helicase-like
HSV-1_UL45, HSV-2_UL45	28, 28	2	snake C-type lectin-like	membrane protein
HSV-1_UL49A, HSV-2_UL49A	41, 41	2		gN
HSV-1_US5, HSV-2_US5	37, 37	2		gJ
HSV-1_US9, HSV-2_US9	177, 177	2		membrane protein
KSHV_K3, KSHV_K5	78, 79	2	E3 ubiquitin-protein ligase	RING-type E3 ubiquitin transferase
KSHV_ORF70, VZV_ORF13	132, 132	2	thymidylate synthase	thymidylate synthase

## Sheet: Sheet6
Herpes-Herpes sliding window with Foldseek
Proteins	Homology chart row	# Proteins	difference to full length
EBV_BARF1, EBV_BILF2, HCMV_RL11, HCMV_RL12, HCMV_RL13, HCMV_UL1, HCMV_UL10, HCMV_UL11, HCMV_UL119-118, HCMV_UL121, HCMV_UL14, HCMV_UL141, HCMV_UL142, HCMV_UL148, HCMV_UL18, HCMV_UL37, HCMV_UL37_pUL37m, HCMV_UL6, HCMV_UL7, HCMV_UL8, HCMV_UL9, HCMV_US11, HCMV_US2, HCMV_US3, HCMV_US8, HCMV_US9, HHV-6A_U18, HHV-6A_U85, HHV-6B_U18, HHV-6B_U85, HHV-7_U18, HHV-7_U21, HHV-7_U85, HSV-1_UL44, HSV-1_UL44_gC…	306, 232, 236, 324, 249, 233, 326, 271, 349, 251, 330, 280, 238, 252, 240, 182, 183, 339, 217, 241, 242, 244, 347, 245, 247, 248, 139, 102, 139, 102, 139, 142, 102, 30, 31, 32, 36, 33, 30, 34, 32, 36, 33, 67, 102, 30, 36, 33	48	missing members
HCMV_IRS1, HCMV_TRS1, HCMV_UL23, HCMV_UL24, HCMV_UL26, HCMV_UL26_UL26.21, HCMV_UL27, HCMV_UL29, HCMV_UL36, HCMV_UL38, HCMV_UL43, HCMV_US22, HCMV_US23, HCMV_US24, HCMV_US26, HHV-6A_DR6, HHV-6A_U17, HHV-6A_U19, HHV-6A_U2, HHV-6A_U25, HHV-6A_U3, HHV-6A_U4, HHV-6A_U7, HHV-6A_U95, HHV-6B_DR6, HHV-6B_U17, HHV-6B_U19, HHV-6B_U2, HHV-6B_U25, HHV-6B_U3, HHV-6B_U4, HHV-6B_U7, HHV-6B_U8, HHV-6B_U95, HHV-7_D…	261, 129, 307, 196, 308, 309, 288, 289, 186, 164, 312, 313, 301, 314, 302, 24, 138, 164, 140, 199, 201, 202, 206, 155, 24, 138, 164, 140, 199, 201, 202, 206, 207, 155, 22, 24, 138, 164, 140, 199, 201, 202, 206, 155	44	missing members
EBV_BLLF3, EBV_LF1, EBV_LF2, HCMV_UL31, HCMV_UL72, HCMV_UL82, HCMV_UL83, HCMV_UL84, HHV-6A_U10, HHV-6A_U45, HHV-6A_U54, HHV-6A_U55, HHV-6B_U10, HHV-6B_U45, HHV-6B_U54, HHV-6B_U55, HHV-7_U10, HHV-7_U45, HHV-7_U54, HHV-7_U55B, HSV-1_UL50, HSV-2_UL50, KSHV_ORF10, KSHV_ORF11, KSHV_ORF54, VZV_ORF8	25, 65, 66, 290, 25, 108, 107, 296, 133, 25, 204, 205, 133, 25, 204, 205, 133, 25, 204, 354, 25, 25, 88, 89, 25, 25	26
EBV_BALF5, EBV_BBLF2, HCMV_UL102, HCMV_UL54, HHV-6A_U38, HHV-6A_U74, HHV-6B_U38, HHV-6B_U74, HHV-7_U38, HHV-7_U74, HSV-1_UL30, HSV-1_UL8, HSV-2_UL30, HSV-2_UL8, KSHV_ORF40, KSHV_ORF9, VZV_ORF28, VZV_ORF52	21, 48, 48, 21, 21, 48, 21, 48, 21, 48, 21, 48, 21, 48, 48, 21, 21, 48	18
EBV_EBNA1, HCMV_UL117, HCMV_UL117_UL117.5, HCMV_UL122, HCMV_UL123, HHV-6A_U84, HHV-6A_U86, HHV-6A_U90_U87U86, HHV-6B_U84, HHV-6B_U90_U86, HHV-7_U84, HHV-7_U86, HSV-1_UL3, HSV-2_UL3, KSHV_ORF73, VZV_ORF58	226, 272, 273, 188, 187, 208, 57, 152, 208, 57, 208, 151, 83, 83, 64, 83	16
EBV_BGRF1-BDRF1, HCMV_UL89, HHV-6A_U60, HHV-6A_U73, HHV-6B_U66, HHV-6B_U73, HHV-7_U60, HHV-7_U73, HSV-1_UL15, HSV-1_UL9, HSV-2_UL15, HSV-2_UL9, KSHV_ORF29, VZV_ORF42, VZV_ORF51	128, 128, 128, 85, 128, 85, 128, 85, 128, 85, 128, 85, 128, 128, 85	15	new
EBV_BGLF4, HCMV_UL97, HHV-6A_U69, HHV-6B_U69, HHV-7_U69, HSV-1_UL13, HSV-1_US3, HSV-2_UL13, HSV-2_US3, KSHV_ORF36, VZV_ORF47, VZV_ORF66	198, 198, 198, 198, 198, 198, 104, 198, 104, 198, 198, 104	12
EBV_BKRF3, HCMV_UL114, HHV-6A_U81, HHV-6B_U81, HHV-7_U81, HSV-1_RS1, HSV-1_UL2, HSV-2_RS1, HSV-2_UL2, KSHV_ORF46, VZV_ORF59, VZV_ORF62	173, 173, 173, 173, 173, 54, 173, 54, 173, 173, 173, 54	12
HCMV_UL33, HCMV_UL78, HCMV_US27, HCMV_US28, HHV-6A_U12, HHV-6A_U51, HHV-6B_U12, HHV-6B_U51, HHV-7_U12, HHV-7_U51, KSHV_ORF74	235, 295, 223, 225, 134, 203, 185, 203, 185, 203, 185	11	missing members
EBV_BGLF5, HCMV_UL98, HHV-6A_U70, HHV-6B_U70, HHV-7_U70, HSV-1_UL12, HSV-1_UL12_UL12.5, HSV-2_UL12, KSHV_ORF37, VZV_ORF48	1, 1, 1, 1, 1, 1, 2, 1, 1, 1	10
HCMV_UL112-113, HCMV_UL112-113_p34, HCMV_UL112-113_p43, HCMV_UL112-113_p50, HHV-6A_U79_U80, HHV-6B_U79, HHV-7_U79, HSV-1_UL4, HSV-2_UL4, VZV_ORF56	159, 156, 157, 158, 150, 150, 150, 84, 84, 84	10
EBV_BALF2, HCMV_UL57, HHV-6A_U41, HHV-6B_U41, HHV-7_U41, HSV-1_UL29, HSV-2_UL29, KSHV_ORF6, VZV_ORF29	20, 20, 20, 20, 20, 20, 20, 20, 20	9
EBV_BALF3, HCMV_UL56, HHV-6A_U40, HHV-6B_U40, HHV-7_U40, HSV-1_UL28, HSV-2_UL28, KSHV_ORF7, VZV_ORF30	126, 126, 126, 126, 126, 126, 126, 126, 126	9
EBV_BALF4, HCMV_UL55, HHV-6A_U39, HHV-6B_U39, HHV-7_U39, HSV-1_UL27, HSV-2_UL27, KSHV_ORF8, VZV_ORF31	29, 29, 29, 29, 29, 29, 29, 29, 29	9
EBV_BBLF4, HCMV_UL105, HHV-6A_U77, HHV-6B_U77, HHV-7_U77, HSV-1_UL5, HSV-2_UL5, KSHV_ORF44, VZV_ORF55	47, 47, 47, 47, 47, 47, 47, 47, 47	9
EBV_BBRF1, HCMV_UL104, HHV-6A_U76, HHV-6B_U76, HHV-7_U76, HSV-1_UL6, HSV-2_UL6, KSHV_ORF43, VZV_ORF54	105, 105, 105, 105, 105, 105, 105, 105, 105	9
EBV_BBRF2, HCMV_UL103, HHV-6A_U75, HHV-6B_U75, HHV-7_U75, HSV-1_UL7, HSV-2_UL7, KSHV_ORF42, VZV_ORF53	14, 14, 14, 14, 14, 14, 14, 14, 14	9
EBV_BBRF3, HCMV_UL100, HHV-6A_U72, HHV-6B_U72, HHV-7_U72, HSV-1_UL10, HSV-2_UL10, KSHV_ORF39, VZV_ORF50	40, 40, 40, 40, 40, 40, 40, 40, 40	9
EBV_BcLF1, HCMV_UL86, HHV-6A_U57, HHV-6B_U57, HHV-7_U57, HSV-1_UL19, HSV-2_UL19, KSHV_ORF25, VZV_ORF40	77, 77, 77, 77, 77, 77, 77, 77, 77	9
EBV_BDLF1, HCMV_UL85, HHV-6A_U56, HHV-6B_U56, HHV-7_U56, HSV-1_UL18, HSV-2_UL18, KSHV_ORF26, VZV_ORF41	131, 131, 131, 131, 131, 131, 131, 131, 131	9
EBV_BFLF1, HCMV_UL52, HHV-6A_U36, HHV-6B_U36, HHV-7_U36, HSV-1_UL32, HSV-2_UL32, KSHV_ORF68, VZV_ORF26	163, 163, 163, 163, 163, 163, 163, 163, 163	9
EBV_BFLF2, HCMV_UL53, HHV-6A_U37, HHV-6B_U37, HHV-7_U37, HSV-1_UL31, HSV-2_UL31, KSHV_ORF69, VZV_ORF27	81, 81, 81, 81, 81, 81, 81, 81, 81	9
EBV_BFRF1, HCMV_UL50, HHV-6A_U34, HHV-6B_U34, HHV-7_U34, HSV-1_UL34, HSV-2_UL34, KSHV_ORF67, VZV_ORF24	82, 82, 82, 82, 82, 82, 82, 82, 82	9
EBV_BGLF1, HCMV_UL93, HHV-6A_U64, HHV-6B_U64, HHV-7_U64, HSV-1_UL17, HSV-2_UL17, KSHV_ORF32, VZV_ORF43	17, 17, 17, 17, 17, 17, 17, 17, 17	9
EBV_BGLF2, HCMV_UL94, HHV-6A_U65, HHV-6B_U65, HHV-7_U65, HSV-1_UL16, HSV-2_UL16, KSHV_ORF33, VZV_ORF44	15, 15, 15, 15, 15, 15, 15, 15, 15	9
EBV_BOLF1, HCMV_UL47, HHV-6A_U30, HHV-6B_U30, HHV-7_U30, HSV-1_UL37, HSV-2_UL37, KSHV_ORF63, VZV_ORF21	60, 60, 60, 60, 60, 60, 60, 60, 60	9
EBV_BORF1, HCMV_UL46, HHV-6A_U29, HHV-6B_U29, HHV-7_U29, HSV-1_UL38, HSV-2_UL38, KSHV_ORF62, VZV_ORF20	130, 130, 130, 130, 130, 130, 130, 130, 130	9
EBV_BORF2, HCMV_UL45, HHV-6A_U28, HHV-6B_U28, HHV-7_U28, HSV-1_UL39, HSV-2_UL39, KSHV_ORF61, VZV_ORF19	111, 111, 111, 111, 111, 111, 111, 111, 111	9
EBV_BSLF1, HCMV_UL70, HHV-6A_U43, HHV-6B_U43, HHV-7_U43, HSV-1_UL52, HSV-2_UL52, KSHV_ORF56, VZV_ORF6	110, 110, 110, 110, 110, 110, 110, 110, 110	9
EBV_BTRF1, HCMV_UL88, HHV-6A_U59, HHV-6B_U59, HHV-7_U59, HSV-1_UL21, HSV-2_UL21, KSHV_ORF23, VZV_ORF38	122, 122, 122, 122, 122, 122, 122, 122, 122	9
EBV_BVRF1, HCMV_UL77, HHV-6A_U50, HHV-6B_U50, HHV-7_U50, HSV-1_UL25, HSV-2_UL25, KSHV_ORF19, VZV_ORF34	18, 18, 18, 18, 18, 18, 18, 18, 18	9
EBV_BVRF2, HCMV_UL80, HHV-6A_U53, HHV-6B_U53, HHV-7_U53, HSV-1_UL26, HSV-2_UL26, KSHV_ORF17, VZV_ORF33	116, 116, 116, 116, 116, 116, 116, 116, 116	9
EBV_BXLF2, HCMV_UL75, HHV-6A_U48, HHV-6B_U48, HHV-7_U48, HSV-1_UL22, HSV-2_UL22, KSHV_ORF22, VZV_ORF37	35, 35, 35, 35, 35, 35, 35, 35, 35	9
EBV_BXRF1, HCMV_UL76, HHV-6A_U49, HHV-6B_U49, HHV-7_U49, HSV-1_UL24, HSV-2_UL24, KSHV_ORF20, VZV_ORF35	161, 161, 161, 161, 161, 161, 161, 161, 161	9
EBV_BMRF1, HHV-6A_U27, HHV-6B_U27, HHV-7_U27, HSV-1_UL42, HSV-2_UL42, KSHV_ORF59, VZV_ORF16	197, 197, 197, 197, 197, 197, 197, 197	8
EBV_BPLF1, HCMV_UL48, HHV-6A_U31, HHV-6B_U31, HHV-7_U31, HSV-1_UL36, KSHV_ORF64, VZV_ORF22	70, 70, 70, 70, 70, 70, 70, 70	8
HCMV_US12, HCMV_US13, HCMV_US14, HCMV_US17, HCMV_US18, HCMV_US19, HCMV_US20	341, 254, 255, 300, 316, 317, 257	7
EBV_BcRF1-UL87, HCMV_UL87, HHV-6A_U58, HHV-6B_U58, HHV-7_U58, KSHV_ORF24	168, 168, 168, 168, 168, 168	6
EBV_BDLF4, HCMV_UL92, HHV-6A_U63, HHV-6B_U63, HHV-7_U63, KSHV_ORF31	170, 170, 170, 170, 170, 170	6
EBV_BFRF2, HCMV_UL49, HHV-6A_U33, HHV-6B_U33, HHV-7_U33, KSHV_ORF66	165, 165, 165, 165, 165, 165	6
EBV_BGLF3, HCMV_UL95, HHV-6A_U67, HHV-6B_U67, HHV-7_U67, KSHV_ORF34	171, 171, 171, 171, 171, 171	6
EBV_BVLF1, HCMV_UL79, HHV-6A_U52, HHV-6B_U52, HHV-7_U52, KSHV_ORF18	167, 167, 167, 167, 167, 167	6
EBV_BaRF1-RIR2, HSV-1_UL40, HSV-2_UL40, KSHV_ORF60, VZV_ORF18	112, 112, 112, 112, 112	5
EBV_BXLF1, HSV-1_UL23, HSV-2_UL23, KSHV_ORF21, VZV_ORF36	63, 63, 63, 63, 63	5
HCMV_UL25, HCMV_UL35, HHV-6A_U14, HHV-6B_U14, HHV-7_U14	109, 310, 109, 109, 109	5	missing members
HCMV_UL32, HHV-6A_U11, HHV-6B_U11, HHV-7_U11	106, 103, 103, 103	4	missing members
HCMV_UL69, HHV-6A_U42, HHV-6B_U42, HHV-7_U42	52, 52, 52, 52	4	missing members
KSHV_K10.1, KSHV_K10.2, KSHV_K11.1, KSHV_K9	193, 192, 191, 190	4
EBV_BZLF2, HSV-1_UL45, HSV-2_UL45	45, 28, 28	3	new
HCMV_UL115, HHV-6A_U82, HHV-7_U82	39, 39, 39	3
HCMV_UL71, HHV-6B_U44, HHV-7_U44	125, 125, 125	3	missing members
HSV-1_UL1, HSV-2_UL1, VZV_ORF60	39, 39, 39	3
HSV-1_UL14, HSV-2_UL14, VZV_ORF46	121, 121, 121	3	missing members
HSV-1_UL20, HSV-2_UL20, VZV_ORF39	160, 160, 160	3
HSV-1_UL41, HSV-2_UL41, VZV_ORF17	119, 119, 119	3
HSV-1_UL46, HSV-2_UL46, VZV_ORF12	120, 120, 120	3
HSV-1_UL47, HSV-2_UL47, VZV_ORF11	123, 123, 123	3
HSV-1_UL48, HSV-2_UL48, VZV_ORF10	195, 195, 195	3
HSV-1_UL49, HSV-2_UL49, VZV_ORF9	196, 196, 196	3
HSV-1_UL53, HSV-2_UL53, VZV_ORF5	38, 38, 38	3
HSV-1_UL54, HSV-2_UL54, VZV_ORF4	52, 52, 52	3	missing members
HSV-1_UL55, HSV-2_UL55, VZV_ORF3	124, 124, 124	3
HSV-1_US1, HSV-1_US1_US1.5, HSV-2_US1	50, 51, 50	3
HSV-1_US10, HSV-2_US10, VZV_ORF64	175, 175, 175	3
EBV_BCRF1-IL10H, HCMV_UL111A	59, 59	2
EBV_BDLF2, KSHV_ORF27	91, 91	2
EBV_BFRF3, KSHV_ORF65	118, 118	2
EBV_BGLF3.5, KSHV_ORF35	94, 94	2	missing members
EBV_BMRF2, KSHV_ORF58	101, 101	2	missing members
EBV_BNRF1, KSHV_ORF75	80, 80	2
EBV_BRLF1, KSHV_ORF50	98, 98	2
EBV_BRRF1, KSHV_ORF49	97, 97	2
EBV_BSLF2, KSHV_ORF57	52, 52	2	missing members
EBV_BSRF1, KSHV_ORF55	125, 125	2	missing members
EBV_LMP2, EBV_LMP2_LMP2B	68, 69	2
HCMV_US1, HCMV_US32	298, 303	2
HCMV_US15, HCMV_US16	256, 299	2
HHV-6A_U94, HHV-6B_U94	210, 210	2
HSV-1_UL51, VZV_ORF7	125, 125	2	missing members
HSV-1_US2, HSV-2_US2	174, 174	2	missing members
KSHV_K3, KSHV_K5	78, 79	2
KSHV_ORF70, VZV_ORF13	132, 132	2
KSHV_ORF4	62	1

## Sheet: Sheet7
	3Di+AA Gotoh-Smith-Waterman (local, default)
	E-value <						prob >
	0.1	0.01	0.001	0.0001	1e-05	1e-06	0.9	0.95	0.99
# groups	61	77	89	93	93	96	84	83	89
# in largest cluster	165	105	50	44	44	40	56	56	56
# proteins	652	646	632	619	603	586	642	637	632
	TMalign (global, slow)
	E-value <				prob >
	0.3	0.2	0.15	0.1	0.9	0.95	0.99
# groups	1	1	2	1	93	86	67
# in largest cluster	665	622	331	3	10	10	9
# proteins	665	622	333	3	371	319	194

## Sheet: Sheet8
Herpes-Herpes with Foldseek: E-value < 0.001				Herpes-Herpes with Foldseek: prob > 0.99
Proteins	Homology chart row	# Proteins		Proteins	Homology chart row	# Proteins
EBV_BARF1, EBV_BILF2, EBV_BLLF1_GP220, HCMV_RL11, HCMV_RL12, HCMV_RL13, HCMV_RL6, HCMV_UL1, HCMV_UL10, HCMV_UL11, HCMV_UL119-118, HCMV_UL14, HCMV_UL141, HCMV_UL142, HCMV_UL148, HCMV_UL18, HCMV_UL37, HCMV_UL37_pUL37m, HCMV_UL4, HCMV_UL6, HCMV_UL7, HCMV_UL8, HCMV_UL9, HCMV_US11, HCMV_US2, HCMV_US3, HCMV_US8, HCMV_US9, HHV-6A_U18, HHV-6A_U85, HHV-6B_U18, HHV-6B_U85, HHV-7_U18, HHV-7_U21, HHV-7_U85, …	306, 232, 44, 236, 324, 249, 322, 233, 326, 271, 349, 330, 280, 238, 252, 240, 182, 183, 222, 339, 217, 241, 242, 244, 347, 245, 247, 248, 139, 102, 139, 102, 139, 142, 102, 30, 31, 32, 36, 33, 30, 34, 32, 36, 33, 67, 102, 30, 36, 33	50		EBV_BARF1, EBV_BILF2, HCMV_RL11, HCMV_RL12, HCMV_RL13, HCMV_RL6, HCMV_UL1, HCMV_UL10, HCMV_UL11, HCMV_UL119-118, HCMV_UL14, HCMV_UL141, HCMV_UL142, HCMV_UL148, HCMV_UL18, HCMV_UL37, HCMV_UL37_pUL37m, HCMV_UL4, HCMV_UL6, HCMV_UL7, HCMV_UL8, HCMV_UL9, HHV-6A_U18, HHV-6A_U85, HHV-6B_U18, HHV-6B_U85, HHV-7_U18, HHV-7_U21, HHV-7_U85, HSV-1_UL44, HSV-1_UL44_gCsec, HSV-1_US6, HSV-1_US7, HSV-1_US8, HSV-2…	306, 232, 236, 324, 249, 322, 233, 326, 271, 349, 330, 280, 238, 252, 240, 182, 183, 222, 339, 217, 241, 242, 139, 102, 139, 102, 139, 142, 102, 30, 31, 32, 36, 33, 30, 34, 32, 36, 33, 67, 102, 30, 36, 33	44
				HCMV_US11, HCMV_US2, HCMV_US3, HCMV_US8, HCMV_US9	244, 347, 245, 247, 248	5
HCMV_IRS1, HCMV_TRS1, HCMV_UL23, HCMV_UL24, HCMV_UL26, HCMV_UL26_UL26.21, HCMV_UL27, HCMV_UL29, HCMV_UL36, HCMV_UL38, HCMV_UL43, HCMV_US22, HCMV_US23, HCMV_US24, HCMV_US26, HHV-6A_DR6, HHV-6A_U17, HHV-6A_U19, HHV-6A_U2, HHV-6A_U25, HHV-6A_U3, HHV-6A_U4, HHV-6A_U7, HHV-6A_U95, HHV-6B_DR6, HHV-6B_U17, HHV-6B_U19, HHV-6B_U2, HHV-6B_U25, HHV-6B_U3, HHV-6B_U4, HHV-6B_U7, HHV-6B_U8, HHV-6B_U95, HHV-7_D…	261, 129, 307, 196, 308, 309, 288, 289, 186, 164, 312, 313, 301, 314, 302, 24, 138, 164, 140, 199, 201, 202, 206, 155, 24, 138, 164, 140, 199, 201, 202, 206, 207, 155, 22, 24, 138, 164, 140, 199, 201, 202, 206, 155, 90	45		EBV_BRRF1, HCMV_IRS1, HCMV_TRS1, HCMV_UL23, HCMV_UL24, HCMV_UL25, HCMV_UL26, HCMV_UL26_UL26.21, HCMV_UL27, HCMV_UL29, HCMV_UL32, HCMV_UL35, HCMV_UL36, HCMV_UL38, HCMV_UL43, HCMV_US22, HCMV_US23, HCMV_US24, HCMV_US26, HHV-6A_DR6, HHV-6A_U11, HHV-6A_U14, HHV-6A_U17, HHV-6A_U19, HHV-6A_U2, HHV-6A_U25, HHV-6A_U3, HHV-6A_U4, HHV-6A_U7, HHV-6A_U95, HHV-6B_DR6, HHV-6B_U11, HHV-6B_U14, HHV-6B_U17, HHV-6B…	97, 261, 129, 307, 196, 109, 308, 309, 288, 289, 106, 310, 186, 164, 312, 313, 301, 314, 302, 24, 103, 109, 138, 164, 140, 199, 201, 202, 206, 155, 24, 103, 109, 138, 164, 140, 199, 201, 202, 206, 207, 155, 22, 24, 103, 109, 138, 164, 140, 199, 201, 202, 206, 155, 97, 90	56
HCMV_UL25, HCMV_UL32, HCMV_UL35, HHV-6A_U11, HHV-6A_U14, HHV-6B_U11, HHV-6B_U14, HHV-7_U11, HHV-7_U14, KSHV_ORF48	109, 106, 310, 103, 109, 103, 109, 103, 109, 96	10
EBV_BRRF1, KSHV_ORF49	97, 97	2
EBV_BLLF3, EBV_LF1, EBV_LF2, HCMV_UL31, HCMV_UL72, HCMV_UL82, HCMV_UL83, HCMV_UL84, HHV-6A_U10, HHV-6A_U45, HHV-6A_U54, HHV-6A_U55, HHV-6B_U10, HHV-6B_U45, HHV-6B_U54, HHV-6B_U55, HHV-7_U10, HHV-7_U45, HHV-7_U54, HHV-7_U55B, HSV-1_UL50, HSV-2_UL50, KSHV_ORF10, KSHV_ORF11, KSHV_ORF54, VZV_ORF8	25, 65, 66, 290, 25, 108, 107, 296, 133, 25, 204, 205, 133, 25, 204, 205, 133, 25, 204, 354, 25, 25, 88, 89, 25, 25	26		EBV_BLLF3, EBV_LF1, EBV_LF2, HCMV_UL31, HCMV_UL72, HCMV_UL82, HCMV_UL83, HCMV_UL84, HHV-6A_U10, HHV-6A_U45, HHV-6A_U54, HHV-6A_U55, HHV-6B_U10, HHV-6B_U45, HHV-6B_U54, HHV-6B_U55, HHV-7_U10, HHV-7_U45, HHV-7_U54, HHV-7_U55B, HSV-1_UL50, HSV-2_UL50, KSHV_ORF10, KSHV_ORF11, KSHV_ORF54, VZV_ORF8	25, 65, 66, 290, 25, 108, 107, 296, 133, 25, 204, 205, 133, 25, 204, 205, 133, 25, 204, 354, 25, 25, 88, 89, 25, 25	26
EBV_BALF5, EBV_BBLF2, HCMV_UL102, HCMV_UL54, HHV-6A_U38, HHV-6A_U74, HHV-6B_U38, HHV-6B_U74, HHV-7_U38, HHV-7_U74, HSV-1_UL30, HSV-1_UL8, HSV-2_UL30, HSV-2_UL8, KSHV_ORF40, KSHV_ORF9, VZV_ORF28, VZV_ORF52	21, 48, 48, 21, 21, 48, 21, 48, 21, 48, 21, 48, 21, 48, 48, 21, 21, 48	18		EBV_BALF5, EBV_BBLF2, HCMV_UL102, HCMV_UL54, HHV-6A_U38, HHV-6A_U74, HHV-6B_U38, HHV-6B_U74, HHV-7_U38, HHV-7_U74, HSV-1_UL30, HSV-1_UL8, HSV-2_UL30, HSV-2_UL8, KSHV_ORF40, KSHV_ORF9, VZV_ORF28, VZV_ORF52	21, 48, 48, 21, 21, 48, 21, 48, 21, 48, 21, 48, 21, 48, 48, 21, 21, 48	18
EBV_EBNA1, HCMV_UL117, HCMV_UL117_UL117.5, HCMV_UL122, HCMV_UL123, HHV-6A_U84, HHV-6A_U86, HHV-6A_U90_U87U86, HHV-6B_U84, HHV-6B_U90_U86, HHV-7_U84, HHV-7_U86, HSV-1_UL3, HSV-2_UL3, KSHV_ORF73, VZV_ORF58	226, 272, 273, 188, 187, 208, 57, 152, 208, 57, 208, 151, 83, 83, 64, 83	16		HCMV_UL117, HCMV_UL117_UL117.5, HCMV_UL122, HCMV_UL123, HHV-6A_U84, HHV-6A_U86, HHV-6A_U90_U87U86, HHV-6B_U84, HHV-6B_U90_U86, HHV-7_U84, HHV-7_U86	272, 273, 188, 187, 208, 57, 152, 208, 57, 208, 151	11
				HSV-1_UL3, HSV-2_UL3, VZV_ORF58	83, 83, 83	3
				EBV_EBNA1, KSHV_ORF73	226, 64	2
EBV_BKRF3, HCMV_UL114, HHV-6A_U81, HHV-6B_U81, HHV-7_U81, HSV-1_RS1, HSV-1_UL2, HSV-2_RS1, HSV-2_UL2, KSHV_ORF46, VZV_ORF59, VZV_ORF62	173, 173, 173, 173, 173, 54, 173, 54, 173, 173, 173, 54	12		EBV_BKRF3, HCMV_UL114, HHV-6A_U81, HHV-6B_U81, HHV-7_U81, HSV-1_RS1, HSV-1_UL2, HSV-2_RS1, HSV-2_UL2, KSHV_ORF46, VZV_ORF59, VZV_ORF62	173, 173, 173, 173, 173, 54, 173, 54, 173, 173, 173, 54	12
EBV_BILF1, HCMV_UL33, HCMV_UL78, HCMV_US27, HCMV_US28, HHV-6A_U12, HHV-6A_U51, HHV-6B_U12, HHV-6B_U51, HHV-7_U12, HHV-7_U51, KSHV_ORF74	185, 235, 295, 223, 225, 134, 203, 185, 203, 185, 203, 185	12		EBV_BILF1, HCMV_UL33, HCMV_UL78, HCMV_US27, HCMV_US28, HHV-6A_U12, HHV-6A_U51, HHV-6B_U12, HHV-6B_U51, HHV-7_U12, HHV-7_U51, KSHV_ORF74	185, 235, 295, 223, 225, 134, 203, 185, 203, 185, 203, 185	12
EBV_BGLF4, HCMV_UL97, HHV-6A_U69, HHV-6B_U69, HHV-7_U69, HSV-1_UL13, HSV-1_US3, HSV-2_UL13, HSV-2_US3, KSHV_ORF36, VZV_ORF47, VZV_ORF66	198, 198, 198, 198, 198, 198, 104, 198, 104, 198, 198, 104	12		EBV_BGLF4, HCMV_UL97, HHV-6A_U69, HHV-6B_U69, HHV-7_U69, HSV-1_UL13, HSV-1_US3, HSV-2_UL13, HSV-2_US3, KSHV_ORF36, VZV_ORF47, VZV_ORF66	198, 198, 198, 198, 198, 198, 104, 198, 104, 198, 198, 104	12
HCMV_UL112-113, HCMV_UL112-113_p34, HCMV_UL112-113_p43, HCMV_UL112-113_p50, HHV-6A_U79_U80, HHV-6B_U79, HHV-7_U79, HSV-1_UL4, HSV-2_UL4, VZV_ORF56	159, 156, 157, 158, 150, 150, 150, 84, 84, 84	10		HCMV_UL112-113, HCMV_UL112-113_p34, HCMV_UL112-113_p43, HCMV_UL112-113_p50, HHV-6A_U79_U80, HHV-6B_U79, HHV-7_U79, HSV-1_UL4, HSV-2_UL4, VZV_ORF56	159, 156, 157, 158, 150, 150, 150, 84, 84, 84	10
EBV_BGLF5, HCMV_UL98, HHV-6A_U70, HHV-6B_U70, HHV-7_U70, HSV-1_UL12, HSV-1_UL12_UL12.5, HSV-2_UL12, KSHV_ORF37, VZV_ORF48	1, 1, 1, 1, 1, 1, 2, 1, 1, 1	10		EBV_BGLF5, HCMV_UL98, HHV-6A_U70, HHV-6B_U70, HHV-7_U70, HSV-1_UL12, HSV-1_UL12_UL12.5, HSV-2_UL12, KSHV_ORF37, VZV_ORF48	1, 1, 1, 1, 1, 1, 2, 1, 1, 1	10
EBV_BBRF3, HCMV_UL100, HHV-6A_U72, HHV-6B_U72, HHV-7_U72, HSV-1_UL10, HSV-2_UL10, KSHV_ORF39, VZV_ORF50	40, 40, 40, 40, 40, 40, 40, 40, 40	9		EBV_BBRF3, HCMV_UL100, HHV-6A_U72, HHV-6B_U72, HHV-7_U72, HSV-1_UL10, HSV-2_UL10, KSHV_ORF39, VZV_ORF50	40, 40, 40, 40, 40, 40, 40, 40, 40	9
EBV_BBRF2, HCMV_UL103, HHV-6A_U75, HHV-6B_U75, HHV-7_U75, HSV-1_UL7, HSV-2_UL7, KSHV_ORF42, VZV_ORF53	14, 14, 14, 14, 14, 14, 14, 14, 14	9		EBV_BBRF2, HCMV_UL103, HHV-6A_U75, HHV-6B_U75, HHV-7_U75, HSV-1_UL7, HSV-2_UL7, KSHV_ORF42, VZV_ORF53	14, 14, 14, 14, 14, 14, 14, 14, 14	9
EBV_BBRF1, HCMV_UL104, HHV-6A_U76, HHV-6B_U76, HHV-7_U76, HSV-1_UL6, HSV-2_UL6, KSHV_ORF43, VZV_ORF54	105, 105, 105, 105, 105, 105, 105, 105, 105	9		EBV_BBRF1, HCMV_UL104, HHV-6A_U76, HHV-6B_U76, HHV-7_U76, HSV-1_UL6, HSV-2_UL6, KSHV_ORF43, VZV_ORF54	105, 105, 105, 105, 105, 105, 105, 105, 105	9
EBV_BBLF4, HCMV_UL105, HHV-6A_U77, HHV-6B_U77, HHV-7_U77, HSV-1_UL5, HSV-2_UL5, KSHV_ORF44, VZV_ORF55	47, 47, 47, 47, 47, 47, 47, 47, 47	9		EBV_BBLF4, HCMV_UL105, HHV-6A_U77, HHV-6B_U77, HHV-7_U77, HSV-1_UL5, HSV-2_UL5, KSHV_ORF44, VZV_ORF55	47, 47, 47, 47, 47, 47, 47, 47, 47	9
EBV_BORF2, HCMV_UL45, HHV-6A_U28, HHV-6B_U28, HHV-7_U28, HSV-1_UL39, HSV-2_UL39, KSHV_ORF61, VZV_ORF19	111, 111, 111, 111, 111, 111, 111, 111, 111	9		EBV_BORF2, HCMV_UL45, HHV-6A_U28, HHV-6B_U28, HHV-7_U28, HSV-1_UL39, HSV-2_UL39, KSHV_ORF61, VZV_ORF19	111, 111, 111, 111, 111, 111, 111, 111, 111	9
EBV_BORF1, HCMV_UL46, HHV-6A_U29, HHV-6B_U29, HHV-7_U29, HSV-1_UL38, HSV-2_UL38, KSHV_ORF62, VZV_ORF20	130, 130, 130, 130, 130, 130, 130, 130, 130	9		EBV_BORF1, HCMV_UL46, HHV-6A_U29, HHV-6B_U29, HHV-7_U29, HSV-1_UL38, HSV-2_UL38, KSHV_ORF62, VZV_ORF20	130, 130, 130, 130, 130, 130, 130, 130, 130	9
EBV_BOLF1, HCMV_UL47, HHV-6A_U30, HHV-6B_U30, HHV-7_U30, HSV-1_UL37, HSV-2_UL37, KSHV_ORF63, VZV_ORF21	60, 60, 60, 60, 60, 60, 60, 60, 60	9		EBV_BOLF1, HCMV_UL47, HHV-6A_U30, HHV-6B_U30, HHV-7_U30, HSV-1_UL37, HSV-2_UL37, KSHV_ORF63, VZV_ORF21	60, 60, 60, 60, 60, 60, 60, 60, 60	9
EBV_BFRF1, HCMV_UL50, HHV-6A_U34, HHV-6B_U34, HHV-7_U34, HSV-1_UL34, HSV-2_UL34, KSHV_ORF67, VZV_ORF24	82, 82, 82, 82, 82, 82, 82, 82, 82	9		EBV_BFRF1, HCMV_UL50, HHV-6A_U34, HHV-6B_U34, HHV-7_U34, HSV-1_UL34, HSV-2_UL34, KSHV_ORF67, VZV_ORF24	82, 82, 82, 82, 82, 82, 82, 82, 82	9
EBV_BFLF1, HCMV_UL52, HHV-6A_U36, HHV-6B_U36, HHV-7_U36, HSV-1_UL32, HSV-2_UL32, KSHV_ORF68, VZV_ORF26	163, 163, 163, 163, 163, 163, 163, 163, 163	9		EBV_BFLF1, HCMV_UL52, HHV-6A_U36, HHV-6B_U36, HHV-7_U36, HSV-1_UL32, HSV-2_UL32, KSHV_ORF68, VZV_ORF26	163, 163, 163, 163, 163, 163, 163, 163, 163	9
EBV_BFLF2, HCMV_UL53, HHV-6A_U37, HHV-6B_U37, HHV-7_U37, HSV-1_UL31, HSV-2_UL31, KSHV_ORF69, VZV_ORF27	81, 81, 81, 81, 81, 81, 81, 81, 81	9		EBV_BFLF2, HCMV_UL53, HHV-6A_U37, HHV-6B_U37, HHV-7_U37, HSV-1_UL31, HSV-2_UL31, KSHV_ORF69, VZV_ORF27	81, 81, 81, 81, 81, 81, 81, 81, 81	9
EBV_BALF4, HCMV_UL55, HHV-6A_U39, HHV-6B_U39, HHV-7_U39, HSV-1_UL27, HSV-2_UL27, KSHV_ORF8, VZV_ORF31	29, 29, 29, 29, 29, 29, 29, 29, 29	9		EBV_BALF4, HCMV_UL55, HHV-6A_U39, HHV-6B_U39, HHV-7_U39, HSV-1_UL27, HSV-2_UL27, KSHV_ORF8, VZV_ORF31	29, 29, 29, 29, 29, 29, 29, 29, 29	9
EBV_BALF3, HCMV_UL56, HHV-6A_U40, HHV-6B_U40, HHV-7_U40, HSV-1_UL28, HSV-2_UL28, KSHV_ORF7, VZV_ORF30	126, 126, 126, 126, 126, 126, 126, 126, 126	9		EBV_BALF3, HCMV_UL56, HHV-6A_U40, HHV-6B_U40, HHV-7_U40, HSV-1_UL28, HSV-2_UL28, KSHV_ORF7, VZV_ORF30	126, 126, 126, 126, 126, 126, 126, 126, 126	9
EBV_BALF2, HCMV_UL57, HHV-6A_U41, HHV-6B_U41, HHV-7_U41, HSV-1_UL29, HSV-2_UL29, KSHV_ORF6, VZV_ORF29	20, 20, 20, 20, 20, 20, 20, 20, 20	9		EBV_BALF2, HCMV_UL57, HHV-6A_U41, HHV-6B_U41, HHV-7_U41, HSV-1_UL29, HSV-2_UL29, KSHV_ORF6, VZV_ORF29	20, 20, 20, 20, 20, 20, 20, 20, 20	9
EBV_BSLF1, HCMV_UL70, HHV-6A_U43, HHV-6B_U43, HHV-7_U43, HSV-1_UL52, HSV-2_UL52, KSHV_ORF56, VZV_ORF6	110, 110, 110, 110, 110, 110, 110, 110, 110	9		EBV_BSLF1, HCMV_UL70, HHV-6A_U43, HHV-6B_U43, HHV-7_U43, HSV-1_UL52, HSV-2_UL52, KSHV_ORF56, VZV_ORF6	110, 110, 110, 110, 110, 110, 110, 110, 110	9
EBV_BXLF2, HCMV_UL75, HHV-6A_U48, HHV-6B_U48, HHV-7_U48, HSV-1_UL22, HSV-2_UL22, KSHV_ORF22, VZV_ORF37	35, 35, 35, 35, 35, 35, 35, 35, 35	9		EBV_BXLF2, HCMV_UL75, HHV-6A_U48, HHV-6B_U48, HHV-7_U48, HSV-1_UL22, HSV-2_UL22, KSHV_ORF22, VZV_ORF37	35, 35, 35, 35, 35, 35, 35, 35, 35	9
EBV_BXRF1, HCMV_UL76, HHV-6A_U49, HHV-6B_U49, HHV-7_U49, HSV-1_UL24, HSV-2_UL24, KSHV_ORF20, VZV_ORF35	161, 161, 161, 161, 161, 161, 161, 161, 161	9		EBV_BXRF1, HCMV_UL76, HHV-6A_U49, HHV-6B_U49, HHV-7_U49, HSV-1_UL24, HSV-2_UL24, KSHV_ORF20, VZV_ORF35	161, 161, 161, 161, 161, 161, 161, 161, 161	9
EBV_BVRF1, HCMV_UL77, HHV-6A_U50, HHV-6B_U50, HHV-7_U50, HSV-1_UL25, HSV-2_UL25, KSHV_ORF19, VZV_ORF34	18, 18, 18, 18, 18, 18, 18, 18, 18	9		EBV_BVRF1, HCMV_UL77, HHV-6A_U50, HHV-6B_U50, HHV-7_U50, HSV-1_UL25, HSV-2_UL25, KSHV_ORF19, VZV_ORF34	18, 18, 18, 18, 18, 18, 18, 18, 18	9
EBV_BVRF2, HCMV_UL80, HHV-6A_U53, HHV-6B_U53, HHV-7_U53, HSV-1_UL26, HSV-2_UL26, KSHV_ORF17, VZV_ORF33	116, 116, 116, 116, 116, 116, 116, 116, 116	9		EBV_BVRF2, HCMV_UL80, HHV-6A_U53, HHV-6B_U53, HHV-7_U53, HSV-1_UL26, HSV-2_UL26, KSHV_ORF17, VZV_ORF33	116, 116, 116, 116, 116, 116, 116, 116, 116	9
EBV_BDLF1, HCMV_UL85, HHV-6A_U56, HHV-6B_U56, HHV-7_U56, HSV-1_UL18, HSV-2_UL18, KSHV_ORF26, VZV_ORF41	131, 131, 131, 131, 131, 131, 131, 131, 131	9		EBV_BDLF1, HCMV_UL85, HHV-6A_U56, HHV-6B_U56, HHV-7_U56, HSV-1_UL18, HSV-2_UL18, KSHV_ORF26, VZV_ORF41	131, 131, 131, 131, 131, 131, 131, 131, 131	9
EBV_BcLF1, HCMV_UL86, HHV-6A_U57, HHV-6B_U57, HHV-7_U57, HSV-1_UL19, HSV-2_UL19, KSHV_ORF25, VZV_ORF40	77, 77, 77, 77, 77, 77, 77, 77, 77	9		EBV_BcLF1, HCMV_UL86, HHV-6A_U57, HHV-6B_U57, HHV-7_U57, HSV-1_UL19, HSV-2_UL19, KSHV_ORF25, VZV_ORF40	77, 77, 77, 77, 77, 77, 77, 77, 77	9
EBV_BTRF1, HCMV_UL88, HHV-6A_U59, HHV-6B_U59, HHV-7_U59, HSV-1_UL21, HSV-2_UL21, KSHV_ORF23, VZV_ORF38	122, 122, 122, 122, 122, 122, 122, 122, 122	9		EBV_BTRF1, HCMV_UL88, HHV-6A_U59, HHV-6B_U59, HHV-7_U59, HSV-1_UL21, HSV-2_UL21, KSHV_ORF23, VZV_ORF38	122, 122, 122, 122, 122, 122, 122, 122, 122	9
EBV_BGRF1-BDRF1, HCMV_UL89, HHV-6A_U60, HHV-6B_U66, HHV-7_U60, HSV-1_UL15, HSV-2_UL15, KSHV_ORF29, VZV_ORF42	128, 128, 128, 128, 128, 128, 128, 128, 128	9		EBV_BGRF1-BDRF1, HCMV_UL89, HHV-6A_U60, HHV-6B_U66, HHV-7_U60, HSV-1_UL15, HSV-2_UL15, KSHV_ORF29, VZV_ORF42	128, 128, 128, 128, 128, 128, 128, 128, 128	9
EBV_BGLF2, HCMV_UL94, HHV-6A_U65, HHV-6B_U65, HHV-7_U65, HSV-1_UL16, HSV-2_UL16, KSHV_ORF33, VZV_ORF44	15, 15, 15, 15, 15, 15, 15, 15, 15	9		EBV_BGLF2, HCMV_UL94, HHV-6A_U65, HHV-6B_U65, HHV-7_U65, HSV-1_UL16, HSV-2_UL16, KSHV_ORF33, VZV_ORF44	15, 15, 15, 15, 15, 15, 15, 15, 15	9
EBV_BSLF2, HCMV_UL69, HHV-6A_U42, HHV-6B_U42, HHV-7_U42, HSV-1_UL54, HSV-2_UL54, KSHV_ORF57, VZV_ORF4	52, 52, 52, 52, 52, 52, 52, 52, 52	9		EBV_BSLF2, HCMV_UL69, HHV-6A_U42, HHV-6B_U42, HHV-7_U42, HSV-1_UL54, HSV-2_UL54, KSHV_ORF57, VZV_ORF4	52, 52, 52, 52, 52, 52, 52, 52, 52	9
EBV_BGLF1, HCMV_UL93, HHV-6A_U64, HHV-6B_U64, HHV-7_U64, HSV-1_UL17, HSV-2_UL17, KSHV_ORF32, VZV_ORF43	17, 17, 17, 17, 17, 17, 17, 17, 17	9		EBV_BGLF1, HCMV_UL93, HHV-6A_U64, HHV-6B_U64, HHV-7_U64, HSV-1_UL17, HSV-2_UL17, KSHV_ORF32, VZV_ORF43	17, 17, 17, 17, 17, 17, 17, 17, 17	9
EBV_BPLF1, HCMV_UL48, HHV-6A_U31, HHV-6B_U31, HHV-7_U31, HSV-1_UL36, KSHV_ORF64, VZV_ORF22	70, 70, 70, 70, 70, 70, 70, 70	8		EBV_BPLF1, HCMV_UL48, HHV-6A_U31, HHV-6B_U31, HHV-7_U31, HSV-1_UL36, KSHV_ORF64, VZV_ORF22	70, 70, 70, 70, 70, 70, 70, 70	8
EBV_BMRF1, HHV-6A_U27, HHV-6B_U27, HHV-7_U27, HSV-1_UL42, HSV-2_UL42, KSHV_ORF59, VZV_ORF16	197, 197, 197, 197, 197, 197, 197, 197	8		EBV_BMRF1, HHV-6A_U27, HHV-6B_U27, HHV-7_U27, HSV-1_UL42, HSV-2_UL42, KSHV_ORF59, VZV_ORF16	197, 197, 197, 197, 197, 197, 197, 197	8
HCMV_US12, HCMV_US13, HCMV_US14, HCMV_US17, HCMV_US18, HCMV_US19, HCMV_US20	341, 254, 255, 300, 316, 317, 257	7		HCMV_US12, HCMV_US13, HCMV_US14, HCMV_US17, HCMV_US18, HCMV_US19, HCMV_US20	341, 254, 255, 300, 316, 317, 257	7
EBV_BSRF1, HCMV_UL71, HHV-6B_U44, HHV-7_U44, HSV-1_UL51, KSHV_ORF55, VZV_ORF7	125, 125, 125, 125, 125, 125, 125	7		EBV_BSRF1, HCMV_UL71, HHV-6B_U44, HHV-7_U44, HSV-1_UL51, KSHV_ORF55, VZV_ORF7	125, 125, 125, 125, 125, 125, 125	7
EBV_BFRF2, HCMV_UL49, HHV-6A_U33, HHV-6B_U33, HHV-7_U33, KSHV_ORF66	165, 165, 165, 165, 165, 165	6		EBV_BFRF2, HCMV_UL49, HHV-6A_U33, HHV-6B_U33, HHV-7_U33, KSHV_ORF66	165, 165, 165, 165, 165, 165	6
EBV_BVLF1, HCMV_UL79, HHV-6A_U52, HHV-6B_U52, HHV-7_U52, KSHV_ORF18	167, 167, 167, 167, 167, 167	6		EBV_BVLF1, HCMV_UL79, HHV-6A_U52, HHV-6B_U52, HHV-7_U52, KSHV_ORF18	167, 167, 167, 167, 167, 167	6
EBV_BcRF1-UL87, HCMV_UL87, HHV-6A_U58, HHV-6B_U58, HHV-7_U58, KSHV_ORF24	168, 168, 168, 168, 168, 168	6		EBV_BcRF1-UL87, HCMV_UL87, HHV-6A_U58, HHV-6B_U58, HHV-7_U58, KSHV_ORF24	168, 168, 168, 168, 168, 168	6
EBV_BDLF4, HCMV_UL92, HHV-6A_U63, HHV-6B_U63, HHV-7_U63, KSHV_ORF31	170, 170, 170, 170, 170, 170	6		EBV_BDLF4, HCMV_UL92, HHV-6A_U63, HHV-6B_U63, HHV-7_U63, KSHV_ORF31	170, 170, 170, 170, 170, 170	6
EBV_BGLF3, HCMV_UL95, HHV-6A_U67, HHV-6B_U67, HHV-7_U67, KSHV_ORF34	171, 171, 171, 171, 171, 171	6		EBV_BGLF3, HCMV_UL95, HHV-6A_U67, HHV-6B_U67, HHV-7_U67, KSHV_ORF34	171, 171, 171, 171, 171, 171	6
HHV-6A_U73, HHV-6B_U73, HHV-7_U73, HSV-1_UL9, HSV-2_UL9, VZV_ORF51	85, 85, 85, 85, 85, 85	6		HHV-6A_U73, HHV-6B_U73, HHV-7_U73, HSV-1_UL9, HSV-2_UL9, VZV_ORF51	85, 85, 85, 85, 85, 85	6
EBV_BXLF1, HSV-1_UL23, HSV-2_UL23, KSHV_ORF21, VZV_ORF36	63, 63, 63, 63, 63	5		EBV_BXLF1, HSV-1_UL23, HSV-2_UL23, KSHV_ORF21, VZV_ORF36	63, 63, 63, 63, 63	5
EBV_BaRF1-RIR2, HSV-1_UL40, HSV-2_UL40, KSHV_ORF60, VZV_ORF18	112, 112, 112, 112, 112	5		EBV_BaRF1-RIR2, HSV-1_UL40, HSV-2_UL40, KSHV_ORF60, VZV_ORF18	112, 112, 112, 112, 112	5
EBV_BGLF3.5, HSV-1_UL14, HSV-2_UL14, KSHV_ORF35, VZV_ORF46	94, 121, 121, 94, 121	5		EBV_BGLF3.5, HCMV_UL96, HHV-6A_U68, HHV-6B_U68, HHV-7_U68, HSV-1_UL14, HSV-2_UL14, KSHV_ORF35, VZV_ORF46	94, 297, 172, 172, 172, 121, 121, 94, 121	9
HCMV_UL96, HHV-6A_U68, HHV-6B_U68, HHV-7_U68	297, 172, 172, 172	4
HCMV_UL48A, HHV-6A_U32, HHV-6B_U32, HHV-7_U32	118, 118, 118, 118	4		HCMV_UL48A, HHV-6A_U32, HHV-6B_U32, HHV-7_U32	118, 118, 118, 118	4
KSHV_K10.1, KSHV_K10.2, KSHV_K11.1, KSHV_K9	193, 192, 191, 190	4		KSHV_K10.1, KSHV_K10.2, KSHV_K11.1, KSHV_K9	193, 192, 191, 190	4
EBV_BMRF2, HSV-1_UL43, KSHV_ORF58, VZV_ORF15	101, 76, 101, 76	4		EBV_BMRF2, HSV-1_UL43, KSHV_ORF58, VZV_ORF15	101, 76, 101, 76	4
HHV-6A_U62, HHV-6B_U62, HHV-7_U62	169, 169, 169	3		HCMV_UL91, HHV-6A_U62, HHV-6B_U62, HHV-7_U62	169, 169, 169, 169	4
				EBV_BALF1, EBV_BHRF1, KSHV_ORF16	216, 27, 3	3
HCMV_UL115, HHV-6A_U82, HHV-7_U82	39, 39, 39	3		HCMV_UL115, HHV-6A_U82, HHV-7_U82	39, 39, 39	3
HSV-1_US1, HSV-1_US1_US1.5, HSV-2_US1	50, 51, 50	3		HSV-1_US1, HSV-1_US1_US1.5, HSV-2_US1	50, 51, 50	3
HSV-1_UL1, HSV-2_UL1, VZV_ORF60	39, 39, 39	3		HSV-1_UL1, HSV-2_UL1, VZV_ORF60	39, 39, 39	3
HSV-1_UL20, HSV-2_UL20, VZV_ORF39	160, 160, 160	3		HSV-1_UL20, HSV-2_UL20, VZV_ORF39	160, 160, 160	3
HSV-1_UL33, HSV-2_UL33, VZV_ORF25	127, 127, 127	3		HSV-1_UL33, HSV-2_UL33, VZV_ORF25	127, 127, 127	3
HSV-1_UL35, HSV-2_UL35, VZV_ORF23	118, 118, 118	3		HSV-1_UL35, HSV-2_UL35, VZV_ORF23	118, 118, 118	3
HSV-1_UL41, HSV-2_UL41, VZV_ORF17	119, 119, 119	3		HSV-1_UL41, HSV-2_UL41, VZV_ORF17	119, 119, 119	3
HSV-1_UL46, HSV-2_UL46, VZV_ORF12	120, 120, 120	3		HSV-1_UL46, HSV-2_UL46, VZV_ORF12	120, 120, 120	3
HSV-1_UL47, HSV-2_UL47, VZV_ORF11	123, 123, 123	3		HSV-1_UL47, HSV-2_UL47, VZV_ORF11	123, 123, 123	3
HSV-1_UL48, HSV-2_UL48, VZV_ORF10	195, 195, 195	3		HSV-1_UL48, HSV-2_UL48, VZV_ORF10	195, 195, 195	3
HSV-1_UL49, HSV-2_UL49, VZV_ORF9	196, 196, 196	3		HSV-1_UL49, HSV-2_UL49, VZV_ORF9	196, 196, 196	3
HSV-1_UL53, HSV-2_UL53, VZV_ORF5	38, 38, 38	3		HSV-1_UL53, HSV-2_UL53, VZV_ORF5	38, 38, 38	3
HSV-1_UL55, HSV-2_UL55, VZV_ORF3	124, 124, 124	3		HSV-1_UL55, HSV-2_UL55, VZV_ORF3	124, 124, 124	3
HSV-1_US10, HSV-2_US10, VZV_ORF64	175, 175, 175	3		HSV-1_US10, HSV-2_US10, VZV_ORF64	175, 175, 175	3
HSV-1_US2, HSV-2_US2, KSHV_ORF2	174, 174, 26	3		HSV-1_US2, HSV-2_US2, KSHV_ORF2	174, 174, 26	3
KSHV_K4, KSHV_K4.1, KSHV_K6	194, 179, 265	3		KSHV_K4, KSHV_K4.1, KSHV_K6	194, 179, 265	3
EBV_LMP2, EBV_LMP2_LMP2B	68, 69	2		EBV_LMP2, EBV_LMP2_LMP2B	68, 69	2
EBV_BCRF1-IL10H, HCMV_UL111A	59, 59	2		EBV_BCRF1-IL10H, HCMV_UL111A	59, 59	2
HCMV_US15, HCMV_US16	256, 299	2		HCMV_US15, HCMV_US16	256, 299	2
HCMV_US1, HCMV_US32	298, 303	2		HCMV_US1, HCMV_US32	298, 303	2
HHV-6A_U24, HHV-6B_U24	145, 145	2		HHV-6A_U24, HHV-6B_U24	145, 145	2
HHV-6A_U24A, HHV-6B_U24A	146, 146	2		HHV-6A_U24A, HHV-6B_U24A	146, 146	2
HHV-6A_U94, HHV-6B_U94	210, 210	2		HHV-6A_U94, HHV-6B_U94	210, 210	2
HSV-1_UL45, HSV-2_UL45	28, 28	2		HSV-1_UL45, HSV-2_UL45	28, 28	2
HSV-1_UL49A, HSV-2_UL49A	41, 41	2		HSV-1_UL49A, HSV-2_UL49A	41, 41	2
HSV-1_US5, HSV-2_US5	37, 37	2		HSV-1_US5, HSV-2_US5	37, 37	2
HSV-1_US9, HSV-2_US9	177, 177	2		HSV-1_US9, HSV-2_US9	177, 177	2
KSHV_K3, KSHV_K5	78, 79	2		KSHV_K3, KSHV_K5	78, 79	2
EBV_BDLF2, KSHV_ORF27	91, 91	2
EBV_BRLF1, KSHV_ORF50	98, 98	2		EBV_BRLF1, KSHV_ORF50	98, 98	2
EBV_BLRF2, KSHV_ORF52	99, 99	2		EBV_BLRF2, KSHV_ORF52	99, 99	2
EBV_BFRF3, KSHV_ORF65	118, 118	2		EBV_BFRF3, KSHV_ORF65	118, 118	2
EBV_BNRF1, KSHV_ORF75	80, 80	2		EBV_BNRF1, KSHV_ORF75	80, 80	2
KSHV_ORF70, VZV_ORF13	132, 132	2		KSHV_ORF70, VZV_ORF13	132, 132	2

## Sheet: Sheet9
Herpes-Herpes with Foldseek: full length protein				Herpes-Herpes with Foldseek: full length protein
Proteins	Homology chart row	# Proteins		Proteins	Homology chart row	# Proteins
EBV_BARF1, EBV_BILF2, EBV_BLLF1_GP220, HCMV_RL11, HCMV_RL12, HCMV_RL13, HCMV_RL6, HCMV_UL1, HCMV_UL10, HCMV_UL11, HCMV_UL119-118, HCMV_UL14, HCMV_UL141, HCMV_UL142, HCMV_UL148, HCMV_UL18, HCMV_UL37, HCMV_UL37_pUL37m, HCMV_UL4, HCMV_UL6, HCMV_UL7, HCMV_UL8, HCMV_UL9, HCMV_US11, HCMV_US2, HCMV_US3, HCMV_US8, HCMV_US9, HHV-6A_U18, HHV-6A_U85, HHV-6B_U18, HHV-6B_U85, HHV-7_U18, HHV-7_U21, HHV-7_U85, …	306, 232, 44, 236, 324, 249, 322, 233, 326, 271, 349, 330, 280, 238, 252, 240, 182, 183, 222, 339, 217, 241, 242, 244, 347, 245, 247, 248, 139, 102, 139, 102, 139, 142, 102, 30, 31, 32, 36, 33, 30, 34, 32, 36, 33, 67, 102, 30, 36, 33	50		EBV_BARF1, EBV_BILF2, HCMV_RL11, HCMV_RL12, HCMV_RL13, HCMV_RL6, HCMV_UL1, HCMV_UL10, HCMV_UL11, HCMV_UL119-118, HCMV_UL121, HCMV_UL14, HCMV_UL141, HCMV_UL142, HCMV_UL148, HCMV_UL18, HCMV_UL37, HCMV_UL37_pUL37m, HCMV_UL4, HCMV_UL6, HCMV_UL7, HCMV_UL8, HCMV_UL9, HCMV_US11, HCMV_US2, HCMV_US3, HCMV_US8, HCMV_US9, HHV-6A_U18, HHV-6A_U85, HHV-6B_U18, HHV-6B_U85, HHV-7_U18, HHV-7_U21, HHV-7_U85, HSV-1…	306, 232, 236, 324, 249, 322, 233, 326, 271, 349, 251, 330, 280, 238, 252, 240, 182, 183, 222, 339, 217, 241, 242, 244, 347, 245, 247, 248, 139, 102, 139, 102, 139, 142, 102, 30, 31, 32, 36, 33, 30, 34, 32, 36, 33, 67, 102, 30, 36, 33	50
HCMV_IRS1, HCMV_TRS1, HCMV_UL23, HCMV_UL24, HCMV_UL26, HCMV_UL26_UL26.21, HCMV_UL27, HCMV_UL29, HCMV_UL36, HCMV_UL38, HCMV_UL43, HCMV_US22, HCMV_US23, HCMV_US24, HCMV_US26, HHV-6A_DR6, HHV-6A_U17, HHV-6A_U19, HHV-6A_U2, HHV-6A_U25, HHV-6A_U3, HHV-6A_U4, HHV-6A_U7, HHV-6A_U95, HHV-6B_DR6, HHV-6B_U17, HHV-6B_U19, HHV-6B_U2, HHV-6B_U25, HHV-6B_U3, HHV-6B_U4, HHV-6B_U7, HHV-6B_U8, HHV-6B_U95, HHV-7_D…	261, 129, 307, 196, 308, 309, 288, 289, 186, 164, 312, 313, 301, 314, 302, 24, 138, 164, 140, 199, 201, 202, 206, 155, 24, 138, 164, 140, 199, 201, 202, 206, 207, 155, 22, 24, 138, 164, 140, 199, 201, 202, 206, 155, 90	45		EBV_BRRF1, HCMV_IRS1, HCMV_TRS1, HCMV_UL23, HCMV_UL24, HCMV_UL25, HCMV_UL26, HCMV_UL26_UL26.21, HCMV_UL27, HCMV_UL29, HCMV_UL32, HCMV_UL35, HCMV_UL36, HCMV_UL38, HCMV_UL43, HCMV_US22, HCMV_US23, HCMV_US24, HCMV_US26, HHV-6A_DR6, HHV-6A_U11, HHV-6A_U14, HHV-6A_U17, HHV-6A_U19, HHV-6A_U2, HHV-6A_U25, HHV-6A_U3, HHV-6A_U4, HHV-6A_U7, HHV-6A_U95, HHV-6B_DR6, HHV-6B_U11, HHV-6B_U14, HHV-6B_U19, HHV-6B…	97, 261, 129, 307, 196, 109, 308, 309, 288, 289, 106, 310, 186, 164, 312, 313, 301, 314, 302, 24, 103, 109, 138, 164, 140, 199, 201, 202, 206, 155, 24, 103, 109, 164, 140, 199, 201, 202, 206, 207, 155, 22, 24, 103, 109, 138, 164, 140, 199, 201, 202, 206, 155, 97, 90	55
HCMV_UL25, HCMV_UL32, HCMV_UL35, HHV-6A_U11, HHV-6A_U14, HHV-6B_U11, HHV-6B_U14, HHV-7_U11, HHV-7_U14, KSHV_ORF48	109, 106, 310, 103, 109, 103, 109, 103, 109, 96	10
EBV_BRRF1, KSHV_ORF49	97, 97	2
EBV_BLLF3, EBV_LF1, EBV_LF2, HCMV_UL31, HCMV_UL72, HCMV_UL82, HCMV_UL83, HCMV_UL84, HHV-6A_U10, HHV-6A_U45, HHV-6A_U54, HHV-6A_U55, HHV-6B_U10, HHV-6B_U45, HHV-6B_U54, HHV-6B_U55, HHV-7_U10, HHV-7_U45, HHV-7_U54, HHV-7_U55B, HSV-1_UL50, HSV-2_UL50, KSHV_ORF10, KSHV_ORF11, KSHV_ORF54, VZV_ORF8	25, 65, 66, 290, 25, 108, 107, 296, 133, 25, 204, 205, 133, 25, 204, 205, 133, 25, 204, 354, 25, 25, 88, 89, 25, 25	26		EBV_BLLF3, EBV_LF1, EBV_LF2, HCMV_UL31, HCMV_UL72, HCMV_UL82, HCMV_UL83, HCMV_UL84, HHV-6A_U10, HHV-6A_U45, HHV-6A_U54, HHV-6A_U55, HHV-6B_U10, HHV-6B_U45, HHV-6B_U54, HHV-6B_U55, HHV-7_U10, HHV-7_U45, HHV-7_U54, HHV-7_U55B, HSV-1_UL50, HSV-2_UL50, KSHV_ORF10, KSHV_ORF11, KSHV_ORF54, VZV_ORF8	25, 65, 66, 290, 25, 108, 107, 296, 133, 25, 204, 205, 133, 25, 204, 205, 133, 25, 204, 354, 25, 25, 88, 89, 25, 25	26
EBV_BALF5, EBV_BBLF2, HCMV_UL102, HCMV_UL54, HHV-6A_U38, HHV-6A_U74, HHV-6B_U38, HHV-6B_U74, HHV-7_U38, HHV-7_U74, HSV-1_UL30, HSV-1_UL8, HSV-2_UL30, HSV-2_UL8, KSHV_ORF40, KSHV_ORF9, VZV_ORF28, VZV_ORF52	21, 48, 48, 21, 21, 48, 21, 48, 21, 48, 21, 48, 21, 48, 48, 21, 21, 48	18		EBV_BALF5, EBV_BBLF2, HCMV_UL102, HCMV_UL54, HHV-6A_U38, HHV-6A_U74, HHV-6B_U38, HHV-6B_U74, HHV-7_U38, HHV-7_U74, HSV-1_UL30, HSV-1_UL8, HSV-2_UL30, HSV-2_UL8, KSHV_ORF40, KSHV_ORF9, VZV_ORF28, VZV_ORF52	21, 48, 48, 21, 21, 48, 21, 48, 21, 48, 21, 48, 21, 48, 48, 21, 21, 48	18
EBV_EBNA1, HCMV_UL117, HCMV_UL117_UL117.5, HCMV_UL122, HCMV_UL123, HHV-6A_U84, HHV-6A_U86, HHV-6A_U90_U87U86, HHV-6B_U84, HHV-6B_U90_U86, HHV-7_U84, HHV-7_U86, HSV-1_UL3, HSV-2_UL3, KSHV_ORF73, VZV_ORF58	226, 272, 273, 188, 187, 208, 57, 152, 208, 57, 208, 151, 83, 83, 64, 83	16		EBV_EBNA1, HCMV_UL117, HCMV_UL117_UL117.5, HCMV_UL122, HCMV_UL123, HHV-6A_U84, HHV-6A_U86, HHV-6A_U90_U87U86, HHV-6B_U84, HHV-6B_U90_U86, HHV-7_U84, HHV-7_U86, HSV-1_UL3, HSV-2_UL3, KSHV_ORF73, VZV_ORF58	226, 272, 273, 188, 187, 208, 57, 152, 208, 57, 208, 151, 83, 83, 64, 83	16
EBV_BGRF1-BDRF1, HCMV_UL89, HHV-6A_U60, HHV-6B_U66, HHV-7_U60, HSV-1_UL15, HSV-2_UL15, KSHV_ORF29, VZV_ORF42	128, 128, 128, 128, 128, 128, 128, 128, 128	9		EBV_BGRF1-BDRF1, HCMV_UL89, HHV-6A_U60, HHV-6A_U73, HHV-6B_U66, HHV-6B_U73, HHV-7_U60, HHV-7_U73, HSV-1_UL15, HSV-1_UL9, HSV-2_UL15, HSV-2_UL9, KSHV_ORF29, VZV_ORF42, VZV_ORF51	128, 128, 128, 85, 128, 85, 128, 85, 128, 85, 128, 85, 128, 128, 85	15
EBV_BKRF3, HCMV_UL114, HHV-6A_U81, HHV-6B_U81, HHV-7_U81, HSV-1_RS1, HSV-1_UL2, HSV-2_RS1, HSV-2_UL2, KSHV_ORF46, VZV_ORF59, VZV_ORF62	173, 173, 173, 173, 173, 54, 173, 54, 173, 173, 173, 54	12		EBV_BKRF3, HCMV_UL114, HHV-6A_U81, HHV-6B_U81, HHV-7_U81, HSV-1_RS1, HSV-1_UL2, HSV-2_RS1, HSV-2_UL2, KSHV_ORF46, VZV_ORF59, VZV_ORF62	173, 173, 173, 173, 173, 54, 173, 54, 173, 173, 173, 54	12
EBV_BILF1, HCMV_UL33, HCMV_UL78, HCMV_US27, HCMV_US28, HHV-6A_U12, HHV-6A_U51, HHV-6B_U12, HHV-6B_U51, HHV-7_U12, HHV-7_U51, KSHV_ORF74	185, 235, 295, 223, 225, 134, 203, 185, 203, 185, 203, 185	12		EBV_BILF1, HCMV_UL33, HCMV_UL78, HCMV_US27, HCMV_US28, HHV-6A_U12, HHV-6A_U51, HHV-6B_U12, HHV-6B_U51, HHV-7_U12, HHV-7_U51, KSHV_ORF74	185, 235, 295, 223, 225, 134, 203, 185, 203, 185, 203, 185	12
EBV_BGLF4, HCMV_UL97, HHV-6A_U69, HHV-6B_U69, HHV-7_U69, HSV-1_UL13, HSV-1_US3, HSV-2_UL13, HSV-2_US3, KSHV_ORF36, VZV_ORF47, VZV_ORF66	198, 198, 198, 198, 198, 198, 104, 198, 104, 198, 198, 104	12		EBV_BGLF4, HCMV_UL97, HHV-6A_U69, HHV-6B_U69, HHV-7_U69, HSV-1_UL13, HSV-1_US3, HSV-2_UL13, HSV-2_US3, KSHV_ORF36, VZV_ORF47, VZV_ORF66	198, 198, 198, 198, 198, 198, 104, 198, 104, 198, 198, 104	12
HCMV_UL112-113, HCMV_UL112-113_p34, HCMV_UL112-113_p43, HCMV_UL112-113_p50, HHV-6A_U79_UL80, HHV-6B_U79, HHV-7_U79, HSV-1_UL4, HSV-2_UL4, VZV_ORF56	159, 156, 157, 158, 150, 150, 150, 84, 84, 84	10		HCMV_UL112-113, HCMV_UL112-113_p34, HCMV_UL112-113_p43, HCMV_UL112-113_p50, HHV-6A_U79_UL80, HHV-6B_U79, HHV-7_U79, HSV-1_UL4, HSV-2_UL4, VZV_ORF56	159, 156, 157, 158, 150, 150, 150, 84, 84, 84	10
EBV_BGLF5, HCMV_UL98, HHV-6A_U70, HHV-6B_U70, HHV-7_U70, HSV-1_UL12, HSV-1_UL12_UL12.5, HSV-2_UL12, KSHV_ORF37, VZV_ORF48	1, 1, 1, 1, 1, 1, 2, 1, 1, 1	10		EBV_BGLF5, HCMV_UL98, HHV-6A_U70, HHV-6B_U70, HHV-7_U70, HSV-1_UL12, HSV-1_UL12_UL12.5, HSV-2_UL12, KSHV_ORF37, VZV_ORF48	1, 1, 1, 1, 1, 1, 2, 1, 1, 1	10
EBV_BBRF3, HCMV_UL100, HHV-6A_U72, HHV-6B_U72, HHV-7_U72, HSV-1_UL10, HSV-2_UL10, KSHV_ORF39, VZV_ORF50	40, 40, 40, 40, 40, 40, 40, 40, 40	9		EBV_BBRF3, HCMV_UL100, HHV-6A_U72, HHV-6B_U72, HHV-7_U72, HSV-1_UL10, HSV-2_UL10, KSHV_ORF39, VZV_ORF50	40, 40, 40, 40, 40, 40, 40, 40, 40	9
EBV_BBRF2, HCMV_UL103, HHV-6A_U75, HHV-6B_U75, HHV-7_U75, HSV-1_UL7, HSV-2_UL7, KSHV_ORF42, VZV_ORF53	14, 14, 14, 14, 14, 14, 14, 14, 14	9		EBV_BBRF2, HCMV_UL103, HHV-6A_U75, HHV-6B_U75, HHV-7_U75, HSV-1_UL7, HSV-2_UL7, KSHV_ORF42, VZV_ORF53	14, 14, 14, 14, 14, 14, 14, 14, 14	9
EBV_BBRF1, HCMV_UL104, HHV-6A_U76, HHV-6B_U76, HHV-7_U76, HSV-1_UL6, HSV-2_UL6, KSHV_ORF43, VZV_ORF54	105, 105, 105, 105, 105, 105, 105, 105, 105	9		EBV_BBRF1, HCMV_UL104, HHV-6A_U76, HHV-6B_U76, HHV-7_U76, HSV-1_UL6, HSV-2_UL6, KSHV_ORF43, VZV_ORF54	105, 105, 105, 105, 105, 105, 105, 105, 105	9
EBV_BBLF4, HCMV_UL105, HHV-6A_U77, HHV-6B_U77, HHV-7_U77, HSV-1_UL5, HSV-2_UL5, KSHV_ORF44, VZV_ORF55	47, 47, 47, 47, 47, 47, 47, 47, 47	9		EBV_BBLF4, HCMV_UL105, HHV-6A_U77, HHV-6B_U77, HHV-7_U77, HSV-1_UL5, HSV-2_UL5, KSHV_ORF44, VZV_ORF55	47, 47, 47, 47, 47, 47, 47, 47, 47	9
EBV_BORF2, HCMV_UL45, HHV-6A_U28, HHV-6B_U28, HHV-7_U28, HSV-1_UL39, HSV-2_UL39, KSHV_ORF61, VZV_ORF19	111, 111, 111, 111, 111, 111, 111, 111, 111	9		EBV_BORF2, HCMV_UL45, HHV-6A_U28, HHV-6B_U28, HHV-7_U28, HSV-1_UL39, HSV-2_UL39, KSHV_ORF61, VZV_ORF19	111, 111, 111, 111, 111, 111, 111, 111, 111	9
EBV_BORF1, HCMV_UL46, HHV-6A_U29, HHV-6B_U29, HHV-7_U29, HSV-1_UL38, HSV-2_UL38, KSHV_ORF62, VZV_ORF20	130, 130, 130, 130, 130, 130, 130, 130, 130	9		EBV_BORF1, HCMV_UL46, HHV-6A_U29, HHV-6B_U29, HHV-7_U29, HSV-1_UL38, HSV-2_UL38, KSHV_ORF62, VZV_ORF20	130, 130, 130, 130, 130, 130, 130, 130, 130	9
EBV_BOLF1, HCMV_UL47, HHV-6A_U30, HHV-6B_U30, HHV-7_U30, HSV-1_UL37, HSV-2_UL37, KSHV_ORF63, VZV_ORF21	60, 60, 60, 60, 60, 60, 60, 60, 60	9		EBV_BOLF1, HCMV_UL47, HHV-6A_U30, HHV-6B_U30, HHV-7_U30, HSV-1_UL37, HSV-2_UL37, KSHV_ORF63, VZV_ORF21	60, 60, 60, 60, 60, 60, 60, 60, 60	9
EBV_BFRF1, HCMV_UL50, HHV-6A_U34, HHV-6B_U34, HHV-7_U34, HSV-1_UL34, HSV-2_UL34, KSHV_ORF67, VZV_ORF24	82, 82, 82, 82, 82, 82, 82, 82, 82	9		EBV_BFRF1, HCMV_UL50, HHV-6A_U34, HHV-6B_U34, HHV-7_U34, HSV-1_UL34, HSV-2_UL34, KSHV_ORF67, VZV_ORF24	82, 82, 82, 82, 82, 82, 82, 82, 82	9
EBV_BFLF1, HCMV_UL52, HHV-6A_U36, HHV-6B_U36, HHV-7_U36, HSV-1_UL32, HSV-2_UL32, KSHV_ORF68, VZV_ORF26	163, 163, 163, 163, 163, 163, 163, 163, 163	9		EBV_BFLF1, HCMV_UL52, HHV-6A_U36, HHV-6B_U36, HHV-7_U36, HSV-1_UL32, HSV-2_UL32, KSHV_ORF68, VZV_ORF26	163, 163, 163, 163, 163, 163, 163, 163, 163	9
EBV_BFLF2, HCMV_UL53, HHV-6A_U37, HHV-6B_U37, HHV-7_U37, HSV-1_UL31, HSV-2_UL31, KSHV_ORF69, VZV_ORF27	81, 81, 81, 81, 81, 81, 81, 81, 81	9		EBV_BFLF2, HCMV_UL53, HHV-6A_U37, HHV-6B_U37, HHV-7_U37, HSV-1_UL31, HSV-2_UL31, KSHV_ORF69, VZV_ORF27	81, 81, 81, 81, 81, 81, 81, 81, 81	9
EBV_BALF4, HCMV_UL55, HHV-6A_U39, HHV-6B_U39, HHV-7_U39, HSV-1_UL27, HSV-2_UL27, KSHV_ORF8, VZV_ORF31	29, 29, 29, 29, 29, 29, 29, 29, 29	9		EBV_BALF4, HCMV_UL55, HHV-6A_U39, HHV-6B_U39, HHV-7_U39, HSV-1_UL27, HSV-2_UL27, KSHV_ORF8, VZV_ORF31	29, 29, 29, 29, 29, 29, 29, 29, 29	9
EBV_BALF3, HCMV_UL56, HHV-6A_U40, HHV-6B_U40, HHV-7_U40, HSV-1_UL28, HSV-2_UL28, KSHV_ORF7, VZV_ORF30	126, 126, 126, 126, 126, 126, 126, 126, 126	9		EBV_BALF3, HCMV_UL56, HHV-6A_U40, HHV-6B_U40, HHV-7_U40, HSV-1_UL28, HSV-2_UL28, KSHV_ORF7, VZV_ORF30	126, 126, 126, 126, 126, 126, 126, 126, 126	9
EBV_BALF2, HCMV_UL57, HHV-6A_U41, HHV-6B_U41, HHV-7_U41, HSV-1_UL29, HSV-2_UL29, KSHV_ORF6, VZV_ORF29	20, 20, 20, 20, 20, 20, 20, 20, 20	9		EBV_BALF2, HCMV_UL57, HHV-6A_U41, HHV-6B_U41, HHV-7_U41, HSV-1_UL29, HSV-2_UL29, KSHV_ORF6, VZV_ORF29	20, 20, 20, 20, 20, 20, 20, 20, 20	9
EBV_BSLF1, HCMV_UL70, HHV-6A_U43, HHV-6B_U43, HHV-7_U43, HSV-1_UL52, HSV-2_UL52, KSHV_ORF56, VZV_ORF6	110, 110, 110, 110, 110, 110, 110, 110, 110	9		EBV_BSLF1, HCMV_UL70, HHV-6A_U43, HHV-6B_U43, HHV-7_U43, HSV-1_UL52, HSV-2_UL52, KSHV_ORF56, VZV_ORF6	110, 110, 110, 110, 110, 110, 110, 110, 110	9
EBV_BXLF2, HCMV_UL75, HHV-6A_U48, HHV-6B_U48, HHV-7_U48, HSV-1_UL22, HSV-2_UL22, KSHV_ORF22, VZV_ORF37	35, 35, 35, 35, 35, 35, 35, 35, 35	9		EBV_BXLF2, HCMV_UL75, HHV-6A_U48, HHV-6B_U48, HHV-7_U48, HSV-1_UL22, HSV-2_UL22, KSHV_ORF22, VZV_ORF37	35, 35, 35, 35, 35, 35, 35, 35, 35	9
EBV_BXRF1, HCMV_UL76, HHV-6A_U49, HHV-6B_U49, HHV-7_U49, HSV-1_UL24, HSV-2_UL24, KSHV_ORF20, VZV_ORF35	161, 161, 161, 161, 161, 161, 161, 161, 161	9		EBV_BXRF1, HCMV_UL76, HHV-6A_U49, HHV-6B_U49, HHV-7_U49, HSV-1_UL24, HSV-2_UL24, KSHV_ORF20, VZV_ORF35	161, 161, 161, 161, 161, 161, 161, 161, 161	9
EBV_BVRF1, HCMV_UL77, HHV-6A_U50, HHV-6B_U50, HHV-7_U50, HSV-1_UL25, HSV-2_UL25, KSHV_ORF19, VZV_ORF34	18, 18, 18, 18, 18, 18, 18, 18, 18	9		EBV_BVRF1, HCMV_UL77, HHV-6A_U50, HHV-6B_U50, HHV-7_U50, HSV-1_UL25, HSV-2_UL25, KSHV_ORF19, VZV_ORF34	18, 18, 18, 18, 18, 18, 18, 18, 18	9
EBV_BVRF2, HCMV_UL80, HHV-6A_U53, HHV-6B_U53, HHV-7_U53, HSV-1_UL26, HSV-2_UL26, KSHV_ORF17, VZV_ORF33	116, 116, 116, 116, 116, 116, 116, 116, 116	9		EBV_BVRF2, HCMV_UL80, HHV-6A_U53, HHV-6B_U53, HHV-7_U53, HSV-1_UL26, HSV-2_UL26, KSHV_ORF17, VZV_ORF33	116, 116, 116, 116, 116, 116, 116, 116, 116	9
EBV_BDLF1, HCMV_UL85, HHV-6A_U56, HHV-6B_U56, HHV-7_U56, HSV-1_UL18, HSV-2_UL18, KSHV_ORF26, VZV_ORF41	131, 131, 131, 131, 131, 131, 131, 131, 131	9		EBV_BDLF1, HCMV_UL85, HHV-6A_U56, HHV-6B_U56, HHV-7_U56, HSV-1_UL18, HSV-2_UL18, KSHV_ORF26, VZV_ORF41	131, 131, 131, 131, 131, 131, 131, 131, 131	9
EBV_BcLF1, HCMV_UL86, HHV-6A_U57, HHV-6B_U57, HHV-7_U57, HSV-1_UL19, HSV-2_UL19, KSHV_ORF25, VZV_ORF40	77, 77, 77, 77, 77, 77, 77, 77, 77	9		EBV_BcLF1, HCMV_UL86, HHV-6A_U57, HHV-6B_U57, HHV-7_U57, HSV-1_UL19, HSV-2_UL19, KSHV_ORF25, VZV_ORF40	77, 77, 77, 77, 77, 77, 77, 77, 77	9
EBV_BTRF1, HCMV_UL88, HHV-6A_U59, HHV-6B_U59, HHV-7_U59, HSV-1_UL21, HSV-2_UL21, KSHV_ORF23, VZV_ORF38	122, 122, 122, 122, 122, 122, 122, 122, 122	9		EBV_BTRF1, HCMV_UL88, HHV-6A_U59, HHV-6B_U59, HHV-7_U59, HSV-1_UL21, HSV-2_UL21, KSHV_ORF23, VZV_ORF38	122, 122, 122, 122, 122, 122, 122, 122, 122	9
EBV_BGLF2, HCMV_UL94, HHV-6A_U65, HHV-6B_U65, HHV-7_U65, HSV-1_UL16, HSV-2_UL16, KSHV_ORF33, VZV_ORF44	15, 15, 15, 15, 15, 15, 15, 15, 15	9		EBV_BGLF2, HCMV_UL94, HHV-6A_U65, HHV-6B_U65, HHV-7_U65, HSV-1_UL16, HSV-2_UL16, KSHV_ORF33, VZV_ORF44	15, 15, 15, 15, 15, 15, 15, 15, 15	9
EBV_BSLF2, HCMV_UL69, HHV-6A_U42, HHV-6B_U42, HHV-7_U42, HSV-1_UL54, HSV-2_UL54, KSHV_ORF57, VZV_ORF4	52, 52, 52, 52, 52, 52, 52, 52, 52	9		EBV_BSLF2, HCMV_UL69, HHV-6A_U42, HHV-6B_U42, HHV-7_U42, HSV-1_UL54, HSV-2_UL54, KSHV_ORF57, VZV_ORF4	52, 52, 52, 52, 52, 52, 52, 52, 52	9
EBV_BGLF1, HCMV_UL93, HHV-6A_U64, HHV-6B_U64, HHV-7_U64, HSV-1_UL17, HSV-2_UL17, KSHV_ORF32, VZV_ORF43	17, 17, 17, 17, 17, 17, 17, 17, 17	9		EBV_BGLF1, HCMV_UL93, HHV-6A_U64, HHV-6B_U64, HHV-7_U64, HSV-1_UL17, HSV-2_UL17, KSHV_ORF32, VZV_ORF43	17, 17, 17, 17, 17, 17, 17, 17, 17	9
HCMV_UL96, HHV-6A_U68, HHV-6B_U68, HHV-7_U68	297, 172, 172, 172	4		EBV_BGLF3.5, HCMV_UL96, HHV-6A_U68, HHV-6B_U68, HHV-7_U68, HSV-1_UL14, HSV-2_UL14, KSHV_ORF35, VZV_ORF46	94, 297, 172, 172, 172, 121, 121, 94, 121	8
EBV_BGLF3.5, HSV-1_UL14, HSV-2_UL14, KSHV_ORF35, VZV_ORF46	94, 121, 121, 94, 121	5
EBV_BPLF1, HCMV_UL48, HHV-6A_U31, HHV-6B_U31, HHV-7_U31, HSV-1_UL36, KSHV_ORF64, VZV_ORF22	70, 70, 70, 70, 70, 70, 70, 70	8		EBV_BPLF1, HCMV_UL48, HHV-6A_U31, HHV-6B_U31, HHV-7_U31, HSV-1_UL36, KSHV_ORF64, VZV_ORF22	70, 70, 70, 70, 70, 70, 70, 70	8
EBV_BMRF1, HHV-6A_U27, HHV-6B_U27, HHV-7_U27, HSV-1_UL42, HSV-2_UL42, KSHV_ORF59, VZV_ORF16	197, 197, 197, 197, 197, 197, 197, 197	8		EBV_BMRF1, HHV-6A_U27, HHV-6B_U27, HHV-7_U27, HSV-1_UL42, HSV-2_UL42, KSHV_ORF59, VZV_ORF16	197, 197, 197, 197, 197, 197, 197, 197	8
HCMV_US12, HCMV_US13, HCMV_US14, HCMV_US17, HCMV_US18, HCMV_US19, HCMV_US20	341, 254, 255, 300, 316, 317, 257	7		HCMV_US12, HCMV_US13, HCMV_US14, HCMV_US16, HCMV_US17, HCMV_US18, HCMV_US19, HCMV_US20	341, 254, 255, 299, 300, 316, 317, 257	8
HCMV_US15, HCMV_US16	256, 299	2
EBV_BSRF1, HCMV_UL71, HHV-6B_U44, HHV-7_U44, HSV-1_UL51, KSHV_ORF55, VZV_ORF7	125, 125, 125, 125, 125, 125, 125	7		EBV_BSRF1, HCMV_UL71, HHV-6B_U44, HHV-7_U44, HSV-1_UL51, KSHV_ORF55, VZV_ORF7	125, 125, 125, 125, 125, 125, 125	7
EBV_BFRF2, HCMV_UL49, HHV-6A_U33, HHV-6B_U33, HHV-7_U33, KSHV_ORF66	165, 165, 165, 165, 165, 165	6		EBV_BFRF2, HCMV_UL49, HHV-6A_U33, HHV-6B_U33, HHV-7_U33, KSHV_ORF66	165, 165, 165, 165, 165, 165	6
EBV_BVLF1, HCMV_UL79, HHV-6A_U52, HHV-6B_U52, HHV-7_U52, KSHV_ORF18	167, 167, 167, 167, 167, 167	6		EBV_BVLF1, HCMV_UL79, HHV-6A_U52, HHV-6B_U52, HHV-7_U52, KSHV_ORF18	167, 167, 167, 167, 167, 167	6
EBV_BcRF1-UL87, HCMV_UL87, HHV-6A_U58, HHV-6B_U58, HHV-7_U58, KSHV_ORF24	168, 168, 168, 168, 168, 168	6		EBV_BcRF1-UL87, HCMV_UL87, HHV-6A_U58, HHV-6B_U58, HHV-7_U58, KSHV_ORF24	168, 168, 168, 168, 168, 168	6
EBV_BDLF4, HCMV_UL92, HHV-6A_U63, HHV-6B_U63, HHV-7_U63, KSHV_ORF31	170, 170, 170, 170, 170, 170	6		EBV_BDLF4, HCMV_UL92, HHV-6A_U63, HHV-6B_U63, HHV-7_U63, KSHV_ORF31	170, 170, 170, 170, 170, 170	6
EBV_BGLF3, HCMV_UL95, HHV-6A_U67, HHV-6B_U67, HHV-7_U67, KSHV_ORF34	171, 171, 171, 171, 171, 171	6		EBV_BGLF3, HCMV_UL95, HHV-6A_U67, HHV-6B_U67, HHV-7_U67, KSHV_ORF34	171, 171, 171, 171, 171, 171	6
HSV-1_UL46, HSV-2_UL46, VZV_ORF12	120, 120, 120	3		HSV-1_UL46, HSV-1_UL47, HSV-2_UL46, HSV-2_UL47, VZV_ORF11, VZV_ORF12	120, 123, 120, 123, 123, 120	6
HSV-1_UL47, HSV-2_UL47, VZV_ORF11	123, 123, 123	3
HHV-6A_U73, HHV-6B_U73, HHV-7_U73, HSV-1_UL9, HSV-2_UL9, VZV_ORF51	85, 85, 85, 85, 85, 85	6
EBV_BXLF1, HSV-1_UL23, HSV-2_UL23, KSHV_ORF21, VZV_ORF36	63, 63, 63, 63, 63	5		EBV_BXLF1, HSV-1_UL23, HSV-2_UL23, KSHV_ORF21, VZV_ORF36	63, 63, 63, 63, 63	5
EBV_BaRF1-RIR2, HSV-1_UL40, HSV-2_UL40, KSHV_ORF60, VZV_ORF18	112, 112, 112, 112, 112	5		EBV_BaRF1-RIR2, HSV-1_UL40, HSV-2_UL40, KSHV_ORF60, VZV_ORF18	112, 112, 112, 112, 112	5
KSHV_K4, KSHV_K4.1, KSHV_K6	194, 179, 265	3		HCMV_UL130, HCMV_UL147, KSHV_K4, KSHV_K4.1, KSHV_K6	220, 305, 194, 179, 265	5
HSV-1_UL49, HSV-2_UL49, VZV_ORF9	196, 196, 196	3		HSV-1_UL49, HSV-1_UL49A, HSV-2_UL49, HSV-2_UL49A, VZV_ORF9	196, 41, 196, 41, 196	5
HSV-1_UL49A, HSV-2_UL49A	41, 41	2
HCMV_UL48A, HHV-6A_U32, HHV-6B_U32, HHV-7_U32	118, 118, 118, 118	4		HCMV_UL48A, HHV-6A_U32, HHV-6B_U32, HHV-7_U32	118, 118, 118, 118	4
KSHV_K10.1, KSHV_K10.2, KSHV_K11.1, KSHV_K9	193, 192, 191, 190	4		KSHV_K10.1, KSHV_K10.2, KSHV_K11.1, KSHV_K9	193, 192, 191, 190	4
EBV_BMRF2, HSV-1_UL43, KSHV_ORF58, VZV_ORF15	101, 76, 101, 76	4		EBV_BMRF2, HSV-1_UL43, KSHV_ORF58, VZV_ORF15	101, 76, 101, 76	4
HHV-6A_U62, HHV-6B_U62, HHV-7_U62	169, 169, 169	3		HCMV_UL91, HHV-6A_U62, HHV-6B_U62, HHV-7_U62	169, 169, 169, 169	4
HSV-1_UL33, HSV-2_UL33, VZV_ORF25	127, 127, 127	3		HSV-1_UL33, HSV-2_UL33, KSHV_ORF67A, VZV_ORF25	127, 127, 127, 127	4
HSV-1_UL45, HSV-2_UL45	28, 28	2		EBV_BZLF2, HSV-1_UL45, HSV-2_UL45	45, 28, 28	3
				EBV_BALF1, EBV_BHRF1, KSHV_ORF16	216, 27, 3	3
HCMV_UL115, HHV-6A_U82, HHV-7_U82	39, 39, 39	3		HCMV_UL115, HHV-6A_U82, HHV-7_U82	39, 39, 39	3
HSV-1_US1, HSV-1_US1_US1.5, HSV-2_US1	50, 51, 50	3		HSV-1_US1, HSV-1_US1_US1.5, HSV-2_US1	50, 51, 50	3
HSV-1_UL1, HSV-2_UL1, VZV_ORF60	39, 39, 39	3		HSV-1_UL1, HSV-2_UL1, VZV_ORF60	39, 39, 39	3
HSV-1_UL20, HSV-2_UL20, VZV_ORF39	160, 160, 160	3		HSV-1_UL20, HSV-2_UL20, VZV_ORF39	160, 160, 160	3
HSV-1_UL35, HSV-2_UL35, VZV_ORF23	118, 118, 118	3		HSV-1_UL35, HSV-2_UL35, VZV_ORF23	118, 118, 118	3
HSV-1_UL41, HSV-2_UL41, VZV_ORF17	119, 119, 119	3		HSV-1_UL41, HSV-2_UL41, VZV_ORF17	119, 119, 119	3
HSV-1_UL48, HSV-2_UL48, VZV_ORF10	195, 195, 195	3		HSV-1_UL48, HSV-2_UL48, VZV_ORF10	195, 195, 195	3
HSV-1_UL53, HSV-2_UL53, VZV_ORF5	38, 38, 38	3		HSV-1_UL53, HSV-2_UL53, VZV_ORF5	38, 38, 38	3
HSV-1_UL55, HSV-2_UL55, VZV_ORF3	124, 124, 124	3		HSV-1_UL55, HSV-2_UL55, VZV_ORF3	124, 124, 124	3
HSV-1_US10, HSV-2_US10, VZV_ORF64	175, 175, 175	3		HSV-1_US10, HSV-2_US10, VZV_ORF64	175, 175, 175	3
HSV-1_US2, HSV-2_US2, KSHV_ORF2	174, 174, 26	3		HSV-1_US2, HSV-2_US2, KSHV_ORF2	174, 174, 26	3
EBV_LMP2, EBV_LMP2_LMP2B	68, 69	2
EBV_BCRF1-IL10H, HCMV_UL111A	59, 59	2		EBV_BCRF1-IL10H, HCMV_UL111A, KSHV_K2	59, 59, 189	3
				EBV_BLRF1, KSHV_ORF53	41, 41	2
HCMV_US1, HCMV_US32	298, 303	2		HCMV_US1, HCMV_US32	298, 303	2
HHV-6A_U24, HHV-6B_U24	145, 145	2		HHV-6A_U24, HHV-6B_U24	145, 145	2
HHV-6A_U24A, HHV-6B_U24A	146, 146	2		HHV-6A_U24A, HHV-6B_U24A	146, 146	2
HHV-6A_U94, HHV-6B_U94	210, 210	2		HHV-6A_U94, HHV-6B_U94	210, 210	2
HSV-1_US5, HSV-2_US5	37, 37	2		HSV-1_US5, HSV-2_US5	37, 37	2
HSV-1_US9, HSV-2_US9	177, 177	2		HSV-1_US9, HSV-2_US9	177, 177	2
KSHV_K3, KSHV_K5	78, 79	2		KSHV_K3, KSHV_K5	78, 79	2
EBV_BDLF2, KSHV_ORF27	91, 91	2		EBV_BDLF2, KSHV_ORF27	91, 91	2
EBV_BRLF1, KSHV_ORF50	98, 98	2		EBV_BRLF1, KSHV_ORF50	98, 98	2
EBV_BLRF2, KSHV_ORF52	99, 99	2		EBV_BLRF2, KSHV_ORF52	99, 99	2
EBV_BFRF3, KSHV_ORF65	118, 118	2		EBV_BFRF3, KSHV_ORF65	118, 118	2
EBV_BNRF1, KSHV_ORF75	80, 80	2		EBV_BNRF1, KSHV_ORF75	80, 80	2
KSHV_ORF70, VZV_ORF13	132, 132	2		KSHV_ORF70, VZV_ORF13	132, 132	2

## Sheet: Sheet10
All output protein pairs					Significant protein pairs with only HHblits							Significant protein pairs with only Foldseek							Significant protein pairs common to HHblits and Foldseek
Protein 1	Protein 1	HHblits E-value	Foldseek E-value		Protein 1	Protein 1	HHblits E-value 1	HHblits E-value 2	Foldseek E-value 1	Foldseek E-value 2		Protein 1	Protein 1	HHblits E-value 1	HHblits E-value 2	Foldseek E-value 1	Foldseek E-value 2		Protein 1	Protein 1	HHblits E-value 1	HHblits E-value 2	Foldseek E-value 1	Foldseek E-value 2
EBV_A0A1P7U1U3	EBV_A0A1P7U1U3	8.1e-88	-		EBV_BBLF1	KSHV_ORF38	3.6e-09	1.1e-11	-	-		EBV_BBLF2	EBV_BALF5	-	-	4.295e-05	8.198e-05		EBV_BALF2	HCMV_UL57	1e-219	2e-210	1.758e-69	2.94e-67
EBV_A0A1P7U1U3	HCMV_UL136	44	-		EBV_BFRF1A	HCMV_UL51	2.2e-17	1.6e-26	-	-		EBV_BILF2	EBV_BARF1	0.0002	0.29	0.000181	0.0003842		EBV_BALF2	HHV-6A_U41	9e-222	2e-193	1.196e-73	9.766e-72
EBV_A0A1P7U1U3	HHV-6B_DR3	33	-		EBV_BFRF1A	HHV-6A_U35	4.5e-11	1.8e-19	-	-		EBV_LF1	EBV_BLLF3	-	-	5.475e-05	5.047e-05		EBV_BALF2	HHV-6B_U41	1e-222	6e-195	2.603e-70	1.345e-70
EBV_A0A1P7U1U3	HHV-7_U24A	46	-		EBV_BFRF1A	HHV-6B_U35	4.8e-11	6.5e-19	-	-		EBV_LF2	EBV_BLLF3	0.4	-	1.689e-05	1.124e-05		EBV_BALF2	HHV-7_U41	2e-220	1e-199	1.779e-71	6.755e-68
EBV_A0A1P7U1U3	HHV-7_U42	53	-		EBV_BFRF1A	HHV-7_U35	3.5e-10	6e-19	-	-		EBV_LF2	EBV_LF1	0.00027	0.34	1.617e-15	4.148e-15		EBV_BALF2	HSV-1_UL29	1e-208	2e-221	2.653e-58	4.488e-61
EBV_A0A1P7U1U3	HSV-2_UL13	15	-		EBV_BFRF1A	HSV-1_UL33	4.7e-14	4e-26	-	-		HCMV_RL11	EBV_BARF1	-	-	3.45e-05	0.0001204		EBV_BALF2	HSV-2_UL29	7e-210	9e-218	1.414e-63	1.362e-64
EBV_A0A1P7U1U3	HSV-2_UL4	52	-		EBV_BFRF1A	HSV-2_UL33	2.5e-14	4.5e-27	-	-		HCMV_RL11	EBV_BILF2	0.31	0.021	0.0002367	0.0005501		EBV_BALF2	KSHV_ORF6	2e-244	3e-268	0	0
EBV_A0A1P7U1U3	HSV-2_US5	26	-		EBV_BFRF1A	KSHV_ORF67A	9e-16	5.4e-22	-	-		HCMV_RL12	EBV_BARF1	-	-	0.0001238	0.0008038		EBV_BALF2	VZV_ORF29	3e-203	9e-206	7.515e-61	2.64e-63
EBV_A0A1P7U1U3	HSV-2_US7	48	-		EBV_BFRF1A	VZV_ORF25	4.5e-09	2.4e-17	-	-		HCMV_RL12	EBV_BILF2	-	0.06	8.873e-06	2.589e-05		EBV_BALF3	HCMV_UL56	2.5e-54	1e-137	1.468e-34	4.031e-34
EBV_A0A1P7U1U3	VZV_ORF67	22	-		EBV_BGLF1	HCMV_UL93	1.8e-21	2.1e-10	0.08412	0.04583		HCMV_RL13	EBV_BARF1	-	-	5.358e-06	3.058e-05		EBV_BALF3	HHV-6A_U40	3e-130	4e-123	2.841e-33	4.029e-32
EBV_BALF1	EBV_BALF1	7.6e-99	6.848e-32		EBV_BHRF1	KSHV_ORF16	1.5e-08	8.7e-10	0.002412	0.002775		HCMV_RL13	EBV_BILF2	0.0028	-	5.047e-06	6.298e-05		EBV_BALF3	HHV-6B_U40	5e-132	2e-123	3.491e-34	4.445e-33
EBV_BALF1	EBV_BALF3	-	9.467		EBV_BKRF2	KSHV_ORF47	2.8e-26	6.3e-25	-	-		HCMV_RL6	EBV_BARF1	-	-	5.046e-05	0.0001568		EBV_BALF3	HHV-7_U40	6e-130	6e-115	3.654e-34	6.977e-34
EBV_BALF1	EBV_BBRF1	-	7.08		EBV_BKRF4	KSHV_ORF45	6.5e-07	0.0009	-	-		HCMV_RL6	EBV_BILF2	-	-	0.0005254	0.0003336		EBV_BALF3	HSV-1_UL28	3e-130	2e-161	3.719e-29	9.551e-29
EBV_BALF1	EBV_BDLF4	-	9.02		EBV_BLLF1	EBV_BLLF1_GP220	4e-257	1e-234	-	-		HCMV_RL6	HCMV_RL11	0.14	-	3.691e-06	3.019e-06		EBV_BALF3	HSV-2_UL28	1e-130	2e-160	1.221e-32	1.007e-32
EBV_BALF1	EBV_BFLF1	-	9.467		EBV_BLRF1	HCMV_UL73	1.8e-20	3.2e-21	-	-		HCMV_RL6	HCMV_RL12	0.95	-	1.159e-05	2.944e-06		EBV_BALF3	KSHV_ORF7	4e-139	3e-154	1.111e-51	1.051e-52
EBV_BALF1	EBV_BFRF2	-	8.594		EBV_BLRF1	HHV-6A_U46	5.9e-20	4e-22	-	-		HCMV_RL6	HCMV_RL13	-	-	1.462e-06	8.403e-07		EBV_BALF3	VZV_ORF30	4e-130	1e-144	4.68e-31	8.683e-31
EBV_BALF1	EBV_BGLF3.5	-	6.746		EBV_BLRF1	HHV-6B_U46	4e-20	3.3e-21	0.01213	0.02756		HCMV_UL1	EBV_BILF2	0.33	0.093	7.447e-05	7.441e-05		EBV_BALF4	HCMV_UL55	3e-172	2e-178	2.354e-74	5.625e-75
EBV_BALF1	EBV_BHRF1	4.9	0.02325		EBV_BLRF1	HHV-7_U46	4.2e-20	6.9e-19	0.02851	-		HCMV_UL1	HCMV_RL11	3.2e-06	0.57	4.583e-06	6.672e-06		EBV_BALF4	HHV-6A_U39	2e-161	7e-156	5.768e-76	7.115e-76
EBV_BALF1	EBV_BILF1	-	7.432		EBV_BLRF1	KSHV_ORF53	7e-21	6.7e-21	0.004473	0.002196		HCMV_UL1	HCMV_RL12	0.00015	0.39	3.541e-05	1.851e-05		EBV_BALF4	HHV-6B_U39	5e-164	1e-152	1.283e-73	3.496e-74
EBV_BALF1	EBV_BPLF1	-	2.686		EBV_BRRF2	KSHV_ORF48	1.3e-32	8.7e-20	-	-		HCMV_UL1	HCMV_RL13	6e-08	0.89	3.577e-06	1.277e-06		EBV_BALF4	HHV-7_U39	3e-162	2e-154	1.008e-74	9.175e-76
EBV_BALF1	EBV_BRRF1	-	6.746		EBV_BSLF2	HCMV_UL69	9.7e-06	4.7e-05	0.001033	0.0003199		HCMV_UL1	HCMV_RL6	-	-	9.06e-06	1.998e-05		EBV_BALF4	HSV-1_UL27	1e-183	1e-164	1.058e-65	1.975e-67
EBV_BALF1	EBV_BSLF2	-	9.936		EBV_BVRF2	EBV_BVRF2_pAP	2e-105	7.1e-94	-	-		HCMV_UL10	EBV_BARF1	-	-	1.872e-06	2.005e-05		EBV_BALF4	HSV-2_UL27	2e-175	2e-164	4.643e-67	4.234e-69
EBV_BALF1	EBV_BVLF1	-	4.806		EBV_BVRF2	KSHV_ORF17_pAP	7.2e-27	6.9e-31	-	-		HCMV_UL10	EBV_BILF2	0.062	5.1e-05	1.475e-06	2.245e-06		EBV_BALF4	KSHV_ORF8	5e-174	4e-186	3.758e-89	1.325e-88
EBV_BALF1	EBV_BcRF1-UL87	-	7.08		EBV_BVRF2_pAP	KSHV_ORF17	2.2e-30	7.7e-24	-	-		HCMV_UL10	HCMV_RL6	-	-	0.0002936	0.0007286		EBV_BALF4	VZV_ORF31	1e-172	3e-160	3.378e-67	2.518e-69
EBV_BALF1	EBV_EBNA1	-	7.801		EBV_BVRF2_pAP	KSHV_ORF17_pAP	1e-28	2.7e-25	-	-		HCMV_UL10	HCMV_UL1	0.74	7e-15	6.81e-07	6.715e-07		EBV_BALF5	HCMV_UL54	1e-151	3e-140	1.335e-92	6.522e-100
EBV_BALF1	HCMV_UL104	-	9.936		EBV_EBNA3A	EBV_EBNA3B	1.2e-71	2.3e-73	-	-		HCMV_UL11	EBV_BARF1	-	-	0.0001545	0.0006176		EBV_BALF5	HHV-6A_U38	2e-152	2e-148	1.003e-97	1.798e-102
EBV_BALF1	HCMV_UL123	-	8.594		EBV_EBNA3A	EBV_EBNA3C	2.2e-73	3.5e-76	-	-		HCMV_UL11	EBV_BILF2	0.5	0.003	4.618e-06	1.609e-06		EBV_BALF5	HHV-6B_U38	1e-154	8e-149	5.748e-97	3.359e-102
EBV_BALF1	HCMV_UL25	-	2.108		EBV_EBNA3B	EBV_EBNA3C	3.8e-79	1.1e-82	-	-		HCMV_UL11	HCMV_RL6	-	1.1	8.217e-07	2.027e-06		EBV_BALF5	HHV-7_U38	4e-156	5e-147	7.998e-97	7.637e-98
EBV_BALF1	HCMV_UL30A	-	7.801		HCMV_IRS1	HCMV_IRS1_IRS1-263	6e-100	1.9e-85	-	-		HCMV_UL11	HCMV_UL1	0.027	1.7e-08	1.034e-06	2.318e-06		EBV_BALF5	HSV-1_UL30	4e-151	9e-132	2.243e-92	3.797e-97
EBV_BALF1	HCMV_UL43	29	-		HCMV_IRS1	HHV-6A_DR1	3.5e-23	4.3e-13	-	-		HCMV_UL117	EBV_EBNA1	-	-	0.0001782	0.0001779		EBV_BALF5	HSV-2_UL30	1e-152	1e-129	2.584e-92	5.548e-97
EBV_BALF1	HCMV_UL47	-	8.188		HCMV_IRS1	HHV-6B_U2	1.5e-08	1.9e-14	0.001078	0.0002974		HCMV_UL119-118	EBV_BARF1	-	-	4.778e-06	2.078e-06		EBV_BALF5	KSHV_ORF9	2e-159	1e-166	0	0
EBV_BALF1	HCMV_UL57	-	8.188		HCMV_IRS1_IRS1-263	HCMV_TRS1	2.5e-50	4.4e-65	-	-		HCMV_UL122	HCMV_UL117	0.064	0.4	2.143e-12	7.479e-12		EBV_BALF5	VZV_ORF28	8e-149	8e-129	6.228e-89	8.974e-93
EBV_BALF1	HCMV_UL78	-	9.467		HCMV_RL11	HCMV_UL10	0.00012	1.3e-07	0.0004415	0.001224		HCMV_UL122	HCMV_UL117_UL117.5	0.0079	0.31	2.328e-10	1.918e-10		EBV_BARF1	HHV-6A_U85	9.3e-08	0.00023	1.972e-09	1.285e-09
EBV_BALF1	HCMV_UL79	-	1.179		HCMV_RL12	HCMV_UL11	4.6e-07	5.5e-13	0.0006092	0.003658		HCMV_UL14	EBV_BARF1	-	-	7.435e-05	0.0003645		EBV_BARF1	HHV-6B_U85	9.8e-08	1.7e-05	2.852e-09	7.931e-10
EBV_BALF1	HCMV_UL86	-	3.959		HCMV_RL5A	HCMV_RL6	4.6e-36	9.6e-33	-	-		HCMV_UL141	EBV_BARF1	0.09	-	4.866e-05	0.0002041		EBV_BARF1	KSHV_K14	1.4e-09	1.8e-09	2.008e-14	1.256e-14
EBV_BALF1	HCMV_UL92	-	6.746		HCMV_TRS1	HHV-6A_DR1	6.9e-23	2.1e-12	-	-		HCMV_UL141	EBV_BILF2	0.02	-	1.582e-05	2.449e-05		EBV_BaRF1-RIR2	HSV-1_UL40	6e-32	5.1e-32	1.638e-20	2.966e-20
EBV_BALF1	HCMV_UL98	-	5.295		HCMV_TRS1	HHV-6B_U8	1.7e-08	1.5e-11	0.001451	0.0001229		HCMV_UL141	HCMV_UL1	-	-	0.0001771	0.0002417		EBV_BaRF1-RIR2	HSV-2_UL40	1e-32	4.6e-31	3.894e-20	4.781e-19
EBV_BALF1	HCMV_US12	-	0.6588		HCMV_UL115	HHV-6B_U82	1.8e-56	4e-42	-	-		HCMV_UL148	EBV_BARF1	-	-	0.0001362	0.0008474		EBV_BaRF1-RIR2	KSHV_ORF60	2.4e-37	3.5e-38	1.387e-27	8.581e-28
EBV_BALF1	HCMV_US15	-	5.833		HCMV_UL146	HCMV_UL147	0.00024	9.7e-08	0.02439	0.00858		HCMV_UL148	HCMV_UL141	-	-	0.0001875	0.000113		EBV_BaRF1-RIR2	VZV_ORF18	5.1e-36	1.3e-35	9.809e-22	3.556e-21
EBV_BALF1	HCMV_US16	-	3.959		HCMV_UL146	KSHV_K6	0.00037	1.9e-06	0.03879	0.02751		HCMV_UL18	HCMV_UL142	6.7e-13	0.34	1.197e-07	1.204e-06		EBV_BBLF2	HCMV_UL102	6.9e-06	3.4e-50	3.627e-20	4.412e-19
EBV_BALF1	HCMV_US17	-	1.823		HCMV_UL147	KSHV_K4	0.00028	2.4e-10	0.006275	0.009528		HCMV_UL31	EBV_BLLF3	-	-	9.802e-06	1.186e-05		EBV_BBLF2	HHV-6A_U74	2.5e-12	1.1e-11	1.58e-19	3.407e-20
EBV_BALF1	HCMV_US18	-	0.2754		HCMV_UL147	KSHV_K6	0.00014	4e-11	0.01507	0.03348		HCMV_UL31	EBV_LF1	-	-	5.577e-11	6.918e-10		EBV_BBLF2	HHV-6B_U74	3.3e-13	5.1e-11	2.905e-19	4.709e-20
EBV_BALF1	HCMV_US19	-	1.299		HCMV_UL23	HHV-6A_DR1	3.2e-07	1.3e-11	-	-		HCMV_UL31	EBV_LF2	-	-	6.059e-13	6.079e-12		EBV_BBLF2	HHV-7_U74	2.8e-08	9.2e-11	6.066e-23	3.909e-23
EBV_BALF1	HCMV_US20	-	0.3683		HCMV_UL24	HHV-6A_DR1	1.5e-17	4.5e-15	-	-		HCMV_UL37	HCMV_UL142	-	-	4.418e-05	0.0001647		EBV_BBLF2	HSV-1_UL8	6.3e-06	9.5e-49	2.417e-20	3.606e-19
EBV_BALF1	HCMV_US21	-	7.432		HCMV_UL26	HCMV_US22	3.9e-08	8.6e-09	0.003364	0.003923		HCMV_UL38	HCMV_UL23	0.26	-	0.0003048	0.0002496		EBV_BBLF2	HSV-2_UL8	4.5e-06	2.1e-50	3.341e-21	2.044e-20
EBV_BALF1	HCMV_US28	-	6.123		HCMV_UL26	HCMV_US23	8.3e-07	8.2e-05	0.002072	0.00847		HCMV_UL38	HCMV_UL24	0.0045	-	1.168e-06	9.252e-07		EBV_BBLF2	KSHV_ORF40	1e-78	5.3e-71	2.646e-30	4.401e-32
EBV_BALF1	HHV-6A_U12	-	8.594		HCMV_UL26	HCMV_US24	1.7e-05	7.2e-08	0.00298	0.01906		HCMV_UL38	HCMV_UL29	0.076	-	4.142e-05	0.0002132		EBV_BBLF2	VZV_ORF52	0.0004	1.6e-50	1.561e-21	1.575e-21
EBV_BALF1	HHV-6A_U14	-	8.188		HCMV_UL26	HCMV_US26	6.4e-05	5.7e-05	0.002072	0.006066		HCMV_UL38	HCMV_UL36	0.058	-	2.881e-05	9.119e-05		EBV_BBLF4	HCMV_UL105	2e-139	4e-148	3.739e-73	1.286e-72
EBV_BALF1	HHV-6A_U18	-	6.427		HCMV_UL26	HHV-6A_U17	7.6e-09	2.5e-08	0.0004554	0.001154		HCMV_UL4	HCMV_RL11	1e-06	0.001	6.156e-07	2.642e-07		EBV_BBLF4	HHV-6A_U77	6e-133	2e-149	5.846e-79	1.281e-78
EBV_BALF1	HHV-6A_U36	-	2.559		HCMV_UL26	HHV-6B_U17	1.2e-08	7.5e-09	0.005463	0.01009		HCMV_UL4	HCMV_RL12	2.4e-08	0.035	3.071e-05	7.383e-06		EBV_BBLF4	HHV-6B_U77	3e-135	1e-149	1.96e-80	1.024e-81
EBV_BALF1	HHV-6A_U50	-	5.557		HCMV_UL26	HHV-7_DR1	1.5e-05	3.2e-07	0.00264	0.008789		HCMV_UL4	HCMV_RL6	0.57	0.55	2.973e-06	1.311e-06		EBV_BBLF4	HHV-7_U77	2e-131	6e-147	4.581e-80	1.029e-78
EBV_BALF1	HHV-6A_U52	-	0.5697		HCMV_UL26	HHV-7_U19	8.4e-05	0.00015	0.006552	0.007538		HCMV_UL4	HCMV_UL1	-	0.00019	2.217e-05	2.179e-06		EBV_BBLF4	HSV-1_UL5	1e-158	6e-177	9.627e-80	2.53e-71
EBV_BALF1	HHV-6A_U56	-	9.467		HCMV_UL26	HHV-7_U7	3.4e-06	7.1e-08	0.0001727	0.002362		HCMV_UL43	HCMV_UL38	-	0.0032	0.0001792	2.881e-05		EBV_BBLF4	HSV-2_UL5	1e-122	5e-175	4.728e-79	1.477e-72
EBV_BALF1	HHV-6A_U57	-	9.02		HCMV_UL26_UL26.21	HCMV_US22	2.4e-08	3.4e-09	0.002806	0.006408		HCMV_UL6	EBV_BARF1	-	-	5.807e-07	8.626e-06		EBV_BBLF4	KSHV_ORF44	5e-139	2e-178	0	0
EBV_BALF1	HHV-6A_U60	-	7.432		HCMV_UL26_UL26.21	HCMV_US23	5.7e-07	0.00013	0.0007578	0.003505		HCMV_UL6	EBV_BILF2	-	0.067	1.016e-08	4.591e-08		EBV_BBLF4	VZV_ORF55	2e-172	2e-167	7.074e-78	7.136e-71
EBV_BALF1	HHV-6A_U63	-	1.823		HCMV_UL26_UL26.21	HCMV_US24	1.3e-05	8.6e-08	0.0054	0.01717		HCMV_UL6	HCMV_RL6	-	0.12	1.374e-08	7.71e-08		EBV_BBRF1	HCMV_UL104	4e-125	1e-110	1.851e-30	2.172e-28
EBV_BALF1	HHV-6A_U75	-	7.801		HCMV_UL26_UL26.21	HCMV_US26	4.8e-05	6.1e-05	0.004794	0.01109		HCMV_UL6	HCMV_UL1	-	0.00018	8.933e-08	3.845e-07		EBV_BBRF1	HHV-6A_U76	5e-125	1e-106	1.851e-30	1.594e-29
EBV_BALF1	HHV-6B_U12	-	3.107		HCMV_UL26_UL26.21	HHV-6B_U17	7.2e-09	3.2e-09	0.004517	0.00904		HCMV_UL7	EBV_BARF1	0.42	0.0035	5.263e-09	5.274e-07		EBV_BBRF1	HHV-6B_U76	9e-123	3e-107	1.682e-30	1.694e-29
EBV_BALF1	HHV-6B_U36	-	2.108		HCMV_UL26_UL26.21	HHV-7_DR1	1.1e-05	5.9e-08	0.002978	0.00784		HCMV_UL7	HCMV_RL11	2.2e-09	0.25	5.081e-10	8.339e-09		EBV_BBRF1	HHV-7_U76	3e-127	9e-107	2.042e-31	2.435e-31
EBV_BALF1	HHV-6B_U44	-	3.593		HCMV_UL26_UL26.21	HHV-7_U19	6.5e-05	8.9e-05	0.003161	0.002865		HCMV_UL7	HCMV_RL12	3.4e-12	0.0041	1.115e-10	1.622e-10		EBV_BBRF1	HSV-1_UL6	2e-123	2e-135	2.473e-31	1.369e-29
EBV_BALF1	HHV-6B_U50	-	8.188		HCMV_UL26_UL26.21	HHV-7_U7	2.3e-06	3.1e-08	8.898e-05	0.002362		HCMV_UL7	HCMV_RL6	0.031	-	1.641e-08	4.408e-07		EBV_BBRF1	HSV-2_UL6	8e-124	2e-137	5.573e-30	1.261e-28
EBV_BALF1	HHV-6B_U51	-	6.427		HCMV_UL29	HHV-6A_DR1	8e-26	7.3e-11	-	-		HCMV_UL7	HCMV_UL1	-	0.006	1.084e-09	4.726e-09		EBV_BBRF1	KSHV_ORF43	3e-147	7e-149	2.476e-52	4.578e-54
EBV_BALF1	HHV-6B_U52	-	0.5171		HCMV_UL35	HCMV_UL35_UL35A	2.7e-71	8.2e-85	-	-		HCMV_UL7	HCMV_UL141	-	0.03	6.456e-05	5.147e-05		EBV_BBRF1	VZV_ORF54	6e-122	8e-127	5.075e-31	1.456e-30
EBV_BALF1	HHV-6B_U59	-	9.936		HCMV_UL36	HHV-6A_DR1	1.2e-37	3.7e-14	-	-		HCMV_UL7	HCMV_UL4	1.8e-14	0.074	1.231e-09	1.5e-07		EBV_BBRF2	HCMV_UL103	1.4e-27	8.3e-30	2.224e-08	1.547e-08
EBV_BALF1	HHV-6B_U63	-	5.557		HCMV_UL37	HCMV_UL37_vMIA	2.3e-69	1e-76	-	-		HCMV_UL7	HCMV_UL6	3.7e-18	0.0028	8.3e-14	4.785e-13		EBV_BBRF2	HHV-6A_U75	3.9e-30	8.2e-11	4.323e-10	2.174e-10
EBV_BALF1	HHV-6B_U69	-	9.02		HCMV_UL37_pUL37m	HCMV_UL37_vMIA	3.3e-70	1.4e-55	-	-		HCMV_UL72	EBV_LF1	0.00018	0.95	4.828e-05	0.0001045		EBV_BBRF2	HHV-6B_U75	3.1e-27	1.6e-10	3.685e-10	1.921e-10
EBV_BALF1	HHV-6B_U75	24	8.594		HCMV_UL37_pUL37m	HHV-7_U18	3.6e-28	7.8e-08	0.001301	0.0001669		HCMV_UL72	HCMV_UL31	-	-	4.987e-06	5.177e-06		EBV_BBRF2	HHV-7_U75	9.3e-25	9.1e-09	1.616e-08	6.833e-09
EBV_BALF1	HHV-7_U41	-	8.188		HCMV_UL43	HHV-6A_DR1	4.9e-12	1.4e-14	-	-		HCMV_UL78	EBV_BILF1	-	0.0095	0.0001445	0.0001305		EBV_BBRF2	HSV-1_UL7	8.6e-33	4e-39	7.071e-11	1.252e-10
EBV_BALF1	HHV-7_U51	-	6.123		HCMV_UL44	HHV-6A_U27	1e-130	2.4e-83	-	-		HCMV_UL78	HCMV_UL33	0.002	2.3e-14	1.554e-07	3.754e-07		EBV_BBRF2	HSV-2_UL7	1.1e-31	5.8e-40	1.51e-11	2.684e-11
EBV_BALF1	HHV-7_U52	-	3.959		HCMV_UL44	HHV-6B_U27	3e-131	3.7e-82	-	-		HCMV_UL8	EBV_BARF1	0.57	0.084	2.801e-08	7.629e-07		EBV_BBRF2	KSHV_ORF42	3.8e-50	1.8e-53	1.09e-23	2.626e-24
EBV_BALF1	HHV-7_U68	-	9.02		HCMV_UL44	HHV-7_U27	2e-131	4.9e-87	-	-		HCMV_UL8	EBV_BILF2	0.02	0.00018	4.862e-08	1.475e-07		EBV_BBRF2	VZV_ORF53	2.2e-33	1.6e-38	4.871e-11	6.69e-11
EBV_BALF1	HHV-7_U75	-	5.833		HCMV_UL48	HSV-2_UL36	8.7e-05	2.3e-30	-	-		HCMV_UL8	HCMV_RL6	0.061	0.12	4.573e-08	4.655e-07		EBV_BBRF3	HCMV_UL100	1.1e-78	2.2e-71	2.481e-17	1.797e-17
EBV_BALF1	HSV-1_UL12	-	7.08		HCMV_UL48A	HHV-6A_U32	4e-26	4.6e-25	0.001674	0.0007555		HCMV_UL8	HCMV_UL1	-	0.0005	7.085e-10	1.549e-09		EBV_BBRF3	HHV-6A_U72	6.9e-76	8.7e-65	7.198e-17	4.252e-16
EBV_BALF1	HSV-1_UL20	-	2.438		HCMV_UL48A	HHV-7_U32	7.2e-27	7.6e-25	0.0009339	0.001828		HCMV_UL82	EBV_BLLF3	-	-	7.621e-05	3.86e-05		EBV_BBRF3	HHV-6B_U72	8.9e-76	1.6e-64	1.55e-16	2.688e-16
EBV_BALF1	HSV-1_UL28	-	4.578		HCMV_UL51	HHV-6A_U35	1.3e-25	1.8e-19	-	-		HCMV_UL82	EBV_LF1	-	-	8.634e-11	1.029e-09		EBV_BBRF3	HHV-7_U72	2.3e-76	3.4e-69	1.841e-17	7.532e-17
EBV_BALF1	HSV-1_UL36	-	1.655		HCMV_UL51	HHV-6B_U35	1.3e-25	3.2e-19	-	-		HCMV_UL82	EBV_LF2	-	0.34	1.305e-10	1.83e-10		EBV_BBRF3	HSV-1_UL10	1.4e-35	1.8e-49	5.062e-11	4.233e-11
EBV_BALF1	HSV-1_UL40	-	3.593		HCMV_UL51	HHV-7_U35	2.5e-26	9.4e-20	-	-		HCMV_UL82	HCMV_UL31	-	-	2.286e-15	7.432e-16		EBV_BBRF3	HSV-2_UL10	4.4e-37	5.5e-48	1.346e-09	1.665e-10
EBV_BALF1	HSV-1_UL43	-	0.2381		HCMV_UL51	HSV-1_UL33	8.9e-23	3.6e-26	-	-		HCMV_UL82	HCMV_UL72	1.3	-	2.446e-05	7.366e-05		EBV_BBRF3	KSHV_ORF39	1.9e-93	1.2e-88	1.798e-27	6.617e-28
EBV_BALF1	HSV-1_UL47	-	9.936		HCMV_UL51	HSV-2_UL33	1.1e-22	8.4e-27	-	-		HCMV_UL83	EBV_BLLF3	0.024	0.027	4.028e-05	1.251e-05		EBV_BBRF3	VZV_ORF50	1.6e-74	1.1e-62	8.164e-16	7.006e-16
EBV_BALF1	HSV-1_UL49	-	9.936		HCMV_UL51	KSHV_ORF67A	8.1e-25	1.5e-21	-	-		HCMV_UL83	EBV_LF1	-	-	3.341e-09	3.505e-08		EBV_BcLF1	HCMV_UL86	0	3e-300	2.059e-96	4.196e-89
EBV_BALF1	HSV-1_UL53	-	7.432		HCMV_UL51	VZV_ORF25	1.8e-22	2.9e-20	-	-		HCMV_UL83	EBV_LF2	-	0.0059	6.257e-11	5.137e-11		EBV_BcLF1	HHV-6A_U57	0	3e-286	1.203e-89	3.433e-88
EBV_BALF1	HSV-1_UL6	-	3.593		HCMV_UL71	HHV-6A_U44	4.9e-57	1.4e-47	-	-		HCMV_UL83	HCMV_UL31	-	0.0015	2.025e-12	3.959e-13		EBV_BcLF1	HHV-6B_U57	0	2e-285	7.672e-94	2.998e-88
EBV_BALF1	HSV-1_US10	-	2.323		HCMV_UL73	HHV-6A_U46	2.9e-22	7e-23	-	-		HCMV_UL83	HCMV_UL72	0.15	0.12	1.513e-06	2.733e-07		EBV_BcLF1	HHV-7_U57	0	4e-284	1.018e-99	1.334e-94
EBV_BALF1	HSV-2_UL10	-	9.936		HCMV_UL73	HHV-6B_U46	8.9e-22	2.5e-22	-	-		HCMV_UL84	EBV_BLLF3	-	-	0.0001121	3.286e-05		EBV_BcLF1	HSV-1_UL19	4E-312	1E-322	1.067e-77	1.218e-81
EBV_BALF1	HSV-2_UL18	-	4.362		HCMV_UL73	HHV-7_U46	3.9e-22	3.1e-20	-	-		HCMV_UL84	EBV_LF1	-	-	1.383e-08	2.475e-08		EBV_BcLF1	HSV-2_UL19	5E-312	4E-322	1.61e-87	6.192e-90
EBV_BALF1	HSV-2_UL20	-	2.323		HCMV_UL73	KSHV_ORF53	3.3e-19	1.9e-19	-	-		HCMV_UL84	EBV_LF2	-	0.083	1.501e-11	7.837e-12		EBV_BcLF1	KSHV_ORF25	0	0	0	0
EBV_BALF1	HSV-2_UL21	-	2.009		HCMV_UL74A	HHV-6A_U47A	2.1e-21	1.8e-19	-	-		HCMV_UL84	HCMV_UL31	-	0.00016	1.086e-14	1.836e-15		EBV_BcLF1	VZV_ORF40	1E-313	0	2.513e-87	2.039e-94
EBV_BALF1	HSV-2_UL3	28	-		HCMV_UL74A	HHV-7_U47A	5.5e-22	1.5e-18	-	-		HCMV_UL84	HCMV_UL72	0.036	-	2.587e-05	4.121e-05		EBV_BCRF1-IL10H	HCMV_UL111A	4.1e-35	1.8e-18	2.468e-05	4.741e-06
EBV_BALF1	HSV-2_UL36	29	-		HCMV_UL80	HCMV_UL80_pAP	6.8e-96	4.4e-98	-	-		HCMV_UL88	EBV_BTRF1	-	0.64	2.968e-09	5.616e-09		EBV_BcRF1-UL87	HCMV_UL87	3.7e-94	1.3e-95	1.965e-31	3.193e-28
EBV_BALF1	HSV-2_UL38	-	9.467		HCMV_UL80	HCMV_UL80_UL80.3	1.2e-58	7.1e-60	-	-		HCMV_UL9	EBV_BARF1	-	-	4.758e-06	2.349e-05		EBV_BcRF1-UL87	HHV-6A_U58	4e-114	9.3e-88	8.845e-32	1.335e-29
EBV_BALF1	HSV-2_UL40	-	4.578		HCMV_UL80	HCMV_UL80_UL80.4	6.7e-81	7.2e-83	-	-		HCMV_UL9	EBV_BILF2	-	0.23	6.795e-07	9.755e-07		EBV_BcRF1-UL87	HHV-6B_U58	5e-115	5e-87	3.036e-28	1.299e-25
EBV_BALF1	HSV-2_UL46	-	4.362		HCMV_UL80	HHV-6A_U53.5	4.6e-22	2.5e-16	-	-		HCMV_UL9	HCMV_RL6	-	0.14	3.736e-05	3.843e-05		EBV_BcRF1-UL87	HHV-7_U58	2.2e-92	4.5e-90	5.695e-31	4.964e-29
EBV_BALF1	HSV-2_UL49	-	4.806		HCMV_UL80	HHV-7_U53.5	7.9e-23	7.2e-15	-	-		HCMV_UL9	HCMV_UL1	-	2.7e-18	5.723e-07	6.715e-07		EBV_BcRF1-UL87	KSHV_ORF24	8e-138	1e-159	1.734e-37	6.246e-35
EBV_BALF1	HSV-2_UL54	-	5.295		HCMV_UL80_pAP	HHV-6A_U53	2.9e-18	5e-28	-	-		HCMV_UL9	HCMV_UL7	0.022	3.6e-13	3.129e-09	1.436e-10		EBV_BDLF1	HCMV_UL85	1.1e-63	3.6e-73	2.228e-20	8.534e-21
EBV_BALF1	HSV-2_UL6	-	4.578		HCMV_UL80_pAP	HHV-6A_U53.5	9.5e-24	2.7e-30	-	-		HCMV_US2	HCMV_US11	0.11	-	5.338e-06	2.067e-06		EBV_BDLF1	HHV-6A_U56	1.5e-66	6.2e-66	5.341e-20	2.581e-21
EBV_BALF1	HSV-2_UL7	-	9.467		HCMV_UL80_pAP	HHV-6B_U53	9.5e-19	3.2e-28	-	-		HCMV_US20	HCMV_US19	3.9e-23	0.012	2.637e-06	1.174e-05		EBV_BDLF1	HHV-6B_U56	2.4e-66	3.2e-66	5.039e-20	6.501e-21
EBV_BALF1	HSV-2_US10	-	1.823		HCMV_UL80_pAP	HHV-7_U53	2e-06	4.4e-27	-	-		HCMV_US26	HCMV_UL38	-	-	0.0004361	0.0006299		EBV_BDLF1	HHV-7_U56	1.6e-72	5.6e-63	4.107e-19	6.827e-20
EBV_BALF1	HSV-2_US3	18	-		HCMV_UL80_pAP	HHV-7_U53.5	1.4e-24	2.4e-29	-	-		HCMV_US27	HCMV_UL78	1.8e-25	0.0011	1.166e-06	2.982e-06		EBV_BDLF1	HSV-1_UL18	9.2e-58	8.6e-40	3.988e-18	1.987e-18
EBV_BALF1	KSHV_K2	-	6.746		HCMV_UL80_UL80.3	HCMV_UL80_pAP	1e-61	2.1e-62	-	-		HCMV_US28	HCMV_UL78	5.9e-34	0.0018	1.712e-06	1.29e-06		EBV_BDLF1	HSV-2_UL18	9.4e-58	1.5e-40	4.75e-18	5.334e-18
EBV_BALF1	KSHV_ORF16	2.5	0.005702		HCMV_UL80_UL80.3	HCMV_UL80_UL80.4	2.3e-63	1.7e-63	-	-		HCMV_US3	HCMV_US11	14	0.06	2.509e-07	6.591e-07		EBV_BDLF1	KSHV_ORF26	1e-79	7.5e-86	1.676e-40	9.814e-42
EBV_BALF1	KSHV_ORF18	-	5.833		HCMV_UL80_UL80.3	HHV-6A_U53	6e-15	3e-19	-	-		HCMV_US8	HCMV_RL11	-	-	0.0006383	0.0008233		EBV_BDLF1	VZV_ORF41	7.1e-50	3.2e-42	6.173e-17	1.623e-17
EBV_BALF1	KSHV_ORF30	-	8.594		HCMV_UL80_UL80.3	HHV-6A_U53.5	9.4e-22	6.5e-21	-	-		HCMV_US8	HCMV_US2	-	0.64	3.79e-08	2.367e-08		EBV_BDLF2	KSHV_ORF27	1.1e-36	3.9e-33	5.377e-05	6.052e-06
EBV_BALF1	KSHV_ORF48	-	9.02		HCMV_UL80_UL80.3	HHV-6B_U53	2.9e-15	2.3e-19	-	-		HCMV_US8	HCMV_US3	1.3	0.61	1.811e-07	1.017e-07		EBV_BDLF4	HCMV_UL92	1e-50	1.3e-47	3.528e-09	1.65e-09
EBV_BALF1	KSHV_ORF49	-	3.261		HCMV_UL80_UL80.3	HHV-7_U53	1.1e-05	5.8e-19	-	-		HCMV_US9	HCMV_US2	0.13	1.5	3.258e-07	7.404e-07		EBV_BDLF4	HHV-6A_U63	2.3e-51	1.9e-45	3.938e-07	4.15e-07
EBV_BALF1	KSHV_ORF52	-	9.936		HCMV_UL80_UL80.3	HHV-7_U53.5	5.1e-23	1.2e-20	-	-		HCMV_US9	HCMV_US3	0.91	-	3.947e-08	1.672e-08		EBV_BDLF4	HHV-6B_U63	1.3e-51	2.2e-45	3.938e-07	5.114e-07
EBV_BALF1	KSHV_ORF57	-	9.02		HCMV_UL80_UL80.4	HCMV_UL80_pAP	2.7e-85	7.2e-86	-	-		HHV-6A_U10	EBV_LF1	-	-	1.837e-06	1.835e-05		EBV_BDLF4	HHV-7_U63	3.8e-50	2.1e-43	4.993e-10	2.307e-10
EBV_BALF1	KSHV_ORF58	-	2.213		HCMV_UL80_UL80.4	HHV-6A_U53	1.8e-14	3.6e-19	-	-		HHV-6A_U10	EBV_LF2	-	-	1.823e-09	1.066e-08		EBV_BDLF4	KSHV_ORF31	2.8e-56	2.9e-64	4.993e-10	2.564e-09
EBV_BALF1	KSHV_ORF6	-	5.833		HCMV_UL80_UL80.4	HHV-6A_U53.5	2e-21	7e-21	-	-		HHV-6A_U10	HCMV_UL82	-	-	2.136e-09	4.856e-09		EBV_BFLF1	HCMV_UL52	5.1e-76	6.5e-83	4.242e-18	6.319e-18
EBV_BALF1	KSHV_ORF72	-	9.467		HCMV_UL80_UL80.4	HHV-6B_U53	8.7e-15	2.8e-19	-	-		HHV-6A_U10	HCMV_UL83	0.52	-	5.24e-09	2.21e-08		EBV_BFLF1	HHV-6A_U36	7.2e-79	5.8e-82	1.669e-19	2.514e-19
EBV_BALF1	KSHV_ORF74	-	1.655		HCMV_UL80_UL80.4	HHV-7_U53	1.7e-06	2.9e-18	-	-		HHV-6A_U10	HCMV_UL84	0.033	-	2.638e-09	5.292e-09		EBV_BFLF1	HHV-6B_U36	2.9e-81	2.4e-83	2.862e-19	3.301e-19
EBV_BALF1	VZV_ORF10	-	8.594		HCMV_UL80_UL80.4	HHV-7_U53.5	2.3e-22	3.6e-20	-	-		HHV-6A_U12	EBV_BILF1	0.015	7.3e-05	0.0002288	0.0003099		EBV_BFLF1	HHV-7_U36	2.2e-78	1.8e-79	6.793e-20	4.933e-20
EBV_BALF1	VZV_ORF12	-	2.96		HCMV_UL91	HHV-6A_U62	4.2e-31	1.1e-22	-	-		HHV-6A_U12	HCMV_UL78	3.5e-12	0.0081	2.3e-05	3.524e-05		EBV_BFLF1	HSV-1_UL32	1.9e-77	3e-107	5.627e-15	8.629e-15
EBV_BALF1	VZV_ORF15	-	2.82		HCMV_UL91	HHV-6B_U62	4.1e-33	3.2e-23	0.01667	0.01741		HHV-6A_U17	HCMV_UL38	-	0.018	0.0007368	0.0003238		EBV_BFLF1	HSV-2_UL32	1.9e-76	6e-107	4.543e-16	8.7e-16
EBV_BALF1	VZV_ORF32	5.2	-		HCMV_UL91	HHV-7_U62	5.8e-30	1e-22	0.0027	0.001756		HHV-6A_U18	HCMV_UL142	-	-	7.031e-06	0.0001002		EBV_BFLF1	KSHV_ORF68	3e-95	3e-111	1.195e-34	5.226e-36
EBV_BALF1	VZV_ORF38	-	6.746		HCMV_UL99	HHV-6A_U71	2.3e-15	2.3e-17	-	-		HHV-6A_U18	HCMV_UL18	-	-	2.038e-06	7.968e-05		EBV_BFLF1	VZV_ORF26	1e-80	5.5e-97	9.225e-15	6.839e-15
EBV_BALF1	VZV_ORF39	-	2.559		HCMV_UL99	HHV-6B_U71	1.3e-18	1.9e-17	-	-		HHV-6A_U19	HCMV_UL24	0.08	0.0087	3.688e-05	0.0002189		EBV_BFLF2	HCMV_UL53	5.4e-50	6.2e-61	8.994e-15	2.128e-15
EBV_BALF1	VZV_ORF40	-	6.427		HCMV_UL99	HHV-7_U71	3.7e-11	1e-14	-	-		HHV-6A_U19	HCMV_UL36	0.32	0.00057	8.961e-06	0.0001015		EBV_BFLF2	HHV-6A_U37	1.6e-48	7.7e-51	4.61e-17	4.834e-17
EBV_BALF1	VZV_ORF58	32	-		HCMV_US1	HCMV_US31	9.6e-40	2.4e-41	-	-		HHV-6A_U2	HCMV_UL38	-	0.004	0.0003241	6.719e-05		EBV_BFLF2	HHV-6B_U37	4.7e-49	4.1e-50	1.319e-18	3.683e-18
EBV_BALF2	EBV_BALF1	-	9.2		HCMV_US12	HCMV_US15	7e-16	3.6e-12	1.77	0.1874		HHV-6A_U25	HCMV_UL38	0.42	0.0017	0.0005336	0.0008523		EBV_BFLF2	HHV-7_U37	3e-50	1.9e-56	5.529e-18	3.346e-17
EBV_BALF2	EBV_BALF2	2e-252	0		HCMV_US12	HCMV_US16	3.9e-09	3.3e-06	0.4817	0.2578		HHV-6A_U25	HHV-6A_U19	0.00073	0.18	0.0007152	0.0004318		EBV_BFLF2	HSV-1_UL31	9.6e-49	1.6e-63	2.915e-17	7.706e-16
EBV_BALF2	EBV_BALF4	-	6.112		HCMV_US12	HCMV_US21	3.3e-12	8.8e-17	1.532	0.8879		HHV-6A_U27	EBV_BMRF1	-	-	4.389e-13	1.1e-11		EBV_BFLF2	HSV-2_UL31	1.5e-47	7.1e-63	2.625e-18	5.052e-17
EBV_BALF2	EBV_BBRF1	-	1.037		HCMV_US13	HCMV_US15	6.7e-16	5.5e-12	0.4584	0.1068		HHV-6A_U3	HCMV_UL38	-	0.0019	0.0006412	0.0004125		EBV_BFLF2	KSHV_ORF69	8.4e-62	2.5e-66	1.347e-26	5.997e-26
EBV_BALF2	EBV_BFLF1	-	9.627		HCMV_US13	HCMV_US16	1.7e-13	3e-12	0.01505	0.03994		HHV-6A_U34	EBV_BFRF1	0.0013	8.9e-37	1.779e-11	1.744e-11		EBV_BFLF2	VZV_ORF27	1.1e-47	1.5e-65	7.365e-18	9.386e-17
EBV_BALF2	EBV_BGLF2	-	6.396		HCMV_US14	HCMV_US15	1.1e-12	5.3e-12	0.1103	0.05789		HHV-6A_U38	EBV_BBLF2	-	-	0.0001372	0.0004906		EBV_BFRF1	HCMV_UL50	6.9e-45	0.00066	1.863e-12	1.785e-12
EBV_BALF2	EBV_BGLF4	-	8.791		HCMV_US14	HCMV_US16	1.1e-10	2.2e-11	0.006248	0.004609		HHV-6A_U45	EBV_LF1	-	7	8.952e-06	1.062e-05		EBV_BFRF1	KSHV_ORF67	9.2e-72	7e-81	1.652e-23	3.349e-23
EBV_BALF2	EBV_BPLF1	-	8.028		HCMV_US14	HCMV_US21	0.00012	9.6e-15	1.55	-		HHV-6A_U45	EBV_LF2	-	0.15	1.825e-07	1.423e-07		EBV_BFRF2	HCMV_UL49	4.1e-57	2.7e-76	1.908e-17	2.322e-18
EBV_BALF2	EBV_BVRF2	-	8.028		HCMV_US15	HCMV_US17	8.7e-09	1.6e-10	0.1874	0.5966		HHV-6A_U45	HCMV_UL31	-	-	2.901e-06	1.09e-05		EBV_BFRF2	HHV-6A_U33	1.1e-54	1.2e-69	7.58e-16	2.49e-16
EBV_BALF2	EBV_BcLF1	-	9.2		HCMV_US15	HCMV_US18	9.4e-14	7.8e-16	1.305	1.558		HHV-6A_U45	HCMV_UL82	-	-	1.834e-05	8.702e-06		EBV_BFRF2	HHV-6B_U33	4.6e-54	1.2e-68	1.33e-15	9.361e-16
EBV_BALF2	EBV_EBNA1	24	9.2		HCMV_US15	HCMV_US19	1.4e-06	2.1e-09	1.865	4.693		HHV-6A_U45	HCMV_UL83	-	0.41	4.6e-06	2.615e-06		EBV_BFRF2	HHV-7_U33	1e-56	3e-68	1.551e-15	4.251e-16
EBV_BALF2	HCMV_RL13	-	9.2		HCMV_US15	HCMV_US20	6.4e-05	6.5e-25	0.03847	0.06625		HHV-6A_U45	HCMV_UL84	-	-	1.651e-06	1.524e-06		EBV_BFRF2	KSHV_ORF66	1.1e-51	6.5e-69	3.182e-17	3.592e-17
EBV_BALF2	HCMV_UL142	-	7.33		HCMV_US16	HCMV_US17	2.3e-07	3e-07	0.01572	0.03708		HHV-6A_U51	HCMV_UL78	0.0035	0.00015	1.186e-05	2.37e-05		EBV_BFRF3	KSHV_ORF65	1.2e-21	3.4e-24	5.424e-06	2.154e-05
EBV_BALF2	HCMV_UL57	1e-219	1.758e-69		HCMV_US16	HCMV_US18	2e-09	1.5e-13	0.01357	0.02719		HHV-6A_U54	EBV_BLLF3	-	0.014	0.0001781	0.000193		EBV_BGLF1	HHV-6A_U64	3.3e-34	5.6e-33	2.035e-05	9.807e-06
EBV_BALF2	HCMV_UL6	-	7.005		HCMV_US16	HCMV_US20	5.4e-05	1.9e-28	0.001905	0.00135		HHV-6A_U54	EBV_LF1	-	-	1.965e-09	2.029e-08		EBV_BGLF1	HHV-6B_U64	1e-35	6.2e-34	1.006e-06	1.239e-06
EBV_BALF2	HCMV_UL71	-	3.879		HCMV_US17	HCMV_US21	0.00035	3.5e-16	2.448	2.105		HHV-6A_U54	EBV_LF2	-	0.00038	1.118e-10	4.567e-10		EBV_BGLF1	HHV-7_U64	5.3e-48	6.5e-37	2.849e-06	3.397e-06
EBV_BALF2	HCMV_UL86	-	0.221		HCMV_US20	HCMV_US21	3.4e-10	1e-19	-	0.4828		HHV-6A_U54	HCMV_UL31	-	2.5e-06	1.371e-15	4.301e-15		EBV_BGLF1	HSV-1_UL17	5.8e-14	3.8e-51	3.424e-05	3.857e-06
EBV_BALF2	HCMV_UL94	-	9.2		HCMV_US22	HHV-6A_DR1	9.5e-49	2.5e-17	-	-		HHV-6A_U54	HCMV_UL72	-	0.076	8.19e-06	8.02e-06		EBV_BGLF1	HSV-2_UL17	7.4e-14	1.3e-51	1.711e-05	3.076e-06
EBV_BALF2	HCMV_UL98	-	7.33		HCMV_US23	HHV-6A_DR1	2.7e-48	1e-15	-	-		HHV-6A_U54	HHV-6A_U10	-	9.2e-18	5.11e-09	8.426e-09		EBV_BGLF1	KSHV_ORF32	6.2e-58	2.3e-68	4.646e-09	1.798e-09
EBV_BALF2	HCMV_US1	-	7.005		HCMV_US24	HHV-6A_DR1	2.6e-38	7.8e-18	-	-		HHV-6A_U54	HHV-6A_U45	-	0.42	2.06e-06	3.053e-06		EBV_BGLF1	VZV_ORF43	1.8e-23	6.2e-66	5.763e-05	7.973e-06
EBV_BALF2	HCMV_US17	-	9.2		HCMV_US26	HHV-6A_DR1	2.5e-37	3.6e-16	-	-		HHV-6A_U55	EBV_BLLF3	-	-	0.0001374	3.86e-05		EBV_BGLF2	HCMV_UL94	3.5e-57	3.7e-52	3.159e-20	1.113e-19
EBV_BALF2	HCMV_US19	-	2.696		HCMV_US26	HHV-6B_DR1	0.00014	5.5e-15	-	-		HHV-6A_U55	EBV_LF1	-	-	6.843e-09	3.938e-09		EBV_BGLF2	HHV-6A_U65	6.6e-66	1.2e-51	1.644e-21	5.315e-21
EBV_BALF2	HHV-6A_U39	-	6.396		HCMV_US27	HHV-6A_U51	1.2e-15	0.0001	0.0005845	0.001042		HHV-6A_U55	EBV_LF2	-	0.054	9.798e-10	2.131e-10		EBV_BGLF2	HHV-6B_U65	1.8e-66	3.3e-52	1.316e-21	2.072e-21
EBV_BALF2	HHV-6A_U41	9e-222	1.196e-73		HCMV_US28	HHV-6B_U12	3.2e-15	3.6e-05	0.02844	0.001367		HHV-6A_U55	HCMV_UL31	-	0.33	5.74e-13	2.012e-14		EBV_BGLF2	HHV-7_U65	2.8e-64	1.1e-48	3.796e-21	3.296e-21
EBV_BALF2	HHV-6A_U57	-	5.581		HCMV_US31	HCMV_US32	2e-35	5.1e-35	-	-		HHV-6A_U55	HCMV_UL72	-	-	4.843e-05	1.044e-05		EBV_BGLF2	HSV-1_UL16	6.2e-59	1.6e-55	1.185e-18	1.077e-18
EBV_BALF2	HHV-6A_U84	-	9.2		HHV-6A_DR1	HHV-6A_DR6	1.1e-27	1.6e-17	-	-		HHV-6A_U55	HCMV_UL82	0.00058	-	4.064e-16	1.239e-17		EBV_BGLF2	HSV-2_UL16	9.3e-61	2.9e-52	2.939e-19	2.801e-19
EBV_BALF2	HHV-6A_U85	-	8.401		HHV-6A_DR1	HHV-6A_U17	7.4e-14	3.5e-13	-	-		HHV-6A_U55	HCMV_UL83	6.4e-06	0.03	5.33e-19	8.344e-20		EBV_BGLF2	KSHV_ORF33	1e-72	1.2e-60	1.252e-35	2.764e-36
EBV_BALF2	HHV-6A_U90_U87U86	-	9.627		HHV-6A_DR1	HHV-6A_U2	1.4e-14	2e-12	-	-		HHV-6A_U55	HHV-6A_U10	-	-	1.267e-08	9.178e-10		EBV_BGLF2	VZV_ORF44	1.6e-56	9.1e-49	4.935e-20	4.506e-20
EBV_BALF2	HHV-6B_U39	-	6.112		HHV-6A_DR1	HHV-6A_U25	1.8e-13	2.5e-13	-	-		HHV-6A_U55	HHV-6A_U45	-	-	3.571e-06	1.651e-06		EBV_BGLF3	HCMV_UL95	5.9e-61	4.1e-66	2.311e-13	5.956e-14
EBV_BALF2	HHV-6B_U41	1e-222	2.603e-70		HHV-6A_DR1	HHV-6A_U3	6e-12	2.6e-09	-	-		HHV-6A_U59	EBV_BTRF1	-	1.6e-05	1.859e-11	1.55e-10		EBV_BGLF3	HHV-6A_U67	1.1e-69	5.4e-56	7.96e-13	8.269e-13
EBV_BALF2	HHV-6B_U57	-	4.869		HHV-6A_DR1	HHV-6A_U7	3.8e-10	5e-10	-	-		HHV-6A_U74	EBV_BALF5	-	-	4.074e-08	1.693e-07		EBV_BGLF3	HHV-6B_U67	9.1e-68	6.1e-57	1.722e-13	5.359e-14
EBV_BALF2	HHV-6B_U64	-	8.401		HHV-6A_DR1	HHV-6A_U95	3.8e-12	2.5e-09	-	-		HHV-6A_U74	HHV-6A_U38	-	-	9.605e-07	1.063e-06		EBV_BGLF3	HHV-7_U67	6.2e-70	5e-65	1.937e-13	1.706e-13
EBV_BALF2	HHV-6B_U77	-	7.005		HHV-6A_DR1	HHV-6B_DR1	1e-301	4e-195	-	-		HHV-6A_U84	HCMV_UL122	0.0002	0.072	1.285e-11	1.805e-11		EBV_BGLF3	KSHV_ORF34	1.3e-80	1.7e-89	5.061e-26	1.632e-25
EBV_BALF2	HHV-6B_U84	-	9.2		HHV-6A_DR1	HHV-6B_DR6	7.5e-25	6.3e-18	-	-		HHV-6A_U85	EBV_BILF2	2.8	2.9e-06	0.000435	0.0001532		EBV_BGLF3.5	KSHV_ORF35	1.7e-30	2.1e-36	2.487e-06	1.195e-06
EBV_BALF2	HHV-6B_U90_U86	-	3.09		HHV-6A_DR1	HHV-6B_U17	3.6e-14	3.9e-13	-	-		HHV-6A_U85	EBV_BLLF1_GP220	-	-	0.0007724	0.000494		EBV_BGLF4	HCMV_UL97	9e-15	8.3e-07	2.982e-19	2.677e-18
EBV_BALF2	HHV-7_U39	-	7.671		HHV-6A_DR1	HHV-6B_U2	1.2e-12	7e-12	-	-		HHV-6A_U85	HCMV_UL119-118	-	-	4.212e-07	7.555e-07		EBV_BGLF4	HHV-6A_U69	6.2e-28	9.2e-06	2.451e-16	2.844e-15
EBV_BALF2	HHV-7_U4	-	6.112		HHV-6A_DR1	HHV-6B_U25	4.9e-13	3.1e-13	-	-		HHV-6A_U85	HCMV_UL148	-	-	1.252e-05	3.091e-06		EBV_BGLF4	HHV-6B_U69	1.8e-17	7e-06	2.081e-16	2.389e-14
EBV_BALF2	HHV-7_U41	2e-220	1.779e-71		HHV-6A_DR1	HHV-6B_U3	5.6e-12	3.8e-09	-	-		HHV-6A_U86	HCMV_UL117	0.19	1.4	4.29e-06	3.784e-06		EBV_BGLF4	HHV-7_U69	4.1e-11	2.9e-07	6.199e-16	1.487e-14
EBV_BALF2	HHV-7_U52	-	8.028		HHV-6A_DR1	HHV-6B_U8	1e-10	4.7e-10	-	-		HHV-6A_U86	HCMV_UL117_UL117.5	0.19	1.3	3.582e-06	2.708e-06		EBV_BGLF4	HSV-1_UL13	3.2e-13	5.7e-11	2.126e-18	4.858e-17
EBV_BALF2	HHV-7_U57	-	7.33		HHV-6A_DR1	HHV-6B_U95	1.1e-12	3.9e-09	-	-		HHV-6A_U86	HHV-6A_U84	0.026	2.8e-05	1.392e-07	8.19e-08		EBV_BGLF4	HSV-1_US3	1.3e-05	1.4e-19	4.623e-09	9.489e-09
EBV_BALF2	HHV-7_U64	-	7.005		HHV-6A_DR1	HHV-7_DR1	1.8e-38	7.5e-57	-	-		HHV-6A_U90_U87U86	HCMV_UL117	0.21	1.6	1.916e-05	2.432e-06		EBV_BGLF4	HSV-2_UL13	1.5e-18	8.7e-11	2.919e-17	5.855e-16
EBV_BALF2	HHV-7_U77	-	8.028		HHV-6A_DR1	HHV-7_DR6	2.1e-32	1.9e-16	-	-		HHV-6A_U90_U87U86	HCMV_UL117_UL117.5	0.21	1.1	9.909e-06	3.279e-06		EBV_BGLF4	HSV-2_US3	3e-05	1.5e-18	2.018e-08	3.694e-08
EBV_BALF2	HSV-1_UL13	-	1.961		HHV-6A_DR1	HHV-7_U17	1.9e-17	4.1e-14	-	-		HHV-6A_U90_U87U86	HHV-6A_U84	0.03	0.00011	9.238e-08	5.642e-08		EBV_BGLF4	KSHV_ORF36	7e-30	5e-32	1.201e-36	3.183e-34
EBV_BALF2	HSV-1_UL17	-	8.791		HHV-6A_DR1	HHV-7_U2	3.6e-12	8.9e-10	-	-		HHV-6B_DR6	HCMV_UL38	-	-	0.0002864	0.000212		EBV_BGLF4	VZV_ORF47	6e-10	1.1e-08	1.167e-18	4.347e-17
EBV_BALF2	HSV-1_UL19	-	1.189		HHV-6A_DR1	HHV-7_U25	8.2e-12	6.6e-12	-	-		HHV-6B_U10	EBV_BLLF3	-	-	1.678e-06	1.119e-06		EBV_BGLF4	VZV_ORF66	3.3e-06	2.6e-21	2.799e-08	1.593e-08
EBV_BALF2	HSV-1_UL26	-	4.869		HHV-6A_DR1	HHV-7_U3	1.7e-11	1.1e-06	-	-		HHV-6B_U10	EBV_LF1	-	-	1.152e-08	1.409e-07		EBV_BGLF5	HCMV_UL98	1e-64	1.1e-65	1.424e-29	2.358e-27
EBV_BALF2	HSV-1_UL28	-	8.028		HHV-6A_DR1	HHV-7_U7	2.8e-08	9.6e-11	-	-		HHV-6B_U10	EBV_LF2	-	-	6.383e-12	1.956e-11		EBV_BGLF5	HHV-6A_U70	2.4e-53	1.9e-65	6.007e-33	6.882e-31
EBV_BALF2	HSV-1_UL29	1e-208	2.653e-58		HHV-6A_DR1	HHV-7_U95	6.2e-13	7.6e-12	-	-		HHV-6B_U10	HCMV_UL72	-	-	1.284e-06	9.206e-07		EBV_BGLF5	HHV-6B_U70	6.3e-64	1.1e-65	4.191e-32	9.474e-31
EBV_BALF2	HSV-1_UL3	-	5.581		HHV-6A_U100	HHV-6B_U100	6e-266	8e-271	-	-		HHV-6B_U10	HCMV_UL82	0.099	-	6.038e-16	3.64e-15		EBV_BGLF5	HHV-7_U70	4.4e-71	1.7e-60	4.045e-34	1.144e-33
EBV_BALF2	HSV-1_UL41	-	6.396		HHV-6A_U100	HHV-7_U100	6e-197	3e-188	-	-		HHV-6B_U10	HCMV_UL83	0.011	-	2.564e-15	5.645e-14		EBV_BGLF5	HSV-1_UL12	2.3e-59	2.4e-70	1.967e-26	2.445e-27
EBV_BALF2	HSV-1_UL43	-	2.352		HHV-6A_U13	HHV-6B_U13	3.9e-58	1.3e-52	-	-		HHV-6B_U10	HCMV_UL84	0.00022	-	6.731e-13	2.43e-12		EBV_BGLF5	HSV-1_UL12_UL12.5	2.3e-61	5.4e-72	1.864e-26	1.023e-27
EBV_BALF2	HSV-1_UL55	-	9.2		HHV-6A_U13	HHV-7_U13	3.1e-46	1.3e-51	-	-		HHV-6B_U10	HHV-6A_U45	-	-	9.829e-06	1.655e-05		EBV_BGLF5	HSV-2_UL12	3e-58	4.8e-69	6.109e-26	3.076e-26
EBV_BALF2	HSV-1_UL8	-	7.33		HHV-6A_U15	HHV-6B_U15	1e-104	8e-105	-	-		HHV-6B_U10	HHV-6A_U54	3.1e-20	-	4.627e-13	3.812e-13		EBV_BGLF5	KSHV_ORF37	3.3e-85	9.6e-89	3.578e-53	1.698e-50
EBV_BALF2	HSV-1_US10	-	6.112		HHV-6A_U15	HHV-7_U15	2e-104	1.3e-97	-	-		HHV-6B_U10	HHV-6A_U55	-	-	2.857e-13	1.085e-11		EBV_BGLF5	VZV_ORF48	1.4e-56	1.2e-63	9.406e-26	1.388e-26
EBV_BALF2	HSV-1_US3	-	6.112		HHV-6A_U17	HHV-6A_U17_U16	1.4e-31	1.8e-12	-	-		HHV-6B_U17	HHV-6A_U19	-	0.9	0.0008932	0.0001941		EBV_BGRF1-BDRF1	HCMV_UL89	4.6e-83	6e-78	1.13e-60	5.249e-60
EBV_BALF2	HSV-2_UL13	-	2.462		HHV-6A_U17_U16	HHV-6B_U17	1.1e-10	4.8e-30	-	-		HHV-6B_U18	HCMV_UL142	-	-	8.915e-06	0.0001182		EBV_BGRF1-BDRF1	HHV-6A_U60	6.3e-86	3.9e-70	1.006e-55	3.723e-56
EBV_BALF2	HSV-2_UL17	-	5.096		HHV-6A_U17_U16	HHV-7_U17	2.1e-05	5.8e-33	-	-		HHV-6B_U18	HCMV_UL18	-	-	1.351e-05	0.000213		EBV_BGRF1-BDRF1	HHV-6B_U66	2.7e-87	3.3e-70	1.763e-56	5.679e-57
EBV_BALF2	HSV-2_UL19	-	5.096		HHV-6A_U20	HHV-6B_U20	2e-180	1e-134	-	-		HHV-6B_U19	HCMV_UL24	0.053	0.022	0.0002691	0.0003893		EBV_BGRF1-BDRF1	HHV-7_U60	1.4e-85	1.6e-67	2.639e-57	3.539e-59
EBV_BALF2	HSV-2_UL29	7e-210	1.414e-63		HHV-6A_U20	HHV-7_U20	3.2e-80	1e-43	-	-		HHV-6B_U19	HCMV_UL36	0.15	0.00066	6.739e-05	0.000388		EBV_BGRF1-BDRF1	HSV-1_UL15	9.9e-75	5.5e-85	6.047e-55	7.605e-54
EBV_BALF2	HSV-2_UL3	-	6.112		HHV-6A_U21	HHV-6B_U21	2e-163	2e-161	-	-		HHV-6B_U19	HHV-6A_U17	0.24	-	0.0003862	0.0007793		EBV_BGRF1-BDRF1	HSV-2_UL15	2.2e-80	1.4e-84	1.73e-57	9.575e-59
EBV_BALF2	HSV-2_UL32	-	6.112		HHV-6A_U21	HHV-7_U21	3e-156	3e-144	-	-		HHV-6B_U19	HHV-6B_DR6	-	-	0.0001992	0.0005398		EBV_BGRF1-BDRF1	KSHV_ORF29	1.3e-84	1.1e-83	2.896e-80	4.479e-81
EBV_BALF2	HSV-2_US3	-	2.148		HHV-6A_U22	HHV-6B_U22	1e-125	2e-125	-	-		HHV-6B_U19	HHV-6B_U17	0.94	-	0.0001474	0.0002807		EBV_BGRF1-BDRF1	VZV_ORF42	1.4e-79	5.5e-76	3.057e-52	4.023e-50
EBV_BALF2	KSHV_ORF10	-	6.396		HHV-6A_U23	HHV-6B_U23	2e-129	2e-129	-	-		HHV-6B_U2	HCMV_UL38	-	-	0.0002503	3.061e-05		EBV_BILF1	HCMV_UL33	4.4e-05	6.1e-06	0.0001006	6.332e-05
EBV_BALF2	KSHV_ORF16	-	5.581		HHV-6A_U24	HHV-7_U24	4.4e-37	2.9e-27	-	0.007762		HHV-6B_U25	HHV-6A_U19	0.00042	0.24	0.000949	0.000406		EBV_BILF1	HCMV_US27	8.4e-05	1.2e-14	7.435e-05	6.095e-05
EBV_BALF2	KSHV_ORF18	-	9.2		HHV-6A_U24A	HHV-7_U24A	9.4e-14	0.00012	-	-		HHV-6B_U25	HHV-6B_U19	0.00038	0.22	0.0004356	0.0002858		EBV_BILF1	HCMV_US28	1.8e-05	2.7e-20	1.157e-05	1.435e-05
EBV_BALF2	KSHV_ORF25	-	5.84		HHV-6A_U26	HHV-6B_U26	2e-101	4e-112	-	-		HHV-6B_U27	EBV_BMRF1	-	-	1.141e-12	2.65e-11		EBV_BILF1	KSHV_ORF74	3.3e-05	1.7e-15	3.564e-05	2.635e-05
EBV_BALF2	KSHV_ORF32	-	6.112		HHV-6A_U26	HHV-7_U26	1e-105	2e-108	-	-		HHV-6B_U34	EBV_BFRF1	0.0014	6.2e-38	1.035e-11	6.24e-12		EBV_BILF2	HCMV_UL7	5.2e-07	2.3e-05	4.704e-09	3.265e-10
EBV_BALF2	KSHV_ORF33	-	2.953		HHV-6A_U31	HSV-2_UL36	1.6e-09	3.5e-21	-	-		HHV-6B_U38	EBV_BBLF2	-	-	7.051e-05	0.0002071		EBV_BILF2	KSHV_K14	9e-07	9.8e-05	0.0006147	0.0002415
EBV_BALF2	KSHV_ORF43	-	0.3992		HHV-6A_U35	HHV-6B_U35	2.7e-28	7.2e-28	-	-		HHV-6B_U38	HHV-6A_U74	-	-	7.067e-07	3.923e-07		EBV_BKRF3	HCMV_UL114	2.6e-51	1.1e-41	5.92e-31	1.92e-30
EBV_BALF2	KSHV_ORF44	-	8.028		HHV-6A_U35	HHV-7_U35	1.9e-28	1.5e-25	-	-		HHV-6B_U45	EBV_LF1	-	2	3.528e-05	2.353e-05		EBV_BKRF3	HHV-6A_U81	3.5e-53	1.9e-43	1.274e-30	4.803e-31
EBV_BALF2	KSHV_ORF55	-	8.028		HHV-6A_U35	HSV-1_UL33	2.9e-19	2.3e-31	-	-		HHV-6B_U45	EBV_LF2	0.93	0.062	1.845e-07	2.489e-07		EBV_BKRF3	HHV-6B_U81	1.8e-50	6.2e-44	8.431e-31	4.369e-31
EBV_BALF2	KSHV_ORF6	2e-244	0		HHV-6A_U35	HSV-2_UL33	7.5e-19	3.6e-32	-	-		HHV-6B_U45	HCMV_UL31	-	-	2.127e-06	2.734e-06		EBV_BKRF3	HHV-7_U81	6.3e-52	2.8e-44	1.814e-30	2.05e-30
EBV_BALF2	KSHV_ORF8	-	4.059		HHV-6A_U35	KSHV_ORF67A	3.1e-21	1.6e-22	-	-		HHV-6B_U45	HCMV_UL82	-	-	4.344e-05	7.848e-06		EBV_BKRF3	HSV-1_UL2	1.4e-50	5.7e-43	1.241e-24	6.902e-25
EBV_BALF2	KSHV_ORF9	-	8.791		HHV-6A_U35	VZV_ORF25	4e-21	4.9e-25	-	-		HHV-6B_U45	HCMV_UL83	-	0.37	1.64e-06	5.883e-07		EBV_BKRF3	HSV-2_UL2	5.4e-48	7.7e-45	2.372e-24	1.823e-25
EBV_BALF2	VZV_ORF15	-	7.671		HHV-6A_U4	HHV-6A_U7	7.1e-39	3e-51	0.008768	0.08368		HHV-6B_U45	HCMV_UL84	-	-	2.36e-06	3.094e-06		EBV_BKRF3	KSHV_ORF46	1.6e-55	3.6e-48	1.302e-35	1.253e-36
EBV_BALF2	VZV_ORF19	-	8.791		HHV-6A_U42	HSV-1_UL54	3.1e-08	0.00012	0.08569	0.003853		HHV-6B_U45	HHV-6A_U10	-	-	0.0009846	0.000884		EBV_BKRF3	VZV_ORF59	1.6e-49	8e-46	1.396e-24	1.023e-25
EBV_BALF2	VZV_ORF29	3e-203	7.515e-61		HHV-6A_U42	HSV-2_UL54	3.5e-08	0.00028	0.01182	0.002014		HHV-6B_U45	HHV-6A_U54	0.32	-	9.612e-06	6.281e-06		EBV_BLLF3	HCMV_UL72	1.5e-38	9.5e-11	8.204e-17	3.468e-16
EBV_BALF2	VZV_ORF33	-	6.693		HHV-6A_U44	HHV-6B_U44	6.2e-68	1.5e-69	-	-		HHV-6B_U45	HHV-6A_U55	-	-	4.405e-06	8.789e-06		EBV_BLLF3	HHV-6A_U45	7.3e-19	2.1e-10	2.379e-18	2.078e-17
EBV_BALF2	VZV_ORF39	-	9.2		HHV-6A_U44	HHV-7_U44	3e-67	2e-67	-	-		HHV-6B_U45	HHV-6B_U10	-	-	2.327e-05	1.772e-05		EBV_BLLF3	HHV-6B_U45	2.5e-16	1.4e-10	2.034e-17	1.121e-16
EBV_BALF2	VZV_ORF40	-	0.5245		HHV-6A_U46	HHV-6B_U46	2.6e-31	7e-30	-	-		HHV-6B_U51	HCMV_UL33	0.0001	-	0.0001711	0.0001569		EBV_BLLF3	HHV-7_U45	1.1e-34	1.2e-08	2.254e-18	1.743e-17
EBV_BALF2	VZV_ORF41	-	7.33		HHV-6A_U46	HHV-7_U46	6.4e-30	1.2e-26	-	-		HHV-6B_U51	HHV-6A_U12	0.00012	-	6.458e-05	0.0001835		EBV_BLLF3	HSV-1_UL50	1.5e-22	1.4e-17	3.15e-15	7.424e-15
EBV_BALF2	VZV_ORF43	-	6.693		HHV-6A_U46	KSHV_ORF53	1.2e-21	8.8e-19	-	-		HHV-6B_U54	EBV_BLLF3	-	0.23	0.0001052	0.0001326		EBV_BLLF3	HSV-2_UL50	1.7e-23	3.5e-16	5.127e-14	2.14e-14
EBV_BALF2	VZV_ORF44	-	3.542		HHV-6A_U47	HHV-6B_U47	1e-243	5e-256	-	-		HHV-6B_U54	EBV_LF1	-	-	1.268e-09	7.148e-09		EBV_BLLF3	KSHV_ORF54	9e-32	1.8e-28	8.755e-27	1.078e-26
EBV_BALF2	VZV_ORF58	-	3.706		HHV-6A_U47	HHV-7_U47	3.9e-74	3.1e-76	-	-		HHV-6B_U54	EBV_LF2	-	-	2.642e-09	8.27e-09		EBV_BLLF3	VZV_ORF8	1.5e-22	4.3e-19	2.399e-16	3.466e-17
EBV_BALF2	VZV_ORF61	-	4.248		HHV-6A_U47A	HHV-7_U47A	1.2e-25	7.7e-23	-	-		HHV-6B_U54	HCMV_UL31	-	0.0014	1.514e-16	1.506e-16		EBV_BLRF2	KSHV_ORF52	1.3e-29	1.3e-26	9.75e-08	3.386e-07
EBV_BALF3	EBV_BALF1	-	3.529		HHV-6A_U53	HHV-6A_U53.5	2.8e-70	3e-87	-	-		HHV-6B_U54	HCMV_UL72	-	0.45	8.949e-06	1.968e-05		EBV_BMRF1	KSHV_ORF59	2.7e-69	5e-89	2.964e-31	2.028e-30
EBV_BALF3	EBV_BALF3	5e-152	4.29e-102		HHV-6A_U53	HHV-7_U53.5	3.1e-65	1.5e-79	-	-		HHV-6B_U54	HHV-6A_U10	-	0.0034	1.831e-09	1.823e-09		EBV_BMRF2	KSHV_ORF58	4e-59	4.5e-68	3.696e-16	9.024e-16
EBV_BALF3	EBV_BBRF2	-	9.185		HHV-6A_U53.5	HHV-6B_U53	5.4e-84	2.1e-67	-	-		HHV-6B_U54	HHV-6A_U45	-	0.24	2.823e-06	3.56e-06		EBV_BNRF1	KSHV_ORF75	3e-128	6e-111	0	0
EBV_BALF3	EBV_BHRF1	-	2.941		HHV-6A_U53.5	HHV-7_U53	2.8e-73	2.6e-60	-	-		HHV-6B_U54	HHV-6A_U55	0.054	1.8e-06	1.487e-20	5.187e-18		EBV_BOLF1	HCMV_UL47	5.3e-27	1.2e-17	3.086e-16	2.812e-15
EBV_BALF3	EBV_BILF1	-	9.613		HHV-6A_U53.5	HHV-7_U53.5	4.3e-70	4.6e-65	-	-		HHV-6B_U54	HHV-6B_U10	-	7.5e-05	3.199e-13	1.964e-13		EBV_BOLF1	HHV-6A_U30	5.7e-25	5.8e-50	5.361e-16	1.671e-15
EBV_BALF3	EBV_BOLF1	-	6.678		HHV-6A_U55	HHV-7_U55A	1e-124	5e-131	-	-		HHV-6B_U54	HHV-6B_U45	-	0.46	6.885e-06	7.807e-06		EBV_BOLF1	HHV-6B_U30	3.6e-24	3.4e-51	2.498e-15	1.144e-14
EBV_BALF3	EBV_BRRF1	-	6.097		HHV-6A_U62	HHV-7_U62	8.3e-24	3.8e-23	-	-		HHV-6B_U55	EBV_BLLF3	-	-	0.0003016	0.000193		EBV_BOLF1	HHV-7_U30	3.7e-28	1.3e-52	1.475e-14	1.335e-13
EBV_BALF3	EBV_BXLF2	-	9.613		HHV-6A_U7	HHV-6B_U4	3e-52	1.2e-38	0.07948	0.009429		HHV-6B_U55	EBV_LF1	-	-	2.822e-07	5.953e-07		EBV_BOLF1	KSHV_ORF63	1.2e-88	3e-155	4.912e-35	6.692e-33
EBV_BALF3	EBV_LMP2	-	2.138		HHV-6A_U7	HHV-7_U4	1.3e-58	3.3e-40	0.01983	0.001619		HHV-6B_U55	EBV_LF2	-	0.038	1.042e-07	3.798e-08		EBV_BORF1	HCMV_UL46	3.2e-27	1.1e-44	1.022e-14	8.041e-15
EBV_BALF3	EBV_LMP2_LMP2B	-	5.318		HHV-6A_U71	HHV-6B_U71	8.9e-35	1.6e-32	-	-		HHV-6B_U55	HCMV_UL31	-	0.48	2.671e-11	3.9e-12		EBV_BORF1	HHV-6A_U29	2.4e-29	8.2e-36	2.225e-17	4.449e-17
EBV_BALF3	HCMV_UL32	-	2.81		HHV-6A_U71	HHV-7_U71	6.6e-22	1.3e-26	-	-		HHV-6B_U55	HCMV_UL72	-	-	1.258e-06	1.561e-06		EBV_BORF1	HHV-6B_U29	2.8e-29	6e-37	2.36e-16	8.006e-16
EBV_BALF3	HCMV_UL56	2.5e-54	1.468e-34		HHV-6A_U82	HHV-6B_U82	1.5e-63	3.6e-61	-	-		HHV-6B_U55	HCMV_UL82	0.0015	-	2.082e-11	5.882e-12		EBV_BORF1	HHV-7_U29	3.7e-27	4.5e-35	9.074e-17	1.847e-16
EBV_BALF3	HCMV_UL74	-	1.418		HHV-6A_U83	HHV-6B_U83	4.9e-61	2.2e-63	-	-		HHV-6B_U55	HCMV_UL83	0.00046	0.67	5.276e-14	1.403e-14		EBV_BORF1	HSV-1_UL38	2.1e-20	1e-06	1.345e-16	6.09e-17
EBV_BALF3	HCMV_UL79	-	7.656		HHV-6A_U90_U87U86	HHV-6A_U90_U89	9.1e-34	2.9e-30	-	-		HHV-6B_U55	HCMV_UL84	0.0046	0.004	1.203e-11	1.66e-11		EBV_BORF1	HSV-2_UL38	3.3e-24	2.1e-05	3.298e-17	1.205e-17
EBV_BALF3	HCMV_US12	-	0.4337		HHV-6A_U90_U87U86	HHV-6B_U90	3.9e-30	1.5e-28	-	-		HHV-6B_U55	HHV-6A_U10	-	-	1.895e-07	1.588e-08		EBV_BORF1	KSHV_ORF62	1.3e-63	2.1e-81	3.947e-32	9.849e-33
EBV_BALF3	HCMV_US14	-	3.693		HHV-6A_U90_U87U86	HHV-7_U90	2.1e-28	1.6e-23	-	-		HHV-6B_U55	HHV-6A_U45	-	-	4.204e-07	7.659e-07		EBV_BORF1	VZV_ORF20	1.7e-20	0.00014	1.891e-15	9.46e-16
EBV_BALF3	HHV-6A_U4	-	7.656		HHV-6A_U90_U89	HHV-6B_U90	0	0	-	-		HHV-6B_U55	HHV-6B_U10	-	-	1.773e-10	1.091e-11		EBV_BORF2	HCMV_UL45	7.8e-54	5e-34	2.484e-32	3.168e-34
EBV_BALF3	HHV-6A_U40	3e-130	2.841e-33		HHV-6A_U90_U89	HHV-7_U90	1e-275	5e-284	-	-		HHV-6B_U55	HHV-6B_U45	-	-	4.775e-05	3.528e-05		EBV_BORF2	HHV-6A_U28	2.4e-69	1.5e-38	3.556e-38	5.324e-39
EBV_BALF3	HHV-6A_U63	-	8.386		HHV-6A_U91	HHV-6B_U91	2.4e-59	1.8e-65	-	-		HHV-6B_U55	HHV-6B_U54	1.3e-07	0.058	2.287e-15	1.106e-16		EBV_BORF2	HHV-6B_U28	3.7e-66	1.7e-38	8.387e-34	1.39e-32
EBV_BALF3	HHV-6A_U73	-	8.777		HHV-6A_U91	HHV-7_U91	1.2e-39	1.2e-51	-	-		HHV-6B_U59	EBV_BTRF1	-	0.00012	8.765e-12	1.934e-11		EBV_BORF2	HHV-7_U28	1.6e-58	7.3e-39	7.562e-32	8.324e-33
EBV_BALF3	HHV-6B_U30	-	1.295		HHV-6B_DR1	HHV-6B_DR6	9.6e-24	1.4e-05	-	-		HHV-6B_U7	HCMV_IRS1	0.005	0.065	0.000193	1.986e-05		EBV_BORF2	HSV-1_UL39	1.2e-75	2.4e-75	6.751e-56	2.602e-54
EBV_BALF3	HHV-6B_U4	-	4.432		HHV-6B_DR1	HHV-7_DR1	4.9e-37	1.9e-49	-	-		HHV-6B_U7	HCMV_TRS1	0.0028	0.1	0.000774	0.0002928		EBV_BORF2	HSV-2_UL39	3.5e-78	2.6e-76	5.562e-56	1.757e-55
EBV_BALF3	HHV-6B_U40	5e-132	3.491e-34		HHV-6B_U100	HHV-7_U100	2e-206	1e-191	-	-		HHV-6B_U74	EBV_BALF5	-	-	1.172e-07	3.436e-07		EBV_BORF2	KSHV_ORF61	1.1e-93	2e-103	8.577e-77	3.144e-75
EBV_BALF3	HHV-6B_U56	-	7.656		HHV-6B_U13	HHV-7_U13	1.2e-49	8.8e-49	-	-		HHV-6B_U74	HHV-6A_U38	-	-	3.235e-06	1.746e-06		EBV_BORF2	VZV_ORF19	8.2e-92	2e-74	1.215e-57	2.242e-56
EBV_BALF3	HHV-6B_U59	-	8.013		HHV-6B_U15	HHV-7_U15	3e-104	4.4e-98	-	-		HHV-6B_U74	HHV-6B_U38	-	-	1.016e-06	5.234e-07		EBV_BPLF1	HCMV_UL48	9e-140	7.4e-50	2.525e-26	1.543e-23
EBV_BALF3	HHV-7_U30	-	6.097		HHV-6B_U20	HHV-7_U20	5.7e-90	1.1e-87	-	-		HHV-6B_U8	HHV-6A_U19	0.042	0.52	0.0004114	0.0001716		EBV_BPLF1	HHV-6A_U31	2e-141	1.7e-38	1.931e-38	7.384e-41
EBV_BALF3	HHV-7_U40	6e-130	3.654e-34		HHV-6B_U21	HHV-7_U21	5e-153	5e-143	-	-		HHV-6B_U84	EBV_EBNA1	-	-	1.223e-06	0.0004234		EBV_BPLF1	HHV-6B_U31	1e-146	5.6e-41	7.021e-36	3.592e-39
EBV_BALF3	HHV-7_U47	-	2.941		HHV-6B_U24	HHV-7_U24	6.9e-38	2.1e-33	0.02985	0.005155		HHV-6B_U84	HCMV_UL122	0.0016	0.071	4.031e-11	3.707e-12		EBV_BPLF1	HHV-7_U31	3e-140	5.7e-27	6.177e-36	1.189e-37
EBV_BALF3	HHV-7_U52	-	6.381		HHV-6B_U24A	HHV-7_U24A	2.8e-15	6.7e-06	-	-		HHV-6B_U84	HHV-6A_U86	0.00013	0.089	4.551e-07	1.77e-07		EBV_BPLF1	HSV-1_UL36	8.1e-06	8.7e-75	7.946e-37	8.038e-41
EBV_BALF3	HHV-7_U77	-	9.613		HHV-6B_U26	HHV-7_U26	3e-103	3e-112	-	-		HHV-6B_U84	HHV-6A_U90_U87U86	0.00047	0.1	2.453e-07	1.584e-07		EBV_BPLF1	KSHV_ORF64	2e-141	1E-315	1.991e-88	2.58e-86
EBV_BALF3	HSV-1_RS1	-	3.693		HHV-6B_U31	HSV-2_UL36	2.3e-09	5.4e-16	-	-		HHV-6B_U85	EBV_BILF2	0.27	4e-06	0.000347	0.0002671		EBV_BPLF1	VZV_ORF22	6.8e-14	1.4e-63	6.347e-30	2.4e-35
EBV_BALF3	HSV-1_UL10	-	6.381		HHV-6B_U35	HHV-7_U35	6.4e-28	1.3e-25	-	-		HHV-6B_U85	EBV_BLLF1_GP220	-	-	0.000962	0.0008807		EBV_BRLF1	KSHV_ORF50	1.3e-47	1.7e-48	5.394e-10	2.377e-10
EBV_BALF3	HSV-1_UL21	-	1.182		HHV-6B_U35	HSV-1_UL33	9.1e-19	2.4e-31	0.003574	0.006039		HHV-6B_U85	HCMV_RL13	-	-	0.0009117	0.0005338		EBV_BRRF1	KSHV_ORF49	2.6e-49	1.2e-56	1.609e-12	4.558e-12
EBV_BALF3	HSV-1_UL22	-	6.99		HHV-6B_U35	HSV-2_UL33	1.3e-18	3.7e-32	0.0008676	0.001889		HHV-6B_U85	HCMV_UL119-118	-	-	2.474e-07	2.93e-07		EBV_BSLF1	HCMV_UL70	2e-137	4e-164	6.785e-59	1.845e-56
EBV_BALF3	HSV-1_UL28	3e-130	3.719e-29		HHV-6B_U35	KSHV_ORF67A	4.9e-21	1.7e-22	0.2168	0.2584		HHV-6B_U85	HCMV_UL148	-	-	9.989e-07	4.783e-07		EBV_BSLF1	HHV-6A_U43	3e-140	1e-147	4.355e-60	6.045e-59
EBV_BALF3	HSV-1_UL48	-	4.046		HHV-6B_U35	VZV_ORF25	1.1e-20	4.8e-25	0.00289	0.006077		HHV-6B_U90_U86	HCMV_UL117	0.2	-	1.535e-06	3.784e-06		EBV_BSLF1	HHV-6B_U43	3e-140	3e-147	1.41e-60	4.171e-59
EBV_BALF3	HSV-1_UL49	-	5.081		HHV-6B_U42	HSV-1_UL54	2.1e-08	0.00014	0.04145	0.002635		HHV-6B_U90_U86	HCMV_UL117_UL117.5	0.17	6.9	3.606e-06	3.248e-05		EBV_BSLF1	HHV-7_U43	2e-140	2e-145	6.757e-61	2.695e-58
EBV_BALF3	HSV-2_RS1	-	2.941		HHV-6B_U42	HSV-2_UL54	1.8e-08	0.00024	0.02125	0.0009125		HHV-6B_U90_U86	HHV-6A_U84	0.041	1.2e-05	1.421e-07	2.088e-08		EBV_BSLF1	HSV-1_UL52	5e-127	6e-152	1.527e-45	2.915e-43
EBV_BALF3	HSV-2_UL10	-	5.318		HHV-6B_U46	HHV-7_U46	3e-28	7.4e-27	-	-		HHV-6B_U90_U86	HHV-6B_U84	0.058	6.4e-05	8.208e-08	2.61e-07		EBV_BSLF1	HSV-2_UL52	2e-127	2e-150	4.473e-47	5.122e-46
EBV_BALF3	HSV-2_UL20	-	6.381		HHV-6B_U46	KSHV_ORF53	5.2e-21	1.3e-18	-	-		HHV-7_U10	EBV_BLLF3	-	-	1.007e-06	1.181e-06		EBV_BSLF1	KSHV_ORF56	3e-147	3e-172	2.011e-78	2.714e-77
EBV_BALF3	HSV-2_UL21	-	0.4972		HHV-6B_U47	HHV-7_U47	3.2e-75	1.5e-75	-	-		HHV-7_U10	EBV_LF1	-	-	8.245e-11	8.439e-10		EBV_BSLF1	VZV_ORF6	8e-125	3e-136	4.924e-48	2.803e-49
EBV_BALF3	HSV-2_UL27	-	6.99		HHV-6B_U53	HHV-7_U53.5	5.1e-65	2.3e-79	-	-		HHV-7_U10	EBV_LF2	-	-	1.236e-12	2.696e-12		EBV_BSLF2	HSV-1_UL54	2.7e-32	8.4e-29	1.212e-05	2.885e-05
EBV_BALF3	HSV-2_UL28	1e-130	1.221e-32		HHV-6B_U55	HHV-7_U55A	7e-134	7e-132	-	-		HHV-7_U10	HCMV_UL72	0.39	-	5.821e-06	6.845e-06		EBV_BSLF2	HSV-2_UL54	1.9e-31	3.2e-28	1.47e-05	8.892e-05
EBV_BALF3	HSV-2_UL47	-	6.381		HHV-6B_U71	HHV-7_U71	6.5e-22	9.1e-21	-	-		HHV-7_U10	HCMV_UL82	-	-	2.734e-15	7.9e-15		EBV_BSLF2	KSHV_ORF57	3.3e-59	2.6e-83	1.028e-15	3.961e-14
EBV_BALF3	HSV-2_UL49	-	6.381		HHV-6B_U82	HHV-7_U82	9.4e-57	4.2e-65	-	-		HHV-7_U10	HCMV_UL83	0.0025	-	5.09e-14	4.335e-13		EBV_BSLF2	VZV_ORF4	2.2e-11	1e-22	7.242e-05	6.568e-05
EBV_BALF3	KSHV_ORF36	-	9.613		HHV-6B_U90	HHV-7_U90	0	1E-322	-	-		HHV-7_U10	HCMV_UL84	-	-	8.662e-14	3.383e-13		EBV_BSRF1	KSHV_ORF55	4.7e-86	3e-81	2.131e-12	7.296e-14
EBV_BALF3	KSHV_ORF50	-	9.613		HHV-6B_U91	HHV-7_U91	7.5e-43	1.2e-52	-	-		HHV-7_U10	HHV-6A_U45	-	-	8.445e-06	1.419e-05		EBV_BTRF1	KSHV_ORF23	3e-106	5e-103	2.766e-30	1.458e-29
EBV_BALF3	KSHV_ORF63	-	4.855		HHV-7_U31	HSV-2_UL36	3.8e-09	2.9e-16	-	-		HHV-7_U10	HHV-6A_U54	5.7e-19	-	8.986e-13	4.972e-13		EBV_BVLF1	HCMV_UL79	3.4e-48	2.5e-48	1.077e-11	3.177e-11
EBV_BALF3	KSHV_ORF7	4e-139	1.111e-51		HHV-7_U35	HSV-1_UL33	2.7e-18	1.3e-32	-	-		HHV-7_U10	HHV-6A_U55	-	-	1.701e-12	4.944e-11		EBV_BVLF1	HHV-6A_U52	4.5e-49	2.5e-42	4.841e-12	3.493e-12
EBV_BALF3	VZV_ORF11	-	5.081		HHV-7_U35	HSV-2_UL33	1.1e-18	2.8e-33	-	-		HHV-7_U10	HHV-6B_U45	-	-	4.963e-06	7.035e-06		EBV_BVLF1	HHV-6B_U52	3.8e-49	4.2e-43	3.484e-12	2.113e-12
EBV_BALF3	VZV_ORF15	-	4.855		HHV-7_U35	KSHV_ORF67A	1.1e-20	5.8e-22	-	-		HHV-7_U10	HHV-6B_U54	0.00029	-	3.64e-13	3.036e-13		EBV_BVLF1	HHV-7_U52	1.2e-52	2.6e-49	1.3e-11	1.7e-11
EBV_BALF3	VZV_ORF30	4e-130	4.68e-31		HHV-7_U35	VZV_ORF25	1.3e-19	1.2e-25	-	-		HHV-7_U10	HHV-6B_U55	-	-	6.092e-12	7.99e-11		EBV_BVLF1	KSHV_ORF18	1.3e-59	6.4e-85	7.319e-19	8.983e-19
EBV_BALF3	VZV_ORF31	-	8.777		HHV-7_U42	HSV-1_UL54	2.3e-08	8.5e-05	0.004921	0.0002961		HHV-7_U12	EBV_BILF1	0.0015	2.4e-06	9.257e-05	0.0001766		EBV_BVRF1	HCMV_UL77	5.2e-85	9.8e-90	1.2e-23	1.971e-21
EBV_BALF3	VZV_ORF4	-	9.185		HHV-7_U42	HSV-2_UL54	3e-08	0.00013	0.001415	0.0001962		HHV-7_U12	HHV-6B_U51	-	0.00013	0.0001584	0.0002438		EBV_BVRF1	HHV-6A_U50	2.4e-80	2.9e-80	2.757e-26	4.668e-26
EBV_BALF3	VZV_ORF54	-	9.613		HHV-7_U46	KSHV_ORF53	6.6e-19	2.8e-18	-	-		HHV-7_U14	HCMV_UL32	-	-	0.0004151	0.0001109		EBV_BVRF1	HHV-6B_U50	2.6e-80	7.6e-82	3.179e-26	1.139e-25
EBV_BALF3	VZV_ORF55	-	9.185		HHV-7_U53	HHV-7_U53.5	1.8e-71	2.5e-81	-	-		HHV-7_U18	HCMV_UL18	-	-	5.781e-06	6.763e-05		EBV_BVRF1	HHV-7_U50	2.7e-84	4.3e-77	1.385e-25	4.126e-25
EBV_BALF3	VZV_ORF63	11	-		HHV-7_U53.5	VZV_ORF33	4.4e-17	0.00041	-	-		HHV-7_U19	HCMV_UL24	0.0047	0.057	2.722e-05	3.678e-05		EBV_BVRF1	HSV-1_UL25	2.1e-77	8e-101	5.228e-23	6.565e-22
EBV_BALF4	EBV_BALF2	-	7.293		HHV-7_U55A	HHV-7_U55B	4e-111	4e-106	-	-		HHV-7_U19	HCMV_UL29	0.057	-	0.000255	0.0005151		EBV_BVRF1	HSV-2_UL25	2e-73	4.2e-99	1.558e-22	5.709e-21
EBV_BALF4	EBV_BALF4	6e-204	0		HSV-1_RL1	HSV-2_RL1	2.3e-40	2.8e-43	-	-		HHV-7_U19	HCMV_UL36	0.047	0.0002	2.891e-05	0.0001258		EBV_BVRF1	KSHV_ORF19	1e-101	2e-115	4.903e-44	6.79e-45
EBV_BALF4	EBV_BALF5	-	6.56		HSV-1_RL2	HSV-2_RL2	1e-146	3e-140	-	-		HHV-7_U19	HHV-6A_U25	0.032	0.0014	0.0005597	0.0007152		EBV_BVRF1	VZV_ORF34	5.9e-76	3e-84	2.388e-22	1.587e-21
EBV_BALF4	EBV_BARF1	-	1.569		HSV-1_RL2	VZV_ORF61	7.1e-06	6.2e-08	-	-		HHV-7_U19	HHV-6B_U17	-	-	0.000226	0.0005147		EBV_BVRF2	HCMV_UL80	2.4e-56	3e-56	1.364e-17	1.423e-17
EBV_BALF4	EBV_BFRF1	-	1.839		HSV-1_UL11	HSV-2_UL11	1.4e-41	1.2e-39	-	-		HHV-7_U19	HHV-6B_U7	-	0.0017	2.412e-05	0.0004945		EBV_BVRF2	HHV-6A_U53	7.6e-52	2.6e-56	3.129e-27	9.484e-27
EBV_BALF4	EBV_BGLF1	-	9.012		HSV-1_UL11	VZV_ORF49	9e-19	1.8e-14	-	-		HHV-7_U19	HHV-6B_U8	-	0.12	0.000226	0.0003462		EBV_BVRF2	HHV-6B_U53	4.2e-52	7.3e-57	1.307e-27	1.16e-26
EBV_BALF4	EBV_BILF2	-	1.488		HSV-1_UL26	HSV-1_UL26_pAP	1.5e-70	9e-109	-	-		HHV-7_U2	HCMV_UL38	-	0.021	0.0004179	0.0002869		EBV_BVRF2	HHV-7_U53	9.8e-51	1.1e-52	1.244e-24	1.335e-23
EBV_BALF4	EBV_BLLF1_GP220	-	0.04751		HSV-1_UL26	HSV-2_UL26_pAP	4.8e-67	2.2e-69	-	-		HHV-7_U21	HCMV_UL18	-	-	2.729e-06	1.74e-06		EBV_BVRF2	HSV-1_UL26	1.4e-53	1.1e-59	3.621e-22	4.312e-20
EBV_BALF4	EBV_BMRF1	-	1.744		HSV-1_UL26	VZV_ORF33_pAP	8.4e-61	7.3e-09	-	-		HHV-7_U25	HHV-7_U19	0.004	0.034	0.0006403	0.0001885		EBV_BVRF2	HSV-2_UL26	1.3e-52	1e-60	2.218e-20	5.137e-18
EBV_BALF4	EBV_BSLF1	-	5.307		HSV-1_UL26_pAP	HSV-2_UL26	6.5e-62	8.4e-65	-	-		HHV-7_U27	EBV_BMRF1	-	-	2.041e-12	2.958e-11		EBV_BVRF2	KSHV_ORF17	2.5e-82	7.4e-97	4.148e-34	8.987e-31
EBV_BALF4	EBV_BTRF1	-	8.107		HSV-1_UL26_pAP	HSV-2_UL26_pAP	4.9e-71	1.6e-68	-	-		HHV-7_U3	HHV-6A_U19	-	0.095	0.0008183	0.0001825		EBV_BVRF2	VZV_ORF33	1.5e-49	1.2e-52	5.354e-18	9.833e-18
EBV_BALF4	EBV_BXLF2	-	3.474		HSV-1_UL26_pAP	VZV_ORF33	5.7e-45	3.7e-30	-	-		HHV-7_U3	HHV-7_U19	-	0.0037	7.409e-05	3.467e-05		EBV_BXLF1	HSV-1_UL23	1.3e-29	5.9e-10	4.537e-17	1.343e-16
EBV_BALF4	EBV_BZLF1	-	1.569		HSV-1_UL26_pAP	VZV_ORF33_pAP	2.3e-64	2.6e-32	-	-		HHV-7_U34	EBV_BFRF1	0.055	8.8e-37	6.54e-12	3.601e-11		EBV_BXLF1	HSV-2_UL23	3.3e-27	1.6e-10	8.962e-17	3.672e-16
EBV_BALF4	EBV_LF2	-	0.876		HSV-1_UL33	KSHV_ORF67A	2.2e-28	1.5e-20	0.1375	0.06439		HHV-7_U38	HHV-6A_U74	-	-	2.437e-06	1.317e-06		EBV_BXLF1	KSHV_ORF21	9.1e-42	2e-51	1.725e-34	5.269e-34
EBV_BALF4	HCMV_RL13	-	6.917		HSV-1_UL36	HSV-2_UL36	0	0	-	-		HHV-7_U38	HHV-6B_U74	-	-	2.11e-06	8.672e-07		EBV_BXLF1	VZV_ORF36	4e-28	5.8e-08	1.225e-17	1.145e-17
EBV_BALF4	HCMV_UL102	-	4.072		HSV-1_UL43	HSV-2_UL43	3e-116	3e-122	-	-		HHV-7_U45	EBV_LF1	-	1.1	5.388e-06	1.504e-05		EBV_BXLF2	HCMV_UL75	8.5e-49	1e-62	2.322e-26	1.867e-27
EBV_BALF4	HCMV_UL104	-	6.221		HSV-1_UL51	HSV-2_UL51	4.7e-68	1.2e-67	-	-		HHV-7_U45	EBV_LF2	-	0.00049	8.399e-08	5.703e-08		EBV_BXLF2	HHV-6A_U48	1.6e-54	1.6e-62	6.494e-27	3.841e-28
EBV_BALF4	HCMV_UL105	-	2.274		HSV-1_UL56	HSV-2_UL56	3.2e-81	1.2e-76	-	-		HHV-7_U45	HCMV_UL31	-	0.14	5.916e-07	7.23e-07		EBV_BXLF2	HHV-6B_U48	1.3e-67	2e-64	8.008e-28	1.199e-28
EBV_BALF4	HCMV_UL11	-	4.294		HSV-1_US1	VZV_ORF63	5.2e-29	1.9e-29	0.02553	0.3334		HHV-7_U45	HCMV_UL82	-	-	2.763e-06	1.427e-06		EBV_BXLF2	HHV-7_U48	7.6e-54	1e-68	1.784e-28	1.143e-27
EBV_BALF4	HCMV_UL112-113	-	0.02949		HSV-1_US1_US1.5	VZV_ORF63	3.8e-30	3.1e-31	0.009806	0.003973		HHV-7_U45	HCMV_UL83	-	-	4.618e-06	6.089e-06		EBV_BXLF2	HSV-1_UL22	1.7e-38	2e-44	2.83e-20	3.496e-19
EBV_BALF4	HCMV_UL112-113_p34	-	0.02386		HSV-1_US10	HSV-1_US11	4.6e-14	1.6e-05	-	-		HHV-7_U45	HCMV_UL84	-	0.021	8.555e-06	3.011e-05		EBV_BXLF2	HSV-2_UL22	4e-36	1.5e-44	8.434e-20	3.063e-19
EBV_BALF4	HCMV_UL112-113_p43	-	0.008718		HSV-1_US11	HSV-2_US11	2.2e-34	9.9e-37	-	-		HHV-7_U45	HHV-6A_U54	-	-	6.966e-06	5.356e-06		EBV_BXLF2	KSHV_ORF22	5.6e-98	4e-103	1.317e-45	2.071e-46
EBV_BALF4	HCMV_UL112-113_p50	-	0.0193		HSV-1_US12	HSV-2_US12	2.2e-23	3e-19	-	-		HHV-7_U45	HHV-6A_U55	-	-	1.226e-05	2.378e-05		EBV_BXLF2	VZV_ORF37	2.3e-36	2.4e-39	1.444e-22	2.113e-24
EBV_BALF4	HCMV_UL115	-	6.56		HSV-1_US4	HSV-2_US4	1e-18	9.7e-29	-	-		HHV-7_U45	HHV-6B_U10	-	0.4	5.118e-06	3.553e-06		EBV_BXRF1	HCMV_UL76	2.8e-39	2.1e-36	1.169e-16	1.968e-15
EBV_BALF4	HCMV_UL119-118	-	0.05282		HSV-1_US8.5	HSV-2_US8A	3.9e-62	7e-69	-	-		HHV-7_U45	HHV-6B_U54	-	-	2.27e-05	1.361e-05		EBV_BXRF1	HHV-6A_U49	3e-46	2.1e-42	1.93e-16	9.297e-16
EBV_BALF4	HCMV_UL120	-	8.107		HSV-1_US9	VZV_ORF65	3.3e-19	2.2e-14	-	-		HHV-7_U45	HHV-6B_U55	-	-	8.477e-07	5.131e-07		EBV_BXRF1	HHV-6B_U49	2.2e-45	5.2e-42	1.136e-14	1.458e-14
EBV_BALF4	HCMV_UL121	-	1.839		HSV-2_RL2	VZV_ORF61	1.8e-05	1.5e-06	-	-		HHV-7_U45	HHV-7_U10	-	-	2.493e-06	1.12e-06		EBV_BXRF1	HHV-7_U49	4.1e-44	7e-40	2.811e-16	6.923e-16
EBV_BALF4	HCMV_UL14	-	1.083		HSV-2_UL11	VZV_ORF49	7.2e-21	2e-13	-	-		HHV-7_U51	HCMV_UL33	0.00027	-	0.0003928	0.0006705		EBV_BXRF1	HSV-1_UL24	3.4e-30	3.9e-39	5.113e-14	4.296e-14
EBV_BALF4	HCMV_UL141	-	2.528		HSV-2_UL26	HSV-2_UL26_pAP	8.6e-68	1.5e-66	-	-		HHV-7_U51	HCMV_UL78	0.062	0.96	4.293e-06	1.223e-05		EBV_BXRF1	HSV-2_UL24	4.3e-32	4.6e-38	4.51e-14	9.503e-14
EBV_BALF4	HCMV_UL142	-	0.1987		HSV-2_UL26	VZV_ORF33_pAP	1.8e-57	1.1e-27	-	-		HHV-7_U51	HCMV_US28	1.2e-05	-	0.0002184	0.000712		EBV_BXRF1	KSHV_ORF20	1.3e-44	1.1e-51	6.806e-23	3.485e-23
EBV_BALF4	HCMV_UL144	-	3.124		HSV-2_UL26_pAP	VZV_ORF33	5e-49	2.5e-30	-	-		HHV-7_U51	HHV-6A_U12	0.00011	-	1.906e-05	8.656e-05		EBV_BXRF1	VZV_ORF35	7e-34	1.3e-34	4.047e-13	2.061e-13
EBV_BALF4	HCMV_UL146	-	5.9		HSV-2_UL26_pAP	VZV_ORF33_pAP	7.8e-61	1.7e-32	-	-		HHV-7_U51	HHV-7_U12	0.00075	-	5.385e-05	7.995e-05		EBV_LF1	KSHV_ORF10	9.9e-48	1.9e-69	3.643e-22	1.612e-23
EBV_BALF4	HCMV_UL147	-	9.012		HSV-2_UL33	KSHV_ORF67A	5.3e-29	1.2e-20	0.1509	0.06439		HHV-7_U54	EBV_BLLF3	-	0.057	1.248e-05	1.821e-05		EBV_LF2	HCMV_UL72	0.00034	0.00033	4.729e-09	4.689e-09
EBV_BALF4	HCMV_UL148	-	0.3375		HSV-2_UL36	VZV_ORF22	0	0	-	-		HHV-7_U54	EBV_LF1	-	-	1.2e-10	5.575e-09		EBV_LF2	KSHV_ORF11	5.3e-99	4.9e-81	5.844e-35	1.014e-35
EBV_BALF4	HCMV_UL18	-	3.862		HSV-2_UL51	VZV_ORF7	4.3e-63	4.1e-60	-	-		HHV-7_U54	EBV_LF2	-	0.00012	1.533e-12	3.599e-11		EBV_LMP2	EBV_LMP2_LMP2B	1e-136	7e-185	2.144e-32	3.652e-29
EBV_BALF4	HCMV_UL19	-	1.338		HSV-2_US1	VZV_ORF63	5.2e-29	5.8e-31	0.001423	0.03444		HHV-7_U54	HCMV_UL31	-	2.7e-06	1.07e-16	1.651e-15		HCMV_IRS1	HCMV_TRS1	9e-175	2e-173	1.848e-81	2.485e-78
EBV_BALF4	HCMV_UL20	-	3.474		HSV-2_US10	VZV_ORF64	6e-35	1.2e-31	0.002503	0.0004655		HHV-7_U54	HCMV_UL72	-	0.035	1.753e-05	3.517e-05		HCMV_IRS1	HCMV_UL23	1.8e-07	1.3e-07	1.596e-05	3.766e-06
EBV_BALF4	HCMV_UL26	-	9.012		HSV-2_US9	VZV_ORF65	3.5e-20	3.3e-15	-	-		HHV-7_U54	HHV-6A_U10	-	2.2e-20	1.535e-09	6.472e-09		HCMV_IRS1	HCMV_UL24	1.3e-12	1.9e-28	6.651e-06	1.847e-07
EBV_BALF4	HCMV_UL31	-	0.4172		KSHV_ORF17	KSHV_ORF17_pAP	5.5e-69	2e-66	-	-		HHV-7_U54	HHV-6A_U45	-	0.16	2.557e-06	8.08e-06		HCMV_IRS1	HCMV_UL29	1.6e-07	1.3e-28	8.358e-08	2.64e-07
EBV_BALF4	HCMV_UL38	-	8.548		KSHV_ORF67A	VZV_ORF25	6.4e-20	1.9e-19	0.02271	0.04551		HHV-7_U54	HHV-6A_U55	0.015	1.6e-25	1.049e-20	4.379e-17		HCMV_IRS1	HCMV_UL36	2.3e-19	2.3e-31	8.358e-08	1.71e-08
EBV_BALF4	HCMV_UL4	-	4.072		KSHV_ORF73	VZV_ORF11	9.1e-13	2.6e-05	-	-		HHV-7_U54	HHV-6B_U10	-	1.5e-22	1.133e-13	5.433e-13		HCMV_IRS1	HCMV_UL43	2e-09	4.5e-16	4.356e-09	2.219e-09
EBV_BALF4	HCMV_UL43	-	1.488		VZV_ORF33	VZV_ORF33_pAP	5.2e-88	6.5e-79	-	-		HHV-7_U54	HHV-6B_U45	-	0.17	5.045e-06	2.327e-05		HCMV_IRS1	HCMV_US22	1.2e-27	4.6e-51	8.479e-11	1.328e-12
EBV_BALF4	HCMV_UL48	-	8.548									HHV-7_U54	HHV-6B_U55	0.028	1.3e-26	8.217e-16	4.776e-14		HCMV_IRS1	HCMV_US23	1.4e-21	1.6e-51	1.585e-15	7.034e-15
EBV_BALF4	HCMV_UL49	-	9.012									HHV-7_U54	HHV-7_U10	-	4.3e-22	6.432e-14	6.532e-13		HCMV_IRS1	HCMV_US24	1.1e-29	9.5e-50	1.183e-11	1.69e-11
EBV_BALF4	HCMV_UL54	-	4.294									HHV-7_U54	HHV-7_U45	-	-	1.053e-05	3.09e-05		HCMV_IRS1	HCMV_US26	3.1e-30	8.9e-49	1.189e-12	3.29e-12
EBV_BALF4	HCMV_UL55	3e-172	2.354e-74									HHV-7_U55B	EBV_BLLF3	-	-	0.0006538	0.0001014		HCMV_IRS1	HHV-6A_DR6	2.4e-10	6.5e-12	1.881e-05	2.419e-06
EBV_BALF4	HCMV_UL72	-	1.939									HHV-7_U55B	EBV_LF1	-	-	8.147e-05	3.679e-05		HCMV_IRS1	HHV-6A_U17	6.3e-13	3.2e-17	6.715e-08	2.181e-08
EBV_BALF4	HCMV_UL75	-	8.107									HHV-7_U55B	EBV_LF2	-	0.35	2.894e-08	9.631e-09		HCMV_IRS1	HHV-6A_U2	2.7e-07	3.2e-14	7.799e-05	1.328e-05
EBV_BALF4	HCMV_UL82	-	0.02386									HHV-7_U55B	HCMV_UL31	-	-	3.189e-08	6.445e-10		HCMV_IRS1	HHV-6A_U25	2.7e-09	1.3e-13	9.801e-07	9.734e-08
EBV_BALF4	HCMV_UL83	-	0.2456									HHV-7_U55B	HCMV_UL72	-	-	7.233e-06	2.51e-06		HCMV_IRS1	HHV-6A_U3	7.4e-08	4.6e-18	1.604e-06	1.577e-07
EBV_BALF4	HCMV_UL84	-	5.9									HHV-7_U55B	HCMV_UL82	0.01	-	5.105e-13	3.614e-13		HCMV_IRS1	HHV-6A_U7	8.7e-08	1.5e-11	0.0001025	9.929e-05
EBV_BALF4	HCMV_UL87	-	1.083									HHV-7_U55B	HCMV_UL83	3.9e-05	-	7.894e-13	1.172e-12		HCMV_IRS1	HHV-6A_U95	1.9e-10	3.3e-11	6.297e-06	2.971e-08
EBV_BALF4	HCMV_UL9	-	2.963									HHV-7_U55B	HCMV_UL84	3.7e-05	0.0016	2.831e-09	2.302e-10		HCMV_IRS1	HHV-6B_DR6	7.3e-10	7.2e-12	1.89e-06	1.345e-07
EBV_BALF4	HCMV_UL93	-	1.411									HHV-7_U55B	HHV-6A_U10	-	-	8.147e-05	8.055e-06		HCMV_IRS1	HHV-6B_U17	2.4e-09	2.3e-17	8.238e-05	5.086e-05
EBV_BALF4	HCMV_UL94	-	8.548									HHV-7_U55B	HHV-6A_U45	-	-	1.394e-06	8.061e-07		HCMV_IRS1	HHV-6B_U25	3.3e-09	1.2e-13	9.279e-07	9.926e-08
EBV_BALF4	HCMV_US24	-	5.9									HHV-7_U55B	HHV-6A_U54	2.2e-10	0.0063	7.165e-13	8.339e-15		HCMV_IRS1	HHV-6B_U3	1.1e-07	1.5e-17	2.771e-06	4.755e-07
EBV_BALF4	HCMV_US3	-	4.527									HHV-7_U55B	HHV-6B_U10	-	-	4.931e-08	1.865e-09		HCMV_IRS1	HHV-6B_U8	1.2e-08	8.7e-12	0.0007349	2.598e-05
EBV_BALF4	HCMV_US8	-	1.083									HHV-7_U55B	HHV-6B_U45	-	-	1.293e-05	5.714e-06		HCMV_IRS1	HHV-6B_U95	5.8e-11	6.3e-13	2.352e-06	9.208e-08
EBV_BALF4	HCMV_US9	-	9.012									HHV-7_U55B	HHV-6B_U54	1.8e-05	0.3	8.697e-13	6.605e-15		HCMV_IRS1	HHV-7_DR1	1.2e-10	2.7e-11	1.604e-06	5.894e-06
EBV_BALF4	HHV-6A_U10	-	1.411									HHV-7_U55B	HHV-7_U10	-	-	1.099e-08	1.38e-09		HCMV_IRS1	HHV-7_DR6	9.1e-09	2e-11	1.986e-05	4.649e-06
EBV_BALF4	HHV-6A_U19	-	2.665									HHV-7_U55B	HHV-7_U45	-	-	1.232e-05	3.572e-06		HCMV_IRS1	HHV-7_U17	1.5e-18	9.3e-18	1.526e-07	1.085e-08
EBV_BALF4	HHV-6A_U27	-	0.117									HHV-7_U55B	HHV-7_U54	1.5e-10	0.33	8.286e-13	1.816e-15		HCMV_IRS1	HHV-7_U2	1.6e-07	2.3e-12	5.318e-05	2.616e-06
EBV_BALF4	HHV-6A_U3	-	0.7879									HHV-7_U59	EBV_BTRF1	5.3	4.9e-56	4.125e-11	1.934e-11		HCMV_IRS1	HHV-7_U25	2.2e-05	1.9e-12	6.297e-06	3.689e-06
EBV_BALF4	HHV-6A_U31	-	0.4638									HHV-7_U74	EBV_BALF5	-	-	2.784e-07	4.781e-07		HCMV_IRS1	HHV-7_U3	3.2e-07	2.8e-14	1.789e-06	1.131e-07
EBV_BALF4	HHV-6A_U33	-	9.502									HHV-7_U74	HCMV_UL54	-	-	1.493e-05	0.0001479		HCMV_IRS1	HHV-7_U7	3.1e-06	2.8e-12	5.617e-05	0.0001812
EBV_BALF4	HHV-6A_U38	-	0.876									HHV-7_U74	HHV-6A_U38	-	-	6.597e-06	2.237e-06		HCMV_IRS1	HHV-7_U95	6.9e-10	1.8e-12	0.0007349	2.605e-06
EBV_BALF4	HHV-6A_U39	2e-161	5.768e-76									HHV-7_U74	HHV-6B_U38	-	-	4.615e-06	2.595e-06		HCMV_RL11	HCMV_RL12	3.2e-17	3.9e-28	3.928e-07	1.651e-07
EBV_BALF4	HHV-6A_U45	-	3.663									HHV-7_U74	HHV-7_U38	-	-	2.915e-06	4.135e-06		HCMV_RL11	HCMV_RL13	3.1e-15	6.7e-28	8.825e-09	5.893e-09
EBV_BALF4	HHV-6A_U53	-	9.502									HHV-7_U84	HCMV_UL122	0.0088	0.015	6.153e-11	2.447e-11		HCMV_RL11	HCMV_UL11	1.7e-05	2.1e-14	0.0003143	0.0002593
EBV_BALF4	HHV-6A_U54	-	0.1446									HHV-7_U84	HHV-6A_U86	0.0099	0.038	1.763e-05	1.345e-05		HCMV_RL11	HCMV_UL6	2.8e-07	1.4e-07	3.85e-08	1.858e-08
EBV_BALF4	HHV-6A_U55	-	0.02797									HHV-7_U84	HHV-6A_U90_U87U86	0.029	0.044	5.533e-06	1.964e-06		HCMV_RL11	HCMV_UL8	1.5e-05	9.8e-08	9.34e-09	8.515e-10
EBV_BALF4	HHV-6A_U58	-	2.81									HHV-7_U84	HHV-6B_U90_U86	0.047	0.056	5.791e-07	4.262e-07		HCMV_RL11	HCMV_UL9	1.6e-06	6.7e-09	6.305e-06	1.495e-05
EBV_BALF4	HHV-6A_U64	-	2.045									HHV-7_U85	EBV_BARF1	0.0036	8.7e-07	3.381e-11	4.919e-11		HCMV_RL12	HCMV_RL13	1.8e-22	4e-29	1.525e-10	4.64e-09
EBV_BALF4	HHV-6A_U75	-	5.307									HHV-7_U85	EBV_BLLF1_GP220	-	-	0.0003802	7.851e-05		HCMV_RL12	HCMV_UL10	5.9e-07	6.8e-07	1.696e-06	1.05e-05
EBV_BALF4	HHV-6A_U77	-	4.774									HHV-7_U85	HCMV_UL119-118	-	-	1.305e-06	3.914e-06		HCMV_RL12	HCMV_UL6	1.2e-08	2.8e-07	3.182e-10	3.64e-09
EBV_BALF4	HHV-6A_U79_UL80	-	0.7087									HHV-7_U85	HCMV_UL148	-	-	6.253e-07	1.196e-07		HCMV_RL12	HCMV_UL8	2.2e-07	2e-13	1.5e-06	3.222e-05
EBV_BALF4	HHV-6A_U85	-	0.3752									HHV-7_U85	HCMV_UL7	0.34	0.18	0.0003423	1.713e-05		HCMV_RL12	HCMV_UL9	1.2e-09	3.3e-08	2.11e-07	4.494e-06
EBV_BALF4	HHV-6B_DR6	-	5.307									HHV-7_U85	HCMV_UL8	0.22	0.27	0.0004944	3.03e-05		HCMV_RL13	HCMV_UL10	1.4e-12	3.6e-09	2.321e-06	7.351e-06
EBV_BALF4	HHV-6B_U10	-	1.569									HHV-7_U86	EBV_EBNA1	-	-	0.0002553	0.0002142		HCMV_RL13	HCMV_UL11	7.5e-12	2.7e-13	7.886e-05	0.00013
EBV_BALF4	HHV-6B_U11	-	1.839									HHV-7_U86	HCMV_UL117	0.11	1.8	1.976e-10	4.114e-11		HCMV_RL13	HCMV_UL4	1.5e-08	9.4e-10	2.71e-09	4.398e-09
EBV_BALF4	HHV-6B_U18	-	2.81									HHV-7_U86	HCMV_UL117_UL117.5	0.043	1.4	9.688e-09	5.613e-09		HCMV_RL13	HCMV_UL6	5.7e-15	7.9e-10	4.003e-10	2.882e-10
EBV_BALF4	HHV-6B_U27	-	0.5733									HHV-7_U86	HHV-6A_U84	0.32	5.9e-05	4.424e-11	4.182e-11		HCMV_RL13	HCMV_UL7	1.1e-05	6.9e-12	4.925e-09	7.69e-09
EBV_BALF4	HHV-6B_U3	-	6.56									HHV-7_U86	HHV-6B_U84	0.32	0.00055	4.032e-12	5.935e-12		HCMV_RL13	HCMV_UL8	1e-09	1.7e-10	6.641e-09	3.279e-09
EBV_BALF4	HHV-6B_U31	-	0.4172									HHV-7_U86	HHV-7_U84	0.11	0.11	1.465e-10	2.503e-10		HCMV_RL13	HCMV_UL9	2.8e-15	1.8e-07	9.47e-07	2.232e-05
EBV_BALF4	HHV-6B_U38	-	0.876									HSV-1_UL17	HCMV_UL93	0.6	5	2.449e-13	6.769e-13		HCMV_TRS1	HCMV_UL23	2.7e-07	1.4e-08	0.000379	4.824e-05
EBV_BALF4	HHV-6B_U39	5e-164	1.283e-73									HSV-1_UL17	HHV-6A_U64	3.9	1.1	3.021e-12	3.251e-12		HCMV_TRS1	HCMV_UL24	1.8e-12	1.2e-17	1.405e-07	3.109e-10
EBV_BALF4	HHV-6B_U45	-	0.876									HSV-1_UL17	HHV-6B_U64	3.9	1.1	1.037e-12	2.62e-13		HCMV_TRS1	HCMV_UL29	2.4e-07	4.2e-31	1.857e-06	1.71e-06
EBV_BALF4	HHV-6B_U54	-	0.007841									HSV-1_UL17	HHV-7_U64	0.00039	1.1	6.762e-13	3.121e-13		HCMV_TRS1	HCMV_UL36	3.1e-20	4e-32	8.542e-12	6.77e-13
EBV_BALF4	HHV-6B_U55	-	0.7087									HSV-1_UL21	EBV_BTRF1	-	-	1.724e-06	1.021e-06		HCMV_TRS1	HCMV_UL43	3.6e-09	3.9e-15	1.073e-10	1.656e-12
EBV_BALF4	HHV-6B_U58	-	2.81									HSV-1_UL21	HCMV_UL88	-	-	1.465e-05	5.605e-06		HCMV_TRS1	HCMV_US22	6.9e-28	2.1e-52	2.322e-15	9.045e-17
EBV_BALF4	HHV-6B_U64	-	0.876									HSV-1_UL21	HHV-6A_U59	-	26	1.062e-07	7.162e-09		HCMV_TRS1	HCMV_US23	5.9e-22	4.4e-53	6.053e-21	1.631e-20
EBV_BALF4	HHV-6B_U7	-	8.548									HSV-1_UL21	HHV-6B_U59	-	-	5.767e-07	1.102e-07		HCMV_TRS1	HCMV_US24	1.2e-30	6.9e-54	2.031e-14	2.688e-15
EBV_BALF4	HHV-6B_U75	-	6.917									HSV-1_UL21	HHV-7_U59	-	-	3.174e-07	3.698e-07		HCMV_TRS1	HCMV_US26	4.2e-31	8.2e-49	5.305e-15	1.223e-15
EBV_BALF4	HHV-6B_U77	-	3.295									HSV-1_UL3	HCMV_UL122	-	-	0.00049	0.000337		HCMV_TRS1	HHV-6A_DR6	3.8e-10	2.4e-12	2.332e-05	1.837e-06
EBV_BALF4	HHV-6B_U79	-	0.1884									HSV-1_UL30	HCMV_UL102	-	-	7.341e-05	6.104e-05		HCMV_TRS1	HHV-6A_U17	7.5e-13	2.4e-18	1.479e-07	2.062e-08
EBV_BALF4	HHV-6B_U85	-	0.3201									HSV-1_UL30	HHV-6A_U74	-	-	2.007e-05	9.605e-07		HCMV_TRS1	HHV-6A_U2	4.4e-07	3.3e-13	3.178e-05	2.022e-06
EBV_BALF4	HHV-6B_U95	-	4.527									HSV-1_UL30	HHV-6B_U74	-	-	3.305e-05	4.677e-06		HCMV_TRS1	HHV-6A_U25	4.2e-09	2.9e-12	5.663e-07	1.888e-08
EBV_BALF4	HHV-7_U10	-	0.4638									HSV-1_UL30	HHV-7_U74	-	-	6.752e-07	1.434e-07		HCMV_TRS1	HHV-6A_U3	1.1e-07	4.5e-19	5.001e-08	9.148e-10
EBV_BALF4	HHV-7_U19	-	3.663									HSV-1_UL34	EBV_BFRF1	0.22	-	3.656e-11	1.012e-11		HCMV_TRS1	HHV-6A_U7	1.4e-07	2.1e-11	0.0001575	2.714e-06
EBV_BALF4	HHV-7_U21	-	2.528									HSV-1_UL34	HCMV_UL50	0.0038	0.0022	8.817e-12	1.484e-12		HCMV_TRS1	HHV-6A_U95	3.3e-10	9.4e-11	3.142e-08	6.652e-10
EBV_BALF4	HHV-7_U27	-	0.7879									HSV-1_UL34	HHV-6A_U34	0.17	0.0002	2.743e-10	9.246e-11		HCMV_TRS1	HHV-6B_DR6	1.2e-09	3e-12	1.448e-08	3.77e-10
EBV_BALF4	HHV-7_U3	-	5.596									HSV-1_UL34	HHV-6B_U34	0.19	0.0001	4.153e-10	2.775e-10		HCMV_TRS1	HHV-6B_U17	3.4e-09	2.3e-18	0.0005728	8.351e-05
EBV_BALF4	HHV-7_U31	-	0.03645									HSV-1_UL34	HHV-7_U34	0.12	0.0003	1.335e-11	2.936e-12		HCMV_TRS1	HHV-6B_U2	2.6e-08	1.2e-13	6.219e-05	1.262e-05
EBV_BALF4	HHV-7_U33	-	5.596									HSV-1_UL36	HCMV_UL48	6.7e-40	0.086	1.984e-28	2.037e-25		HCMV_TRS1	HHV-6B_U25	5.2e-09	3e-12	4.85e-07	1.149e-08
EBV_BALF4	HHV-7_U37	-	7.293									HSV-1_UL37	EBV_BOLF1	51	-	6.764e-15	1.049e-15		HCMV_TRS1	HHV-6B_U3	1.5e-07	8.1e-19	3.863e-08	1.159e-09
EBV_BALF4	HHV-7_U38	-	2.156									HSV-1_UL37	HCMV_UL47	-	7	1.285e-16	4.622e-17		HCMV_TRS1	HHV-6B_U95	1e-10	3.5e-12	1.142e-07	1.466e-09
EBV_BALF4	HHV-7_U39	3e-162	1.008e-74									HSV-1_UL37	HHV-6A_U30	-	-	2.757e-15	7.944e-16		HCMV_TRS1	HHV-7_DR1	1.8e-10	4.5e-11	3.746e-07	3.206e-07
EBV_BALF4	HHV-7_U45	-	1.142									HSV-1_UL37	HHV-6B_U30	-	-	3.376e-14	1.189e-14		HCMV_TRS1	HHV-7_DR6	1.5e-08	1.2e-10	2.168e-06	2.005e-07
EBV_BALF4	HHV-7_U54	-	0.04506									HSV-1_UL37	HHV-7_U30	-	-	2.411e-14	2.825e-14		HCMV_TRS1	HHV-7_U17	1.8e-18	7.8e-19	7.558e-08	7.242e-09
EBV_BALF4	HHV-7_U55B	-	1.027									HSV-1_UL38	HCMV_UL46	0.002	7.8e-34	1.253e-14	4.588e-14		HCMV_TRS1	HHV-7_U2	2.4e-07	1.1e-11	6.549e-05	4.863e-06
EBV_BALF4	HHV-7_U58	-	0.2589									HSV-1_UL38	HHV-6A_U29	0.0023	5.1e-30	8.62e-17	7.284e-16		HCMV_TRS1	HHV-7_U25	2.6e-05	1.3e-11	4.374e-07	8.847e-08
EBV_BALF4	HHV-7_U59	-	8.107									HSV-1_UL38	HHV-6B_U29	0.0065	4.1e-31	1.026e-16	1.318e-15		HCMV_TRS1	HHV-7_U3	5.6e-07	2e-15	1.362e-06	3.018e-08
EBV_BALF4	HHV-7_U64	-	2.81									HSV-1_UL38	HHV-7_U29	0.0013	1.3e-31	1.012e-17	1.118e-16		HCMV_TRS1	HHV-7_U7	4.8e-06	1.1e-11	0.0001747	0.0003604
EBV_BALF4	HHV-7_U7	-	4.294									HSV-1_UL4	HCMV_UL112-113	-	-	4.556e-08	7.823e-08		HCMV_TRS1	HHV-7_U95	1.1e-09	2.8e-12	5.663e-07	8.426e-09
EBV_BALF4	HHV-7_U74	-	7.293									HSV-1_UL4	HCMV_UL112-113_p34	-	-	2.579e-08	1.07e-07		HCMV_UL10	HCMV_UL11	4.5e-27	2.5e-35	2.541e-09	2.922e-09
EBV_BALF4	HHV-7_U75	-	5.596									HSV-1_UL4	HCMV_UL112-113_p43	-	-	2.325e-08	5.949e-08		HCMV_UL10	HCMV_UL4	0.00051	6.9e-08	1.953e-07	3.499e-06
EBV_BALF4	HHV-7_U79	-	3.124									HSV-1_UL4	HCMV_UL112-113_p50	-	-	1.619e-08	2.633e-08		HCMV_UL10	HCMV_UL6	8.2e-13	2.1e-21	6.582e-09	7.512e-09
EBV_BALF4	HHV-7_U85	-	0.3752									HSV-1_UL4	HHV-6A_U79_UL80	-	-	2.787e-07	5.562e-08		HCMV_UL10	HCMV_UL7	5.2e-08	1e-11	1.579e-09	5.565e-11
EBV_BALF4	HHV-7_U91	-	3.862									HSV-1_UL4	HHV-6B_U79	-	-	5.461e-07	1.917e-07		HCMV_UL10	HCMV_UL8	1.3e-30	2.6e-15	2.743e-08	6.052e-09
EBV_BALF4	HSV-1_UL17	-	9.502									HSV-1_UL4	HHV-7_U79	-	-	3.255e-07	1.358e-07		HCMV_UL10	HCMV_UL9	4.8e-24	3.4e-34	1.245e-09	4.411e-09
EBV_BALF4	HSV-1_UL22	-	8.548									HSV-1_UL42	EBV_BMRF1	-	-	7.538e-09	2.83e-09		HCMV_UL100	HHV-6A_U72	8.2e-78	3.1e-72	1.767e-22	1.58e-21
EBV_BALF4	HSV-1_UL27	1e-183	1.058e-65									HSV-1_UL42	HHV-6A_U27	-	-	9.711e-10	5.214e-11		HCMV_UL100	HHV-6B_U72	2.6e-78	3.9e-72	1.64e-24	3.935e-24
EBV_BALF4	HSV-1_UL30	-	3.295									HSV-1_UL42	HHV-6B_U27	-	-	1.416e-09	7.354e-11		HCMV_UL100	HHV-7_U72	3.6e-77	6.9e-79	2.128e-25	5.425e-25
EBV_BALF4	HSV-1_UL36	-	4.072									HSV-1_UL42	HHV-7_U27	-	-	3.357e-09	8.833e-11		HCMV_UL100	HSV-1_UL10	9.5e-72	8.8e-51	7.363e-10	2.379e-09
EBV_BALF4	HSV-1_UL4	-	5.033									HSV-1_UL44	EBV_BARF1	0.031	0.00091	1.976e-08	1.011e-08		HCMV_UL100	HSV-2_UL10	1.5e-72	3e-50	3.708e-09	8.998e-09
EBV_BALF4	HSV-1_UL42	-	0.5157									HSV-1_UL44	HCMV_UL119-118	-	-	1.659e-06	1.693e-07		HCMV_UL100	KSHV_ORF39	2.8e-76	3.3e-78	4.732e-15	2.404e-15
EBV_BALF4	HSV-1_UL44	-	1.569									HSV-1_UL44	HHV-6A_U85	-	1.1	1.685e-05	3.059e-06		HCMV_UL100	VZV_ORF50	2.4e-70	7.4e-58	4.635e-11	1.061e-10
EBV_BALF4	HSV-1_UL44_gCsec	-	0.08973									HSV-1_UL44	HHV-6B_U85	0.078	0.57	9.911e-07	2.223e-07		HCMV_UL102	HHV-6A_U74	1.2e-84	6.3e-94	3.93e-43	2.668e-47
EBV_BALF4	HSV-1_UL5	-	6.221									HSV-1_UL44	HHV-7_U85	-	-	2.924e-06	8.571e-07		HCMV_UL102	HHV-6B_U74	2.3e-83	9.3e-95	1.347e-40	9.891e-45
EBV_BALF4	HSV-1_UL52	-	8.107									HSV-1_UL44_gCsec	EBV_BARF1	0.029	0.00097	1.709e-08	9.59e-09		HCMV_UL102	HHV-7_U74	2.9e-89	1.5e-90	1.816e-43	4.884e-46
EBV_BALF4	HSV-1_UL55	-	8.548									HSV-1_UL44_gCsec	HCMV_UL119-118	-	-	2.264e-06	2.378e-06		HCMV_UL102	HSV-1_UL8	1.6e-48	6e-55	4.859e-19	1.007e-18
EBV_BALF4	HSV-1_UL7	-	9.012									HSV-1_UL44_gCsec	HHV-6A_U85	-	-	1.396e-05	6.352e-06		HCMV_UL102	HSV-2_UL8	8.8e-48	1.5e-55	1.002e-18	5.41e-19
EBV_BALF4	HSV-1_US6	-	2.963									HSV-1_UL44_gCsec	HHV-6B_U85	0.12	-	3.67e-07	6.824e-08		HCMV_UL102	KSHV_ORF40	1.1e-48	3.7e-10	8.154e-20	2.774e-23
EBV_BALF4	HSV-2_UL17	-	1.839									HSV-1_UL44_gCsec	HHV-7_U85	-	-	4.518e-07	4.107e-07		HCMV_UL102	VZV_ORF52	1.3e-38	8.7e-67	1.546e-18	1.378e-20
EBV_BALF4	HSV-2_UL18	-	3.474									HSV-1_UL50	EBV_LF1	0.52	-	7.141e-08	9.01e-08		HCMV_UL103	HHV-6A_U75	2.4e-44	6.9e-38	1.266e-18	1.179e-18
EBV_BALF4	HSV-2_UL22	-	9.502									HSV-1_UL50	EBV_LF2	0.034	0.069	1.691e-09	1.546e-09		HCMV_UL103	HHV-6B_U75	1.7e-45	3.6e-38	6.519e-18	3.533e-18
EBV_BALF4	HSV-2_UL27	2e-175	4.643e-67									HSV-1_UL50	HCMV_UL31	-	-	2.909e-05	4.654e-06		HCMV_UL103	HHV-7_U75	8.7e-41	5.3e-35	3.705e-18	2.502e-18
EBV_BALF4	HSV-2_UL30	-	3.295									HSV-1_UL50	HCMV_UL82	-	-	4.676e-05	3.097e-06		HCMV_UL103	HSV-1_UL7	1.7e-32	2e-32	1.342e-10	3.364e-10
EBV_BALF4	HSV-2_UL31	-	7.689									HSV-1_UL50	HCMV_UL83	-	0.76	0.0004756	1.646e-05		HCMV_UL103	HSV-2_UL7	4.7e-33	5.4e-33	3.713e-10	1.894e-09
EBV_BALF4	HSV-2_UL39	-	3.862									HSV-1_UL50	HCMV_UL84	-	-	2.618e-05	4.746e-05		HCMV_UL103	KSHV_ORF42	2e-29	3.8e-31	7.852e-09	8.528e-09
EBV_BALF4	HSV-2_UL4	-	0.6045									HSV-1_UL50	HHV-6A_U54	-	-	0.0009949	0.0008303		HCMV_UL103	VZV_ORF53	5.7e-32	1.1e-29	4.097e-11	8.306e-11
EBV_BALF4	HSV-2_UL42	-	0.1524									HSV-1_UL50	HHV-6A_U55	-	-	5.983e-06	2.494e-05		HCMV_UL104	HHV-6A_U76	2e-138	4e-135	2.693e-42	9.984e-45
EBV_BALF4	HSV-2_UL44	-	3.124									HSV-1_UL50	HHV-6B_U10	-	-	3.233e-05	9.317e-06		HCMV_UL104	HHV-6B_U76	1e-139	5e-135	1.829e-41	1.873e-43
EBV_BALF4	HSV-2_UL45	-	5.9									HSV-1_UL50	HHV-6B_U54	-	-	0.0003467	0.0005634		HCMV_UL104	HHV-7_U76	3e-135	1e-128	2.199e-39	3.582e-42
EBV_BALF4	HSV-2_UL50	-	7.689									HSV-1_UL50	HHV-6B_U55	-	-	5.774e-05	3.369e-05		HCMV_UL104	HSV-1_UL6	4e-109	9e-133	1.318e-26	6.951e-27
EBV_BALF4	HSV-2_UL7	-	5.9									HSV-1_UL50	HHV-7_U10	-	-	3.178e-06	6.241e-07		HCMV_UL104	HSV-2_UL6	4e-108	5e-133	5.177e-26	1.159e-26
EBV_BALF4	HSV-2_UL8	-	3.663									HSV-1_UL50	HHV-7_U54	-	-	0.0001572	0.0001136		HCMV_UL104	KSHV_ORF43	1e-111	5e-134	9.332e-30	1.877e-32
EBV_BALF4	HSV-2_US6	-	9.012									HSV-1_UL50	HHV-7_U55B	-	-	4.208e-05	0.0003838		HCMV_UL104	VZV_ORF54	1e-111	3e-123	9.805e-26	2.66e-27
EBV_BALF4	HSV-2_US7	-	2.81									HSV-1_UL54	HCMV_UL69	0.0011	1.2e-22	0.000132	0.0005473		HCMV_UL105	HHV-6A_U77	9e-138	2e-142	5.222e-95	1.812e-95
EBV_BALF4	KSHV_K1	-	3.663									HSV-1_UL8	EBV_BALF5	-	-	3.33e-11	1.626e-11		HCMV_UL105	HHV-6B_U77	2e-136	7e-143	4.272e-96	7.782e-98
EBV_BALF4	KSHV_K10.1	-	1.569									HSV-1_UL8	HCMV_UL54	-	-	1.061e-06	4.279e-07		HCMV_UL105	HHV-7_U77	1e-131	1e-139	5.88e-96	5.314e-95
EBV_BALF4	KSHV_K10.2	-	4.527									HSV-1_UL8	HHV-6A_U38	-	-	4.653e-09	2.101e-10		HCMV_UL105	HSV-1_UL5	1e-151	1e-156	6.076e-77	6.791e-70
EBV_BALF4	KSHV_K14	-	0.9236									HSV-1_UL8	HHV-6B_U38	-	-	2.234e-09	1.231e-10		HCMV_UL105	HSV-2_UL5	5e-119	3e-155	1.814e-74	3.211e-69
EBV_BALF4	KSHV_K4	-	5.307									HSV-1_UL8	HHV-7_U38	-	-	3.826e-09	6.882e-10		HCMV_UL105	KSHV_ORF44	1e-124	4e-145	6.87e-74	1.511e-76
EBV_BALF4	KSHV_ORF10	-	2.156									HSV-1_UL8	HSV-1_UL30	-	-	1.3e-08	4.166e-09		HCMV_UL105	VZV_ORF55	5e-161	5e-147	8.061e-74	5.534e-68
EBV_BALF4	KSHV_ORF11	-	5.9									HSV-1_US3	HCMV_UL97	3.9e-18	0.016	8.282e-05	3.356e-05		HCMV_UL11	HCMV_UL4	1.7e-18	1.3e-09	6.522e-06	3.816e-05
EBV_BALF4	KSHV_ORF22	-	6.917									HSV-1_US3	HHV-6A_U69	3.4e-17	0.35	3.026e-06	1.246e-06		HCMV_UL11	HCMV_UL6	1.6e-32	1.2e-24	6.921e-08	7.512e-09
EBV_BALF4	KSHV_ORF23	-	8.548									HSV-1_US3	HHV-6B_U69	1.7e-18	0.23	1.423e-05	5.188e-06		HCMV_UL11	HCMV_UL7	3.2e-05	7.1e-13	5.498e-08	1.197e-08
EBV_BALF4	KSHV_ORF24	-	5.9									HSV-1_US3	HHV-7_U69	1.9e-17	0.1	2.083e-06	3.985e-06		HCMV_UL11	HCMV_UL8	3.9e-46	4.7e-20	5.2e-10	2.026e-11
EBV_BALF4	KSHV_ORF31	-	2.665									HSV-1_US6	EBV_BARF1	-	-	6.15e-05	0.0006862		HCMV_UL11	HCMV_UL9	5.6e-36	3.5e-37	2.614e-13	4.386e-13
EBV_BALF4	KSHV_ORF32	-	2.528									HSV-1_US6	HCMV_UL1	-	-	5.456e-05	7.923e-05		HCMV_UL112-113	HCMV_UL112-113_p34	3e-78	2.2e-78	1.006e-41	8.523e-40
EBV_BALF4	KSHV_ORF40	-	2.665									HSV-1_US6	HCMV_UL6	-	-	0.0002744	0.0005337		HCMV_UL112-113	HCMV_UL112-113_p43	3.7e-95	3.3e-95	4.487e-51	4.072e-50
EBV_BALF4	KSHV_ORF59	-	2.045									HSV-1_US6	HCMV_UL7	0.29	-	0.0002913	3.025e-05		HCMV_UL112-113	HCMV_UL112-113_p50	1.2e-93	6.8e-94	9.559e-53	2.54e-52
EBV_BALF4	KSHV_ORF64	-	3.124									HSV-1_US6	HCMV_UL8	-	-	1.914e-06	3.03e-05		HCMV_UL112-113	HHV-6A_U79_UL80	3.3e-41	2e-36	2.097e-13	3.095e-15
EBV_BALF4	KSHV_ORF67	-	5.307									HSV-1_US7	HCMV_UL7	0.37	-	0.000133	1.417e-05		HCMV_UL112-113	HHV-6B_U79	9.7e-41	3.2e-33	2.705e-15	3.672e-17
EBV_BALF4	KSHV_ORF73	5.7	-									HSV-1_US7	HCMV_UL8	-	-	3.285e-05	3.222e-05		HCMV_UL112-113	HHV-7_U79	2e-37	4.1e-31	1.342e-13	5.397e-15
EBV_BALF4	KSHV_ORF8	5e-174	3.758e-89									HSV-1_US7	HCMV_UL9	-	-	0.0005094	0.0004379		HCMV_UL112-113_p34	HCMV_UL112-113_p43	1.6e-82	2.3e-82	8.365e-41	1.06e-42
EBV_BALF4	VZV_ORF14	-	2.963									HSV-1_US7	HSV-1_US6	-	-	3.505e-06	2.907e-08		HCMV_UL112-113_p34	HCMV_UL112-113_p50	9e-81	2.9e-81	8.365e-41	1.593e-42
EBV_BALF4	VZV_ORF16	-	0.08071									HSV-1_US8	EBV_BARF1	0.99	-	3.567e-06	1.805e-05		HCMV_UL112-113_p34	HHV-6A_U79_UL80	2.3e-42	5.8e-32	3.008e-11	1.386e-12
EBV_BALF4	VZV_ORF2	-	2.397									HSV-1_US8	EBV_BILF2	0.0023	0.46	8.554e-05	9.293e-05		HCMV_UL112-113_p34	HHV-6B_U79	2.1e-43	1.7e-32	6.394e-13	3.457e-14
EBV_BALF4	VZV_ORF20	-	2.963									HSV-1_US8	EBV_BLLF1_GP220	-	-	1.565e-05	8.195e-06		HCMV_UL112-113_p34	HHV-7_U79	6.5e-40	8.3e-33	2.391e-12	5.743e-13
EBV_BALF4	VZV_ORF22	-	4.294									HSV-1_US8	HCMV_RL11	-	0.62	7.667e-05	2.456e-05		HCMV_UL112-113_p43	HCMV_UL112-113_p50	2.2e-97	2.4e-98	2.137e-53	1.07e-53
EBV_BALF4	VZV_ORF24	-	4.072									HSV-1_US8	HCMV_RL12	-	-	0.0007654	2.674e-05		HCMV_UL112-113_p43	HHV-6A_U79_UL80	4.3e-43	3.9e-33	5.13e-12	1.592e-13
EBV_BALF4	VZV_ORF28	-	3.862									HSV-1_US8	HCMV_RL13	-	-	0.0001401	0.0001198		HCMV_UL112-113_p43	HHV-6B_U79	2.4e-42	7.3e-34	2.266e-13	4.963e-15
EBV_BALF4	VZV_ORF3	-	5.9									HSV-1_US8	HCMV_RL6	-	-	0.0001842	0.0001274		HCMV_UL112-113_p43	HHV-7_U79	5.8e-39	5.1e-32	1.108e-12	7.711e-14
EBV_BALF4	VZV_ORF31	1e-172	3.378e-67									HSV-1_US8	HCMV_UL1	-	0.076	7.27e-06	1.701e-06		HCMV_UL112-113_p50	HHV-6A_U79_UL80	1.4e-42	1.1e-32	2.08e-12	3.864e-15
EBV_BALF4	VZV_ORF43	-	0.7087									HSV-1_US8	HCMV_UL10	-	-	1.33e-06	4.231e-07		HCMV_UL112-113_p50	HHV-6B_U79	5.7e-42	1.5e-33	5.027e-14	1.269e-16
EBV_BALF4	VZV_ORF53	-	7.293									HSV-1_US8	HCMV_UL11	-	-	0.0001651	4.112e-05		HCMV_UL112-113_p50	HHV-7_U79	1.4e-38	7.8e-32	6.847e-13	1.119e-15
EBV_BALF4	VZV_ORF54	-	5.596									HSV-1_US8	HCMV_UL4	-	-	5.225e-05	0.0001194		HCMV_UL114	HHV-6A_U81	1.1e-49	3.8e-49	6.943e-34	6.085e-35
EBV_BALF4	VZV_ORF56	-	1.744									HSV-1_US8	HCMV_UL6	-	-	6.179e-07	1.283e-07		HCMV_UL114	HHV-6B_U81	7.9e-47	7.5e-50	6.184e-34	7.523e-35
EBV_BALF4	VZV_ORF60	-	9.012									HSV-1_US8	HCMV_UL7	0.013	-	2.712e-06	1.929e-07		HCMV_UL114	HHV-7_U81	1.3e-49	2.5e-51	1.359e-35	3.717e-36
EBV_BALF4	VZV_ORF67	-	4.294									HSV-1_US8	HCMV_UL8	-	-	4.204e-06	7.467e-08		HCMV_UL114	HSV-1_UL2	1.1e-43	1.8e-47	3.458e-24	1.109e-24
EBV_BALF4	VZV_ORF68	-	0.5733									HSV-1_US8	HCMV_UL9	-	-	1.482e-05	5.336e-06		HCMV_UL114	HSV-2_UL2	2.9e-42	4.4e-50	8.726e-24	3.576e-25
EBV_BALF5	EBV_BALF4	-	9.468									HSV-1_US8	HHV-6B_U85	0.93	-	0.0001401	0.0009117		HCMV_UL114	KSHV_ORF46	1.6e-46	7.6e-49	8.64e-30	3.677e-31
EBV_BALF5	EBV_BALF5	9e-182	0									HSV-1_US8	HSV-1_UL44	-	-	0.0002293	0.0006205		HCMV_UL114	VZV_ORF59	7.6e-43	5.5e-49	3.116e-23	6.064e-25
EBV_BALF5	EBV_BARF1	-	4.246									HSV-1_US8	HSV-1_UL44_gCsec	-	-	0.0001563	0.000106		HCMV_UL115	HHV-6A_U82	1.8e-56	4.8e-44	9.485e-11	5.973e-11
EBV_BALF5	EBV_BBLF2	-	8.198e-05									HSV-1_US8	HSV-1_US6	-	-	6.505e-05	1.186e-06		HCMV_UL115	HHV-7_U82	1.2e-59	1.2e-48	7.773e-10	7.515e-10
EBV_BALF5	EBV_BBLF4	-	9.032									HSV-1_US8	HSV-1_US7	0.42	-	4.44e-06	6.543e-07		HCMV_UL117	HCMV_UL117_UL117.5	7e-104	5e-105	2.795e-43	1.283e-42
EBV_BALF5	EBV_BGRF1-BDRF1	-	1.434									HSV-2_UL17	HCMV_UL93	2.2	4.5	1.191e-13	4.16e-14		HCMV_UL117	HHV-6A_U84	7.8e-45	3.1e-44	2.159e-17	9.596e-17
EBV_BALF5	EBV_BLLF1_GP220	-	0.7065									HSV-2_UL17	HHV-6A_U64	4.8	1.4	5.03e-11	3.8e-11		HCMV_UL117	HHV-6B_U84	2.2e-44	3.1e-44	7.6e-19	1.459e-17
EBV_BALF5	EBV_BNRF1	-	4.666									HSV-2_UL17	HHV-6B_U64	4.9	1.5	1.639e-12	6.776e-13		HCMV_UL117	HHV-7_U84	4.5e-50	1.1e-46	1.188e-16	3.291e-16
EBV_BALF5	EBV_BOLF1	-	3.516									HSV-2_UL17	HHV-7_U64	0.0028	1.4	6.573e-11	4.03e-11		HCMV_UL117_UL117.5	HHV-6A_U84	2e-46	3.1e-44	4.558e-14	3.101e-14
EBV_BALF5	EBV_BRRF1	-	3.354									HSV-2_UL21	EBV_BTRF1	-	-	1.579e-07	2.378e-07		HCMV_UL117_UL117.5	HHV-6B_U84	6.1e-46	2.1e-44	7.12e-14	3.976e-14
EBV_BALF5	EBV_BSLF1	-	7.135									HSV-2_UL21	HCMV_UL88	-	-	1.529e-06	9.83e-07		HCMV_UL117_UL117.5	HHV-7_U84	5.6e-52	1.7e-47	2.262e-14	1.081e-13
EBV_BALF5	EBV_EBNA1	-	2.777									HSV-2_UL21	HHV-6A_U59	-	27	5.448e-07	1.199e-07		HCMV_UL122	HCMV_UL123	2.8e-20	5.2e-19	5.308e-07	7.358e-05
EBV_BALF5	HCMV_RL12	-	9.468									HSV-2_UL21	HHV-6B_U59	-	-	1.785e-06	9.73e-07		HCMV_UL122	HHV-6A_U86	4.3e-60	4.4e-49	7.613e-13	1.264e-12
EBV_BALF5	HCMV_UL102	-	0.000654									HSV-2_UL21	HHV-7_U59	-	-	6.04e-07	1.523e-06		HCMV_UL122	HHV-6A_U90_U87U86	8.7e-57	7.9e-49	2.421e-12	2.421e-12
EBV_BALF5	HCMV_UL117	-	7.48									HSV-2_UL3	HCMV_UL117	-	-	0.000365	0.000157		HCMV_UL122	HHV-6B_U90_U86	3.2e-60	4e-52	4.627e-14	8.429e-14
EBV_BALF5	HCMV_UL119-118	-	4.246									HSV-2_UL30	HCMV_UL102	-	-	5.011e-05	0.0001386		HCMV_UL122	HHV-7_U86	5.6e-64	4.9e-49	2.242e-19	4.471e-18
EBV_BALF5	HCMV_UL121	-	7.48									HSV-2_UL30	HHV-6A_U74	-	-	1.85e-05	1.012e-06		HCMV_UL14	HCMV_UL141	1.1e-63	1.9e-71	2.647e-20	2.472e-20
EBV_BALF5	HCMV_UL122	-	4.666									HSV-2_UL30	HHV-6B_U74	-	-	6.117e-05	6.086e-06		HCMV_UL23	HCMV_UL24	1.4e-23	6.8e-40	6.652e-14	3.305e-14
EBV_BALF5	HCMV_UL14	-	7.135									HSV-2_UL30	HHV-7_U74	-	-	1.532e-06	3.245e-07		HCMV_UL23	HCMV_UL26	5.8e-06	1.2e-06	4.558e-05	1.2e-05
EBV_BALF5	HCMV_UL141	-	9.032									HSV-2_UL30	HSV-1_UL8	-	-	8.614e-09	4.414e-08		HCMV_UL23	HCMV_UL26_UL26.21	4.3e-10	7.9e-07	2.586e-05	9.843e-06
EBV_BALF5	HCMV_UL18	-	4.666									HSV-2_UL34	EBV_BFRF1	1.6	-	1.226e-10	4.587e-11		HCMV_UL23	HCMV_UL29	7.3e-23	1.1e-21	1.18e-10	1.136e-09
EBV_BALF5	HCMV_UL25	-	2.092									HSV-2_UL34	HCMV_UL50	0.0027	0.0021	1.882e-11	2.922e-12		HCMV_UL23	HCMV_UL36	2.9e-20	1.1e-26	3.391e-11	1.047e-10
EBV_BALF5	HCMV_UL31	-	8.616									HSV-2_UL34	HHV-6A_U34	0.9	0.00019	3.073e-09	1.063e-09		HCMV_UL23	HCMV_UL43	4.5e-24	1.2e-27	4.254e-11	5.735e-11
EBV_BALF5	HCMV_UL47	-	1.434									HSV-2_UL34	HHV-6B_U34	0.91	9.5e-05	7.991e-10	2.457e-10		HCMV_UL23	HCMV_US22	6.7e-21	8.1e-32	3.224e-08	6.13e-08
EBV_BALF5	HCMV_UL48	-	1.503									HSV-2_UL34	HHV-7_U34	0.65	0.00041	8.631e-11	4.415e-11		HCMV_UL23	HCMV_US23	4.9e-22	5.2e-26	1.791e-09	1.001e-08
EBV_BALF5	HCMV_UL54	1e-151	1.335e-92									HSV-2_UL37	EBV_BOLF1	-	-	8.235e-15	7.955e-16		HCMV_UL23	HCMV_US24	3.3e-20	7e-27	1.098e-08	7.362e-08
EBV_BALF5	HCMV_UL55	-	2.41									HSV-2_UL37	HCMV_UL47	-	2.8	5.939e-17	4.622e-17		HCMV_UL23	HCMV_US26	9.4e-19	8.9e-23	7.234e-10	2.128e-09
EBV_BALF5	HCMV_UL76	-	7.841									HSV-2_UL37	HHV-6A_U30	-	-	5.078e-16	7.891e-17		HCMV_UL23	HHV-6A_DR6	5.8e-14	8.3e-13	1.349e-09	5.123e-09
EBV_BALF5	HCMV_UL79	-	7.841									HSV-2_UL37	HHV-6B_U30	-	-	6.57e-15	2.071e-15		HCMV_UL23	HHV-6A_U17	9.5e-21	1.4e-26	2.233e-12	3.282e-12
EBV_BALF5	HCMV_UL80	-	9.924									HSV-2_UL37	HHV-7_U30	-	-	8.235e-15	4.331e-14		HCMV_UL23	HHV-6A_U2	7.2e-21	4.5e-27	1.016e-09	1.025e-09
EBV_BALF5	HCMV_UL85	-	6.806									HSV-2_UL38	HCMV_UL46	0.0014	2.2e-29	7.951e-14	2.091e-13		HCMV_UL23	HHV-6A_U25	4.5e-22	5e-32	3.053e-16	6.787e-17
EBV_BALF5	HCMV_UL87	-	1.368									HSV-2_UL38	HHV-6B_U29	0.0023	1.5e-25	5.893e-16	6.565e-15		HCMV_UL23	HHV-6A_U3	2.3e-20	2.1e-30	3.854e-13	1.781e-13
EBV_BALF5	HCMV_UL88	-	5.376									HSV-2_UL38	HHV-7_U29	0.001	1.3e-25	3.971e-16	2.266e-15		HCMV_UL23	HHV-6A_U7	1e-20	4.1e-20	5.258e-09	2.519e-08
EBV_BALF5	HCMV_UL89	-	0.558									HSV-2_UL4	HCMV_UL112-113	-	-	2.418e-07	2.019e-07		HCMV_UL23	HHV-6A_U95	8e-20	2e-14	2.429e-08	9.786e-09
EBV_BALF5	HCMV_UL94	-	8.219									HSV-2_UL4	HCMV_UL112-113_p34	-	-	1.873e-07	6.435e-07		HCMV_UL23	HHV-6B_DR6	1.8e-16	5e-13	1.658e-10	7.511e-11
EBV_BALF5	HCMV_US3	-	6.193									HSV-2_UL4	HCMV_UL112-113_p43	-	-	5.755e-07	6.611e-07		HCMV_UL23	HHV-6B_U17	5.7e-22	2.8e-26	6.981e-09	3.723e-08
EBV_BALF5	HCMV_US9	-	9.924									HSV-2_UL4	HCMV_UL112-113_p50	-	-	5.197e-07	4.735e-07		HCMV_UL23	HHV-6B_U2	3e-24	4.2e-27	1.599e-09	9.636e-10
EBV_BALF5	HHV-6A_U14	-	8.219									HSV-2_UL4	HHV-6A_U79_UL80	-	-	8.226e-07	1.688e-07		HCMV_UL23	HHV-6B_U25	1.5e-21	2.1e-32	3.184e-14	3.598e-15
EBV_BALF5	HHV-6A_U18	-	8.219									HSV-2_UL4	HHV-6B_U79	-	-	1.442e-06	4.077e-07		HCMV_UL23	HHV-6B_U3	1.2e-21	6.5e-30	1.047e-13	9.377e-14
EBV_BALF5	HHV-6A_U3	-	4.05									HSV-2_UL4	HHV-7_U79	-	-	6.374e-07	1.434e-07		HCMV_UL23	HHV-6B_U7	2e-29	2.5e-10	5.767e-10	9.075e-08
EBV_BALF5	HHV-6A_U31	-	7.48									HSV-2_UL42	EBV_BMRF1	-	-	5.209e-10	1.456e-10		HCMV_UL23	HHV-6B_U8	1.4e-20	2.1e-22	2.295e-08	1.552e-08
EBV_BALF5	HHV-6A_U34	-	9.924									HSV-2_UL42	HHV-6A_U27	-	-	3.036e-10	3.962e-11		HCMV_UL23	HHV-6B_U95	9.7e-17	5.6e-14	3.536e-09	5.516e-09
EBV_BALF5	HHV-6A_U38	2e-152	1.003e-97									HSV-2_UL42	HHV-6B_U27	-	-	6.125e-10	3.776e-11		HCMV_UL23	HHV-7_DR1	8.4e-12	3.2e-11	1.038e-08	2.915e-08
EBV_BALF5	HHV-6A_U39	-	7.135									HSV-2_UL42	HHV-7_U27	-	-	1.619e-09	2.531e-10		HCMV_UL23	HHV-7_DR6	6.1e-11	1.4e-14	2.72e-08	9.665e-08
EBV_BALF5	HHV-6A_U49	-	5.128									HSV-2_UL44	EBV_BARF1	0.0044	7.1e-05	8.855e-09	8.187e-09		HCMV_UL23	HHV-7_U17	1.6e-24	6.4e-25	5.853e-12	5.323e-12
EBV_BALF5	HHV-6A_U60	-	1.133									HSV-2_UL44	EBV_BILF2	-	0.00059	0.0005236	0.0003336		HCMV_UL23	HHV-7_U2	6.2e-22	3.1e-25	1.791e-09	1.922e-09
EBV_BALF5	HHV-6A_U74	-	1.693e-07									HSV-2_UL44	HCMV_UL119-118	-	-	4.465e-07	1.081e-07		HCMV_UL23	HHV-7_U25	8.4e-29	1.3e-29	2.187e-13	1.155e-12
EBV_BALF5	HHV-6A_U85	-	2.911									HSV-2_UL44	HCMV_UL14	-	-	0.0009235	1.926e-05		HCMV_UL23	HHV-7_U3	4e-23	1.8e-26	2.686e-14	2.745e-15
EBV_BALF5	HHV-6A_U86	-	8.219									HSV-2_UL44	HHV-6A_U85	-	0.039	1.462e-06	9.707e-07		HCMV_UL23	HHV-7_U7	4.5e-21	1.3e-21	2.517e-09	2.14e-07
EBV_BALF5	HHV-6A_U90_U87U86	-	6.493									HSV-2_UL44	HHV-6B_U85	0.011	0.011	1.168e-07	1.293e-08		HCMV_UL23	HHV-7_U95	1.6e-19	1e-13	8.103e-10	7.337e-10
EBV_BALF5	HHV-6A_U94	-	2.299									HSV-2_UL44	HHV-7_U85	0.0027	0.078	2.86e-06	1.528e-06		HCMV_UL24	HCMV_UL26	1.2e-12	2.6e-10	4.131e-06	2.337e-06
EBV_BALF5	HHV-6B_U14	-	8.219									HSV-2_UL50	EBV_LF1	-	-	4.985e-06	2.643e-06		HCMV_UL24	HCMV_UL26_UL26.21	1e-14	1.5e-10	4.127e-05	2.707e-05
EBV_BALF5	HHV-6B_U27	-	8.616									HSV-2_UL50	EBV_LF2	0.025	0.38	5.141e-09	1.013e-08		HCMV_UL24	HCMV_UL29	5.9e-28	1.9e-24	7.008e-18	2.726e-14
EBV_BALF5	HHV-6B_U36	-	4.892									HSV-2_UL50	HCMV_UL31	-	-	1.951e-05	1.034e-05		HCMV_UL24	HCMV_UL36	3.7e-29	8.7e-24	3.711e-15	6.745e-14
EBV_BALF5	HHV-6B_U38	1e-154	5.748e-97									HSV-2_UL50	HCMV_UL82	-	-	3.222e-06	1.945e-06		HCMV_UL24	HCMV_UL43	1.8e-29	1.4e-28	1.657e-14	6.11e-13
EBV_BALF5	HHV-6B_U39	-	6.806									HSV-2_UL50	HCMV_UL83	-	0.88	5.872e-06	2.706e-05		HCMV_UL24	HCMV_US22	1.1e-30	1.9e-34	1.857e-13	1.143e-13
EBV_BALF5	HHV-6B_U49	-	4.451									HSV-2_UL50	HCMV_UL84	-	-	1.261e-05	4.078e-05		HCMV_UL24	HCMV_US23	4.8e-25	5.5e-31	8.798e-15	4.029e-13
EBV_BALF5	HHV-6B_U53	-	7.841									HSV-2_UL50	HHV-6A_U10	-	-	0.000352	0.0002016		HCMV_UL24	HCMV_US24	1.7e-30	4.6e-32	1.393e-13	1.3e-11
EBV_BALF5	HHV-6B_U58	-	4.451									HSV-2_UL50	HHV-6A_U54	-	-	2.707e-05	7.222e-05		HCMV_UL24	HCMV_US26	9.7e-30	7.1e-26	7.841e-15	2.118e-14
EBV_BALF5	HHV-6B_U66	-	1.305									HSV-2_UL50	HHV-6A_U55	-	-	1.673e-06	1.114e-05		HCMV_UL24	HHV-6A_DR6	3.5e-27	1.1e-17	6.581e-12	7.852e-11
EBV_BALF5	HHV-6B_U74	-	3.436e-07									HSV-2_UL50	HHV-6B_U10	-	-	1.194e-05	4.172e-06		HCMV_UL24	HHV-6A_U17	8.5e-30	3e-27	1.859e-14	1.503e-13
EBV_BALF5	HHV-6B_U79	-	6.193									HSV-2_UL50	HHV-6B_U54	-	-	1.194e-05	1.512e-05		HCMV_UL24	HHV-6A_U2	3.6e-32	4.5e-27	8.79e-14	1.862e-13
EBV_BALF5	HHV-6B_U85	-	3.516									HSV-2_UL50	HHV-6B_U55	-	-	4.189e-05	8.681e-05		HCMV_UL24	HHV-6A_U25	3.2e-32	1.8e-27	7.856e-17	4.504e-17
EBV_BALF5	HHV-6B_U90_U86	-	7.48									HSV-2_UL50	HHV-7_U10	-	-	1.767e-06	7.32e-07		HCMV_UL24	HHV-6A_U3	1.2e-29	7.6e-28	2.485e-17	2.44e-17
EBV_BALF5	HHV-6B_U94	-	7.135									HSV-2_UL50	HHV-7_U54	-	-	2.859e-05	2.463e-05		HCMV_UL24	HHV-6A_U7	2.9e-28	5.5e-24	4.16e-14	3.447e-12
EBV_BALF5	HHV-7_U18	-	8.616									HSV-2_UL50	HHV-7_U55B	-	-	9.499e-05	0.0007203		HCMV_UL24	HHV-6A_U95	1.5e-26	4.6e-23	2.203e-11	9.892e-12
EBV_BALF5	HHV-7_U27	-	4.892									HSV-2_UL54	HCMV_UL69	0.0023	3.1e-22	4.854e-05	7.306e-05		HCMV_UL24	HHV-6B_DR6	2.5e-29	4.1e-19	1.107e-14	5.594e-14
EBV_BALF5	HHV-7_U3	-	9.924									HSV-2_UL8	EBV_BALF5	-	-	7.455e-10	4.64e-10		HCMV_UL24	HHV-6B_U17	4.1e-30	1.9e-27	3.917e-11	3.634e-10
EBV_BALF5	HHV-7_U31	-	7.48									HSV-2_UL8	HCMV_UL54	-	-	2.738e-07	3.311e-07		HCMV_UL24	HHV-6B_U2	6.7e-29	4.4e-27	4.672e-15	5.235e-15
EBV_BALF5	HHV-7_U34	-	8.616									HSV-2_UL8	HHV-6A_U38	-	-	5.165e-09	4.003e-10		HCMV_UL24	HHV-6B_U25	1.9e-31	9e-28	7.41e-16	2.287e-16
EBV_BALF5	HHV-7_U38	4e-156	7.998e-97									HSV-2_UL8	HHV-6B_U38	-	-	1.822e-09	1.581e-10		HCMV_UL24	HHV-6B_U3	5.7e-30	1.6e-26	1.862e-16	9.999e-16
EBV_BALF5	HHV-7_U39	-	7.135									HSV-2_UL8	HHV-7_U38	-	-	4.677e-09	1.635e-09		HCMV_UL24	HHV-6B_U7	4.8e-36	1.8e-16	1.106e-12	1.682e-09
EBV_BALF5	HHV-7_U42	-	9.468									HSV-2_UL8	HSV-1_UL30	-	-	2.012e-09	6.916e-10		HCMV_UL24	HHV-6B_U8	3.1e-28	9.7e-27	2.625e-14	2.08e-14
EBV_BALF5	HHV-7_U43	-	9.924									HSV-2_UL8	HSV-2_UL30	-	-	1.326e-08	3.026e-09		HCMV_UL24	HHV-6B_U95	1.2e-25	1.7e-22	4.395e-11	1.525e-10
EBV_BALF5	HHV-7_U44	-	4.892									HSV-2_US3	HCMV_UL97	1.4e-17	0.054	0.0003632	0.0001054		HCMV_UL24	HHV-7_DR1	1.7e-33	9.9e-14	5.223e-11	1.442e-10
EBV_BALF5	HHV-7_U49	-	8.219									HSV-2_US3	HHV-6A_U69	4.1e-16	0.41	2.378e-05	0.0004615		HCMV_UL24	HHV-7_DR6	2.6e-40	9.1e-23	2.207e-13	5.855e-12
EBV_BALF5	HHV-7_U53	-	7.48									HSV-2_US3	HHV-6B_U69	6.9e-18	0.5	6.926e-05	0.0002212		HCMV_UL24	HHV-7_U17	2.2e-32	1.3e-25	3.935e-16	1.164e-15
EBV_BALF5	HHV-7_U58	-	3.199									HSV-2_US3	HHV-7_U69	9.6e-17	0.051	3.457e-05	0.0006178		HCMV_UL24	HHV-7_U2	1.6e-27	3.9e-27	6.229e-15	3.42e-14
EBV_BALF5	HHV-7_U60	-	3.052									HSV-2_US4	HSV-1_US6	0.041	0.015	4.239e-09	3.689e-10		HCMV_UL24	HHV-7_U25	9.1e-31	1.8e-25	2.783e-15	4.796e-14
EBV_BALF5	HHV-7_U70	-	9.924									HSV-2_US6	EBV_BARF1	-	-	9.66e-05	0.0009926		HCMV_UL24	HHV-7_U3	2.3e-31	3.4e-22	8.321e-17	7.943e-17
EBV_BALF5	HHV-7_U74	-	4.781e-07									HSV-2_US6	HCMV_UL1	-	-	0.0002106	0.0001301		HCMV_UL24	HHV-7_U7	4.6e-28	1.5e-24	5.542e-13	5.267e-10
EBV_BALF5	HHV-7_U85	-	0.674									HSV-2_US6	HCMV_UL6	-	-	8.569e-05	0.000111		HCMV_UL24	HHV-7_U95	2.1e-24	1e-18	1.852e-10	1.584e-10
EBV_BALF5	HHV-7_U86	-	9.468									HSV-2_US6	HCMV_UL7	-	-	0.0003612	6.456e-05		HCMV_UL25	HCMV_UL35	9.6e-69	1.1e-56	3.03e-13	7.877e-13
EBV_BALF5	HSV-1_UL12_UL12.5	-	9.924									HSV-2_US6	HCMV_UL8	-	-	7.159e-05	6.322e-05		HCMV_UL25	HHV-6A_U14	1.2e-57	1.2e-49	5.415e-13	1.255e-12
EBV_BALF5	HSV-1_UL15	-	1.368									HSV-2_US6	HSV-1_US7	0.018	-	1.681e-07	8.991e-05		HCMV_UL25	HHV-6B_U14	4.8e-60	2.4e-50	1.89e-12	3.77e-12
EBV_BALF5	HSV-1_UL16	-	9.924									HSV-2_US6	HSV-1_US8	0.51	-	6.673e-07	4.683e-05		HCMV_UL25	HHV-7_U14	3.3e-49	5.5e-46	4.116e-11	2.95e-10
EBV_BALF5	HSV-1_UL24	-	2.911									HSV-2_US6	HSV-2_US4	0.033	0.043	8.912e-09	1.537e-07		HCMV_UL26	HCMV_UL26_UL26.21	1.7e-42	1.3e-42	6.51e-35	3.278e-34
EBV_BALF5	HSV-1_UL3	-	7.135									HSV-2_US7	HCMV_UL7	1.3	-	4.632e-05	4.266e-06		HCMV_UL26	HCMV_UL29	4.2e-07	1.5e-11	1.529e-05	0.0001562
EBV_BALF5	HSV-1_UL30	4e-151	2.243e-92									HSV-2_US7	HCMV_UL8	-	-	0.000426	0.000229		HCMV_UL26	HCMV_UL36	3.4e-07	9.1e-14	1.275e-05	9.119e-05
EBV_BALF5	HSV-1_UL36	-	3.354									HSV-2_US7	HCMV_UL9	-	-	8.527e-05	0.0003906		HCMV_UL26	HCMV_UL43	5.8e-10	4.2e-13	8.865e-06	3.595e-05
EBV_BALF5	HSV-1_UL37	-	9.032									HSV-2_US7	HSV-1_US6	0.91	0.028	7.632e-05	4.836e-07		HCMV_UL26	HHV-6A_DR6	2e-05	1.1e-09	5.46e-05	0.0002319
EBV_BALF5	HSV-1_UL4	-	9.924									HSV-2_US7	HSV-1_US8	1	0.035	6.656e-08	2.182e-07		HCMV_UL26	HHV-6A_U2	7.9e-10	1.2e-09	0.0001355	0.0001832
EBV_BALF5	HSV-1_UL44	-	3.516									HSV-2_US7	HSV-2_US6	-	0.0024	0.0008762	2.434e-05		HCMV_UL26	HHV-6A_U25	8.2e-10	2.3e-17	5.798e-08	1.305e-07
EBV_BALF5	HSV-1_UL44_gCsec	-	4.666									HSV-2_US8	EBV_BARF1	-	-	1.185e-06	3.711e-06		HCMV_UL26	HHV-6A_U3	1.2e-09	5.5e-16	2.804e-05	4.344e-05
EBV_BALF5	HSV-1_UL55	-	3.864									HSV-2_US8	EBV_BILF2	0.0027	-	0.0003875	0.0002261		HCMV_UL26	HHV-6A_U7	1.9e-06	6.8e-08	7.855e-05	0.0002777
EBV_BALF5	HSV-1_UL8	-	1.626e-11									HSV-2_US8	EBV_BLLF1_GP220	-	-	0.0004095	0.0003604		HCMV_UL26	HHV-6A_U95	2.8e-05	2.9e-08	1.727e-05	3.116e-05
EBV_BALF5	HSV-2_RS1	-	9.468									HSV-2_US8	HCMV_RL11	-	-	6.918e-06	6.672e-06		HCMV_UL26	HHV-6B_DR6	3.1e-05	3.5e-10	4.285e-05	0.0001139
EBV_BALF5	HSV-2_UL15	-	5.128									HSV-2_US8	HCMV_RL12	-	-	0.000109	6.143e-06		HCMV_UL26	HHV-6B_U2	3.1e-09	6.6e-10	1.949e-05	4.217e-05
EBV_BALF5	HSV-2_UL16	-	1.996									HSV-2_US8	HCMV_RL13	-	-	3.24e-05	6.592e-05		HCMV_UL26	HHV-6B_U25	8.1e-11	1.8e-17	1.129e-07	1.51e-07
EBV_BALF5	HSV-2_UL18	-	6.493									HSV-2_US8	HCMV_RL6	-	-	0.0008861	0.0004225		HCMV_UL26	HHV-6B_U3	1e-10	4.9e-15	7.391e-06	2.388e-05
EBV_BALF5	HSV-2_UL22	-	4.451									HSV-2_US8	HCMV_UL1	-	0.19	6.636e-05	6.647e-06		HCMV_UL26	HHV-6B_U8	2.6e-08	1.4e-08	0.0001001	0.0001547
EBV_BALF5	HSV-2_UL24	-	3.686									HSV-2_US8	HCMV_UL10	-	-	7.409e-05	1.414e-05		HCMV_UL26	HHV-6B_U95	8.2e-06	9.2e-09	6.164e-05	0.0001772
EBV_BALF5	HSV-2_UL3	-	6.493									HSV-2_US8	HCMV_UL4	-	-	0.0001032	0.0002169		HCMV_UL26	HHV-7_DR6	4.7e-05	1.1e-08	3.573e-05	0.0002366
EBV_BALF5	HSV-2_UL30	1e-152	2.584e-92									HSV-2_US8	HCMV_UL6	-	-	4.702e-06	9.413e-07		HCMV_UL26	HHV-7_U17	4.4e-09	9.5e-10	0.0001835	0.0004447
EBV_BALF5	HSV-2_UL42	-	8.219									HSV-2_US8	HCMV_UL7	0.08	-	1.946e-06	3.088e-08		HCMV_UL26	HHV-7_U2	1.3e-11	1e-09	8.865e-06	1.882e-05
EBV_BALF5	HSV-2_UL44	-	2.092									HSV-2_US8	HCMV_UL8	-	-	7.724e-06	1.656e-07		HCMV_UL26	HHV-7_U25	3.8e-10	6.1e-13	5.139e-05	0.0001915
EBV_BALF5	HSV-2_UL52	-	8.616									HSV-2_US8	HCMV_UL9	-	-	0.0006726	9.887e-05		HCMV_UL26	HHV-7_U3	1.9e-10	2.6e-11	6.549e-05	8.355e-05
EBV_BALF5	HSV-2_UL55	-	6.193									HSV-2_US8	HSV-1_UL44	-	-	4.766e-05	0.0002455		HCMV_UL26	HHV-7_U95	2.5e-06	5.9e-08	1.625e-05	3.547e-05
EBV_BALF5	HSV-2_UL8	-	4.64e-10									HSV-2_US8	HSV-1_UL44_gCsec	-	-	1.497e-05	4.382e-05		HCMV_UL26_UL26.21	HCMV_UL29	2.8e-07	2.7e-11	2.403e-05	0.0002491
EBV_BALF5	KSHV_K9	-	8.616									HSV-2_US8	HSV-1_US6	-	-	2.902e-05	3.28e-06		HCMV_UL26_UL26.21	HCMV_UL36	2.3e-07	5.2e-14	4.908e-05	0.0002151
EBV_BALF5	KSHV_ORF20	-	7.135									HSV-2_US8	HSV-1_US7	0.66	-	1.061e-06	2.827e-07		HCMV_UL26_UL26.21	HCMV_UL43	3.5e-10	7e-14	2.873e-05	7.387e-05
EBV_BALF5	KSHV_ORF24	-	4.666									HSV-2_US8	HSV-2_UL44	-	-	1.075e-05	0.0002415		HCMV_UL26_UL26.21	HHV-6A_DR6	1.4e-05	2.1e-09	0.0001064	0.0003407
EBV_BALF5	KSHV_ORF25	-	9.468									HSV-2_US8	HSV-2_US6	-	-	9.238e-05	1.6e-05		HCMV_UL26_UL26.21	HHV-6A_U17	3.8e-09	9e-09	0.0003295	0.0008718
EBV_BALF5	KSHV_ORF26	-	9.032									HSV-2_US8	HSV-2_US7	0.22	0.39	2.056e-06	2.663e-07		HCMV_UL26_UL26.21	HHV-6A_U2	4.5e-10	2.1e-09	0.0002447	0.0004072
EBV_BALF5	KSHV_ORF29	-	0.8533									KSHV_K1	HCMV_UL6	11	-	0.0007461	0.0002747		HCMV_UL26_UL26.21	HHV-6A_U25	4.7e-10	8.4e-18	3.889e-08	6.46e-08
EBV_BALF5	KSHV_ORF33	-	5.908									KSHV_K1	HCMV_UL8	5.4	-	0.0007461	0.0006901		HCMV_UL26_UL26.21	HHV-6A_U3	6.9e-10	5.2e-16	1.109e-05	1.606e-05
EBV_BALF5	KSHV_ORF40	-	0.001									KSHV_K14	EBV_BLLF1_GP220	-	-	0.000207	0.0001076		HCMV_UL26_UL26.21	HHV-6A_U7	1.2e-06	3.9e-08	3.434e-05	0.000184
EBV_BALF5	KSHV_ORF43	-	8.219									KSHV_K14	HCMV_RL11	0.91	-	4.667e-05	1.652e-05		HCMV_UL26_UL26.21	HHV-6A_U95	2e-05	5.6e-08	2.873e-05	3.937e-05
EBV_BALF5	KSHV_ORF56	-	7.135									KSHV_K14	HCMV_RL12	-	-	9.1e-05	9.112e-05		HCMV_UL26_UL26.21	HHV-6B_DR6	2.2e-05	3.6e-10	1.894e-05	2.857e-05
EBV_BALF5	KSHV_ORF64	-	5.376									KSHV_K14	HCMV_RL13	-	0.29	0.0001238	3.526e-06		HCMV_UL26_UL26.21	HHV-6B_U2	1.8e-09	1.2e-09	3.868e-05	5.621e-05
EBV_BALF5	KSHV_ORF72	-	6.806									KSHV_K14	HCMV_RL6	-	-	2.52e-05	9.842e-06		HCMV_UL26_UL26.21	HHV-6B_U25	4.4e-11	6.9e-18	1.357e-07	1.119e-07
EBV_BALF5	KSHV_ORF73	-	5.128									KSHV_K14	HCMV_UL1	-	0.00092	0.0003834	7.923e-05		HCMV_UL26_UL26.21	HHV-6B_U3	5.7e-11	6.9e-15	7.31e-06	1.605e-05
EBV_BALF5	KSHV_ORF8	-	2.777									KSHV_K14	HCMV_UL119-118	-	1.6	1.481e-07	3.403e-07		HCMV_UL26_UL26.21	HHV-6B_U8	1.7e-08	5.9e-09	0.0001064	0.0002184
EBV_BALF5	KSHV_ORF9	2e-159	0									KSHV_K14	HCMV_UL14	-	-	8.212e-05	3.577e-05		HCMV_UL26_UL26.21	HHV-6B_U95	5.8e-06	8.5e-09	0.0001817	0.0004528
EBV_BALF5	VZV_ORF14	-	1.904									KSHV_K14	HCMV_UL141	-	0.021	1.043e-06	7.623e-07		HCMV_UL26_UL26.21	HHV-7_DR6	3.4e-05	2.7e-09	4.624e-05	0.0003132
EBV_BALF5	VZV_ORF28	8e-149	6.228e-89									KSHV_K14	HCMV_UL148	-	-	1.949e-05	1.614e-05		HCMV_UL26_UL26.21	HHV-7_U17	2.7e-09	3.6e-10	0.0001712	0.000374
EBV_BALF5	VZV_ORF35	-	2.299									KSHV_K14	HCMV_UL18	-	0.098	6.686e-05	5.741e-05		HCMV_UL26_UL26.21	HHV-7_U2	6.9e-12	2e-09	5.762e-06	1.199e-05
EBV_BALF5	VZV_ORF40	-	9.924									KSHV_K14	HCMV_UL4	-	-	0.0007476	0.0004162		HCMV_UL26_UL26.21	HHV-7_U25	2.1e-10	2.4e-13	4.105e-05	0.0001378
EBV_BALF5	VZV_ORF42	-	1.503									KSHV_K14	HCMV_UL6	-	-	8.568e-06	8.861e-07		HCMV_UL26_UL26.21	HHV-7_U3	1.1e-10	8.8e-11	7.013e-05	7.409e-05
EBV_BALF5	VZV_ORF44	-	4.246									KSHV_K14	HCMV_UL7	0.00021	0.0099	1.728e-07	1.862e-08		HCMV_UL26_UL26.21	HHV-7_U95	1.8e-06	6.1e-08	2.55e-05	4.711e-05
EBV_BALF5	VZV_ORF5	11	4.451									KSHV_K14	HCMV_UL8	0.00073	0.22	1.146e-07	2.566e-09		HCMV_UL27	HHV-6A_U4	6.3e-62	2.3e-51	1.21e-09	4.09e-10
EBV_BALF5	VZV_ORF51	-	9.924									KSHV_K14	HCMV_UL9	-	-	0.0004036	0.0004136		HCMV_UL27	HHV-6A_U7	1.8e-79	6.5e-78	0.000224	0.0006656
EBV_BALF5	VZV_ORF52	-	9.973e-09									KSHV_K14	HSV-1_UL44	0.00091	0.31	1.336e-07	9.911e-07		HCMV_UL27	HHV-6B_U4	7.6e-57	1.1e-51	3.631e-10	1.462e-10
EBV_BALF5	VZV_ORF64	-	5.376									KSHV_K14	HSV-1_UL44_gCsec	0.012	-	4.137e-07	4.759e-07		HCMV_UL27	HHV-6B_U7	3.7e-87	3.7e-83	9.19e-16	2.234e-15
EBV_BALF5	VZV_ORF68	-	7.841									KSHV_K14	HSV-1_US8	-	0.15	4.394e-06	3.567e-06		HCMV_UL27	HHV-7_U4	4.4e-65	1.4e-51	4.822e-09	2.783e-09
EBV_BARF0	EBV_BARF0	6e-229	-									KSHV_K14	HSV-2_UL44	0.00019	-	3.895e-08	3.565e-08		HCMV_UL27	HHV-7_U7	1.9e-67	1.2e-79	8.649e-17	2.968e-17
EBV_BARF0	EBV_BNLF2a	39	-									KSHV_K14	HSV-2_US8	-	0.13	3.229e-06	7.31e-06		HCMV_UL29	HCMV_UL36	2.2e-19	8.6e-24	2.657e-10	4.441e-11
EBV_BARF0	EBV_EBNALP	29	-									KSHV_K9	KSHV_K10.1	2.1e-06	0.0029	5.706e-10	6.195e-10		HCMV_UL29	HCMV_UL43	7.4e-22	8.5e-24	2.442e-11	1.567e-12
EBV_BARF0	HCMV_UL147	2	-									KSHV_K9	KSHV_K11.1	8.8e-09	0.031	2.207e-10	5.763e-10		HCMV_UL29	HCMV_US22	4.6e-21	3.3e-30	4.238e-10	6.034e-11
EBV_BARF0	HHV-6A_U24	44	-									KSHV_ORF10	EBV_BLLF3	-	-	6.484e-05	5.326e-05		HCMV_UL29	HCMV_US23	5e-20	6.5e-25	1.946e-10	1.419e-10
EBV_BARF0	HHV-6A_U24A	30	-									KSHV_ORF10	EBV_LF2	-	3.8e-45	3.583e-14	6.603e-14		HCMV_UL29	HCMV_US24	2e-21	1.5e-24	3.378e-09	1.375e-09
EBV_BARF0	HHV-6B_U24A	26	-									KSHV_ORF10	HCMV_UL31	-	-	5.138e-14	5.831e-14		HCMV_UL29	HCMV_US26	7.7e-20	1.7e-20	9.054e-09	1.907e-09
EBV_BARF0	KSHV_K4	5	-									KSHV_ORF10	HCMV_UL72	15	1.7e-06	7.084e-06	2.79e-06		HCMV_UL29	HHV-6A_DR6	4.9e-29	1.1e-12	8.321e-10	1.791e-10
EBV_BARF0	KSHV_K4.1	9.7	-									KSHV_ORF10	HCMV_UL82	-	-	6.592e-11	5.711e-11		HCMV_UL29	HHV-6A_U17	3e-22	1.6e-23	9.411e-11	5.436e-12
EBV_BARF0	KSHV_K6	2.2	-									KSHV_ORF10	HCMV_UL83	-	-	1.988e-12	3.865e-12		HCMV_UL29	HHV-6A_U2	4.9e-24	4.9e-24	1.591e-13	1.097e-15
EBV_BARF1	EBV_BALF4	-	2.188									KSHV_ORF10	HCMV_UL84	-	-	2.647e-10	2.679e-10		HCMV_UL29	HHV-6A_U25	5e-23	2.6e-27	1.531e-11	8.116e-14
EBV_BARF1	EBV_BALF5	-	6.28									KSHV_ORF10	HHV-6A_U10	-	1.5	1.628e-08	6.139e-09		HCMV_UL29	HHV-6A_U3	4.8e-20	3.6e-25	1.511e-13	2.21e-15
EBV_BARF1	EBV_BARF1	4.6e-33	2.579e-42									KSHV_ORF10	HHV-6A_U45	-	-	2.804e-06	2.488e-06		HCMV_UL29	HHV-6A_U7	1.1e-80	9.3e-59	5.852e-32	2.228e-32
EBV_BARF1	EBV_BBLF4	-	9.572									KSHV_ORF10	HHV-6A_U54	7.3	-	1.078e-08	2.702e-09		HCMV_UL29	HHV-6A_U95	1.7e-19	2.4e-20	6.095e-10	3.073e-12
EBV_BARF1	EBV_BGLF1	-	4.578									KSHV_ORF10	HHV-6A_U55	-	-	1.779e-09	1.942e-08		HCMV_UL29	HHV-6B_DR6	9.9e-20	5.4e-13	3.558e-09	2.378e-10
EBV_BARF1	EBV_BILF2	0.29	0.0003842									KSHV_ORF10	HHV-6B_U10	-	-	8.85e-12	3.016e-12		HCMV_UL29	HHV-6B_U17	2e-22	5.9e-24	2.781e-07	7.622e-08
EBV_BARF1	EBV_BLLF1_GP220	-	0.001103									KSHV_ORF10	HHV-6B_U45	-	-	1.512e-06	1.2e-06		HCMV_UL29	HHV-6B_U2	6.2e-24	3.4e-24	3.024e-14	3.135e-16
EBV_BARF1	EBV_BLLF3	-	1.681									KSHV_ORF10	HHV-6B_U54	-	-	1.69e-09	7.911e-10		HCMV_UL29	HHV-6B_U25	7.1e-24	1.8e-27	1.181e-11	9.139e-14
EBV_BARF1	EBV_BVRF2	-	6.28									KSHV_ORF10	HHV-6B_U55	-	-	5.127e-07	1.083e-06		HCMV_UL29	HHV-6B_U3	5.1e-20	3.8e-25	2.023e-12	2.757e-13
EBV_BARF1	EBV_BcLF1	-	1.513									KSHV_ORF10	HHV-7_U10	-	3.2	2.093e-12	1.172e-12		HCMV_UL29	HHV-6B_U7	1.2e-47	9.6e-26	5.081e-14	4.542e-12
EBV_BARF1	EBV_LF1	-	5.958									KSHV_ORF10	HHV-7_U45	12	0.62	3.819e-06	3.062e-06		HCMV_UL29	HHV-6B_U8	1e-33	1.6e-33	3.185e-14	2.781e-17
EBV_BARF1	EBV_LF2	-	1.969									KSHV_ORF10	HHV-7_U54	-	-	2.301e-09	3.326e-10		HCMV_UL29	HHV-6B_U95	9.1e-18	1.1e-18	3.627e-10	1.677e-11
EBV_BARF1	HCMV_RL11	-	0.0001204									KSHV_ORF10	HHV-7_U55B	-	-	9.87e-08	7.075e-07		HCMV_UL29	HHV-7_DR1	2.1e-23	1.1e-11	1.197e-09	1.215e-10
EBV_BARF1	HCMV_RL12	-	0.0008038									KSHV_ORF10	HSV-1_UL50	-	0.0073	1.714e-08	5.685e-09		HCMV_UL29	HHV-7_DR6	4e-39	9e-14	1.044e-10	8.673e-12
EBV_BARF1	HCMV_RL13	-	3.058e-05									KSHV_ORF10	HSV-2_UL50	21	0.099	1.344e-07	7.875e-08		HCMV_UL29	HHV-7_U17	2.8e-23	1.4e-21	6.545e-11	8.893e-13
EBV_BARF1	HCMV_RL6	-	0.0001568									KSHV_ORF11	EBV_BLLF3	-	-	4.063e-06	3.101e-06		HCMV_UL29	HHV-7_U2	6.3e-23	1.3e-21	2.244e-12	3.056e-14
EBV_BARF1	HCMV_UL1	-	0.001226									KSHV_ORF11	EBV_LF1	0.00044	0.44	8.427e-15	2.246e-14		HCMV_UL29	HHV-7_U25	4.7e-23	1.1e-24	1.666e-10	1.795e-11
EBV_BARF1	HCMV_UL10	-	2.005e-05									KSHV_ORF11	HCMV_UL31	2.5	-	6.506e-13	3.375e-13		HCMV_UL29	HHV-7_U3	6.3e-23	9e-22	8.212e-12	8.936e-14
EBV_BARF1	HCMV_UL11	-	0.0006176									KSHV_ORF11	HCMV_UL72	0.024	0.00038	6.467e-09	4.219e-09		HCMV_UL29	HHV-7_U7	3.1e-83	6.5e-62	7.837e-31	5.997e-28
EBV_BARF1	HCMV_UL112-113	-	0.1935									KSHV_ORF11	HCMV_UL82	-	-	3.337e-11	4.189e-11		HCMV_UL29	HHV-7_U95	2.8e-17	8e-16	1.721e-09	3.232e-11
EBV_BARF1	HCMV_UL112-113_p34	-	0.1338									KSHV_ORF11	HCMV_UL83	-	-	1.082e-10	4.351e-10		HCMV_UL31	HHV-6A_U10	1.6e-95	2.5e-92	5.671e-30	9.356e-30
EBV_BARF1	HCMV_UL112-113_p43	-	0.1028									KSHV_ORF11	HCMV_UL84	-	-	3.702e-12	1.578e-11		HCMV_UL31	HHV-6B_U10	1e-117	6e-104	3.125e-40	1.739e-40
EBV_BARF1	HCMV_UL112-113_p50	-	0.1269									KSHV_ORF11	HHV-6A_U10	1.9	-	2.999e-08	1.285e-08		HCMV_UL31	HHV-7_U10	2e-113	6e-99	1.879e-38	2.609e-38
EBV_BARF1	HCMV_UL119-118	-	2.078e-06									KSHV_ORF11	HHV-6A_U45	-	-	4.514e-08	9.378e-08		HCMV_UL32	HHV-6A_U11	3.9e-60	2.3e-48	3.479e-15	3.27e-14
EBV_BARF1	HCMV_UL121	-	0.4268									KSHV_ORF11	HHV-6A_U54	0.25	-	2.451e-10	1.06e-10		HCMV_UL32	HHV-6B_U11	1.8e-58	6.3e-51	1.349e-12	2.018e-11
EBV_BARF1	HCMV_UL14	-	0.0003645									KSHV_ORF11	HHV-6A_U55	-	-	3.332e-10	1.903e-09		HCMV_UL32	HHV-7_U11	1.4e-58	3.7e-51	3.232e-13	1.257e-12
EBV_BARF1	HCMV_UL141	-	0.0002041									KSHV_ORF11	HHV-6B_U10	-	-	2.72e-11	1.281e-11		HCMV_UL33	HCMV_US27	4.1e-20	9.9e-26	9.286e-11	2.224e-10
EBV_BARF1	HCMV_UL142	-	0.847									KSHV_ORF11	HHV-6B_U45	-	-	2.703e-07	4.241e-07		HCMV_UL33	HCMV_US28	1.6e-18	5.9e-31	1.732e-11	3.483e-11
EBV_BARF1	HCMV_UL146	-	4.825									KSHV_ORF11	HHV-6B_U54	-	-	9.751e-10	4.216e-10		HCMV_UL33	HHV-6A_U12	7.2e-27	2.1e-20	3.046e-17	7.377e-17
EBV_BARF1	HCMV_UL148	-	0.0008474									KSHV_ORF11	HHV-6B_U55	-	-	1.078e-08	4.251e-08		HCMV_UL33	HHV-6A_U51	2.3e-11	7.3e-05	0.0001195	0.000221
EBV_BARF1	HCMV_UL18	-	0.01804									KSHV_ORF11	HHV-7_U10	-	-	7.207e-13	3.451e-13		HCMV_UL33	HHV-6B_U12	1.9e-20	4.1e-09	2.495e-07	1.063e-09
EBV_BARF1	HCMV_UL31	-	1.162									KSHV_ORF11	HHV-7_U45	0.05	-	4.521e-09	5.242e-09		HCMV_UL33	HHV-7_U12	2.5e-25	3.7e-16	6.589e-17	3.834e-18
EBV_BARF1	HCMV_UL36	-	6.62									KSHV_ORF11	HHV-7_U54	3.4	-	3.008e-10	3.453e-11		HCMV_UL33	KSHV_ORF74	5e-19	1.1e-16	8.201e-10	1.138e-09
EBV_BARF1	HCMV_UL37_pUL37m	-	6.979									KSHV_ORF11	HHV-7_U55B	-	-	3.161e-09	6.282e-08		HCMV_UL35	HHV-6A_U14	1.9e-79	3.3e-76	2.651e-19	4.557e-19
EBV_BARF1	HCMV_UL4	-	0.001362									KSHV_ORF11	HSV-1_UL50	-	0.048	1.798e-08	4.215e-08		HCMV_UL35	HHV-6B_U14	3.3e-75	1.2e-77	2.634e-18	3.862e-18
EBV_BARF1	HCMV_UL55	-	0.4999									KSHV_ORF11	HSV-2_UL50	-	0.048	3.151e-07	2.346e-07		HCMV_UL35	HHV-7_U14	2e-69	6.3e-70	6.881e-18	1.257e-17
EBV_BARF1	HCMV_UL6	-	8.626e-06									KSHV_ORF11	KSHV_ORF10	4.1e-22	-	3.707e-13	3.115e-13		HCMV_UL36	HCMV_UL43	4.8e-27	2.6e-23	3.753e-13	1.53e-13
EBV_BARF1	HCMV_UL7	0.0035	5.274e-07									KSHV_ORF2	HSV-1_US2	1.9	-	1.711e-06	8.072e-07		HCMV_UL36	HCMV_US22	1.6e-28	1.4e-52	1.491e-16	5.848e-17
EBV_BARF1	HCMV_UL8	0.084	7.629e-07									KSHV_ORF2	HSV-2_US2	8.8	-	4.011e-06	5.491e-06		HCMV_UL36	HCMV_US23	1.6e-33	1.9e-40	1.666e-15	4.891e-15
EBV_BARF1	HCMV_UL82	-	4.825									KSHV_ORF23	HCMV_UL88	0.4	-	3.488e-07	1.072e-07		HCMV_UL36	HCMV_US24	5.8e-30	1.4e-41	1.149e-14	4.547e-14
EBV_BARF1	HCMV_UL84	-	3.002									KSHV_ORF23	HHV-6A_U59	0.094	-	2.301e-09	1.195e-10		HCMV_UL36	HCMV_US26	3.2e-30	6.3e-29	6.393e-14	4.564e-14
EBV_BARF1	HCMV_UL86	-	1.772									KSHV_ORF23	HHV-6B_U59	0.17	-	5.026e-10	7.74e-11		HCMV_UL36	HHV-6A_DR6	8.8e-28	2.3e-16	2.333e-11	2.343e-11
EBV_BARF1	HCMV_UL9	-	2.349e-05									KSHV_ORF23	HHV-7_U59	1.6e-53	-	3.596e-11	2.488e-11		HCMV_UL36	HHV-6A_U17	2.5e-33	3.5e-25	3.346e-15	2.122e-15
EBV_BARF1	HCMV_UL93	-	8.173									KSHV_ORF23	HSV-1_UL21	-	-	4.316e-05	2.798e-05		HCMV_UL36	HHV-6A_U2	6.5e-24	3.2e-19	7.25e-09	1.529e-09
EBV_BARF1	HCMV_US11	-	0.6173									KSHV_ORF23	HSV-2_UL21	-	-	6.476e-05	2.237e-05		HCMV_UL36	HHV-6A_U25	2.3e-22	8.8e-23	2.588e-12	1.375e-13
EBV_BARF1	HCMV_US2	-	9.081									KSHV_ORF35	HSV-1_UL14	0.29	0.00083	0.0006855	0.0001163		HCMV_UL36	HHV-6A_U3	1.5e-21	6.9e-23	2.444e-13	2.043e-14
EBV_BARF1	HCMV_US24	-	8.173									KSHV_ORF35	HSV-2_UL14	0.11	0.0028	0.0007291	0.0001344		HCMV_UL36	HHV-6A_U7	7e-25	2.2e-17	7.593e-11	2.221e-10
EBV_BARF1	HCMV_US3	-	0.847									KSHV_ORF40	HHV-6A_U38	-	-	0.0005496	0.0002252		HCMV_UL36	HHV-6A_U95	4.9e-28	3.1e-17	7.143e-13	2.138e-14
EBV_BARF1	HCMV_US8	-	0.9922									KSHV_ORF48	HHV-7_U11	-	-	0.0009742	0.0009895		HCMV_UL36	HHV-6B_DR6	4.5e-38	1.2e-16	3.739e-14	1.325e-14
EBV_BARF1	HCMV_US9	-	0.1836									KSHV_ORF54	EBV_LF1	-	-	0.0001152	0.0002313		HCMV_UL36	HHV-6B_U17	3.2e-31	1.7e-25	6.172e-09	9.388e-09
EBV_BARF1	HHV-6A_U10	-	0.7231									KSHV_ORF54	EBV_LF2	-	0.7	3.016e-07	6.877e-07		HCMV_UL36	HHV-6B_U2	1.2e-22	1.6e-19	2.211e-11	2.061e-12
EBV_BARF1	HHV-6A_U38	-	9.081									KSHV_ORF54	HCMV_UL82	0.54	-	3.185e-05	9.37e-05		HCMV_UL36	HHV-6B_U25	1.4e-22	9.7e-23	7.537e-13	2.928e-14
EBV_BARF1	HHV-6A_U39	-	1.772									KSHV_ORF54	HCMV_UL83	-	-	1.352e-05	3.47e-05		HCMV_UL36	HHV-6B_U3	1.7e-21	3.1e-22	3.557e-13	1.318e-13
EBV_BARF1	HHV-6A_U53	-	6.28									KSHV_ORF54	HCMV_UL84	-	-	0.0001215	0.0003773		HCMV_UL36	HHV-6B_U7	1.2e-11	7e-07	2.359e-08	1.067e-06
EBV_BARF1	HHV-6A_U55	-	5.362									KSHV_ORF54	HHV-6A_U54	0.35	-	5.158e-05	4.027e-05		HCMV_UL36	HHV-6B_U8	1.4e-22	5.9e-19	1.536e-08	2.324e-09
EBV_BARF1	HHV-6A_U58	-	8.616									KSHV_ORF54	HHV-6A_U55	-	-	4.634e-05	0.0001511		HCMV_UL36	HHV-6B_U95	3.8e-26	8.4e-18	7.952e-13	2.671e-13
EBV_BARF1	HHV-6A_U64	-	2.307									KSHV_ORF54	HHV-6B_U10	-	-	0.0004637	0.0006076		HCMV_UL36	HHV-7_DR1	7.3e-24	5.3e-15	9.444e-10	1.063e-09
EBV_BARF1	HHV-6A_U79_UL80	-	0.2655									KSHV_ORF54	HHV-6B_U55	-	-	2.189e-05	5.544e-05		HCMV_UL36	HHV-7_DR6	2.5e-43	3.8e-17	1.451e-09	2.009e-09
EBV_BARF1	HHV-6A_U85	9.3e-08	1.972e-09									KSHV_ORF54	HHV-7_U10	-	-	0.0004166	0.0004094		HCMV_UL36	HHV-7_U17	3.7e-34	7.4e-23	1.279e-14	2.466e-15
EBV_BARF1	HHV-6B_U10	-	1.969									KSHV_ORF54	HHV-7_U54	0.21	-	0.0006747	0.0006212		HCMV_UL36	HHV-7_U2	1.1e-35	6.3e-20	1.23e-10	2.802e-11
EBV_BARF1	HHV-6B_U39	-	2.188									KSHV_ORF54	HHV-7_U55B	-	-	4.393e-05	0.0002482		HCMV_UL36	HHV-7_U25	5.7e-25	2.9e-21	2.87e-13	4.803e-13
EBV_BARF1	HHV-6B_U53	-	6.28									KSHV_ORF54	KSHV_ORF10	-	-	5.742e-05	0.0001556		HCMV_UL36	HHV-7_U3	1.2e-25	5.3e-20	4.925e-12	1.534e-13
EBV_BARF1	HHV-6B_U54	-	9.081									KSHV_ORF54	KSHV_ORF11	0.89	-	5.152e-07	7.142e-07		HCMV_UL36	HHV-7_U7	3.5e-21	2.4e-17	1.71e-08	2.692e-07
EBV_BARF1	HHV-6B_U55	-	0.847									KSHV_ORF55	HCMV_UL71	0.0023	0.7	0.0002651	0.0006		HCMV_UL36	HHV-7_U95	1.8e-27	4.7e-19	5.158e-14	4.352e-15
EBV_BARF1	HHV-6B_U64	-	3.336									KSHV_ORF57	HCMV_UL69	-	0.00013	1.456e-05	4.358e-06		HCMV_UL37	HCMV_UL37_pUL37m	5e-125	5e-146	8.12e-43	1.69e-44
EBV_BARF1	HHV-6B_U79	-	0.6507									KSHV_ORF57	HHV-7_U42	-	0.034	0.0009485	0.0006637		HCMV_UL37	HHV-6A_U18	1.4e-56	3.7e-14	4.372e-12	7.153e-13
EBV_BARF1	HHV-6B_U85	9.8e-08	2.852e-09									KSHV_ORF59	HHV-6A_U27	-	-	4.742e-14	1.912e-15		HCMV_UL37	HHV-6B_U18	2.8e-56	1.8e-14	1.709e-11	2.758e-13
EBV_BARF1	HHV-7_U10	-	0.1836									KSHV_ORF59	HHV-6B_U27	-	-	9.04e-14	2.143e-15		HCMV_UL37	HHV-7_U18	4e-41	4.9e-09	3.903e-12	6.126e-13
EBV_BARF1	HHV-7_U21	-	0.1204									KSHV_ORF59	HHV-7_U27	-	-	1.072e-12	5.57e-14		HCMV_UL37_pUL37m	HHV-6A_U18	7.2e-37	4.2e-16	0.0001167	3.889e-05
EBV_BARF1	HHV-7_U39	-	1.225									KSHV_ORF59	HSV-1_UL42	-	-	1.443e-09	9.201e-10		HCMV_UL37_pUL37m	HHV-6B_U18	8.8e-38	1.3e-14	0.0001313	4.637e-06
EBV_BARF1	HHV-7_U54	-	4.119									KSHV_ORF59	HSV-2_UL42	-	-	3.348e-11	3.503e-11		HCMV_UL38	HHV-6A_U19	1.8e-37	2.6e-38	1.345e-11	2.126e-12
EBV_BARF1	HHV-7_U55B	-	3.165									KSHV_ORF63	HSV-1_UL37	1.1	1.3	4.303e-13	4.133e-13		HCMV_UL38	HHV-6B_U19	9.2e-36	1e-38	1.192e-11	8.433e-12
EBV_BARF1	HHV-7_U57	-	2.188									KSHV_ORF63	HSV-2_UL37	-	-	4.997e-13	2.944e-13		HCMV_UL38	HHV-7_U19	2.9e-52	6.8e-43	2.803e-13	4.868e-13
EBV_BARF1	HHV-7_U58	-	1.681									KSHV_ORF64	HSV-1_UL36	0.017	0.023	2.049e-43	5.117e-47		HCMV_UL4	HCMV_UL6	1.4e-10	7.8e-13	5.704e-06	5.807e-07
EBV_BARF1	HHV-7_U64	-	3.908									KSHV_ORF67	HCMV_UL50	1.7e-50	0.0013	7.619e-12	1.312e-12		HCMV_UL4	HCMV_UL8	1.4e-07	8.9e-14	1.968e-07	1.572e-09
EBV_BARF1	HHV-7_U79	-	0.2655									KSHV_ORF67	HHV-6A_U34	4.8e-36	0.0015	3.92e-11	3.701e-11		HCMV_UL4	HCMV_UL9	3.3e-12	5.3e-07	2.341e-05	5.039e-06
EBV_BARF1	HHV-7_U85	8.7e-07	4.919e-11									KSHV_ORF67	HHV-6B_U34	9.1e-39	0.0016	2.603e-11	1.035e-11		HCMV_UL43	HCMV_US22	1e-24	4.7e-31	4.743e-12	4.408e-12
EBV_BARF1	HSV-1_UL17	-	4.342									KSHV_ORF67	HHV-7_U34	8.7e-36	0.085	6.637e-11	2.697e-11		HCMV_UL43	HCMV_US23	9.6e-21	8.3e-25	3.402e-12	8.447e-11
EBV_BARF1	HSV-1_UL27	-	0.6507									KSHV_ORF67	HSV-1_UL34	0.12	0.46	1.563e-09	1.281e-09		HCMV_UL43	HCMV_US24	6.7e-21	1.6e-27	2.95e-11	1.606e-10
EBV_BARF1	HSV-1_UL39	-	4.119									KSHV_ORF67	HSV-2_UL34	1	2.4	1.444e-08	2.123e-08		HCMV_UL43	HCMV_US26	5.2e-20	2.8e-23	3.143e-13	5.102e-12
EBV_BARF1	HSV-1_UL44	0.00091	1.011e-08									KSHV_ORF73	EBV_EBNA1	-	0.13	1.653e-05	1.934e-06		HCMV_UL43	HHV-6A_DR6	3.3e-29	2.8e-17	1.85e-12	2.745e-12
EBV_BARF1	HSV-1_UL44_gCsec	0.00097	9.59e-09									KSHV_ORF73	HCMV_UL117_UL117.5	-	-	0.0006059	0.0003655		HCMV_UL43	HHV-6A_U17	5e-25	6.4e-24	4.383e-13	5.773e-13
EBV_BARF1	HSV-1_UL52	-	4.825									KSHV_ORF74	HCMV_UL78	1.4e-11	0.0023	5.732e-06	2.076e-05		HCMV_UL43	HHV-6A_U2	2.6e-28	3e-21	9.147e-10	2.608e-10
EBV_BARF1	HSV-1_UL7	-	6.62									KSHV_ORF74	HHV-6A_U51	5.4e-07	0.0016	0.000872	0.0009539		HCMV_UL43	HHV-6A_U25	6.9e-44	3.1e-34	6.615e-19	3.553e-20
EBV_BARF1	HSV-1_US6	-	0.0006862									KSHV_ORF74	HHV-6B_U51	-	0.0059	0.000217	0.0002134		HCMV_UL43	HHV-6A_U3	3.5e-32	6.4e-33	5.827e-15	6.466e-16
EBV_BARF1	HSV-1_US7	-	0.005655									KSHV_ORF9	EBV_BBLF2	-	-	5.73e-06	3.574e-06		HCMV_UL43	HHV-6A_U7	5.2e-26	1.9e-15	1.055e-10	1.039e-09
EBV_BARF1	HSV-1_US8	-	1.805e-05									KSHV_ORF9	HHV-6A_U74	-	-	2.573e-08	1.664e-08		HCMV_UL43	HHV-6A_U95	8.6e-28	3.1e-18	8.723e-12	1.471e-13
EBV_BARF1	HSV-2_UL1	-	6.979									KSHV_ORF9	HHV-6B_U74	-	-	8.889e-08	1.172e-07		HCMV_UL43	HHV-6B_DR6	8e-26	7.8e-18	9.823e-14	3.33e-14
EBV_BARF1	HSV-2_UL18	-	8.616									KSHV_ORF9	HHV-7_U74	-	-	8.703e-07	1.501e-06		HCMV_UL43	HHV-6B_U17	2.3e-25	5.3e-24	2.904e-07	3.194e-07
EBV_BARF1	HSV-2_UL19	-	1.435									KSHV_ORF9	HSV-1_UL8	-	-	1.706e-12	3.497e-11		HCMV_UL43	HHV-6B_U2	3.3e-24	4.1e-21	1.554e-10	4.586e-11
EBV_BARF1	HSV-2_UL27	-	0.5555									KSHV_ORF9	HSV-2_UL8	-	-	2.742e-11	2.629e-10		HCMV_UL43	HHV-6B_U25	2.2e-43	3.5e-34	1.605e-18	1.135e-19
EBV_BARF1	HSV-2_UL3	-	9.081									KSHV_ORF9	KSHV_ORF40	-	-	8.765e-05	0.0001637		HCMV_UL43	HHV-6B_U3	4.6e-33	3.3e-31	2.904e-14	5.186e-15
EBV_BARF1	HSV-2_UL30	-	8.616									VZV_ORF14	EBV_BARF1	-	0.0052	1.155e-06	2.19e-06		HCMV_UL43	HHV-6B_U7	5.9e-27	8.3e-12	1.275e-09	7.254e-08
EBV_BARF1	HSV-2_UL39	-	8.616									VZV_ORF14	HCMV_UL119-118	-	-	2.418e-05	6.709e-05		HCMV_UL43	HHV-6B_U8	3.7e-23	7.9e-18	4.706e-10	5.519e-11
EBV_BARF1	HSV-2_UL44	7.1e-05	8.187e-09									VZV_ORF14	HCMV_UL148	-	-	0.000197	7.575e-05		HCMV_UL43	HHV-6B_U95	3.8e-29	2.9e-19	6.257e-12	7.622e-13
EBV_BARF1	HSV-2_UL52	-	3.517									VZV_ORF14	HHV-6A_U85	-	-	8.883e-07	4.438e-07		HCMV_UL43	HHV-7_DR1	5.2e-27	8.9e-14	6.718e-09	6.995e-09
EBV_BARF1	HSV-2_US3	-	8.616									VZV_ORF14	HHV-6B_U85	-	0.37	8.429e-07	3.067e-07		HCMV_UL43	HHV-7_DR6	2.7e-21	1.3e-20	4.246e-12	3.952e-12
EBV_BARF1	HSV-2_US4	-	0.02475									VZV_ORF14	HHV-7_U85	-	-	2.982e-05	1.463e-05		HCMV_UL43	HHV-7_U17	6e-26	1.3e-22	7.809e-12	2.821e-12
EBV_BARF1	HSV-2_US6	-	0.0009926									VZV_ORF14	KSHV_K14	0.22	0.0028	3.127e-06	4.394e-06		HCMV_UL43	HHV-7_U2	4.5e-28	1e-19	3.484e-11	1.273e-11
EBV_BARF1	HSV-2_US7	-	0.009089									VZV_ORF15	EBV_BMRF2	-	-	2.488e-07	5.062e-07		HCMV_UL43	HHV-7_U25	4.8e-38	8.7e-32	1.106e-15	2.619e-15
EBV_BARF1	HSV-2_US8	-	3.711e-06									VZV_ORF15	HSV-1_UL43	-	0.0075	6.674e-05	0.0001836		HCMV_UL43	HHV-7_U3	8.9e-26	1.3e-30	1.656e-12	1.07e-13
EBV_BARF1	KSHV_K1	-	0.1083									VZV_ORF15	KSHV_ORF58	-	-	4.219e-07	1.002e-06		HCMV_UL43	HHV-7_U7	6.1e-23	2e-16	2.559e-10	1.568e-08
EBV_BARF1	KSHV_K14	1.4e-09	2.008e-14									VZV_ORF16	EBV_BMRF1	-	-	1.75e-09	2.679e-09		HCMV_UL43	HHV-7_U95	6.1e-27	5.8e-19	2.116e-11	4.323e-13
EBV_BARF1	KSHV_K9	-	5.958									VZV_ORF16	HHV-6A_U27	-	-	4.108e-12	1.941e-11		HCMV_UL45	HHV-6A_U28	2.3e-67	2.2e-51	7.899e-50	4.747e-49
EBV_BARF1	KSHV_ORF11	-	9.572									VZV_ORF16	HHV-6B_U27	-	-	2.195e-11	6.581e-11		HCMV_UL45	HHV-6B_U28	1.5e-63	4.3e-51	2.128e-40	5.173e-37
EBV_BARF1	KSHV_ORF2	-	6.28									VZV_ORF16	HHV-7_U27	-	-	6.33e-12	1.137e-11		HCMV_UL45	HHV-7_U28	6.1e-63	2.6e-54	3.428e-41	6.644e-41
EBV_BARF1	KSHV_ORF22	-	6.979									VZV_ORF16	KSHV_ORF59	-	-	2.058e-09	9.999e-09		HCMV_UL45	HSV-1_UL39	2.1e-30	3e-56	2.168e-36	3.698e-34
EBV_BARF1	KSHV_ORF25	-	1.046									VZV_ORF2	HHV-6B_U2	-	-	0.0004774	0.0001057		HCMV_UL45	HSV-2_UL39	2.2e-35	3.3e-57	1.367e-37	1.413e-35
EBV_BARF1	KSHV_ORF27	-	1.291									VZV_ORF20	HCMV_UL46	0.11	0.00099	4.745e-11	1.263e-10		HCMV_UL45	KSHV_ORF61	1.1e-36	1.2e-58	6.529e-35	5.476e-33
EBV_BARF1	KSHV_ORF32	-	0.1567									VZV_ORF20	HHV-6A_U29	0.027	0.6	2.808e-15	1.192e-14		HCMV_UL45	VZV_ORF19	1.1e-31	6.6e-55	2.645e-33	1.652e-31
EBV_BARF1	KSHV_ORF4	-	2.848									VZV_ORF20	HHV-6B_U29	0.044	0.0049	1.478e-14	1.236e-13		HCMV_UL46	HHV-6A_U29	2.2e-77	4.3e-62	1.058e-27	1.031e-27
EBV_BARF1	KSHV_ORF44	-	8.173									VZV_ORF20	HHV-7_U29	0.024	0.00033	2.504e-15	1.348e-14		HCMV_UL46	HHV-6B_U29	1.7e-77	5.6e-62	8.94e-28	3.567e-27
EBV_BARF1	KSHV_ORF54	-	8.616									VZV_ORF21	EBV_BOLF1	4.4	-	4.865e-13	2.103e-14		HCMV_UL46	HHV-7_U29	3.5e-79	5.6e-61	1.658e-27	3.72e-27
EBV_BARF1	KSHV_ORF56	-	5.087									VZV_ORF21	HCMV_UL47	1.1	2.4	7.897e-17	2.376e-17		HCMV_UL46	KSHV_ORF62	6.1e-49	5.1e-50	1.26e-14	7.536e-15
EBV_BARF1	KSHV_ORF66	-	9.081									VZV_ORF21	HHV-6A_U30	0.052	5.2	2.057e-16	5.097e-18		HCMV_UL47	HHV-6A_U30	2e-154	8e-129	4.681e-48	2.611e-48
EBV_BARF1	KSHV_ORF8	-	3.165									VZV_ORF21	HHV-6B_U30	1.4	-	1.617e-15	1.082e-16		HCMV_UL47	HHV-6B_U30	2e-151	6e-130	3.746e-46	8.781e-47
EBV_BARF1	KSHV_ORF9	-	4.342									VZV_ORF21	HHV-7_U30	0.035	-	2.565e-16	1.185e-16		HCMV_UL47	HHV-7_U30	4e-148	3e-132	4.609e-44	6.684e-44
EBV_BARF1	VZV_ORF14	0.0052	2.19e-06									VZV_ORF21	KSHV_ORF63	0.015	0.38	2.245e-13	1.568e-13		HCMV_UL47	KSHV_ORF63	1.6e-88	7.2e-72	1.681e-16	1.498e-16
EBV_BARF1	VZV_ORF20	-	8.616									VZV_ORF24	EBV_BFRF1	-	19	1.902e-10	1.957e-10		HCMV_UL48	HHV-6A_U31	3e-244	2e-230	2.052e-67	7.235e-73
EBV_BARF1	VZV_ORF28	-	6.28									VZV_ORF24	HCMV_UL50	0.81	0.00066	1.357e-12	9.063e-13		HCMV_UL48	HHV-6B_U31	5e-272	1e-237	5.159e-65	2.71e-69
EBV_BARF1	VZV_ORF31	-	0.5555									VZV_ORF24	HHV-6A_U34	0.061	9e-05	1.008e-09	1.81e-10		HCMV_UL48	HHV-7_U31	8e-264	4e-231	1.114e-68	9.489e-73
EBV_BARF1	VZV_ORF33	-	6.979									VZV_ORF24	HHV-6B_U34	0.075	5.9e-05	7.053e-10	9.271e-11		HCMV_UL48	KSHV_ORF64	3.9e-23	2e-157	1.228e-32	5.537e-35
EBV_BARF1	VZV_ORF40	-	9.572									VZV_ORF24	HHV-7_U34	1.2	0.0002	3.382e-11	1.37e-11		HCMV_UL48	VZV_ORF22	1.5e-34	3.9e-31	9.239e-20	2.146e-25
EBV_BARF1	VZV_ORF43	-	1.868									VZV_ORF24	KSHV_ORF67	-	0.72	1.07e-09	3.415e-10		HCMV_UL48A	HHV-6B_U32	6e-26	4e-26	0.0005523	0.0003381
EBV_BARF1	VZV_ORF5	-	9.572									VZV_ORF28	HHV-6A_U74	-	-	4.192e-07	6.209e-08		HCMV_UL49	HHV-6A_U33	2e-124	6e-123	4.185e-39	1.016e-39
EBV_BARF1	VZV_ORF56	-	2.848									VZV_ORF28	HHV-6B_U74	-	-	6.91e-06	1.393e-06		HCMV_UL49	HHV-6B_U33	2e-124	3e-122	6.538e-38	9.551e-38
EBV_BARF1	VZV_ORF6	-	6.28									VZV_ORF28	HHV-7_U74	-	-	2.585e-06	1.501e-06		HCMV_UL49	HHV-7_U33	2e-128	6e-125	2.342e-36	9.344e-38
EBV_BARF1	VZV_ORF66	-	4.578									VZV_ORF28	HSV-1_UL8	-	-	9.906e-10	3.47e-09		HCMV_UL49	KSHV_ORF66	9.1e-60	1.4e-65	8.674e-14	3.425e-13
EBV_BARF1	VZV_ORF67	-	0.02005									VZV_ORF28	HSV-2_UL8	-	-	3.925e-09	1.088e-08		HCMV_UL50	HHV-6A_U34	1.6e-57	5.7e-47	1.14e-22	1.767e-22
EBV_BARF1	VZV_ORF68	-	4.662e-05									VZV_ORF38	EBV_BTRF1	-	-	5.126e-06	4.159e-06		HCMV_UL50	HHV-6B_U34	1.2e-56	1.4e-46	2.701e-22	5.315e-22
EBV_BARF1	VZV_ORF8	-	9.572									VZV_ORF38	HCMV_UL88	-	-	0.0007684	0.000293		HCMV_UL50	HHV-7_U34	2e-59	1.1e-47	2.21e-24	5.616e-24
EBV_BBLF1	EBV_BBLF1	2.7e-30	-									VZV_ORF38	HHV-6A_U59	-	-	1.464e-05	2.231e-06		HCMV_UL52	HHV-6A_U36	2e-108	3e-102	1.242e-33	2.144e-34
EBV_BBLF1	HCMV_UL116	39	-									VZV_ORF38	HHV-6B_U59	-	-	3.457e-05	1.301e-05		HCMV_UL52	HHV-6B_U36	7e-109	2e-104	3.519e-34	6.172e-35
EBV_BBLF1	HCMV_UL19	40	-									VZV_ORF38	HHV-7_U59	-	-	1.331e-05	4.873e-06		HCMV_UL52	HHV-7_U36	1e-104	5e-102	1.091e-34	9.562e-36
EBV_BBLF1	HCMV_UL32	36	-									VZV_ORF38	KSHV_ORF23	-	-	1.154e-05	8.095e-06		HCMV_UL52	HSV-1_UL32	1.6e-83	3e-100	6.041e-18	5.885e-18
EBV_BBLF1	HCMV_UL51	22	-									VZV_ORF4	HCMV_UL69	1.1	7.8e-29	0.0001485	2.282e-05		HCMV_UL52	HSV-2_UL32	5.9e-90	8e-101	3.539e-19	1.227e-18
EBV_BBLF1	HHV-6A_U71	49	-									VZV_ORF43	HCMV_UL93	0.0099	0.21	1.001e-13	3.664e-13		HCMV_UL52	KSHV_ORF68	8.7e-86	3.8e-88	9.112e-19	5.669e-20
EBV_BBLF1	HSV-1_UL11	0.66	-									VZV_ORF43	HHV-6A_U64	0.38	0.00011	9.926e-13	1.189e-12		HCMV_UL52	VZV_ORF26	1.5e-88	1.5e-89	3.18e-16	2.84e-17
EBV_BBLF1	KSHV_ORF38	3.6e-09	-									VZV_ORF43	HHV-6B_U64	0.37	0.015	8.086e-14	1.267e-13		HCMV_UL53	HHV-6A_U37	2.2e-63	1.2e-52	7.48e-28	3.948e-28
EBV_BBLF1	VZV_ORF49	6.2	-									VZV_ORF43	HHV-7_U64	2.5e-06	1.9	7.207e-13	7.63e-13		HCMV_UL53	HHV-6B_U37	6.3e-63	3.7e-52	1.274e-29	1.034e-29
EBV_BBLF1	VZV_ORF57	19	-									VZV_ORF46	KSHV_ORF35	0.21	-	0.0007761	0.0004452		HCMV_UL53	HHV-7_U37	7.7e-66	4.8e-58	8.299e-32	4.886e-31
EBV_BBLF2	EBV_BALF5	-	4.295e-05									VZV_ORF47	HSV-1_US3	0.0011	4.3e-22	1.034e-08	2.636e-09		HCMV_UL53	HSV-1_UL31	5.1e-49	7.5e-59	1.826e-14	1.773e-13
EBV_BBLF2	EBV_BBLF2	6e-133	0									VZV_ORF47	HSV-2_US3	0.0012	1.8e-21	7.259e-08	1.14e-08		HCMV_UL53	HSV-2_UL31	2.3e-52	1.3e-57	1.376e-14	6.167e-14
EBV_BBLF2	EBV_BBLF4	-	4.543									VZV_ORF52	EBV_BALF5	-	-	5.147e-09	9.973e-09		HCMV_UL53	KSHV_ORF69	1.8e-56	6.7e-63	1.491e-16	4.617e-16
EBV_BBLF2	EBV_BBRF2	-	4.78									VZV_ORF52	HCMV_UL54	-	-	9e-07	1.992e-06		HCMV_UL53	VZV_ORF27	3.4e-50	3.6e-60	1.9e-15	3.733e-15
EBV_BBLF2	EBV_BFRF2	-	9.721									VZV_ORF52	HHV-6A_U38	-	-	9.654e-11	7.416e-11		HCMV_UL54	HHV-6A_U38	1e-143	2e-153	0	0
EBV_BBLF2	EBV_BGLF3	-	0.9424									VZV_ORF52	HHV-6B_U38	-	-	4.685e-11	4.757e-11		HCMV_UL54	HHV-6B_U38	4e-145	1e-153	0	0
EBV_BBLF2	EBV_BGLF4	-	6.48									VZV_ORF52	HHV-7_U38	-	-	6.065e-11	1.108e-10		HCMV_UL54	HHV-7_U38	3e-146	8e-153	0	0
EBV_BBLF2	EBV_BLLF1_GP220	-	7.545									VZV_ORF52	HSV-1_UL30	-	-	1.304e-08	5.304e-08		HCMV_UL54	HSV-1_UL30	1e-141	4e-146	3.82e-94	1.048e-92
EBV_BBLF2	EBV_BMRF1	-	5.565									VZV_ORF52	HSV-2_UL30	-	-	1.522e-08	4.242e-08		HCMV_UL54	HSV-2_UL30	6e-143	2e-144	5.702e-96	1.707e-94
EBV_BBLF2	EBV_BNRF1	-	6.48									VZV_ORF52	KSHV_ORF40	1.2e-17	0.0032	1.206e-19	3.02e-20		HCMV_UL54	KSHV_ORF9	5e-141	3e-160	3.675e-102	1.642e-99
EBV_BBLF2	EBV_BOLF1	-	7.172									VZV_ORF52	KSHV_ORF9	-	-	2.855e-10	2.201e-10		HCMV_UL54	VZV_ORF28	1e-136	3e-142	3.629e-94	7.873e-91
EBV_BBLF2	EBV_BORF1	-	3.525									VZV_ORF52	VZV_ORF28	-	-	1.007e-08	2.542e-08		HCMV_UL55	HHV-6A_U39	1e-179	4e-163	8.549e-91	7.5e-90
EBV_BBLF2	EBV_BVLF1	-	8.35									VZV_ORF56	HCMV_UL112-113	-	-	1.428e-07	4.735e-08		HCMV_UL55	HHV-6B_U39	9e-181	7e-161	3.42e-90	5.387e-90
EBV_BBLF2	EBV_BcLF1	-	5.855									VZV_ORF56	HCMV_UL112-113_p34	-	-	1.288e-07	1.254e-07		HCMV_UL55	HHV-7_U39	3e-177	1e-163	6.649e-87	9.35e-88
EBV_BBLF2	HCMV_UL102	6.9e-06	3.627e-20									VZV_ORF56	HCMV_UL112-113_p43	-	-	1.223e-07	7.011e-08		HCMV_UL55	HSV-1_UL27	3e-198	3e-173	2.343e-67	1.432e-67
EBV_BBLF2	HCMV_UL112-113	-	0.4185									VZV_ORF56	HCMV_UL112-113_p50	-	-	8.512e-08	3.288e-08		HCMV_UL55	HSV-2_UL27	9e-191	1e-176	1.017e-69	2.223e-70
EBV_BBLF2	HCMV_UL112-113_p34	-	0.3247									VZV_ORF56	HHV-6A_U79_UL80	-	-	3.441e-07	6.215e-08		HCMV_UL55	KSHV_ORF8	9e-189	5e-187	4.615e-71	3.144e-70
EBV_BBLF2	HCMV_UL112-113_p43	-	0.5126									VZV_ORF56	HHV-6B_U79	-	-	9.683e-07	3.114e-07		HCMV_UL55	VZV_ORF31	3e-184	9e-169	6.937e-69	2.042e-70
EBV_BBLF2	HCMV_UL112-113_p50	-	0.5674									VZV_ORF56	HHV-7_U79	-	-	6.079e-07	1.599e-07		HCMV_UL56	HHV-6A_U40	3e-161	2e-220	1.718e-61	1.032e-60
EBV_BBLF2	HCMV_UL115	-	9.241									VZV_ORF62	HCMV_UL114	-	-	0.0006032	0.000344		HCMV_UL56	HHV-6B_U40	1e-161	6e-222	9.895e-61	1.982e-60
EBV_BBLF2	HCMV_UL119-118	-	6.48									VZV_ORF62	HSV-1_UL2	-	0.098	7.967e-05	0.0001415		HCMV_UL56	HHV-7_U40	3e-159	6e-211	1.75e-59	2.129e-60
EBV_BBLF2	HCMV_UL130	-	3.351									VZV_ORF62	HSV-2_UL2	-	0.017	3.428e-05	1.293e-05		HCMV_UL56	HSV-1_UL28	5e-148	7.1e-76	7.942e-31	7.158e-31
EBV_BBLF2	HCMV_UL131A	-	7.545									VZV_ORF62	VZV_ORF59	-	-	0.0004069	0.0004442		HCMV_UL56	HSV-2_UL28	9e-146	5.9e-78	1.271e-35	3.505e-36
EBV_BBLF2	HCMV_UL141	-	7.545									VZV_ORF66	HCMV_UL97	1.2e-19	0.0025	0.0009581	0.0006173		HCMV_UL56	KSHV_ORF7	3e-141	3.5e-56	2.655e-33	1.424e-34
EBV_BBLF2	HCMV_UL142	-	0.1766									VZV_ORF66	HHV-6A_U69	2.8e-17	0.026	4.127e-06	2.643e-06		HCMV_UL56	VZV_ORF30	2e-142	2.9e-62	4.528e-36	1.948e-36
EBV_BBLF2	HCMV_UL18	-	1.414									VZV_ORF66	HHV-6B_U69	1.5e-20	0.028	1.111e-05	2.197e-05		HCMV_UL57	HHV-6A_U41	2e-231	3e-222	0	0
EBV_BBLF2	HCMV_UL27	-	6.48									VZV_ORF66	HHV-7_U69	1.3e-19	0.0096	9.343e-07	2.714e-06		HCMV_UL57	HHV-6B_U41	7e-232	2e-223	0	0
EBV_BBLF2	HCMV_UL37_pUL37m	-	4.543									VZV_ORF66	VZV_ORF47	4.4e-25	0.0021	7.659e-11	1.473e-09		HCMV_UL57	HHV-7_U41	6e-229	2e-226	0	0
EBV_BBLF2	HCMV_UL38	-	5.565									VZV_ORF67	HSV-1_US6	0.0046	0.13	1.012e-06	1.297e-07		HCMV_UL57	HSV-1_UL29	9e-193	8e-219	3.476e-53	1.702e-56
EBV_BBLF2	HCMV_UL46	-	6.817									VZV_ORF67	HSV-1_US8	-	0.24	3.134e-06	1.565e-05		HCMV_UL57	HSV-2_UL29	7e-194	3e-214	4.956e-53	2.732e-55
EBV_BBLF2	HCMV_UL48	-	3.028									VZV_ORF67	HSV-2_US4	-	-	0.0001548	0.0005938		HCMV_UL57	KSHV_ORF6	2e-205	1e-237	5.455e-68	1.59e-67
EBV_BBLF2	HCMV_UL54	-	0.009308									VZV_ORF67	HSV-2_US6	0.0038	0.21	3.929e-06	7.987e-07		HCMV_UL57	VZV_ORF29	2e-194	4e-211	1.949e-54	1.975e-57
EBV_BBLF2	HCMV_UL55	-	6.817									VZV_ORF67	HSV-2_US8	-	-	1.217e-05	0.000109		HCMV_UL6	HCMV_UL8	1.8e-12	8.2e-20	2.424e-11	5.261e-12
EBV_BBLF2	HCMV_UL74	-	8.784									VZV_ORF68	EBV_BARF1	-	-	9.703e-06	4.662e-05		HCMV_UL6	HCMV_UL9	4.6e-24	8.8e-34	2.882e-10	1.979e-09
EBV_BBLF2	HCMV_UL9	-	6.16									VZV_ORF68	HCMV_RL12	0.39	-	3.758e-05	0.0003301		HCMV_UL69	HHV-6A_U42	1.9e-88	3.5e-83	1.318e-22	2.021e-23
EBV_BBLF2	HCMV_UL94	-	7.172									VZV_ORF68	HCMV_UL10	-	-	0.0007389	0.0001719		HCMV_UL69	HHV-6B_U42	1.8e-89	1.8e-84	1.384e-20	9.632e-21
EBV_BBLF2	HCMV_UL95	-	5.29									VZV_ORF68	HCMV_UL148	-	-	0.0007801	0.0004642		HCMV_UL69	HHV-7_U42	1.9e-92	4.2e-86	1.157e-20	2.44e-20
EBV_BBLF2	HCMV_US32	-	3.185									VZV_ORF68	HCMV_UL4	-	-	0.0001306	0.0001653		HCMV_UL7	HCMV_UL8	8.5e-42	3.6e-19	5.621e-34	5.593e-33
EBV_BBLF2	HCMV_US8	-	8.35									VZV_ORF68	HCMV_UL7	0.32	-	0.0009177	8.855e-05		HCMV_UL70	HHV-6A_U43	4e-179	9e-161	1.526e-84	2.524e-86
EBV_BBLF2	HCMV_US9	-	3.351									VZV_ORF68	HHV-7_U85	-	-	4.306e-06	3.97e-05		HCMV_UL70	HHV-6B_U43	3e-179	4e-160	2.032e-84	6.892e-86
EBV_BBLF2	HHV-6A_U18	-	2.017									VZV_ORF68	HSV-1_UL44	0.65	-	1.112e-06	0.0002455		HCMV_UL70	HHV-7_U43	2e-180	7e-159	6.084e-84	1.472e-83
EBV_BBLF2	HHV-6A_U19	-	7.545									VZV_ORF68	HSV-1_US6	-	-	9.436e-05	1.085e-05		HCMV_UL70	HSV-1_UL52	2e-155	5e-181	6.46e-50	4.669e-49
EBV_BBLF2	HHV-6A_U29	-	7.937									VZV_ORF68	HSV-1_US7	-	-	6.469e-07	1.211e-06		HCMV_UL70	HSV-2_UL52	1e-154	6e-178	9.144e-51	1.934e-51
EBV_BBLF2	HHV-6A_U31	-	5.855									VZV_ORF68	HSV-2_UL44	-	-	8.034e-07	5.999e-05		HCMV_UL70	KSHV_ORF56	3e-161	9e-160	3.36e-58	1.588e-59
EBV_BBLF2	HHV-6A_U37	-	5.028									VZV_ORF68	HSV-2_US6	-	-	0.0004538	3.931e-05		HCMV_UL70	VZV_ORF6	7e-151	1e-154	7.304e-52	1.135e-54
EBV_BBLF2	HHV-6A_U38	-	0.0004906									VZV_ORF68	HSV-2_US7	-	-	3.199e-07	5.182e-07		HCMV_UL71	HHV-6B_U44	6.8e-57	1.5e-48	6.825e-11	1.221e-09
EBV_BBLF2	HHV-6A_U39	-	5.29									VZV_ORF68	KSHV_K14	-	-	0.0001172	0.0001304		HCMV_UL71	HHV-7_U44	2e-52	1.6e-47	1.133e-08	1.352e-09
EBV_BBLF2	HHV-6A_U49	-	4.319									VZV_ORF68	VZV_ORF14	-	-	2.13e-06	8.038e-06		HCMV_UL72	HHV-6A_U45	1.8e-16	6.8e-35	7.957e-27	4.858e-26
EBV_BBLF2	HHV-6A_U50	-	3.185									VZV_ORF68	VZV_ORF67	-	-	1.024e-05	5.212e-06		HCMV_UL72	HHV-6B_U45	4.7e-49	2.1e-33	1.422e-26	2.06e-26
EBV_BBLF2	HHV-6A_U58	-	7.172									VZV_ORF7	HCMV_UL71	8.2	-	0.0004788	0.0007171		HCMV_UL72	HHV-7_U45	6.7e-44	2.4e-32	1.115e-25	3.686e-25
EBV_BBLF2	HHV-6A_U65	-	6.817									VZV_ORF8	EBV_LF1	0.15	-	2.552e-07	1.776e-06		HCMV_UL72	HSV-1_UL50	5e-06	1.7e-34	1.352e-13	6.796e-14
EBV_BBLF2	HHV-6A_U74	2.5e-12	1.58e-19									VZV_ORF8	EBV_LF2	0.016	0.052	4.198e-07	1.835e-07		HCMV_UL72	HSV-2_UL50	7.1e-06	9.3e-34	1.636e-14	4.902e-15
EBV_BBLF2	HHV-6A_U79_UL80	-	5.855									VZV_ORF8	HCMV_UL82	-	-	4.362e-05	2.652e-06		HCMV_UL72	KSHV_ORF54	4.6e-05	5.9e-41	1.603e-15	3.92e-16
EBV_BBLF2	HHV-6A_U82	-	5.855									VZV_ORF8	HCMV_UL83	-	0.66	1.867e-06	1.615e-07		HCMV_UL72	VZV_ORF8	3.1e-06	1.4e-21	5.062e-13	1.789e-14
EBV_BBLF2	HHV-6A_U85	-	8.35									VZV_ORF8	HCMV_UL84	0.8	-	0.0002051	0.0001767		HCMV_UL75	HHV-6A_U48	3e-105	4.1e-81	3.213e-46	7.316e-46
EBV_BBLF2	HHV-6A_U86	-	8.35									VZV_ORF8	HHV-6A_U54	-	-	8.468e-05	5.252e-05		HCMV_UL75	HHV-6B_U48	1e-101	1.6e-82	1.451e-45	5.883e-45
EBV_BBLF2	HHV-6A_U90_U87U86	-	7.545									VZV_ORF8	HHV-6A_U55	-	-	5.751e-05	0.000131		HCMV_UL75	HHV-7_U48	1.6e-99	3.2e-88	9.956e-46	9.157e-43
EBV_BBLF2	HHV-6A_U94	-	2.471									VZV_ORF8	HHV-6B_U10	-	-	6.788e-05	1.037e-05		HCMV_UL75	HSV-1_UL22	1.5e-48	1.1e-47	8.447e-19	6.876e-17
EBV_BBLF2	HHV-6B_U18	-	7.937									VZV_ORF8	HHV-6B_U54	-	-	0.0007728	0.0006594		HCMV_UL75	HSV-2_UL22	5.1e-47	5.3e-48	2.876e-18	3.588e-17
EBV_BBLF2	HHV-6B_U29	-	6.48									VZV_ORF8	HHV-6B_U55	-	-	6.077e-05	2.152e-05		HCMV_UL75	KSHV_ORF22	2.5e-64	1.2e-64	1.565e-25	1.06e-24
EBV_BBLF2	HHV-6B_U37	-	6.16									VZV_ORF8	HHV-7_U10	-	-	2.602e-06	2.965e-07		HCMV_UL75	VZV_ORF37	3e-36	5.4e-43	9.282e-19	2.093e-19
EBV_BBLF2	HHV-6B_U38	-	0.0002071									VZV_ORF8	HHV-7_U54	0.007	-	1.293e-05	1.296e-06		HCMV_UL76	HHV-6A_U49	1.9e-45	4.6e-43	1.662e-21	6.984e-22
EBV_BBLF2	HHV-6B_U39	-	2.349									VZV_ORF8	HHV-7_U55B	-	-	9.457e-05	0.0006229		HCMV_UL76	HHV-6B_U49	8.7e-45	2.3e-43	3.676e-21	1.961e-21
EBV_BBLF2	HHV-6B_U4	-	5.855									VZV_ORF8	KSHV_ORF10	0.0078	-	3.905e-05	9.649e-06		HCMV_UL76	HHV-7_U49	1.8e-44	4.4e-41	1.325e-20	4.503e-21
EBV_BBLF2	HHV-6B_U49	-	9.721									VZV_ORF8	KSHV_ORF11	0.016	-	1.095e-05	1.704e-06		HCMV_UL76	HSV-1_UL24	5.7e-28	1.2e-37	1.504e-13	3.138e-14
EBV_BBLF2	HHV-6B_U50	-	8.784																HCMV_UL76	HSV-2_UL24	1.6e-29	1.2e-36	1.331e-13	1.97e-14
EBV_BBLF2	HHV-6B_U57	-	7.545																HCMV_UL76	KSHV_ORF20	2.2e-36	3.6e-43	8.222e-17	3.511e-18
EBV_BBLF2	HHV-6B_U73	-	7.545																HCMV_UL76	VZV_ORF35	1.6e-30	5.6e-35	8.165e-14	8.641e-15
EBV_BBLF2	HHV-6B_U74	3.3e-13	2.905e-19																HCMV_UL77	HHV-6A_U50	1e-113	7e-103	6.437e-37	2.294e-40
EBV_BBLF2	HHV-6B_U85	-	6.16																HCMV_UL77	HHV-6B_U50	1e-112	9e-104	3.122e-36	6.134e-39
EBV_BBLF2	HHV-6B_U90_U86	-	9.241																HCMV_UL77	HHV-7_U50	4e-111	2e-100	3.721e-36	2.726e-39
EBV_BBLF2	HHV-7_DR1	-	7.937																HCMV_UL77	HSV-1_UL25	1.7e-82	1.5e-97	1.45e-17	3.202e-18
EBV_BBLF2	HHV-7_U11	-	6.16																HCMV_UL77	HSV-2_UL25	1e-82	1e-95	1.654e-17	1.407e-17
EBV_BBLF2	HHV-7_U29	-	3.028																HCMV_UL77	KSHV_ORF19	4.4e-88	1.6e-98	6.879e-20	4.138e-22
EBV_BBLF2	HHV-7_U38	-	0.001835																HCMV_UL77	VZV_ORF34	1.9e-84	3.7e-79	1.805e-17	1.372e-18
EBV_BBLF2	HHV-7_U39	-	4.78																HCMV_UL78	HHV-7_U12	0.00074	7.3e-11	5.015e-05	1.94e-05
EBV_BBLF2	HHV-7_U49	-	3.185																HCMV_UL79	HHV-6A_U52	7.6e-66	3.4e-56	3.644e-15	1.824e-15
EBV_BBLF2	HHV-7_U57	-	7.545																HCMV_UL79	HHV-6B_U52	1.3e-65	1.1e-56	6.736e-15	4.074e-15
EBV_BBLF2	HHV-7_U74	2.8e-08	6.066e-23																HCMV_UL79	HHV-7_U52	1.4e-63	1.1e-62	1.053e-16	5.794e-17
EBV_BBLF2	HHV-7_U79	-	0.9915																HCMV_UL79	KSHV_ORF18	1e-48	2.7e-68	2.89e-11	2.215e-11
EBV_BBLF2	HHV-7_U82	-	5.855																HCMV_UL8	HCMV_UL9	3.1e-16	4.9e-17	2.435e-11	4.165e-09
EBV_BBLF2	HHV-7_U85	-	2.471																HCMV_UL80	HHV-6A_U53	4.6e-69	3e-74	9.301e-26	7.277e-29
EBV_BBLF2	HSV-1_RS1	-	3.709																HCMV_UL80	HHV-6B_U53	1.1e-69	3.3e-74	4.897e-25	1.154e-27
EBV_BBLF2	HSV-1_UL16	-	6.48																HCMV_UL80	HHV-7_U53	5.9e-59	9.2e-68	3.808e-23	6.875e-26
EBV_BBLF2	HSV-1_UL3	-	5.29																HCMV_UL80	HSV-1_UL26	1.7e-59	5.3e-35	6.099e-14	6.593e-15
EBV_BBLF2	HSV-1_UL30	-	0.0006998																HCMV_UL80	HSV-2_UL26	4.3e-53	2.9e-37	5.136e-14	2.74e-14
EBV_BBLF2	HSV-1_UL34	-	5.29																HCMV_UL80	KSHV_ORF17	2.8e-56	1.1e-67	2.862e-18	1.094e-18
EBV_BBLF2	HSV-1_UL36	-	3.028																HCMV_UL80	VZV_ORF33	6.9e-54	4.6e-29	8.214e-15	1.178e-17
EBV_BBLF2	HSV-1_UL38	-	1.647																HCMV_UL82	HCMV_UL83	8.3e-84	6e-103	1.982e-40	1.434e-38
EBV_BBLF2	HSV-1_UL4	-	7.937																HCMV_UL82	HCMV_UL84	2.1e-12	2.3e-06	2.769e-18	1.121e-17
EBV_BBLF2	HSV-1_UL42	-	6.48																HCMV_UL82	HHV-6A_U54	9.2e-45	1.2e-16	2.137e-25	9.498e-27
EBV_BBLF2	HSV-1_UL44	-	2.471																HCMV_UL82	HHV-6B_U54	1.2e-48	4.4e-17	2.03e-25	3.899e-27
EBV_BBLF2	HSV-1_UL44_gCsec	-	8.784																HCMV_UL82	HHV-7_U54	3.4e-46	6.8e-14	5.578e-26	2.739e-29
EBV_BBLF2	HSV-1_UL46	-	6.817																HCMV_UL83	HCMV_UL84	3.7e-46	2.7e-18	2.719e-15	1.59e-15
EBV_BBLF2	HSV-1_UL48	-	5.565																HCMV_UL83	HHV-6A_U54	7e-56	1.2e-19	3.124e-24	1.239e-26
EBV_BBLF2	HSV-1_UL50	-	7.937																HCMV_UL83	HHV-6B_U54	3.2e-61	1.1e-18	1.51e-22	4.853e-25
EBV_BBLF2	HSV-1_UL51	-	9.241																HCMV_UL83	HHV-7_U54	1.4e-55	1.6e-17	4.962e-25	3.994e-30
EBV_BBLF2	HSV-1_UL6	-	7.172																HCMV_UL84	HHV-6A_U54	2.6e-45	1.4e-09	1.548e-14	5.865e-16
EBV_BBLF2	HSV-1_UL8	6.3e-06	2.417e-20																HCMV_UL84	HHV-6A_U55	0.00099	0.00063	1.437e-15	1.64e-14
EBV_BBLF2	HSV-1_UL9	-	6.48																HCMV_UL84	HHV-6B_U54	4.8e-18	1.4e-07	3.142e-14	1.876e-15
EBV_BBLF2	HSV-1_US8	-	3.028																HCMV_UL84	HHV-7_U54	1e-18	1.2e-07	1.851e-15	8.368e-18
EBV_BBLF2	HSV-2_RS1	-	3.351																HCMV_UL85	HHV-6A_U56	4.9e-71	1.7e-67	6.089e-36	1.47e-36
EBV_BBLF2	HSV-2_UL15	-	3.185																HCMV_UL85	HHV-6B_U56	1e-70	7.2e-68	1.18e-35	4.499e-36
EBV_BBLF2	HSV-2_UL17	-	7.545																HCMV_UL85	HHV-7_U56	2.9e-78	3.4e-65	1.378e-37	6.271e-39
EBV_BBLF2	HSV-2_UL19	-	2.878																HCMV_UL85	HSV-1_UL18	1.6e-57	3.7e-56	1.113e-18	7.724e-19
EBV_BBLF2	HSV-2_UL25	-	6.16																HCMV_UL85	HSV-2_UL18	1.5e-57	1e-56	8.75e-19	3.154e-18
EBV_BBLF2	HSV-2_UL3	-	5.565																HCMV_UL85	KSHV_ORF26	9.1e-67	1.3e-65	1.625e-19	5.857e-20
EBV_BBLF2	HSV-2_UL30	-	0.001105																HCMV_UL85	VZV_ORF41	2.7e-36	3.3e-55	2.538e-17	1.269e-17
EBV_BBLF2	HSV-2_UL31	-	7.937																HCMV_UL86	HHV-6A_U57	2E-316	9e-301	0	0
EBV_BBLF2	HSV-2_UL37	-	7.545																HCMV_UL86	HHV-6B_U57	1E-315	4e-300	0	0
EBV_BBLF2	HSV-2_UL38	-	0.5393																HCMV_UL86	HHV-7_U57	1E-317	3e-299	0	0
EBV_BBLF2	HSV-2_UL4	-	4.78																HCMV_UL86	HSV-1_UL19	6e-287	7E-319	1.278e-64	7.056e-74
EBV_BBLF2	HSV-2_UL42	-	1.733																HCMV_UL86	HSV-2_UL19	2e-287	7E-317	2.075e-72	2.82e-81
EBV_BBLF2	HSV-2_UL44	-	5.028																HCMV_UL86	KSHV_ORF25	1e-299	0	1.91e-89	2.562e-94
EBV_BBLF2	HSV-2_UL46	-	5.855																HCMV_UL86	VZV_ORF40	4e-287	5e-301	4.752e-72	6.842e-85
EBV_BBLF2	HSV-2_UL48	-	4.78																HCMV_UL87	HHV-6A_U58	3e-197	6e-211	4.198e-68	1.77e-68
EBV_BBLF2	HSV-2_UL50	-	0.9424																HCMV_UL87	HHV-6B_U58	1e-195	2e-209	1.78e-64	2.26e-63
EBV_BBLF2	HSV-2_UL52	-	7.937																HCMV_UL87	HHV-7_U58	3e-223	2e-205	1.977e-65	4.22e-66
EBV_BBLF2	HSV-2_UL7	-	7.937																HCMV_UL87	KSHV_ORF24	5.5e-94	9e-111	2.896e-28	3.261e-28
EBV_BBLF2	HSV-2_UL8	4.5e-06	3.341e-21																HCMV_UL88	HHV-6A_U59	3.9e-91	1.1e-68	1.038e-23	3.349e-24
EBV_BBLF2	KSHV_K9	-	6.16																HCMV_UL88	HHV-6B_U59	1.4e-90	2e-69	4.234e-24	1.122e-23
EBV_BBLF2	KSHV_ORF11	-	5.29																HCMV_UL88	HHV-7_U59	3.4e-64	3e-68	3.881e-23	5.038e-22
EBV_BBLF2	KSHV_ORF21	-	7.545																HCMV_UL89	HHV-6A_U60	9.7e-97	1.7e-87	5.946e-79	2.672e-80
EBV_BBLF2	KSHV_ORF22	-	5.565																HCMV_UL89	HHV-6B_U66	1.1e-96	1.2e-87	2.177e-79	5.184e-81
EBV_BBLF2	KSHV_ORF24	-	1.565																HCMV_UL89	HHV-7_U60	2.5e-93	3e-85	1.122e-78	2.616e-82
EBV_BBLF2	KSHV_ORF25	-	3.185																HCMV_UL89	HSV-1_UL15	2.3e-82	1.6e-93	9.948e-62	2.713e-61
EBV_BBLF2	KSHV_ORF29	-	8.784																HCMV_UL89	HSV-2_UL15	1.1e-86	1.2e-94	3.108e-62	3.883e-64
EBV_BBLF2	KSHV_ORF34	-	5.028																HCMV_UL89	KSHV_ORF29	9.9e-82	1.2e-84	8.448e-60	5.468e-61
EBV_BBLF2	KSHV_ORF35	-	7.937																HCMV_UL89	VZV_ORF42	6.6e-85	5e-84	9.168e-61	5.872e-59
EBV_BBLF2	KSHV_ORF40	1e-78	2.646e-30																HCMV_UL92	HHV-6A_U63	2.3e-61	5.2e-59	6.902e-17	6.16e-16
EBV_BBLF2	KSHV_ORF44	-	7.937																HCMV_UL92	HHV-6B_U63	2.5e-61	7.3e-59	4.858e-16	4.797e-15
EBV_BBLF2	KSHV_ORF48	-	3.709																HCMV_UL92	HHV-7_U63	5.4e-62	1.9e-58	6.236e-19	4.679e-19
EBV_BBLF2	KSHV_ORF63	-	5.29																HCMV_UL92	KSHV_ORF31	1e-50	5.8e-56	4.942e-10	1.457e-09
EBV_BBLF2	KSHV_ORF68	-	5.565																HCMV_UL93	HHV-6A_U64	2.6e-70	3.2e-56	2.416e-26	3.82e-26
EBV_BBLF2	KSHV_ORF69	-	3.185																HCMV_UL93	HHV-6B_U64	9e-72	3.5e-59	1.962e-27	1.254e-27
EBV_BBLF2	KSHV_ORF73	-	6.817																HCMV_UL93	HHV-7_U64	2.1e-50	6.5e-63	8.718e-26	1.646e-25
EBV_BBLF2	KSHV_ORF8	-	6.48																HCMV_UL93	KSHV_ORF32	3.1e-14	4.6e-52	1.829e-15	1.609e-15
EBV_BBLF2	KSHV_ORF9	-	3.574e-06																HCMV_UL94	HHV-6A_U65	8.3e-62	4.2e-61	2.15e-30	1.673e-30
EBV_BBLF2	VZV_ORF12	-	7.545																HCMV_UL94	HHV-6B_U65	2.2e-62	2.2e-62	3.735e-31	1.481e-31
EBV_BBLF2	VZV_ORF14	-	3.525																HCMV_UL94	HHV-7_U65	7.4e-62	7.1e-57	6.782e-30	1.819e-30
EBV_BBLF2	VZV_ORF16	-	1.918																HCMV_UL94	HSV-1_UL16	2e-47	5.8e-55	1.349e-14	7.148e-15
EBV_BBLF2	VZV_ORF20	-	2.122																HCMV_UL94	HSV-2_UL16	2.5e-50	7.3e-50	5.623e-15	1.662e-15
EBV_BBLF2	VZV_ORF28	-	0.001931																HCMV_UL94	KSHV_ORF33	1.2e-52	1.2e-47	5.742e-19	8.097e-20
EBV_BBLF2	VZV_ORF3	-	3.351																HCMV_UL94	VZV_ORF44	3.4e-33	3.1e-48	5.067e-16	2.322e-16
EBV_BBLF2	VZV_ORF33	-	9.721																HCMV_UL95	HHV-6A_U67	2.6e-80	1.1e-70	1.583e-24	7.891e-24
EBV_BBLF2	VZV_ORF35	-	2.017																HCMV_UL95	HHV-6B_U67	3.9e-81	2.1e-72	5.799e-26	3.955e-26
EBV_BBLF2	VZV_ORF38	-	4.78																HCMV_UL95	HHV-7_U67	4.7e-80	4.9e-79	7.375e-26	6.914e-24
EBV_BBLF2	VZV_ORF44	-	6.16																HCMV_UL95	KSHV_ORF34	2.2e-65	4.3e-66	4.41e-14	6.924e-14
EBV_BBLF2	VZV_ORF52	0.0004	1.561e-21																HCMV_UL96	HHV-6A_U68	2.5e-33	1.3e-27	1.675e-05	6.057e-06
EBV_BBLF2	VZV_ORF56	-	0.9424																HCMV_UL96	HHV-6B_U68	1.4e-32	5.6e-28	2.526e-05	6.997e-06
EBV_BBLF2	VZV_ORF58	-	2.122																HCMV_UL96	HHV-7_U68	4.2e-34	1.5e-28	1.19e-05	8.082e-06
EBV_BBLF4	EBV_BALF5	-	4.506																HCMV_UL97	HHV-6A_U69	9.5e-34	5.8e-32	1.023e-34	5.993e-34
EBV_BBLF4	EBV_BARF1	-	8.976																HCMV_UL97	HHV-6B_U69	5.1e-47	6.4e-33	7.486e-35	1.188e-32
EBV_BBLF4	EBV_BBLF2	-	4.273																HCMV_UL97	HHV-7_U69	6e-35	3.1e-35	7.27e-33	9.638e-31
EBV_BBLF4	EBV_BBLF4	3e-177	0																HCMV_UL97	HSV-1_UL13	1.1e-06	2.8e-09	5.718e-13	3.889e-13
EBV_BBLF4	EBV_BDLF1	-	0.9175																HCMV_UL97	HSV-2_UL13	8.2e-08	2.2e-09	4.892e-13	2.479e-12
EBV_BBLF4	EBV_BGLF3	-	3.644																HCMV_UL97	KSHV_ORF36	1.7e-06	2.2e-13	1.903e-16	2.021e-16
EBV_BBLF4	EBV_BGRF1-BDRF1	-	0.3011																HCMV_UL97	VZV_ORF47	1.4e-07	3.8e-08	5.936e-12	2.004e-11
EBV_BBLF4	EBV_BHRF1	-	6.531																HCMV_UL98	HHV-6A_U70	1.8e-76	1.3e-86	1.975e-48	6.866e-48
EBV_BBLF4	EBV_BORF1	-	0.3926																HCMV_UL98	HHV-6B_U70	2.1e-85	6.2e-86	6.678e-49	1.956e-49
EBV_BBLF4	EBV_BORF2	-	2.795																HCMV_UL98	HHV-7_U70	1.5e-79	2.4e-77	5.214e-46	1.085e-48
EBV_BBLF4	EBV_BTRF1	-	9.979																HCMV_UL98	HSV-1_UL12	1.2e-51	2.2e-53	1.193e-20	1.484e-23
EBV_BBLF4	EBV_BVRF2	-	7.657																HCMV_UL98	HSV-1_UL12_UL12.5	1.1e-53	4e-54	2.459e-20	1.625e-23
EBV_BBLF4	EBV_BXLF1	0.54	1.479																HCMV_UL98	HSV-2_UL12	1.3e-51	1.6e-52	7.656e-20	2.502e-22
EBV_BBLF4	EBV_LMP2_LMP2B	-	7.657																HCMV_UL98	KSHV_ORF37	1.9e-69	5.9e-63	1.482e-27	2.506e-28
EBV_BBLF4	HCMV_IRS1	-	6.887																HCMV_UL98	VZV_ORF48	1.4e-49	2.7e-51	6.763e-21	2.161e-23
EBV_BBLF4	HCMV_UL103	-	9.979																HCMV_US1	HCMV_US32	1.2e-35	1.6e-30	0.0006534	0.0007518
EBV_BBLF4	HCMV_UL104	-	8.074																HCMV_US11	HCMV_US8	2.1e-29	4.3e-32	1.388e-13	1.66e-13
EBV_BBLF4	HCMV_UL105	2e-139	3.739e-73																HCMV_US11	HCMV_US9	3.6e-43	5.6e-39	3.789e-15	2.438e-15
EBV_BBLF4	HCMV_UL130	-	9.979																HCMV_US12	HCMV_US13	1.1e-14	1.8e-08	8.231e-09	4.715e-09
EBV_BBLF4	HCMV_UL141	-	5.283																HCMV_US12	HCMV_US14	3.4e-16	2e-11	1.256e-09	4.796e-09
EBV_BBLF4	HCMV_UL23	-	7.657																HCMV_US12	HCMV_US17	2.6e-12	1.5e-12	8.046e-11	3.458e-10
EBV_BBLF4	HCMV_UL26_UL26.21	-	8.976																HCMV_US12	HCMV_US18	3.9e-18	3.3e-16	5.873e-09	7.185e-09
EBV_BBLF4	HCMV_UL33	-	4.751																HCMV_US12	HCMV_US19	2.2e-14	3.3e-08	0.0003017	0.0009999
EBV_BBLF4	HCMV_UL35	-	2.261																HCMV_US12	HCMV_US20	1.1e-10	3.3e-15	1.128e-10	1.153e-10
EBV_BBLF4	HCMV_UL46	-	6.887																HCMV_US13	HCMV_US14	8.5e-18	1.1e-20	6.244e-14	4.609e-13
EBV_BBLF4	HCMV_UL70	-	4.751																HCMV_US13	HCMV_US17	5.3e-11	4.8e-13	7.529e-09	9.369e-08
EBV_BBLF4	HCMV_UL79	-	8.976																HCMV_US13	HCMV_US18	3.1e-14	2.4e-14	1.463e-09	4.994e-09
EBV_BBLF4	HCMV_UL80	-	1.403																HCMV_US13	HCMV_US19	1.2e-12	2.7e-09	2.049e-05	0.000129
EBV_BBLF4	HCMV_UL85	-	4.052																HCMV_US13	HCMV_US20	1.4e-07	3.5e-23	1.064e-10	2.023e-10
EBV_BBLF4	HCMV_UL86	-	6.194																HCMV_US14	HCMV_US17	2.6e-11	4.5e-10	8.672e-09	2.867e-08
EBV_BBLF4	HCMV_UL89	-	4.751																HCMV_US14	HCMV_US18	1.7e-15	1.9e-13	1.462e-07	6.985e-08
EBV_BBLF4	HCMV_UL94	-	8.976																HCMV_US14	HCMV_US19	4.8e-15	1.4e-06	8.237e-05	0.0001182
EBV_BBLF4	HCMV_US17	-	8.074																HCMV_US14	HCMV_US20	2.2e-09	1.8e-28	1.226e-11	2.58e-12
EBV_BBLF4	HHV-6A_U11	-	6.887																HCMV_US15	HCMV_US16	5.4e-24	7.6e-17	0.0006469	0.0002675
EBV_BBLF4	HHV-6A_U14	-	2.261																HCMV_US17	HCMV_US18	1.6e-11	2.7e-13	1.747e-10	7.266e-11
EBV_BBLF4	HHV-6A_U27	-	3.108																HCMV_US17	HCMV_US19	5.4e-11	4.7e-06	4.802e-05	8.712e-05
EBV_BBLF4	HHV-6A_U29	-	0.7037																HCMV_US17	HCMV_US20	9.4e-07	6.9e-20	8.383e-09	1.451e-09
EBV_BBLF4	HHV-6A_U3	-	8.513																HCMV_US18	HCMV_US19	1.4e-11	2e-08	0.0002	0.000367
EBV_BBLF4	HHV-6A_U33	-	5.874																HCMV_US18	HCMV_US20	4.1e-09	1.6e-21	1.016e-09	3.553e-10
EBV_BBLF4	HHV-6A_U43	-	8.074																HCMV_US2	HCMV_US3	6.8e-40	3.5e-54	5.903e-12	1.167e-12
EBV_BBLF4	HHV-6A_U56	-	4.273																HCMV_US22	HCMV_US23	2.8e-54	3.6e-58	4.786e-31	2.34e-28
EBV_BBLF4	HHV-6A_U59	-	7.657																HCMV_US22	HCMV_US24	2.3e-50	5.3e-49	1.377e-19	3.297e-18
EBV_BBLF4	HHV-6A_U60	-	7.657																HCMV_US22	HCMV_US26	1.3e-55	2.9e-49	5.003e-26	2.757e-25
EBV_BBLF4	HHV-6A_U67	-	2.651																HCMV_US22	HHV-6A_DR6	1.3e-41	4.1e-18	3.27e-10	1.161e-09
EBV_BBLF4	HHV-6A_U73	-	0.3348																HCMV_US22	HHV-6A_U17	6.9e-36	4.3e-26	5.699e-15	7.283e-15
EBV_BBLF4	HHV-6A_U74	-	9.465																HCMV_US22	HHV-6A_U2	7.1e-37	1e-27	4.79e-10	1.529e-09
EBV_BBLF4	HHV-6A_U77	6e-133	5.846e-79																HCMV_US22	HHV-6A_U25	7.6e-30	1.9e-23	1.585e-13	2.11e-14
EBV_BBLF4	HHV-6A_U79_UL80	-	8.976																HCMV_US22	HHV-6A_U3	1.7e-34	5.7e-25	1.971e-13	2.737e-14
EBV_BBLF4	HHV-6A_U85	-	8.513																HCMV_US22	HHV-6A_U7	1.5e-26	8.5e-18	8.262e-10	1.106e-08
EBV_BBLF4	HHV-6A_U94	0.32	-																HCMV_US22	HHV-6A_U95	2.8e-38	1.6e-19	7.107e-11	2.899e-12
EBV_BBLF4	HHV-6B_U11	-	6.887																HCMV_US22	HHV-6B_DR6	3.6e-44	2.9e-19	1.274e-13	1.328e-13
EBV_BBLF4	HHV-6B_U14	-	2.514																HCMV_US22	HHV-6B_U17	1.1e-35	4.1e-26	2.087e-09	6.041e-09
EBV_BBLF4	HHV-6B_U17	-	6.531																HCMV_US22	HHV-6B_U2	2.2e-36	2.2e-28	4.852e-11	2.052e-11
EBV_BBLF4	HHV-6B_U27	-	6.194																HCMV_US22	HHV-6B_U25	2.3e-28	6.2e-24	6.625e-14	5.154e-15
EBV_BBLF4	HHV-6B_U29	-	0.8701																HCMV_US22	HHV-6B_U3	3.8e-36	9.1e-24	4.979e-13	9.61e-13
EBV_BBLF4	HHV-6B_U43	-	6.531																HCMV_US22	HHV-6B_U7	1.6e-11	2.4e-09	9.73e-10	1.625e-07
EBV_BBLF4	HHV-6B_U52	-	8.976																HCMV_US22	HHV-6B_U8	2.8e-28	1e-18	2.06e-08	1.644e-08
EBV_BBLF4	HHV-6B_U56	-	4.506																HCMV_US22	HHV-6B_U95	7e-36	5.2e-20	3.743e-12	9.138e-12
EBV_BBLF4	HHV-6B_U58	-	4.506																HCMV_US22	HHV-7_DR1	8.3e-39	7.9e-18	4.915e-12	4.347e-11
EBV_BBLF4	HHV-6B_U66	-	1.829																HCMV_US22	HHV-7_DR6	6.8e-46	9.7e-18	2.233e-10	5.843e-10
EBV_BBLF4	HHV-6B_U67	-	3.644																HCMV_US22	HHV-7_U17	1.1e-38	6.8e-25	2.924e-14	9.854e-15
EBV_BBLF4	HHV-6B_U73	-	3.843																HCMV_US22	HHV-7_U2	3.8e-31	1.3e-25	4.477e-09	5.61e-09
EBV_BBLF4	HHV-6B_U77	3e-135	1.96e-80																HCMV_US22	HHV-7_U25	2.7e-31	1.5e-22	2.42e-12	2.779e-12
EBV_BBLF4	HHV-6B_U94	0.64	-																HCMV_US22	HHV-7_U3	8.8e-32	1.2e-18	4.12e-11	8.072e-12
EBV_BBLF4	HHV-7_U12	-	6.194																HCMV_US22	HHV-7_U7	2.7e-27	2.2e-16	1.161e-10	1.498e-08
EBV_BBLF4	HHV-7_U14	-	2.384																HCMV_US22	HHV-7_U95	3.8e-36	5.8e-22	9.73e-10	1.065e-10
EBV_BBLF4	HHV-7_U27	-	2.651																HCMV_US23	HCMV_US24	6.7e-59	1e-57	7.288e-25	2.379e-25
EBV_BBLF4	HHV-7_U29	-	0.231																HCMV_US23	HCMV_US26	9.8e-56	7.8e-48	4.746e-27	3.424e-28
EBV_BBLF4	HHV-7_U53	-	8.976																HCMV_US23	HHV-6A_DR6	6.2e-35	1.1e-19	3.477e-08	4.619e-08
EBV_BBLF4	HHV-7_U56	-	6.194																HCMV_US23	HHV-6A_U17	8.5e-30	1.9e-27	4.186e-15	5.525e-16
EBV_BBLF4	HHV-7_U60	-	2.384																HCMV_US23	HHV-6A_U2	1.8e-24	1.4e-21	9.816e-08	3.729e-08
EBV_BBLF4	HHV-7_U63	-	6.887																HCMV_US23	HHV-6A_U25	7.2e-28	2.3e-23	1.06e-11	2.196e-13
EBV_BBLF4	HHV-7_U67	-	1.928																HCMV_US23	HHV-6A_U3	6.6e-27	1.4e-24	4.619e-12	9.918e-14
EBV_BBLF4	HHV-7_U73	-	0.3531																HCMV_US23	HHV-6A_U7	9.2e-27	7.4e-18	3.732e-09	2.42e-07
EBV_BBLF4	HHV-7_U74	-	3.644																HCMV_US23	HHV-6A_U95	4.8e-39	8.5e-19	1.419e-10	7.557e-13
EBV_BBLF4	HHV-7_U77	2e-131	4.581e-80																HCMV_US23	HHV-6B_DR6	1.6e-39	1.6e-20	6.306e-12	8.391e-13
EBV_BBLF4	HSV-1_UL15	-	1.479																HCMV_US23	HHV-6B_U17	1e-34	2.4e-27	2.825e-08	2.675e-08
EBV_BBLF4	HSV-1_UL16	-	8.976																HCMV_US23	HHV-6B_U2	5.5e-29	8.7e-22	1.596e-08	1.616e-09
EBV_BBLF4	HSV-1_UL17	-	1.56																HCMV_US23	HHV-6B_U25	4.1e-27	2.6e-23	2.041e-10	6.825e-12
EBV_BBLF4	HSV-1_UL23	0.25	-																HCMV_US23	HHV-6B_U3	7.4e-27	2.3e-24	2.56e-11	4.709e-12
EBV_BBLF4	HSV-1_UL25	-	4.506																HCMV_US23	HHV-6B_U7	6.8e-07	1.7e-11	4.062e-08	8.528e-07
EBV_BBLF4	HSV-1_UL29	-	8.074																HCMV_US23	HHV-6B_U8	1.8e-25	1.3e-18	6.481e-08	5.836e-09
EBV_BBLF4	HSV-1_UL3	-	9.465																HCMV_US23	HHV-6B_U95	2.1e-39	1.1e-17	5.987e-12	3.383e-12
EBV_BBLF4	HSV-1_UL30	-	6.531																HCMV_US23	HHV-7_DR1	9.3e-38	8.5e-15	3.033e-09	1.744e-08
EBV_BBLF4	HSV-1_UL32	-	8.976																HCMV_US23	HHV-7_DR6	1.9e-34	5.6e-21	4.198e-07	6.894e-07
EBV_BBLF4	HSV-1_UL36	-	9.979																HCMV_US23	HHV-7_U17	9e-35	1.7e-26	6.341e-15	4.364e-16
EBV_BBLF4	HSV-1_UL37	-	5.01																HCMV_US23	HHV-7_U2	5.9e-23	5.5e-21	5.653e-09	2.548e-09
EBV_BBLF4	HSV-1_UL38	-	5.874																HCMV_US23	HHV-7_U25	1.4e-28	2.4e-21	1.279e-10	4.086e-11
EBV_BBLF4	HSV-1_UL41	-	9.465																HCMV_US23	HHV-7_U3	4.2e-26	1.2e-21	3.091e-10	1.026e-11
EBV_BBLF4	HSV-1_UL43	-	3.456																HCMV_US23	HHV-7_U7	1.8e-24	1.9e-17	3.033e-09	5.662e-08
EBV_BBLF4	HSV-1_UL5	1e-158	9.627e-80																HCMV_US23	HHV-7_U95	3.7e-38	7.4e-21	3.091e-10	1.303e-11
EBV_BBLF4	HSV-1_UL54	-	8.513																HCMV_US24	HCMV_US26	3.8e-55	7.8e-51	2.404e-19	5.651e-20
EBV_BBLF4	HSV-1_UL8	-	5.874																HCMV_US24	HHV-6A_DR6	1.4e-31	1.7e-20	3.927e-08	2.816e-08
EBV_BBLF4	HSV-1_UL9	-	0.1159																HCMV_US24	HHV-6A_U17	9.7e-33	5.2e-25	1.97e-13	2.958e-14
EBV_BBLF4	HSV-1_US2	-	5.57																HCMV_US24	HHV-6A_U2	1.8e-27	1.4e-22	1.89e-07	1.262e-08
EBV_BBLF4	HSV-2_UL15	-	2.384																HCMV_US24	HHV-6A_U25	3.1e-34	3.6e-25	7.323e-11	1.431e-12
EBV_BBLF4	HSV-2_UL17	-	5.57																HCMV_US24	HHV-6A_U3	1e-26	6.2e-26	2.569e-11	4.542e-13
EBV_BBLF4	HSV-2_UL19	-	7.657																HCMV_US24	HHV-6A_U7	6.4e-29	4e-18	1.177e-08	4.001e-08
EBV_BBLF4	HSV-2_UL21	-	6.194																HCMV_US24	HHV-6A_U95	3.9e-30	1.3e-18	5.377e-08	8.909e-10
EBV_BBLF4	HSV-2_UL23	0.13	-																HCMV_US24	HHV-6B_DR6	1.4e-39	3.9e-20	1.055e-11	5.606e-13
EBV_BBLF4	HSV-2_UL25	-	8.074																HCMV_US24	HHV-6B_U17	2.1e-35	4.5e-25	1.38e-07	9.502e-08
EBV_BBLF4	HSV-2_UL26	-	8.074																HCMV_US24	HHV-6B_U2	1.3e-26	2.7e-22	1.38e-07	8.075e-09
EBV_BBLF4	HSV-2_UL27	-	8.976																HCMV_US24	HHV-6B_U25	2.8e-34	4.6e-25	9.515e-11	2.322e-12
EBV_BBLF4	HSV-2_UL29	-	5.283																HCMV_US24	HHV-6B_U3	6.2e-27	5.2e-25	3.899e-12	2.757e-13
EBV_BBLF4	HSV-2_UL3	-	6.194																HCMV_US24	HHV-6B_U7	4.7e-08	7.3e-08	3.368e-06	2.939e-05
EBV_BBLF4	HSV-2_UL30	-	7.262																HCMV_US24	HHV-6B_U8	7e-32	1.9e-19	1.064e-06	1.037e-07
EBV_BBLF4	HSV-2_UL32	-	8.513																HCMV_US24	HHV-6B_U95	3.4e-30	4e-17	1.307e-08	1.243e-09
EBV_BBLF4	HSV-2_UL37	-	5.01																HCMV_US24	HHV-7_DR1	1.1e-30	8.9e-17	1.89e-07	1.084e-07
EBV_BBLF4	HSV-2_UL5	1e-122	4.728e-79																HCMV_US24	HHV-7_DR6	1.3e-25	1.3e-20	8.16e-09	2.125e-09
EBV_BBLF4	HSV-2_UL52	-	1.403																HCMV_US24	HHV-7_U17	2.3e-38	7.4e-23	8.554e-12	8.394e-13
EBV_BBLF4	HSV-2_UL8	-	7.262																HCMV_US24	HHV-7_U2	6.5e-29	6.2e-22	5.093e-09	6.225e-10
EBV_BBLF4	HSV-2_UL9	0.12	0.0719																HCMV_US24	HHV-7_U25	4.3e-30	9.3e-26	1.375e-09	5.384e-10
EBV_BBLF4	HSV-2_US2	-	9.979																HCMV_US24	HHV-7_U3	1.1e-29	7.2e-21	1.375e-09	1.871e-11
EBV_BBLF4	KSHV_K6	-	8.074																HCMV_US24	HHV-7_U7	1.1e-26	1.4e-17	1.454e-07	1.764e-06
EBV_BBLF4	KSHV_K9	-	8.513																HCMV_US24	HHV-7_U95	1.5e-33	8.7e-20	4.138e-08	1.294e-09
EBV_BBLF4	KSHV_ORF19	-	4.273																HCMV_US26	HHV-6A_DR6	7.4e-32	6.4e-21	4.34e-09	7.527e-09
EBV_BBLF4	KSHV_ORF21	0.081	1.479																HCMV_US26	HHV-6A_U17	3.4e-28	3.1e-26	5.38e-14	2.235e-14
EBV_BBLF4	KSHV_ORF26	-	4.052																HCMV_US26	HHV-6A_U2	7.8e-22	3.7e-19	3.682e-09	2.152e-09
EBV_BBLF4	KSHV_ORF29	-	3.843																HCMV_US26	HHV-6A_U25	3.7e-29	1.7e-23	3.284e-14	2.15e-15
EBV_BBLF4	KSHV_ORF34	-	2.948																HCMV_US26	HHV-6A_U3	2.4e-23	5.2e-23	4.572e-12	2.682e-13
EBV_BBLF4	KSHV_ORF40	-	2.384																HCMV_US26	HHV-6A_U7	4.6e-15	2e-17	1.102e-09	6.356e-08
EBV_BBLF4	KSHV_ORF44	5e-139	0																HCMV_US26	HHV-6A_U95	6.7e-25	6.5e-16	8.847e-10	9.33e-12
EBV_BBLF4	KSHV_ORF49	-	9.465																HCMV_US26	HHV-6B_DR6	2.7e-35	1.9e-20	1.227e-11	2.235e-12
EBV_BBLF4	KSHV_ORF62	-	1.02																HCMV_US26	HHV-6B_U17	4.4e-27	4.6e-26	2.799e-09	5.717e-09
EBV_BBLF4	KSHV_ORF64	-	4.052																HCMV_US26	HHV-6B_U2	4.8e-22	5.7e-19	5.112e-10	1.218e-10
EBV_BBLF4	KSHV_ORF7	-	8.513																HCMV_US26	HHV-6B_U25	1e-28	6.9e-24	7.49e-12	8.386e-13
EBV_BBLF4	KSHV_ORF70	-	8.976																HCMV_US26	HHV-6B_U3	1.2e-24	2e-22	7.49e-12	1.794e-12
EBV_BBLF4	KSHV_ORF75	-	2.514																HCMV_US26	HHV-6B_U7	5.6e-08	1.6e-06	4.585e-09	1.02e-06
EBV_BBLF4	KSHV_ORF9	-	3.108																HCMV_US26	HHV-6B_U8	8e-17	7.9e-19	6.032e-09	1.1e-09
EBV_BBLF4	VZV_ORF20	-	3.456																HCMV_US26	HHV-6B_U95	1.3e-30	4.4e-16	6.026e-10	1.704e-10
EBV_BBLF4	VZV_ORF28	-	2.948																HCMV_US26	HHV-7_DR1	1.1e-42	1.2e-15	1.901e-12	2.365e-12
EBV_BBLF4	VZV_ORF29	-	0.1511																HCMV_US26	HHV-7_DR6	4.3e-19	3.3e-21	1.103e-08	2.123e-08
EBV_BBLF4	VZV_ORF31	-	5.874																HCMV_US26	HHV-7_U17	1.2e-29	4.7e-25	2.235e-15	6.17e-16
EBV_BBLF4	VZV_ORF36	0.1	1.403																HCMV_US26	HHV-7_U2	9.8e-23	1.5e-17	7.512e-09	5.302e-09
EBV_BBLF4	VZV_ORF40	-	9.465																HCMV_US26	HHV-7_U25	1.3e-26	4.3e-22	5.39e-12	9.291e-12
EBV_BBLF4	VZV_ORF41	-	8.513																HCMV_US26	HHV-7_U3	7.4e-18	2.3e-21	3.879e-12	1.206e-13
EBV_BBLF4	VZV_ORF42	-	2.033																HCMV_US26	HHV-7_U7	4.6e-14	3.5e-17	5.107e-11	5.461e-09
EBV_BBLF4	VZV_ORF51	-	0.4603																HCMV_US26	HHV-7_U95	1.9e-28	1.6e-16	3.296e-10	8.275e-12
EBV_BBLF4	VZV_ORF52	-	1.734																HCMV_US27	HCMV_US28	1.4e-24	4.6e-32	8.117e-16	2.387e-15
EBV_BBLF4	VZV_ORF55	2e-172	7.074e-78																HCMV_US27	HHV-6A_U12	6.2e-25	5.4e-15	6.065e-08	2.323e-07
EBV_BBRF1	EBV_BALF1	-	6.603																HCMV_US27	HHV-7_U12	3.4e-23	2.8e-13	6.335e-08	1.888e-08
EBV_BBRF1	EBV_BALF2	-	4.29																HCMV_US27	KSHV_ORF74	4.5e-22	6.7e-15	3.289e-10	3.39e-10
EBV_BBRF1	EBV_BALF4	-	8.8																HCMV_US28	HHV-6A_U12	8.2e-33	1e-14	3.313e-09	1.264e-09
EBV_BBRF1	EBV_BBRF1	7e-158	3.306e-94																HCMV_US28	HHV-6A_U51	4.9e-20	2.7e-05	2.312e-05	1.547e-05
EBV_BBRF1	EBV_BBRF3	-	2.924																HCMV_US28	HHV-7_U12	2.8e-32	8.7e-13	5.805e-08	1.001e-08
EBV_BBRF1	EBV_BHRF1	-	7.997																HCMV_US28	KSHV_ORF74	2.5e-33	1.7e-18	3.067e-12	8.687e-13
EBV_BBRF1	EBV_BOLF1	-	9.684																HCMV_US8	HCMV_US9	1.7e-29	4.3e-35	7.933e-13	1.091e-12
EBV_BBRF1	EBV_BORF2	-	6.927																HHV-6A_DR6	HHV-6A_U17	2.6e-18	9.3e-21	9.783e-11	2.763e-11
EBV_BBRF1	EBV_BPLF1	-	2.193																HHV-6A_DR6	HHV-6A_U2	2.1e-17	8e-18	2.139e-08	1.262e-08
EBV_BBRF1	EBV_BRRF1	-	1.176																HHV-6A_DR6	HHV-6A_U25	2.6e-14	3.5e-20	2.491e-10	1.579e-11
EBV_BBRF1	EBV_BSLF2	-	7.997																HHV-6A_DR6	HHV-6A_U3	2.9e-17	3.9e-26	1.706e-09	3.19e-10
EBV_BBRF1	EBV_BTRF1	-	5.196																HHV-6A_DR6	HHV-6A_U7	5.9e-11	2.1e-13	4.59e-09	1.431e-08
EBV_BBRF1	EBV_BVLF1	-	3.376																HHV-6A_DR6	HHV-6A_U95	6.4e-13	1.6e-12	4.943e-06	6.734e-08
EBV_BBRF1	EBV_BaRF1-RIR2	-	5.451																HHV-6A_DR6	HHV-6B_DR6	8.3e-59	3.1e-84	3.867e-53	4.292e-56
EBV_BBRF1	HCMV_UL104	4e-125	1.851e-30																HHV-6A_DR6	HHV-6B_U17	1.4e-22	4.5e-21	3.707e-08	4.157e-08
EBV_BBRF1	HCMV_UL111A	-	6.603																HHV-6A_DR6	HHV-6B_U2	3.8e-21	2.2e-17	1.296e-09	2.163e-10
EBV_BBRF1	HCMV_UL119-118	-	7.267																HHV-6A_DR6	HHV-6B_U25	3e-14	5.6e-20	6.042e-09	6.1e-10
EBV_BBRF1	HCMV_UL33	-	0.5733																HHV-6A_DR6	HHV-6B_U3	5.3e-14	4.6e-25	3.892e-09	1.095e-09
EBV_BBRF1	HCMV_UL34	-	3.716																HHV-6A_DR6	HHV-6B_U7	4.7e-07	1.4e-05	4.316e-10	3.874e-08
EBV_BBRF1	HCMV_UL49	-	7.267																HHV-6A_DR6	HHV-6B_U8	1.9e-12	1.8e-14	2.051e-06	3.093e-07
EBV_BBRF1	HCMV_UL55	-	3.898																HHV-6A_DR6	HHV-6B_U95	2.3e-13	3.1e-12	3.364e-06	3.101e-07
EBV_BBRF1	HCMV_UL71	-	8.389																HHV-6A_DR6	HHV-7_DR1	8.2e-28	1.2e-29	2.046e-15	2.806e-15
EBV_BBRF1	HCMV_UL76	-	7.623																HHV-6A_DR6	HHV-7_DR6	1.2e-75	7.2e-60	1.478e-40	6.025e-41
EBV_BBRF1	HCMV_UL78	-	2.533																HHV-6A_DR6	HHV-7_U17	2.7e-22	2.7e-21	7.384e-12	8.394e-13
EBV_BBRF1	HCMV_UL79	-	6.927																HHV-6A_DR6	HHV-7_U2	9.7e-23	1.6e-15	2.275e-07	4.269e-08
EBV_BBRF1	HCMV_UL80	-	6.603																HHV-6A_DR6	HHV-7_U25	1e-14	2.6e-18	1.465e-07	1.299e-07
EBV_BBRF1	HCMV_UL91	-	6																HHV-6A_DR6	HHV-7_U3	7.6e-20	1.6e-23	1.706e-09	4.605e-11
EBV_BBRF1	HCMV_US13	-	2.924																HHV-6A_DR6	HHV-7_U7	3.1e-10	4.9e-15	2.975e-08	3.089e-07
EBV_BBRF1	HCMV_US14	-	6.927																HHV-6A_DR6	HHV-7_U95	1.1e-13	3.8e-13	1.12e-06	5.183e-08
EBV_BBRF1	HCMV_US15	-	9.232																HHV-6A_U10	HHV-6B_U10	9e-122	1e-125	1.649e-69	1.242e-69
EBV_BBRF1	HCMV_US16	-	7.997																HHV-6A_U10	HHV-7_U10	4e-111	5e-113	1.055e-44	2.093e-44
EBV_BBRF1	HCMV_US17	-	9.232																HHV-6A_U11	HHV-6B_U11	2e-257	5e-266	9.522e-93	4.621e-87
EBV_BBRF1	HCMV_US21	-	2.657																HHV-6A_U11	HHV-7_U11	1e-193	5e-174	1.217e-36	2.262e-36
EBV_BBRF1	HCMV_US27	-	6.603																HHV-6A_U12	HHV-6A_U51	2.3e-08	0.00017	1.353e-05	4.889e-06
EBV_BBRF1	HHV-6A_U12	-	1.811																HHV-6A_U12	HHV-6B_U12	8.2e-18	1.4e-16	1.579e-18	2.559e-24
EBV_BBRF1	HHV-6A_U14	-	0.242																HHV-6A_U12	HHV-7_U12	2.3e-23	6.6e-24	5.805e-22	2.846e-24
EBV_BBRF1	HHV-6A_U30	-	4.29																HHV-6A_U12	KSHV_ORF74	3.8e-13	9.7e-19	2.912e-08	1.073e-08
EBV_BBRF1	HHV-6A_U33	-	2.657																HHV-6A_U14	HHV-6B_U14	5e-150	5e-151	3.434e-62	6.534e-61
EBV_BBRF1	HHV-6A_U36	-	7.623																HHV-6A_U14	HHV-7_U14	1e-137	1e-125	1.515e-44	6.514e-44
EBV_BBRF1	HHV-6A_U39	-	1.993																HHV-6A_U17	HHV-6A_U2	1.6e-23	4.5e-24	2.335e-11	1.422e-11
EBV_BBRF1	HHV-6A_U4	-	6.927																HHV-6A_U17	HHV-6A_U25	8.4e-25	2.3e-24	4.899e-14	6.168e-15
EBV_BBRF1	HHV-6A_U47	31	-																HHV-6A_U17	HHV-6A_U3	9.2e-25	9.7e-31	8.617e-15	8.664e-16
EBV_BBRF1	HHV-6A_U49	-	7.623																HHV-6A_U17	HHV-6A_U7	1.9e-21	3.6e-20	1.122e-10	6.211e-10
EBV_BBRF1	HHV-6A_U52	-	1.993																HHV-6A_U17	HHV-6A_U95	3.5e-26	4.1e-21	2.763e-11	1.437e-12
EBV_BBRF1	HHV-6A_U56	-	5.719																HHV-6A_U17	HHV-6B_DR6	1.9e-26	4.8e-19	3.5e-14	1.325e-14
EBV_BBRF1	HHV-6A_U57	-	9.232																HHV-6A_U17	HHV-6B_U17	5.1e-54	9.9e-54	2.902e-37	4.359e-36
EBV_BBRF1	HHV-6A_U73	-	5.451																HHV-6A_U17	HHV-6B_U2	1.8e-24	2.3e-24	8.547e-13	3.894e-13
EBV_BBRF1	HHV-6A_U76	5e-125	1.851e-30																HHV-6A_U17	HHV-6B_U25	7.1e-25	2.1e-24	2.946e-13	2.17e-14
EBV_BBRF1	HHV-6A_U82	-	9.684																HHV-6A_U17	HHV-6B_U3	9.7e-26	1.1e-28	3.141e-15	1.976e-15
EBV_BBRF1	HHV-6A_U94	-	3.376																HHV-6A_U17	HHV-6B_U7	3.4e-12	2.2e-12	4.091e-11	7.719e-09
EBV_BBRF1	HHV-6B_U12	-	9.684																HHV-6A_U17	HHV-6B_U8	6.8e-24	2.5e-22	1.95e-08	5.836e-09
EBV_BBRF1	HHV-6B_U14	-	4.722																HHV-6A_U17	HHV-6B_U95	7.7e-26	1.1e-19	3.883e-12	1.744e-12
EBV_BBRF1	HHV-6B_U27	-	9.232																HHV-6A_U17	HHV-7_DR1	4.1e-16	3.1e-15	3.852e-10	5.674e-10
EBV_BBRF1	HHV-6B_U33	-	3.376																HHV-6A_U17	HHV-7_DR6	9.4e-17	5.4e-21	8.016e-11	2.816e-10
EBV_BBRF1	HHV-6B_U36	-	7.267																HHV-6A_U17	HHV-7_U17	1.3e-38	1e-41	2.228e-41	1.385e-42
EBV_BBRF1	HHV-6B_U39	-	2.414																HHV-6A_U17	HHV-7_U2	2.4e-25	3.1e-22	5.727e-11	3.715e-11
EBV_BBRF1	HHV-6B_U46	-	9.684																HHV-6A_U17	HHV-7_U25	1.4e-23	4.8e-23	2.096e-12	5.368e-12
EBV_BBRF1	HHV-6B_U52	-	2.787																HHV-6A_U17	HHV-7_U3	3.6e-23	2.2e-27	4.107e-12	2.633e-13
EBV_BBRF1	HHV-6B_U56	-	8.389																HHV-6A_U17	HHV-7_U7	1.2e-22	9e-18	2.47e-11	4.546e-09
EBV_BBRF1	HHV-6B_U65	-	8.8																HHV-6A_U17	HHV-7_U95	4.2e-26	2.1e-18	5.75e-12	8.543e-13
EBV_BBRF1	HHV-6B_U73	-	8.8																HHV-6A_U18	HHV-6B_U18	2.2e-76	1.6e-80	1.898e-49	1.795e-50
EBV_BBRF1	HHV-6B_U76	9e-123	1.682e-30																HHV-6A_U18	HHV-7_U18	3.3e-74	6.3e-67	7.533e-34	2.61e-33
EBV_BBRF1	HHV-7_U12	-	1.121																HHV-6A_U19	HHV-6B_U19	4e-143	4e-156	8.527e-57	1.94e-55
EBV_BBRF1	HHV-7_U14	-	0.9712																HHV-6A_U19	HHV-7_U19	1.9e-58	2.7e-68	1.239e-24	5.468e-25
EBV_BBRF1	HHV-7_U27	-	9.684																HHV-6A_U2	HHV-6A_U25	2.3e-24	1.2e-26	2.209e-13	2.237e-14
EBV_BBRF1	HHV-7_U30	-	6.603																HHV-6A_U2	HHV-6A_U3	3.2e-25	1.2e-27	3.616e-12	2.479e-12
EBV_BBRF1	HHV-7_U39	-	9.232																HHV-6A_U2	HHV-6A_U7	1e-20	5e-23	2.327e-10	5.669e-09
EBV_BBRF1	HHV-7_U40	-	9.232																HHV-6A_U2	HHV-6A_U95	8.6e-22	4.1e-17	2.152e-09	4.684e-10
EBV_BBRF1	HHV-7_U52	-	6																HHV-6A_U2	HHV-6B_DR6	2.9e-23	3.6e-18	2.412e-09	2.249e-09
EBV_BBRF1	HHV-7_U7	-	7.623																HHV-6A_U2	HHV-6B_U17	1.9e-23	1.2e-23	6.461e-07	1.579e-06
EBV_BBRF1	HHV-7_U73	-	3.898																HHV-6A_U2	HHV-6B_U2	1.1e-59	6.2e-62	7.04e-55	5.918e-56
EBV_BBRF1	HHV-7_U76	3e-127	2.042e-31																HHV-6A_U2	HHV-6B_U25	1.2e-23	6.4e-27	2.425e-12	6.599e-13
EBV_BBRF1	HHV-7_U79	-	4.089																HHV-6A_U2	HHV-6B_U3	6e-26	4.3e-27	1.537e-12	1.513e-12
EBV_BBRF1	HHV-7_U85	-	7.623																HHV-6A_U2	HHV-6B_U7	6.7e-12	5.8e-14	9.888e-11	5.899e-09
EBV_BBRF1	HSV-1_UL10	-	6.294																HHV-6A_U2	HHV-6B_U8	1e-23	1.9e-26	7.281e-10	4.38e-10
EBV_BBRF1	HSV-1_UL14	-	3.068																HHV-6A_U2	HHV-6B_U95	9.2e-25	1.9e-17	1.713e-09	2.547e-09
EBV_BBRF1	HSV-1_UL18	-	9.684																HHV-6A_U2	HHV-7_DR1	3.3e-16	5.1e-15	9.485e-09	4.873e-08
EBV_BBRF1	HSV-1_UL19	-	6.294																HHV-6A_U2	HHV-7_DR6	7.3e-15	1.5e-17	2.554e-09	1.516e-08
EBV_BBRF1	HSV-1_UL28	-	2.414																HHV-6A_U2	HHV-7_U17	1.1e-25	1.1e-22	1.749e-10	8.502e-11
EBV_BBRF1	HSV-1_UL29	-	6.603																HHV-6A_U2	HHV-7_U2	1.4e-55	3.6e-56	1.331e-38	1.669e-38
EBV_BBRF1	HSV-1_UL37	-	2.924																HHV-6A_U2	HHV-7_U25	8.3e-25	7.1e-25	1.223e-12	3.862e-12
EBV_BBRF1	HSV-1_UL40	-	7.267																HHV-6A_U2	HHV-7_U3	6.7e-23	9e-23	7.32e-13	1.281e-13
EBV_BBRF1	HSV-1_UL43	-	1.9																HHV-6A_U2	HHV-7_U7	6.3e-20	1.1e-23	7.131e-09	5.356e-07
EBV_BBRF1	HSV-1_UL51	-	3.898																HHV-6A_U2	HHV-7_U95	3.4e-23	3.5e-21	8.462e-09	3.806e-09
EBV_BBRF1	HSV-1_UL6	2e-123	2.473e-31																HHV-6A_U24	HHV-6B_U24	3.8e-52	9.3e-57	2.537e-12	1.658e-12
EBV_BBRF1	HSV-2_RS1	-	1.9																HHV-6A_U24A	HHV-6B_U24A	3.6e-39	1.5e-39	1.868e-06	3.1e-07
EBV_BBRF1	HSV-2_UL14	-	4.29																HHV-6A_U25	HHV-6A_U3	7.1e-29	2.4e-27	8.421e-16	7.269e-16
EBV_BBRF1	HSV-2_UL18	-	2.787																HHV-6A_U25	HHV-6A_U7	6.7e-25	2.9e-20	1.489e-11	8.032e-10
EBV_BBRF1	HSV-2_UL28	-	6.603																HHV-6A_U25	HHV-6A_U95	7.1e-25	3.1e-18	2.725e-12	3.258e-12
EBV_BBRF1	HSV-2_UL32	-	4.722																HHV-6A_U25	HHV-6B_DR6	1.7e-20	2.4e-16	2.156e-12	2.814e-12
EBV_BBRF1	HSV-2_UL37	-	6.927																HHV-6A_U25	HHV-6B_U17	3.1e-27	3.5e-25	1.614e-09	2.031e-08
EBV_BBRF1	HSV-2_UL40	-	1.568																HHV-6A_U25	HHV-6B_U2	6e-28	4.1e-24	1.701e-15	6.588e-15
EBV_BBRF1	HSV-2_UL6	8e-124	5.573e-30																HHV-6A_U25	HHV-6B_U25	6.8e-57	1.2e-56	5.472e-56	7.104e-57
EBV_BBRF1	KSHV_K11.1	-	6																HHV-6A_U25	HHV-6B_U3	1.8e-30	5.3e-26	5.926e-16	2.213e-15
EBV_BBRF1	KSHV_ORF16	-	9.232																HHV-6A_U25	HHV-6B_U7	1.6e-17	1.2e-13	1.609e-12	3.446e-09
EBV_BBRF1	KSHV_ORF18	-	0.8824																HHV-6A_U25	HHV-6B_U8	2.7e-29	3e-22	7.677e-11	2.196e-10
EBV_BBRF1	KSHV_ORF20	-	4.089																HHV-6A_U25	HHV-6B_U95	1.2e-25	3.5e-18	1.048e-11	5.969e-11
EBV_BBRF1	KSHV_ORF32	-	6.294																HHV-6A_U25	HHV-7_DR1	2.5e-23	5.5e-15	1.405e-11	2.552e-10
EBV_BBRF1	KSHV_ORF33	-	9.684																HHV-6A_U25	HHV-7_DR6	1.5e-15	1.2e-17	3.382e-11	3.729e-10
EBV_BBRF1	KSHV_ORF39	-	3.218																HHV-6A_U25	HHV-7_U17	3.2e-26	2.3e-22	3.434e-15	1.393e-14
EBV_BBRF1	KSHV_ORF43	3e-147	2.476e-52																HHV-6A_U25	HHV-7_U2	1e-29	6.3e-24	1.045e-14	7.118e-14
EBV_BBRF1	KSHV_ORF48	-	6.294																HHV-6A_U25	HHV-7_U25	6.3e-45	4.1e-50	1.084e-35	1.323e-32
EBV_BBRF1	KSHV_ORF55	-	3.218																HHV-6A_U25	HHV-7_U3	4.3e-27	8.9e-23	9.294e-15	3.936e-15
EBV_BBRF1	KSHV_ORF60	-	8.389																HHV-6A_U25	HHV-7_U7	3.2e-24	1e-18	3.249e-12	5.461e-09
EBV_BBRF1	KSHV_ORF64	-	4.089																HHV-6A_U25	HHV-7_U95	4.2e-26	2.9e-17	3.653e-12	6.979e-12
EBV_BBRF1	KSHV_ORF7	-	7.623																HHV-6A_U27	HHV-6B_U27	2e-125	3e-125	1.158e-61	2.161e-62
EBV_BBRF1	KSHV_ORF74	-	1.495																HHV-6A_U27	HHV-7_U27	5e-126	9e-130	5.887e-52	2.75e-52
EBV_BBRF1	VZV_ORF10	-	9.232																HHV-6A_U28	HHV-6B_U28	3.3e-92	7e-98	0	1.259e-99
EBV_BBRF1	VZV_ORF15	-	2.091																HHV-6A_U28	HHV-7_U28	9.2e-81	2.4e-89	6.162e-71	8.684e-71
EBV_BBRF1	VZV_ORF16	-	6.294																HHV-6A_U28	HSV-1_UL39	2.1e-32	5.3e-75	9.459e-37	2.911e-35
EBV_BBRF1	VZV_ORF18	-	4.089																HHV-6A_U28	HSV-2_UL39	6e-35	3.5e-76	2.052e-36	1.017e-35
EBV_BBRF1	VZV_ORF30	-	5.719																HHV-6A_U28	KSHV_ORF61	9.2e-39	3.4e-74	3.173e-36	2.802e-35
EBV_BBRF1	VZV_ORF37	-	5.451																HHV-6A_U28	VZV_ORF19	1.8e-39	4.9e-73	5.99e-38	7.751e-37
EBV_BBRF1	VZV_ORF41	-	8.389																HHV-6A_U29	HHV-6B_U29	1.1e-65	3.8e-66	9.726e-55	2.812e-54
EBV_BBRF1	VZV_ORF51	-	3.898																HHV-6A_U29	HHV-7_U29	1.3e-64	9.4e-62	4.966e-44	1.822e-43
EBV_BBRF1	VZV_ORF54	6e-122	5.075e-31																HHV-6A_U29	HSV-2_UL38	2e-24	0.00084	9.109e-16	2.26e-16
EBV_BBRF1	VZV_ORF62	-	9.232																HHV-6A_U29	KSHV_ORF62	2.4e-39	8.2e-54	1.72e-17	1.037e-17
EBV_BBRF1	VZV_ORF7	-	9.232																HHV-6A_U3	HHV-6A_U7	5e-24	4.1e-19	1.813e-11	4.562e-10
EBV_BBRF2	EBV_BALF1	-	9.397																HHV-6A_U3	HHV-6A_U95	1.3e-24	7.2e-20	8.823e-14	1.06e-14
EBV_BBRF2	EBV_BALF2	-	3.605																HHV-6A_U3	HHV-6B_DR6	1e-22	6.1e-18	8.321e-14	1.406e-13
EBV_BBRF2	EBV_BBLF2	-	4.461																HHV-6A_U3	HHV-6B_U17	1.5e-31	8.8e-25	1.09e-09	6.383e-09
EBV_BBRF2	EBV_BBRF2	1.1e-66	1.983e-53																HHV-6A_U3	HHV-6B_U2	4.7e-28	4.6e-25	2.25e-13	1.553e-13
EBV_BBRF2	EBV_BCRF1-IL10H	-	3.073																HHV-6A_U3	HHV-6B_U25	3.7e-27	4.2e-29	2.587e-17	3.791e-17
EBV_BBRF2	EBV_BGLF3	-	1.178																HHV-6A_U3	HHV-6B_U3	3.5e-66	7.5e-62	1.853e-70	7.716e-68
EBV_BBRF2	EBV_BGLF4	-	2.619																HHV-6A_U3	HHV-6B_U7	9e-15	4.5e-12	5.199e-11	3.386e-08
EBV_BBRF2	EBV_BHRF1	-	5.821																HHV-6A_U3	HHV-6B_U8	2.8e-26	6.2e-21	5.199e-11	3.689e-11
EBV_BBRF2	EBV_BILF1	-	4.705																HHV-6A_U3	HHV-6B_U95	1.5e-28	6.3e-20	3.14e-15	1.356e-14
EBV_BBRF2	EBV_BOLF1	-	3.073																HHV-6A_U3	HHV-7_DR1	1.6e-27	8.7e-14	1.113e-10	6.36e-10
EBV_BBRF2	EBV_BORF2	-	9.91																HHV-6A_U3	HHV-7_DR6	1.5e-13	2.9e-22	3.734e-12	3.336e-11
EBV_BBRF2	EBV_BPLF1	-	1.804																HHV-6A_U3	HHV-7_U17	7.3e-30	7.5e-27	5.025e-18	1.149e-17
EBV_BBRF2	EBV_BRRF1	-	3.418																HHV-6A_U3	HHV-7_U2	6.9e-30	1.5e-22	8.491e-15	2.179e-14
EBV_BBRF2	EBV_BSRF1	-	3.605																HHV-6A_U3	HHV-7_U25	1e-33	1.1e-26	6.856e-16	8.289e-15
EBV_BBRF2	EBV_BVLF1	-	4.01																HHV-6A_U3	HHV-7_U3	3.5e-63	6.1e-62	1.28e-43	5.443e-45
EBV_BBRF2	EBV_BVRF1	-	6.829																HHV-6A_U3	HHV-7_U7	1.5e-23	6.1e-18	4.114e-11	9.044e-09
EBV_BBRF2	EBV_BXLF1	-	5.821																HHV-6A_U3	HHV-7_U95	1.8e-27	7.2e-21	7.553e-15	7.255e-15
EBV_BBRF2	EBV_LMP2_LMP2B	-	8.91																HHV-6A_U30	HHV-6B_U30	3e-151	2e-151	0	0
EBV_BBRF2	HCMV_UL100	-	5.821																HHV-6A_U30	HHV-7_U30	4e-141	2e-147	6.488e-76	7.36e-75
EBV_BBRF2	HCMV_UL102	-	6.829																HHV-6A_U30	KSHV_ORF63	2.3e-50	2.5e-75	1.365e-16	7.2e-16
EBV_BBRF2	HCMV_UL103	1.4e-27	2.224e-08																HHV-6A_U31	HHV-6B_U31	3e-290	5e-276	0	0
EBV_BBRF2	HCMV_UL114	-	6.14																HHV-6A_U31	HHV-7_U31	2e-267	2e-246	0	0
EBV_BBRF2	HCMV_UL123	-	9.91																HHV-6A_U31	HSV-1_UL36	7.4e-07	9e-22	7.317e-34	1.291e-33
EBV_BBRF2	HCMV_UL20	-	4.23																HHV-6A_U31	KSHV_ORF64	2e-20	9e-166	4.768e-52	1.864e-49
EBV_BBRF2	HCMV_UL32	-	8.91																HHV-6A_U31	VZV_ORF22	3.4e-21	1.2e-21	2.427e-37	3.295e-37
EBV_BBRF2	HCMV_UL33	-	4.461																HHV-6A_U32	HHV-6B_U32	1.3e-38	5.7e-41	3.542e-12	6.274e-12
EBV_BBRF2	HCMV_UL34	-	2.117																HHV-6A_U32	HHV-7_U32	4.4e-38	3.6e-41	8.637e-09	2.204e-08
EBV_BBRF2	HCMV_UL35	-	6.829																HHV-6A_U33	HHV-6B_U33	4e-132	3e-131	6.429e-80	2.218e-78
EBV_BBRF2	HCMV_UL37	-	7.596																HHV-6A_U33	HHV-7_U33	2e-129	2e-127	4.401e-57	4.361e-58
EBV_BBRF2	HCMV_UL47	-	7.596																HHV-6A_U33	KSHV_ORF66	7.1e-59	4.9e-67	4.168e-15	9.539e-15
EBV_BBRF2	HCMV_UL48	-	9.397																HHV-6A_U34	HHV-6B_U34	6.4e-79	1.7e-78	6.127e-49	1.977e-49
EBV_BBRF2	HCMV_UL56	-	4.962																HHV-6A_U34	HHV-7_U34	5.3e-78	2.9e-73	9.867e-32	4.395e-32
EBV_BBRF2	HCMV_UL57	-	3.802																HHV-6A_U36	HHV-6B_U36	3e-114	1e-115	2.248e-73	1.41e-73
EBV_BBRF2	HCMV_UL79	-	8.91																HHV-6A_U36	HHV-7_U36	2e-104	2e-105	5.74e-56	4.638e-56
EBV_BBRF2	HCMV_UL80	-	4.23																HHV-6A_U36	HSV-1_UL32	3.7e-80	4e-107	3.328e-17	4.995e-16
EBV_BBRF2	HCMV_UL87	-	5.821																HHV-6A_U36	HSV-2_UL32	5.8e-83	1e-106	6.832e-18	1.24e-16
EBV_BBRF2	HCMV_UL97	-	3.241																HHV-6A_U36	KSHV_ORF68	1.1e-80	8.7e-93	1.219e-19	1.718e-20
EBV_BBRF2	HCMV_US16	-	2.355																HHV-6A_U36	VZV_ORF26	1.3e-87	8.1e-97	8.15e-19	1.511e-18
EBV_BBRF2	HCMV_US17	-	6.829																HHV-6A_U37	HHV-6B_U37	1.3e-62	1.7e-60	2.44e-47	4.36e-46
EBV_BBRF2	HCMV_US28	-	5.233																HHV-6A_U37	HHV-7_U37	8.4e-61	3.4e-63	2.819e-36	5.316e-35
EBV_BBRF2	HHV-6A_U30	-	5.52																HHV-6A_U37	HSV-1_UL31	1.7e-43	3.8e-63	3.572e-18	4.671e-17
EBV_BBRF2	HHV-6A_U33	-	8.011																HHV-6A_U37	HSV-2_UL31	1.5e-44	1.3e-62	4.01e-18	5.052e-17
EBV_BBRF2	HHV-6A_U38	-	8.91																HHV-6A_U37	KSHV_ORF69	9.4e-51	2.8e-62	3.371e-18	7.171e-18
EBV_BBRF2	HHV-6A_U4	-	6.14																HHV-6A_U37	VZV_ORF27	1.3e-43	2.6e-63	9.432e-19	1.574e-17
EBV_BBRF2	HHV-6A_U58	-	7.202																HHV-6A_U38	HHV-6B_U38	2e-175	1e-173	0	0
EBV_BBRF2	HHV-6A_U59	-	6.829																HHV-6A_U38	HHV-7_U38	1e-163	1e-158	0	0
EBV_BBRF2	HHV-6A_U63	-	7.596																HHV-6A_U38	HSV-1_UL30	2e-144	1e-130	1.132e-92	4.063e-93
EBV_BBRF2	HHV-6A_U69	-	5.233																HHV-6A_U38	HSV-2_UL30	8e-145	6e-129	5.814e-92	2.89e-92
EBV_BBRF2	HHV-6A_U75	3.9e-30	4.323e-10																HHV-6A_U38	KSHV_ORF9	3e-146	8e-162	2.086e-102	1.839e-102
EBV_BBRF2	HHV-6A_U76	-	7.596																HHV-6A_U38	VZV_ORF28	3e-141	3e-129	2.381e-92	1.102e-91
EBV_BBRF2	HHV-6B_U30	-	2.483																HHV-6A_U39	HHV-6B_U39	3e-180	4e-177	0	0
EBV_BBRF2	HHV-6B_U33	-	1.382																HHV-6A_U39	HHV-7_U39	2e-164	6e-168	0	0
EBV_BBRF2	HHV-6B_U38	-	7.596																HHV-6A_U39	HSV-1_UL27	2e-170	4e-162	8.768e-62	1.238e-63
EBV_BBRF2	HHV-6B_U4	-	5.52																HHV-6A_U39	HSV-2_UL27	2e-166	5e-165	4.214e-64	6.877e-67
EBV_BBRF2	HHV-6B_U40	-	5.821																HHV-6A_U39	KSHV_ORF8	8e-154	4e-175	8.77e-70	2.499e-69
EBV_BBRF2	HHV-6B_U41	-	9.397																HHV-6A_U39	VZV_ORF31	8e-163	1e-155	7.495e-66	2.931e-67
EBV_BBRF2	HHV-6B_U48	-	3.241																HHV-6A_U4	HHV-6B_U4	1e-132	3e-131	5.874e-70	2.419e-70
EBV_BBRF2	HHV-6B_U58	-	7.596																HHV-6A_U4	HHV-6B_U7	8.1e-46	5.6e-56	3.268e-12	8.505e-12
EBV_BBRF2	HHV-6B_U59	-	1.311																HHV-6A_U4	HHV-7_U4	2e-134	7e-129	1.278e-51	2.167e-51
EBV_BBRF2	HHV-6B_U63	-	8.91																HHV-6A_U4	HHV-7_U7	1.4e-59	3.6e-57	1.181e-11	1.614e-11
EBV_BBRF2	HHV-6B_U69	-	6.14																HHV-6A_U40	HHV-6B_U40	7e-153	7e-153	7.67e-99	9.421e-100
EBV_BBRF2	HHV-6B_U75	3.1e-27	3.685e-10																HHV-6A_U40	HHV-7_U40	3e-148	1e-137	3.273e-75	1.065e-76
EBV_BBRF2	HHV-7_U30	-	4.705																HHV-6A_U40	HSV-1_UL28	2e-127	9e-160	2.677e-33	4.966e-34
EBV_BBRF2	HHV-7_U31	-	1.804																HHV-6A_U40	HSV-2_UL28	5e-127	1e-160	3.372e-37	1.959e-38
EBV_BBRF2	HHV-7_U33	-	8.449																HHV-6A_U40	KSHV_ORF7	7e-124	4e-146	1.961e-33	1.176e-35
EBV_BBRF2	HHV-7_U34	18	-																HHV-6A_U40	VZV_ORF30	2e-122	2e-145	1.598e-36	1.296e-37
EBV_BBRF2	HHV-7_U38	-	4.705																HHV-6A_U41	HHV-6B_U41	7e-231	2e-232	0	0
EBV_BBRF2	HHV-7_U4	-	2.762																HHV-6A_U41	HHV-7_U41	5e-225	9e-231	0	0
EBV_BBRF2	HHV-7_U44	-	8.011																HHV-6A_U41	HSV-1_UL29	2e-178	6e-217	2.843e-53	8.348e-57
EBV_BBRF2	HHV-7_U58	-	4.461																HHV-6A_U41	HSV-2_UL29	2e-178	3e-214	1.761e-54	1.049e-56
EBV_BBRF2	HHV-7_U59	-	6.14																HHV-6A_U41	KSHV_ORF6	1e-190	1e-244	6.238e-71	4.007e-70
EBV_BBRF2	HHV-7_U67	-	3.418																HHV-6A_U41	VZV_ORF29	8e-180	2e-208	2.922e-57	1.31e-60
EBV_BBRF2	HHV-7_U75	9.3e-25	1.616e-08																HHV-6A_U42	HHV-6B_U42	7e-155	7e-157	1.711e-60	1.952e-58
EBV_BBRF2	HHV-7_U76	-	1.903																HHV-6A_U42	HHV-7_U42	3e-145	3e-154	2.626e-42	1.02e-40
EBV_BBRF2	HHV-7_U86	-	9.397																HHV-6A_U43	HHV-6B_U43	6e-182	6e-181	0	0
EBV_BBRF2	HSV-1_UL16	-	9.91																HHV-6A_U43	HHV-7_U43	1e-172	2e-168	0	0
EBV_BBRF2	HSV-1_UL22	-	1.059																HHV-6A_U43	HSV-1_UL52	2e-133	4e-168	1.925e-43	4.328e-42
EBV_BBRF2	HSV-1_UL23	-	7.202																HHV-6A_U43	HSV-2_UL52	4e-132	8e-165	3.51e-45	2.485e-45
EBV_BBRF2	HSV-1_UL26	-	8.91																HHV-6A_U43	KSHV_ORF56	2e-146	2e-161	4.327e-60	3.572e-60
EBV_BBRF2	HSV-1_UL30	-	2.007																HHV-6A_U43	VZV_ORF6	3e-130	5e-146	2.186e-47	1.315e-49
EBV_BBRF2	HSV-1_UL37	-	3.241																HHV-6A_U45	HHV-6B_U45	1.2e-75	4.5e-87	9.657e-60	2.188e-60
EBV_BBRF2	HSV-1_UL39	-	8.011																HHV-6A_U45	HHV-7_U45	1.5e-98	7.7e-80	5.739e-42	1.986e-42
EBV_BBRF2	HSV-1_UL48	-	3.802																HHV-6A_U45	HSV-1_UL50	7.8e-06	3.9e-11	1.628e-12	3.483e-13
EBV_BBRF2	HSV-1_UL51	-	5.233																HHV-6A_U45	HSV-2_UL50	1.8e-06	3.6e-10	4.523e-13	7.508e-14
EBV_BBRF2	HSV-1_UL53	-	3.073																HHV-6A_U45	KSHV_ORF54	2.2e-07	5.8e-21	1.248e-16	3.52e-17
EBV_BBRF2	HSV-1_UL7	8.6e-33	7.071e-11																HHV-6A_U45	VZV_ORF8	6.4e-06	9.8e-15	2.103e-12	9.396e-14
EBV_BBRF2	HSV-1_US1	-	6.475																HHV-6A_U48	HHV-6B_U48	8e-118	1e-117	0	0
EBV_BBRF2	HSV-1_US1_US1.5	-	9.91																HHV-6A_U48	HHV-7_U48	2e-105	4e-113	3.055e-67	1.4e-63
EBV_BBRF2	HSV-1_US3	-	9.91																HHV-6A_U48	HSV-1_UL22	4.6e-43	1.1e-43	4.133e-18	1.213e-16
EBV_BBRF2	HSV-2_UL10	-	9.397																HHV-6A_U48	HSV-2_UL22	2.1e-41	2.3e-44	2.878e-17	1.129e-16
EBV_BBRF2	HSV-2_UL16	-	4.962																HHV-6A_U48	KSHV_ORF22	1.3e-51	7.1e-63	8.33e-27	2.364e-26
EBV_BBRF2	HSV-2_UL17	-	9.91																HHV-6A_U48	VZV_ORF37	2.5e-42	4.2e-39	4.468e-19	5.861e-20
EBV_BBRF2	HSV-2_UL22	-	6.475																HHV-6A_U49	HHV-6B_U49	1.4e-55	6e-56	2.667e-46	4.898e-47
EBV_BBRF2	HSV-2_UL23	-	0.9523																HHV-6A_U49	HHV-7_U49	7e-52	7.1e-51	2.402e-30	1.004e-30
EBV_BBRF2	HSV-2_UL37	-	2.914																HHV-6A_U49	HSV-1_UL24	2.2e-29	4.6e-40	8.703e-14	1.784e-14
EBV_BBRF2	HSV-2_UL53	-	2.233																HHV-6A_U49	HSV-2_UL24	5.7e-31	1.7e-39	2.031e-13	7.868e-14
EBV_BBRF2	HSV-2_UL7	1.1e-31	1.51e-11																HHV-6A_U49	KSHV_ORF20	2.1e-39	1.1e-48	6.069e-15	5.402e-16
EBV_BBRF2	HSV-2_US10	-	9.91																HHV-6A_U49	VZV_ORF35	4e-32	1.1e-36	2.042e-15	3.623e-16
EBV_BBRF2	HSV-2_US3	-	7.202																HHV-6A_U50	HHV-6B_U50	2e-115	2e-117	3.672e-81	1.294e-79
EBV_BBRF2	KSHV_K2	-	3.418																HHV-6A_U50	HHV-7_U50	5e-105	3e-107	5.641e-59	6.155e-59
EBV_BBRF2	KSHV_ORF19	-	2.007																HHV-6A_U50	HSV-1_UL25	1.7e-74	2.7e-98	3.96e-22	9.569e-21
EBV_BBRF2	KSHV_ORF21	-	9.397																HHV-6A_U50	HSV-2_UL25	3.7e-74	1e-95	4.356e-22	1.287e-20
EBV_BBRF2	KSHV_ORF22	-	4.962																HHV-6A_U50	KSHV_ORF19	1.7e-81	2.8e-96	4.528e-27	6.242e-28
EBV_BBRF2	KSHV_ORF24	-	4.01																HHV-6A_U50	VZV_ORF34	2.2e-76	2.2e-84	8.631e-23	1.052e-22
EBV_BBRF2	KSHV_ORF25	-	7.596																HHV-6A_U51	HHV-6B_U51	2e-106	1.1e-32	2.889e-27	8.463e-28
EBV_BBRF2	KSHV_ORF32	-	8.91																HHV-6A_U51	HHV-7_U12	8.8e-05	5.1e-06	0.0001088	7.251e-05
EBV_BBRF2	KSHV_ORF36	-	1.458																HHV-6A_U51	HHV-7_U51	3e-105	2.7e-24	1.651e-18	6.096e-19
EBV_BBRF2	KSHV_ORF37	-	7.596																HHV-6A_U52	HHV-6B_U52	6.6e-62	7.5e-63	2.718e-37	1.608e-37
EBV_BBRF2	KSHV_ORF42	3.8e-50	1.09e-23																HHV-6A_U52	HHV-7_U52	1.7e-57	2.3e-66	7.166e-27	5.983e-27
EBV_BBRF2	KSHV_ORF49	-	5.233																HHV-6A_U52	KSHV_ORF18	4.2e-46	2.2e-71	9.757e-13	2.46e-12
EBV_BBRF2	KSHV_ORF64	-	2.355																HHV-6A_U53	HHV-6B_U53	4e-150	6e-150	2.353e-89	2.594e-88
EBV_BBRF2	KSHV_ORF74	-	8.91																HHV-6A_U53	HHV-7_U53	3e-126	2e-134	1.551e-54	1.343e-54
EBV_BBRF2	VZV_ORF10	-	4.461																HHV-6A_U53	HSV-1_UL26	3.8e-68	2.9e-57	7.759e-23	5.406e-22
EBV_BBRF2	VZV_ORF11	-	7.596																HHV-6A_U53	HSV-2_UL26	3.4e-55	2.4e-57	7.379e-22	2.672e-21
EBV_BBRF2	VZV_ORF14	-	8.011																HHV-6A_U53	KSHV_ORF17	9.5e-57	1.1e-64	4.252e-28	4.437e-27
EBV_BBRF2	VZV_ORF21	-	1.178																HHV-6A_U53	VZV_ORF33	2.8e-72	3.3e-56	3.08e-24	1.732e-24
EBV_BBRF2	VZV_ORF25	-	8.449																HHV-6A_U54	HHV-6A_U55	6.7e-05	2.7e-17	4.615e-20	1.543e-17
EBV_BBRF2	VZV_ORF28	-	8.011																HHV-6A_U54	HHV-6B_U54	3e-100	1.5e-95	3.882e-84	4.349e-83
EBV_BBRF2	VZV_ORF31	-	8.449																HHV-6A_U54	HHV-6B_U55	1.5e-05	7.3e-18	2.378e-16	5.893e-15
EBV_BBRF2	VZV_ORF37	-	3.605																HHV-6A_U54	HHV-7_U54	1.6e-92	7.7e-88	7.628e-59	1.299e-62
EBV_BBRF2	VZV_ORF38	-	6.475																HHV-6A_U55	HHV-6B_U55	2e-126	1e-126	2.808e-53	1.191e-55
EBV_BBRF2	VZV_ORF40	-	9.91																HHV-6A_U55	HHV-7_U55B	2e-101	4e-101	3.93e-20	3.27e-20
EBV_BBRF2	VZV_ORF46	-	4.962																HHV-6A_U56	HHV-6B_U56	4.8e-69	1.6e-70	6.101e-60	1.33e-59
EBV_BBRF2	VZV_ORF48	-	7.596																HHV-6A_U56	HHV-7_U56	7e-71	7.4e-64	6.998e-45	1.159e-45
EBV_BBRF2	VZV_ORF50	-	4.962																HHV-6A_U56	HSV-1_UL18	2e-51	6.5e-56	3.857e-17	9.228e-17
EBV_BBRF2	VZV_ORF53	2.2e-33	4.871e-11																HHV-6A_U56	HSV-2_UL18	1.8e-51	2.9e-56	6.608e-18	6.188e-17
EBV_BBRF2	VZV_ORF6	-	6.475																HHV-6A_U56	KSHV_ORF26	3e-58	8.4e-72	1.616e-19	2.466e-19
EBV_BBRF2	VZV_ORF62	-	6.475																HHV-6A_U56	VZV_ORF41	3.4e-32	3.6e-55	4.436e-15	4.676e-15
EBV_BBRF2	VZV_ORF66	-	7.202																HHV-6A_U57	HHV-6B_U57	0	2e-307	0	0
EBV_BBRF3	EBV_BBRF3	2.2e-99	2.88e-51																HHV-6A_U57	HHV-7_U57	4e-308	1e-304	0	0
EBV_BBRF3	EBV_BGLF3.5	-	9.798																HHV-6A_U57	HSV-1_UL19	2e-275	8E-318	6.66e-74	5.024e-79
EBV_BBRF3	EBV_BHRF1	-	2.303																HHV-6A_U57	HSV-2_UL19	2e-275	4E-316	6.372e-74	2.452e-77
EBV_BBRF3	EBV_BILF1	-	1.025																HHV-6A_U57	KSHV_ORF25	1e-284	0	5.173e-90	4.195e-89
EBV_BBRF3	EBV_BMRF2	-	5.399																HHV-6A_U57	VZV_ORF40	3e-273	4e-299	3.144e-74	9.761e-82
EBV_BBRF3	EBV_BRLF1	-	9.798																HHV-6A_U58	HHV-6B_U58	2e-200	3e-202	0	0
EBV_BBRF3	EBV_BRRF1	-	9.798																HHV-6A_U58	HHV-7_U58	9e-224	2e-190	4.512e-92	8.515e-93
EBV_BBRF3	EBV_BSRF1	-	6.68																HHV-6A_U58	KSHV_ORF24	5.2e-89	6e-153	5.192e-28	3.107e-28
EBV_BBRF3	EBV_LMP2	-	3.238																HHV-6A_U59	HHV-6B_U59	6.2e-84	9.6e-87	3.976e-63	2.454e-61
EBV_BBRF3	EBV_LMP2_LMP2B	-	2.115																HHV-6A_U59	HHV-7_U59	8.2e-62	1.3e-82	2.155e-39	8.403e-37
EBV_BBRF3	HCMV_UL100	1.1e-78	2.481e-17																HHV-6A_U60	HHV-6B_U66	1.2e-92	2.2e-92	0	0
EBV_BBRF3	HCMV_UL104	-	5.879																HHV-6A_U60	HHV-7_U60	2.4e-88	9.3e-89	1.588e-97	1.764e-100
EBV_BBRF3	HCMV_UL123	-	0.1712																HHV-6A_U60	HSV-1_UL15	6.8e-73	5.4e-95	2.843e-64	1.416e-62
EBV_BBRF3	HCMV_UL32	-	5.634																HHV-6A_U60	HSV-2_UL15	8.3e-77	1.5e-94	1.364e-59	3.025e-60
EBV_BBRF3	HCMV_UL33	-	0.2408																HHV-6A_U60	KSHV_ORF29	7.2e-76	4.6e-90	9.732e-59	1.025e-58
EBV_BBRF3	HCMV_UL34	-	0.9413																HHV-6A_U60	VZV_ORF42	6.5e-76	5.7e-86	3.689e-61	1.996e-58
EBV_BBRF3	HCMV_UL47	-	3.103																HHV-6A_U62	HHV-6B_U62	1.7e-31	3.8e-32	5.973e-11	4.671e-10
EBV_BBRF3	HCMV_UL48	-	9.798																HHV-6A_U63	HHV-6B_U63	5.7e-63	2.9e-63	5.089e-30	4.717e-30
EBV_BBRF3	HCMV_UL56	-	6.971																HHV-6A_U63	HHV-7_U63	3.8e-60	3.1e-60	3.929e-23	1.284e-24
EBV_BBRF3	HCMV_UL71	-	3.103																HHV-6A_U63	KSHV_ORF31	7.1e-51	7.6e-57	2.129e-06	3.345e-06
EBV_BBRF3	HCMV_UL78	1.2	0.08299																HHV-6A_U64	HHV-6B_U64	1.9e-90	1.7e-93	1.609e-77	7.199e-78
EBV_BBRF3	HCMV_UL79	-	4.958																HHV-6A_U64	HHV-7_U64	2e-69	3.1e-88	1.843e-50	1.873e-50
EBV_BBRF3	HCMV_UL96	-	7.274																HHV-6A_U64	KSHV_ORF32	9.2e-32	4.9e-37	2.781e-13	7e-14
EBV_BBRF3	HCMV_US13	-	9.798																HHV-6A_U65	HHV-6B_U65	2e-70	1.1e-71	5.921e-65	2.415e-65
EBV_BBRF3	HCMV_US14	-	8.624																HHV-6A_U65	HHV-7_U65	2.4e-66	2.6e-62	4.401e-51	8.99e-52
EBV_BBRF3	HCMV_US16	-	2.617																HHV-6A_U65	HSV-1_UL16	3.1e-50	7.9e-56	4.944e-15	2.555e-15
EBV_BBRF3	HCMV_US17	-	2.731																HHV-6A_U65	HSV-2_UL16	7.7e-49	9.2e-52	3.365e-15	8.332e-16
EBV_BBRF3	HCMV_US19	-	1.569																HHV-6A_U65	KSHV_ORF33	6.5e-49	9.3e-52	9.326e-19	1.428e-19
EBV_BBRF3	HCMV_US20	-	6.135																HHV-6A_U65	VZV_ORF44	4.8e-34	2.1e-46	9.503e-16	4.346e-16
EBV_BBRF3	HCMV_US27	-	0.6985																HHV-6A_U67	HHV-6B_U67	9.8e-84	9.4e-85	1.986e-58	2.818e-60
EBV_BBRF3	HCMV_US28	-	0.3687																HHV-6A_U67	HHV-7_U67	9.7e-78	1e-85	6.187e-39	9.445e-38
EBV_BBRF3	HHV-6A_U12	-	0.8283																HHV-6A_U67	KSHV_ORF34	1.2e-57	1.6e-78	6.932e-16	1.044e-15
EBV_BBRF3	HHV-6A_U14	-	5.174																HHV-6A_U68	HHV-6B_U68	9.5e-33	1.6e-29	8.953e-16	7.751e-16
EBV_BBRF3	HHV-6A_U4	-	3.238																HHV-6A_U68	HHV-7_U68	3.2e-30	3.9e-30	4.465e-10	7.395e-10
EBV_BBRF3	HHV-6A_U42	-	4.553																HHV-6A_U69	HHV-6B_U69	5.3e-80	5.3e-80	6.692e-81	1.895e-77
EBV_BBRF3	HHV-6A_U51	-	0.9822																HHV-6A_U69	HHV-7_U69	3.4e-65	2.5e-66	1.603e-56	8.554e-54
EBV_BBRF3	HHV-6A_U52	-	6.402																HHV-6A_U69	HSV-1_UL13	5.1e-07	1.1e-10	6.399e-12	4.244e-12
EBV_BBRF3	HHV-6A_U72	6.9e-76	7.198e-17																HHV-6A_U69	HSV-2_UL13	2.1e-06	1.7e-10	2.124e-12	1.252e-11
EBV_BBRF3	HHV-6B_U11	-	7.274																HHV-6A_U69	KSHV_ORF36	2.2e-05	9.2e-26	6.708e-13	1.11e-12
EBV_BBRF3	HHV-6B_U12	-	5.879																HHV-6A_U69	VZV_ORF47	9e-05	6.3e-10	6.05e-14	2.124e-13
EBV_BBRF3	HHV-6B_U4	-	2.85																HHV-6A_U7	HHV-6A_U95	1.8e-12	3.1e-12	5.234e-07	6.652e-10
EBV_BBRF3	HHV-6B_U42	-	5.879																HHV-6A_U7	HHV-6B_DR6	6.7e-11	4.8e-12	1.689e-07	3.185e-08
EBV_BBRF3	HHV-6B_U44	-	4.958																HHV-6A_U7	HHV-6B_U17	8.9e-21	8.1e-22	8.653e-08	2.987e-08
EBV_BBRF3	HHV-6B_U51	-	1.07																HHV-6A_U7	HHV-6B_U2	4.2e-23	8e-21	8.902e-10	9.178e-12
EBV_BBRF3	HHV-6B_U52	-	4.958																HHV-6A_U7	HHV-6B_U25	1.3e-20	6e-25	3.955e-09	9.524e-11
EBV_BBRF3	HHV-6B_U72	8.9e-76	1.55e-16																HHV-6A_U7	HHV-6B_U3	3.2e-19	1.7e-23	1.65e-09	2.365e-10
EBV_BBRF3	HHV-7_U11	-	0.6147																HHV-6A_U7	HHV-6B_U7	1e-169	6e-166	2.521e-97	2.863e-86
EBV_BBRF3	HHV-7_U12	-	0.9822																HHV-6A_U7	HHV-6B_U8	1.1e-51	1.1e-49	4.19e-53	1.085e-59
EBV_BBRF3	HHV-7_U14	-	3.379																HHV-6A_U7	HHV-6B_U95	2e-11	1.7e-11	1.464e-06	1.49e-08
EBV_BBRF3	HHV-7_U30	-	8.999																HHV-6A_U7	HHV-7_DR1	1.1e-12	1.4e-10	3.955e-09	3.526e-09
EBV_BBRF3	HHV-7_U31	-	8.999																HHV-6A_U7	HHV-7_DR6	5.4e-14	1.3e-10	6.283e-09	8.183e-10
EBV_BBRF3	HHV-7_U4	-	9.798																HHV-6A_U7	HHV-7_U17	1.5e-22	2.8e-21	7.629e-10	4.253e-11
EBV_BBRF3	HHV-7_U42	-	4.181																HHV-6A_U7	HHV-7_U2	1.5e-18	3.6e-21	8.032e-10	6.17e-11
EBV_BBRF3	HHV-7_U51	-	0.2979																HHV-6A_U7	HHV-7_U25	1.9e-18	3.1e-23	9.372e-10	1.61e-10
EBV_BBRF3	HHV-7_U52	-	8.624																HHV-6A_U7	HHV-7_U3	1.7e-19	9e-21	1.829e-09	2.682e-11
EBV_BBRF3	HHV-7_U72	2.3e-76	1.841e-17																HHV-6A_U7	HHV-7_U7	2e-189	1e-212	1.831e-98	3.01e-89
EBV_BBRF3	HSV-1_UL10	1.4e-35	5.062e-11																HHV-6A_U7	HHV-7_U95	2.1e-11	1.6e-11	7.502e-07	1.535e-09
EBV_BBRF3	HSV-1_UL14	-	2.027																HHV-6A_U70	HHV-6B_U70	5.4e-91	1.9e-83	3.716e-88	4.377e-90
EBV_BBRF3	HSV-1_UL20	-	0.6694																HHV-6A_U70	HHV-7_U70	1.3e-82	7.8e-71	2.047e-61	1.214e-65
EBV_BBRF3	HSV-1_UL21	-	7.92																HHV-6A_U70	HSV-1_UL12	6.7e-53	2e-47	1.402e-24	3.483e-28
EBV_BBRF3	HSV-1_UL36	-	1.381																HHV-6A_U70	HSV-1_UL12_UL12.5	1.9e-54	1.1e-48	1.903e-24	4.547e-28
EBV_BBRF3	HSV-1_UL43	-	0.8283																HHV-6A_U70	HSV-2_UL12	6.4e-53	3.3e-46	1.077e-23	7.055e-27
EBV_BBRF3	HSV-1_UL46	-	1.709																HHV-6A_U70	KSHV_ORF37	7.1e-68	6.9e-54	1.651e-31	2.24e-32
EBV_BBRF3	HSV-1_UL51	-	3.238																HHV-6A_U70	VZV_ORF48	3e-49	2.1e-46	1.689e-22	1.521e-25
EBV_BBRF3	HSV-1_UL53	-	2.974																HHV-6A_U72	HHV-6B_U72	7.8e-78	5.3e-77	9.18e-38	1.43e-38
EBV_BBRF3	HSV-1_UL6	-	6.402																HHV-6A_U72	HHV-7_U72	1e-74	5.1e-81	7.49e-29	2.593e-29
EBV_BBRF3	HSV-2_UL10	4.4e-37	1.346e-09																HHV-6A_U72	HSV-1_UL10	2e-62	1.9e-52	3.908e-09	4.255e-09
EBV_BBRF3	HSV-2_UL12	-	8.624																HHV-6A_U72	HSV-2_UL10	2e-62	1.7e-49	3.119e-08	1.158e-08
EBV_BBRF3	HSV-2_UL14	-	3.68																HHV-6A_U72	KSHV_ORF39	2.4e-68	1.5e-75	1.715e-14	2.619e-15
EBV_BBRF3	HSV-2_UL20	-	0.5891																HHV-6A_U72	VZV_ORF50	7.4e-64	4.5e-58	4.784e-11	2.613e-11
EBV_BBRF3	HSV-2_UL21	-	6.402																HHV-6A_U73	HHV-6B_U73	1e-119	2e-118	0	0
EBV_BBRF3	HSV-2_UL24	-	7.274																HHV-6A_U73	HHV-7_U73	8e-123	2e-112	1.487e-97	2.761e-97
EBV_BBRF3	HSV-2_UL46	-	3.238																HHV-6A_U73	HSV-1_UL9	9.1e-72	2e-110	3.152e-49	1.251e-51
EBV_BBRF3	HSV-2_UL53	-	3.238																HHV-6A_U73	HSV-2_UL9	4.6e-87	9e-113	9.153e-50	6.865e-51
EBV_BBRF3	HSV-2_UL6	-	6.402																HHV-6A_U73	VZV_ORF51	1.6e-90	7.9e-96	1.779e-48	2.304e-49
EBV_BBRF3	HSV-2_US7	-	5.399																HHV-6A_U74	HHV-6B_U74	3e-103	1e-102	0	0
EBV_BBRF3	KSHV_K15	-	1.942																HHV-6A_U74	HHV-7_U74	2.4e-97	5.3e-95	9.415e-79	1.679e-76
EBV_BBRF3	KSHV_K3	-	6.135																HHV-6A_U74	HSV-1_UL8	3.4e-15	3.9e-59	2.447e-21	4.836e-19
EBV_BBRF3	KSHV_ORF39	1.9e-93	1.798e-27																HHV-6A_U74	HSV-2_UL8	2.5e-14	4.1e-59	2.579e-21	1.908e-19
EBV_BBRF3	KSHV_ORF49	-	2.617																HHV-6A_U74	KSHV_ORF40	1e-16	3.1e-53	3.815e-23	8.262e-24
EBV_BBRF3	KSHV_ORF50	-	7.274																HHV-6A_U74	VZV_ORF52	1.5e-10	5.6e-63	1.501e-22	5.608e-22
EBV_BBRF3	KSHV_ORF55	-	3.103																HHV-6A_U75	HHV-6B_U75	5.5e-50	3e-49	1.341e-45	5.024e-46
EBV_BBRF3	KSHV_ORF58	-	2.027																HHV-6A_U75	HHV-7_U75	2e-42	6e-46	4.18e-28	3.93e-28
EBV_BBRF3	KSHV_ORF74	-	1.165																HHV-6A_U75	HSV-1_UL7	1e-23	3.2e-31	1.999e-11	5.804e-11
EBV_BBRF3	VZV_ORF12	-	9.798																HHV-6A_U75	HSV-2_UL7	6.8e-28	2.9e-32	1.641e-12	7.365e-12
EBV_BBRF3	VZV_ORF15	-	3.68																HHV-6A_U75	KSHV_ORF42	3.8e-11	1.6e-32	4.061e-10	7.112e-10
EBV_BBRF3	VZV_ORF38	-	6.68																HHV-6A_U75	VZV_ORF53	5e-23	2e-28	1.199e-11	2.667e-11
EBV_BBRF3	VZV_ORF46	-	8.624																HHV-6A_U76	HHV-6B_U76	4e-144	7e-144	1.432e-87	3.295e-86
EBV_BBRF3	VZV_ORF5	-	5.399																HHV-6A_U76	HHV-7_U76	3e-135	9e-136	7.652e-66	6.875e-66
EBV_BBRF3	VZV_ORF50	1.6e-74	8.164e-16																HHV-6A_U76	HSV-1_UL6	2e-105	6e-131	1.354e-28	3.047e-27
EBV_BBRF3	VZV_ORF7	-	1.025																HHV-6A_U76	HSV-2_UL6	2e-104	3e-132	4.425e-29	2.009e-28
EBV_BCRF1-IL10H	EBV_BCRF1-IL10H	7.9e-42	6.36e-25																HHV-6A_U76	KSHV_ORF43	2e-105	5e-135	1.572e-31	1.972e-32
EBV_BCRF1-IL10H	EBV_BILF1	-	6.191																HHV-6A_U76	VZV_ORF54	5e-107	8e-125	2.807e-28	4.633e-28
EBV_BCRF1-IL10H	EBV_BMRF2	-	8.265																HHV-6A_U77	HHV-6B_U77	1e-146	1e-145	0	0
EBV_BCRF1-IL10H	EBV_BRRF1	-	3.824																HHV-6A_U77	HHV-7_U77	6e-135	2e-137	0	0
EBV_BCRF1-IL10H	EBV_BaRF1-RIR2	-	3.005																HHV-6A_U77	HSV-1_UL5	2e-148	3e-149	1.054e-79	8.45e-72
EBV_BCRF1-IL10H	HCMV_UL111A	4.1e-35	2.468e-05																HHV-6A_U77	HSV-2_UL5	2e-118	4e-148	4.836e-78	2.791e-72
EBV_BCRF1-IL10H	HCMV_UL123	5.9	-																HHV-6A_U77	KSHV_ORF44	2e-125	2e-140	6.644e-81	6.171e-84
EBV_BCRF1-IL10H	HCMV_UL124	33	-																HHV-6A_U77	VZV_ORF55	2e-158	2e-140	3.91e-78	3.444e-71
EBV_BCRF1-IL10H	HCMV_UL136	40	-																HHV-6A_U79_UL80	HHV-6B_U79	2e-166	2e-167	4.594e-58	1.874e-56
EBV_BCRF1-IL10H	HCMV_UL34	18	-																HHV-6A_U79_UL80	HHV-7_U79	1e-159	2e-140	1.195e-31	1.712e-31
EBV_BCRF1-IL10H	HCMV_UL48	41	-																HHV-6A_U81	HHV-6B_U81	6.1e-57	1.4e-57	4.365e-53	6.371e-53
EBV_BCRF1-IL10H	HCMV_UL71	-	1.531																HHV-6A_U81	HHV-7_U81	2.7e-52	6e-52	8.804e-42	3.316e-41
EBV_BCRF1-IL10H	HCMV_US12	-	8.673																HHV-6A_U81	HSV-1_UL2	6.2e-44	1.6e-46	1.557e-23	2.723e-23
EBV_BCRF1-IL10H	HCMV_US18	-	9.549																HHV-6A_U81	HSV-2_UL2	3e-43	1.7e-48	8.096e-24	3.053e-24
EBV_BCRF1-IL10H	HCMV_US20	-	7.877																HHV-6A_U81	KSHV_ORF46	6e-47	1.2e-50	2.986e-31	1.23e-31
EBV_BCRF1-IL10H	HHV-6A_U4	-	7.154																HHV-6A_U81	VZV_ORF59	2.6e-43	1.1e-49	8.845e-26	1.195e-26
EBV_BCRF1-IL10H	HHV-6B_U28	-	6.497																HHV-6A_U82	HHV-7_U82	3.9e-60	1.4e-65	3.323e-16	2.674e-16
EBV_BCRF1-IL10H	HHV-6B_U51	-	2.479																HHV-6A_U84	HHV-6B_U84	4e-120	9e-122	2.467e-52	3.585e-50
EBV_BCRF1-IL10H	HHV-7_U14	-	8.673																HHV-6A_U84	HHV-7_U84	9.8e-85	4.6e-85	3.731e-30	4.068e-30
EBV_BCRF1-IL10H	HHV-7_U28	40	-																HHV-6A_U85	HHV-6B_U85	4.4e-25	3.4e-24	1.822e-46	1.233e-47
EBV_BCRF1-IL10H	HHV-7_U33	-	9.101																HHV-6A_U85	HHV-7_U85	6.9e-15	1.7e-13	9.165e-22	1.077e-21
EBV_BCRF1-IL10H	HHV-7_U44	-	2.362																HHV-6A_U85	KSHV_K14	1.1e-05	9.2e-15	3.31e-10	1.236e-10
EBV_BCRF1-IL10H	HHV-7_U52	-	6.817																HHV-6A_U86	HHV-6A_U90_U87U86	0	0	0	0
EBV_BCRF1-IL10H	HSV-1_UL36	-	7.507																HHV-6A_U86	HHV-6B_U90_U86	0	0	0	0
EBV_BCRF1-IL10H	HSV-1_UL40	-	9.549																HHV-6A_U86	HHV-7_U86	0	2e-255	6.236e-46	4.849e-43
EBV_BCRF1-IL10H	HSV-1_UL43	-	6.191																HHV-6A_U90_U87U86	HHV-6B_U90_U86	0	0	5.561e-101	1.016e-101
EBV_BCRF1-IL10H	HSV-1_UL46	-	7.877																HHV-6A_U90_U87U86	HHV-7_U86	0	2e-257	1.633e-42	6.401e-40
EBV_BCRF1-IL10H	HSV-1_UL51	-	1.39																HHV-6A_U94	HHV-6B_U94	9.7e-76	1e-76	4.377e-91	1.984e-93
EBV_BCRF1-IL10H	HSV-2_UL32	-	9.549																HHV-6A_U95	HHV-6B_DR6	5.7e-15	3.3e-13	3.375e-11	1.892e-09
EBV_BCRF1-IL10H	HSV-2_UL40	-	6.497																HHV-6A_U95	HHV-6B_U17	2.1e-23	2.1e-26	7.746e-09	1.477e-07
EBV_BCRF1-IL10H	HSV-2_UL41	-	9.101																HHV-6A_U95	HHV-6B_U2	1e-16	1.8e-21	9.892e-12	2.734e-11
EBV_BCRF1-IL10H	KSHV_K2	-	5.358																HHV-6A_U95	HHV-6B_U25	2.4e-17	2.6e-25	9.33e-12	6.825e-12
EBV_BCRF1-IL10H	KSHV_ORF21	-	4.211																HHV-6A_U95	HHV-6B_U3	4.7e-19	8.7e-24	1.309e-13	1.602e-12
EBV_BCRF1-IL10H	KSHV_ORF57	45	9.549																HHV-6A_U95	HHV-6B_U7	3e-10	1.6e-06	2.406e-09	2.614e-06
EBV_BCRF1-IL10H	KSHV_ORF60	-	8.673																HHV-6A_U95	HHV-6B_U8	3.6e-17	1.3e-12	1.341e-09	1.553e-09
EBV_BCRF1-IL10H	VZV_ORF10	-	3.473																HHV-6A_U95	HHV-6B_U95	0	0	7.1e-99	2.878e-96
EBV_BCRF1-IL10H	VZV_ORF12	-	4.211																HHV-6A_U95	HHV-7_DR1	4.1e-11	4.4e-12	8.111e-11	5.894e-09
EBV_BCRF1-IL10H	VZV_ORF65	19	-																HHV-6A_U95	HHV-7_DR6	3e-10	3.3e-13	7.651e-11	1.605e-09
EBV_BCRF1-IL10H	VZV_ORF7	-	4.866																HHV-6A_U95	HHV-7_U17	1.1e-20	5e-27	1.191e-14	9.361e-14
EBV_BDLF1	EBV_BALF4	-	5.304																HHV-6A_U95	HHV-7_U2	1e-19	1.9e-18	4.022e-11	6.586e-10
EBV_BDLF1	EBV_BALF5	-	8.452																HHV-6A_U95	HHV-7_U25	3.3e-17	9.1e-24	2.607e-15	8.769e-14
EBV_BDLF1	EBV_BBLF4	-	1.753																HHV-6A_U95	HHV-7_U3	1.5e-22	1.9e-20	4.627e-12	6.741e-12
EBV_BDLF1	EBV_BDLF1	1.2e-81	7.258e-64																HHV-6A_U95	HHV-7_U7	1.9e-12	1.7e-12	1.193e-09	4.067e-07
EBV_BDLF1	EBV_BLLF3	-	3.963																HHV-6A_U95	HHV-7_U95	1.9e-98	6.8e-62	4.575e-47	1.307e-45
EBV_BDLF1	EBV_BMRF1	-	5.959																HHV-6B_DR6	HHV-6B_U17	1.8e-23	4.3e-26	6.723e-09	3.723e-08
EBV_BDLF1	EBV_BORF1	-	0.2561																HHV-6B_DR6	HHV-6B_U2	6.6e-22	6e-24	1.779e-11	9.721e-12
EBV_BDLF1	EBV_BXLF2	-	5.304																HHV-6B_DR6	HHV-6B_U25	1.2e-15	1.5e-20	2.11e-12	5.193e-13
EBV_BDLF1	HCMV_UL104	-	5.304																HHV-6B_DR6	HHV-6B_U3	1.9e-15	2.7e-22	8.373e-14	7.472e-14
EBV_BDLF1	HCMV_UL20	-	7.523																HHV-6B_DR6	HHV-6B_U7	6e-08	9e-08	1.004e-09	2.126e-07
EBV_BDLF1	HCMV_UL35	-	7.098																HHV-6B_DR6	HHV-6B_U8	1.6e-12	3.6e-12	8.987e-08	3.679e-08
EBV_BDLF1	HCMV_UL46	-	3.328																HHV-6B_DR6	HHV-6B_U95	4.6e-13	5.2e-15	5.631e-11	9.656e-12
EBV_BDLF1	HCMV_UL47	-	4.453																HHV-6B_DR6	HHV-7_DR1	5.3e-27	7e-29	6.277e-14	2.031e-13
EBV_BDLF1	HCMV_UL50	-	2.636																HHV-6B_DR6	HHV-7_DR6	2.9e-77	2.4e-51	4.206e-39	2.735e-37
EBV_BDLF1	HCMV_UL74	-	7.098																HHV-6B_DR6	HHV-7_U17	7.4e-23	1.6e-25	1.483e-15	2.466e-15
EBV_BDLF1	HCMV_UL85	1.1e-63	2.228e-20																HHV-6B_DR6	HHV-7_U2	6.8e-23	1.3e-24	1.783e-10	3.165e-10
EBV_BDLF1	HCMV_UL96	-	7.098																HHV-6B_DR6	HHV-7_U25	1.7e-15	1.8e-19	6.664e-13	4.31e-12
EBV_BDLF1	HCMV_US15	13	-																HHV-6B_DR6	HHV-7_U3	5.1e-21	4.3e-19	7.059e-13	7.028e-14
EBV_BDLF1	HCMV_US17	-	2.794																HHV-6B_DR6	HHV-7_U7	6.8e-11	6.2e-12	9.52e-08	3.675e-06
EBV_BDLF1	HCMV_US19	-	7.523																HHV-6B_DR6	HHV-7_U95	7.1e-14	3.5e-19	3.352e-11	4.187e-12
EBV_BDLF1	HCMV_US20	-	5.622																HHV-6B_U10	HHV-7_U10	2e-122	7e-121	1.719e-62	6.951e-62
EBV_BDLF1	HHV-6A_U27	-	5.004																HHV-6B_U11	HHV-7_U11	3e-202	8e-177	2.054e-35	1.889e-37
EBV_BDLF1	HHV-6A_U29	-	0.305																HHV-6B_U12	HHV-7_U12	5.2e-14	5.2e-16	2.518e-14	2.482e-12
EBV_BDLF1	HHV-6A_U38	-	8.452																HHV-6B_U14	HHV-7_U14	4e-141	3e-127	2.202e-43	2.624e-44
EBV_BDLF1	HHV-6A_U40	-	7.098																HHV-6B_U17	HHV-6B_U2	6.5e-25	1.6e-23	9.502e-08	9.058e-09
EBV_BDLF1	HHV-6A_U43	-	9.496																HHV-6B_U17	HHV-6B_U25	6.3e-25	3.2e-27	2.172e-07	1.747e-08
EBV_BDLF1	HHV-6A_U45	-	5.959																HHV-6B_U17	HHV-6B_U3	7.9e-26	3.8e-30	1.721e-08	3.818e-09
EBV_BDLF1	HHV-6A_U48	-	4.453																HHV-6B_U17	HHV-6B_U7	1.8e-12	7.7e-15	4.393e-08	1.998e-06
EBV_BDLF1	HHV-6A_U51	-	7.523																HHV-6B_U17	HHV-6B_U8	2.4e-24	1.2e-22	4.698e-07	8.235e-08
EBV_BDLF1	HHV-6A_U56	1.5e-66	5.341e-20																HHV-6B_U17	HHV-6B_U95	8.8e-26	1.8e-21	1.339e-06	4.087e-07
EBV_BDLF1	HHV-6A_U68	-	9.496																HHV-6B_U17	HHV-7_DR1	3.4e-16	3.8e-15	1.841e-07	5.783e-08
EBV_BDLF1	HHV-6A_U73	-	1.31																HHV-6B_U17	HHV-7_DR6	1.3e-16	1.8e-19	1.56e-07	2.51e-07
EBV_BDLF1	HHV-6A_U75	-	4.72																HHV-6B_U17	HHV-7_U17	1.1e-38	5.3e-42	2.062e-25	3.84e-27
EBV_BDLF1	HHV-6A_U76	-	8.959																HHV-6B_U17	HHV-7_U2	2.9e-25	1.9e-21	7.715e-07	2.069e-07
EBV_BDLF1	HHV-6A_U77	-	5.004																HHV-6B_U17	HHV-7_U25	1.6e-23	2e-23	4.642e-08	2.125e-08
EBV_BDLF1	HHV-6A_U82	-	3.328																HHV-6B_U17	HHV-7_U3	3.3e-23	7e-29	2.396e-08	2.024e-09
EBV_BDLF1	HHV-6B_U27	-	7.098																HHV-6B_U17	HHV-7_U7	7.1e-23	7.3e-19	1.629e-08	2.818e-07
EBV_BDLF1	HHV-6B_U29	-	0.12																HHV-6B_U17	HHV-7_U95	2.7e-26	6.9e-20	1.199e-06	6.884e-08
EBV_BDLF1	HHV-6B_U38	-	8.452																HHV-6B_U18	HHV-7_U18	1.2e-78	3e-68	3.398e-35	8.675e-34
EBV_BDLF1	HHV-6B_U45	-	6.696																HHV-6B_U19	HHV-7_U19	9.7e-61	6.4e-76	5.273e-25	3.822e-26
EBV_BDLF1	HHV-6B_U48	-	5.304																HHV-6B_U2	HHV-6B_U25	1.1e-23	6.1e-28	2.492e-16	5.431e-17
EBV_BDLF1	HHV-6B_U51	-	3.328																HHV-6B_U2	HHV-6B_U3	5.4e-26	2.2e-27	1.165e-13	3.875e-13
EBV_BDLF1	HHV-6B_U55	-	7.523																HHV-6B_U2	HHV-6B_U7	1.1e-10	3.4e-09	1.533e-10	1.208e-08
EBV_BDLF1	HHV-6B_U56	2.4e-66	5.039e-20																HHV-6B_U2	HHV-6B_U8	1.3e-23	5.9e-26	1.719e-10	1.957e-10
EBV_BDLF1	HHV-6B_U73	-	2.794																HHV-6B_U2	HHV-6B_U95	2.6e-24	6.7e-17	4.606e-12	4.979e-12
EBV_BDLF1	HHV-6B_U75	-	7.523																HHV-6B_U2	HHV-7_DR1	1.2e-15	7.6e-17	3.612e-09	1.556e-08
EBV_BDLF1	HHV-6B_U77	-	2.213																HHV-6B_U2	HHV-7_DR6	2.3e-14	1e-28	2.144e-08	1.144e-07
EBV_BDLF1	HHV-7_U12	-	4.201																HHV-6B_U2	HHV-7_U17	1.5e-25	6.7e-26	3.094e-13	3.741e-13
EBV_BDLF1	HHV-7_U29	-	0.9231																HHV-6B_U2	HHV-7_U2	3.3e-61	8.4e-58	7.352e-40	4.314e-39
EBV_BDLF1	HHV-7_U34	-	4.453																HHV-6B_U2	HHV-7_U25	7.3e-25	1.9e-24	3.292e-14	4.304e-13
EBV_BDLF1	HHV-7_U4	-	8.959																HHV-6B_U2	HHV-7_U3	8.4e-23	6.1e-23	5.496e-13	2.199e-13
EBV_BDLF1	HHV-7_U45	-	7.974																HHV-6B_U2	HHV-7_U7	8.4e-20	1.2e-22	1.441e-09	1.953e-07
EBV_BDLF1	HHV-7_U51	-	6.696																HHV-6B_U2	HHV-7_U95	1.2e-22	2e-19	6.139e-12	4.691e-12
EBV_BDLF1	HHV-7_U54	-	8.452																HHV-6B_U25	HHV-6B_U3	2e-30	6.7e-26	2.287e-16	8.433e-16
EBV_BDLF1	HHV-7_U55B	-	5.304																HHV-6B_U25	HHV-6B_U7	2.2e-17	1.1e-13	8.386e-13	1.609e-09
EBV_BDLF1	HHV-7_U56	1.6e-72	4.107e-19																HHV-6B_U25	HHV-6B_U8	1.8e-29	9.9e-23	3.558e-10	4.64e-10
EBV_BDLF1	HHV-7_U68	-	5.959																HHV-6B_U25	HHV-6B_U95	4.1e-26	5.5e-17	2.06e-12	1.677e-11
EBV_BDLF1	HHV-7_U73	-	1.471																HHV-6B_U25	HHV-7_DR1	4.3e-23	1.4e-16	1.21e-10	1.586e-09
EBV_BDLF1	HHV-7_U77	-	7.098																HHV-6B_U25	HHV-7_DR6	2.2e-15	9.7e-17	9.851e-10	5.217e-09
EBV_BDLF1	HHV-7_U79	-	2.088																HHV-6B_U25	HHV-7_U17	3.6e-26	8e-22	5.154e-15	3.126e-14
EBV_BDLF1	HHV-7_U82	-	7.098																HHV-6B_U25	HHV-7_U2	2e-30	1.4e-23	3.276e-16	3.587e-15
EBV_BDLF1	HSV-1_UL16	-	6.317																HHV-6B_U25	HHV-7_U25	2.5e-45	1.5e-49	1.881e-36	5.499e-33
EBV_BDLF1	HSV-1_UL17	-	5.959																HHV-6B_U25	HHV-7_U3	2.3e-27	5.6e-22	1.299e-15	7.326e-16
EBV_BDLF1	HSV-1_UL18	9.2e-58	3.988e-18																HHV-6B_U25	HHV-7_U7	2.5e-24	3.6e-19	6.262e-11	5.166e-08
EBV_BDLF1	HSV-1_UL31	-	5.959																HHV-6B_U25	HHV-7_U95	2e-26	5.2e-15	1.94e-12	6.594e-12
EBV_BDLF1	HSV-1_UL34	-	8.452																HHV-6B_U27	HHV-7_U27	3e-124	5e-131	1.725e-53	2.272e-53
EBV_BDLF1	HSV-1_UL42	-	0.215																HHV-6B_U28	HHV-7_U28	3.6e-80	1.3e-85	1.173e-76	2.617e-81
EBV_BDLF1	HSV-1_UL49	-	5.004																HHV-6B_U28	HSV-1_UL39	4.1e-32	5.4e-70	2.806e-30	8.318e-31
EBV_BDLF1	HSV-1_UL51	-	2.961																HHV-6B_U28	HSV-2_UL39	1.4e-34	1.6e-70	5.328e-31	4.588e-32
EBV_BDLF1	HSV-1_UL6	-	7.098																HHV-6B_U28	KSHV_ORF61	6.8e-39	2.6e-72	8.369e-33	2.459e-33
EBV_BDLF1	HSV-1_UL9	-	4.72																HHV-6B_U28	VZV_ORF19	8.7e-39	2.3e-68	2.924e-31	2.575e-32
EBV_BDLF1	HSV-1_US5	-	5.304																HHV-6B_U29	HHV-7_U29	1.8e-64	2.4e-61	3.925e-42	2.955e-42
EBV_BDLF1	HSV-2_UL15	-	8.452																HHV-6B_U29	KSHV_ORF62	3.4e-40	8.5e-54	6.125e-18	1.069e-18
EBV_BDLF1	HSV-2_UL18	9.4e-58	4.75e-18																HHV-6B_U3	HHV-6B_U7	8.5e-14	7.7e-14	3.519e-10	8.297e-08
EBV_BDLF1	HSV-2_UL20	-	5.622																HHV-6B_U3	HHV-6B_U8	4.3e-26	5.8e-21	6.785e-11	2.612e-11
EBV_BDLF1	HSV-2_UL27	-	6.696																HHV-6B_U3	HHV-6B_U95	1.9e-27	1.2e-17	7.472e-14	7.929e-14
EBV_BDLF1	HSV-2_UL31	-	9.496																HHV-6B_U3	HHV-7_DR1	1.2e-25	4.8e-14	3.042e-09	3.33e-09
EBV_BDLF1	HSV-2_UL42	-	0.775																HHV-6B_U3	HHV-7_DR6	2.5e-13	8.4e-18	7.007e-12	2.819e-11
EBV_BDLF1	HSV-2_UL5	-	1.037																HHV-6B_U3	HHV-7_U17	1.6e-28	5e-24	6.557e-17	3.249e-17
EBV_BDLF1	HSV-2_UL53	-	4.201																HHV-6B_U3	HHV-7_U2	8.9e-29	3.5e-22	8.37e-14	6.359e-14
EBV_BDLF1	HSV-2_UL6	-	8.959																HHV-6B_U3	HHV-7_U25	1.9e-32	1.7e-26	2.143e-14	7.858e-14
EBV_BDLF1	HSV-2_UL9	-	7.974																HHV-6B_U3	HHV-7_U3	3.7e-70	1.9e-67	4.304e-41	2.924e-44
EBV_BDLF1	KSHV_K1	-	7.098																HHV-6B_U3	HHV-7_U7	6.3e-23	5.9e-18	1.131e-10	1.305e-08
EBV_BDLF1	KSHV_K3	-	5.622																HHV-6B_U3	HHV-7_U95	2.1e-27	3.7e-19	3.875e-13	5.927e-14
EBV_BDLF1	KSHV_K5	-	7.974																HHV-6B_U30	HHV-7_U30	4e-143	9e-146	7.246e-75	3.096e-74
EBV_BDLF1	KSHV_ORF18	-	5.622																HHV-6B_U30	KSHV_ORF63	2.6e-51	9.5e-75	5.378e-17	4.429e-16
EBV_BDLF1	KSHV_ORF26	1e-79	1.676e-40																HHV-6B_U31	HHV-7_U31	4e-276	8e-269	0	0
EBV_BDLF1	KSHV_ORF33	-	1.31																HHV-6B_U31	HSV-1_UL36	3e-06	2.1e-16	1.401e-33	6.82e-34
EBV_BDLF1	KSHV_ORF44	-	6.317																HHV-6B_U31	KSHV_ORF64	2.6e-21	1.1e-98	1.194e-52	3.1e-51
EBV_BDLF1	KSHV_ORF54	-	5.304																HHV-6B_U31	VZV_ORF22	9.9e-22	9.3e-17	6.241e-36	1.259e-36
EBV_BDLF1	KSHV_ORF62	-	2.961																HHV-6B_U32	HHV-7_U32	1.9e-41	1.3e-41	4.369e-09	1.069e-08
EBV_BDLF1	KSHV_ORF63	-	9.496																HHV-6B_U33	HHV-7_U33	1e-128	7e-128	3.66e-56	3.91e-58
EBV_BDLF1	KSHV_ORF66	-	8.959																HHV-6B_U33	KSHV_ORF66	6e-58	1.1e-66	3.235e-14	2.882e-14
EBV_BDLF1	KSHV_ORF70	-	8.452																HHV-6B_U34	HHV-7_U34	1.7e-74	7.1e-73	3.12e-31	1.704e-31
EBV_BDLF1	KSHV_ORF74	-	7.523																HHV-6B_U36	HHV-7_U36	5e-106	9e-106	1.384e-55	1.505e-55
EBV_BDLF1	KSHV_ORF8	-	2.088																HHV-6B_U36	HSV-1_UL32	2.6e-81	2e-107	2.235e-17	3.021e-16
EBV_BDLF1	VZV_ORF13	-	7.523																HHV-6B_U36	HSV-2_UL32	6.3e-85	3e-106	2.117e-18	4.885e-17
EBV_BDLF1	VZV_ORF16	-	6.317																HHV-6B_U36	KSHV_ORF68	1.3e-81	1.2e-95	4.493e-20	6.548e-21
EBV_BDLF1	VZV_ORF27	-	4.201																HHV-6B_U36	VZV_ORF26	7.3e-89	8.5e-97	3.614e-19	1.388e-18
EBV_BDLF1	VZV_ORF28	-	6.317																HHV-6B_U37	HHV-7_U37	1.3e-59	2.4e-63	1.54e-36	5.354e-36
EBV_BDLF1	VZV_ORF41	7.1e-50	6.173e-17																HHV-6B_U37	HSV-1_UL31	1.2e-42	1.9e-64	1.445e-17	3.948e-17
EBV_BDLF1	VZV_ORF54	-	5.959																HHV-6B_U37	HSV-2_UL31	5.2e-44	4.2e-63	3.479e-18	2.887e-17
EBV_BDLF1	VZV_ORF60	-	7.974																HHV-6B_U37	KSHV_ORF69	6.1e-50	9.2e-63	9.937e-19	8.204e-19
EBV_BDLF1	VZV_ORF9	-	7.974																HHV-6B_U37	VZV_ORF27	1.2e-42	1e-64	1.481e-18	3.9e-18
EBV_BDLF2	EBV_BDLF2	1e-164	5.063e-77																HHV-6B_U38	HHV-7_U38	1e-163	5e-161	0	0
EBV_BDLF2	EBV_BFLF1	-	7.953																HHV-6B_U38	HSV-1_UL30	1e-144	9e-130	4.484e-92	6.976e-92
EBV_BDLF2	EBV_BFLF2	-	4.438																HHV-6B_U38	HSV-2_UL30	5e-145	2e-128	2.337e-91	4.945e-91
EBV_BDLF2	EBV_BFRF1	-	4.705																HHV-6B_U38	KSHV_ORF9	4e-146	3e-163	2.251e-102	7.016e-102
EBV_BDLF2	EBV_BGLF1	-	5.605																HHV-6B_U38	VZV_ORF28	2e-141	2e-129	8.173e-92	1.111e-90
EBV_BDLF2	EBV_BGLF3	-	7.953																HHV-6B_U39	HHV-7_U39	8e-163	6e-169	0	0
EBV_BDLF2	EBV_BLLF1_GP220	-	0.2399																HHV-6B_U39	HSV-1_UL27	4e-168	1e-157	1.818e-62	2.909e-64
EBV_BDLF2	EBV_BMRF1	-	0.8662																HHV-6B_U39	HSV-2_UL27	6e-164	3e-159	3.495e-64	1.71e-66
EBV_BDLF2	EBV_BSLF1	-	6.298																HHV-6B_U39	KSHV_ORF8	1e-150	4e-177	4.27e-68	3.696e-67
EBV_BDLF2	EBV_BVRF1	-	7.953																HHV-6B_U39	VZV_ORF31	5e-160	1e-152	3.57e-66	2.016e-67
EBV_BDLF2	EBV_BXLF2	-	8.43																HHV-6B_U4	HHV-6B_U7	1.4e-45	1.3e-56	4.119e-12	5.682e-12
EBV_BDLF2	HCMV_UL10	-	4.438																HHV-6B_U4	HHV-7_U4	4e-133	3e-130	2.431e-52	5.796e-52
EBV_BDLF2	HCMV_UL112-113_p34	-	3.725																HHV-6B_U4	HHV-7_U7	2.1e-59	1.4e-58	2.245e-11	2.439e-11
EBV_BDLF2	HCMV_UL117	-	1.032																HHV-6B_U40	HHV-7_U40	8e-149	1e-137	7.663e-74	1.104e-74
EBV_BDLF2	HCMV_UL130	-	6.298																HHV-6B_U40	HSV-1_UL28	2e-128	1e-161	7.076e-34	2.315e-34
EBV_BDLF2	HCMV_UL133	10	-																HHV-6B_U40	HSV-2_UL28	1e-127	8e-163	3.319e-37	5.329e-38
EBV_BDLF2	HCMV_UL147	-	6.676																HHV-6B_U40	KSHV_ORF7	7e-125	3e-147	3.778e-34	1.552e-35
EBV_BDLF2	HCMV_UL18	-	5.941																HHV-6B_U40	VZV_ORF30	2e-123	4e-147	1.164e-36	3.832e-37
EBV_BDLF2	HCMV_UL19	-	8.936																HHV-6B_U41	HHV-7_U41	7e-226	7e-231	0	0
EBV_BDLF2	HCMV_UL31	-	2.336																HHV-6B_U41	HSV-1_UL29	1e-179	8e-217	2.241e-55	2.106e-57
EBV_BDLF2	HCMV_UL4	-	9.472																HHV-6B_U41	HSV-2_UL29	1e-179	5e-214	5.03e-56	1.207e-56
EBV_BDLF2	HCMV_UL41A	8.3	-																HHV-6B_U41	KSHV_ORF6	5e-192	3e-244	3.505e-69	1.086e-66
EBV_BDLF2	HCMV_UL48	-	2.336																HHV-6B_U41	VZV_ORF29	6e-181	2e-208	8.108e-59	2.081e-60
EBV_BDLF2	HCMV_UL74A	16	-																HHV-6B_U42	HHV-7_U42	5e-156	7e-157	3.882e-41	1.066e-40
EBV_BDLF2	HCMV_UL8	-	3.514																HHV-6B_U43	HHV-7_U43	3e-172	8e-169	0	0
EBV_BDLF2	HCMV_UL87	-	6.676																HHV-6B_U43	HSV-1_UL52	2e-133	1e-166	9.781e-43	1.375e-41
EBV_BDLF2	HCMV_UL94	-	4.705																HHV-6B_U43	HSV-2_UL52	4e-132	1e-163	6.402e-45	1.848e-45
EBV_BDLF2	HCMV_UL95	-	3.949																HHV-6B_U43	KSHV_ORF56	7e-146	3e-162	3.267e-59	1.081e-59
EBV_BDLF2	HHV-6A_U27	-	3.725																HHV-6B_U43	VZV_ORF6	7e-130	2e-144	2.977e-47	8.347e-50
EBV_BDLF2	HHV-6A_U31	-	5.605																HHV-6B_U44	HHV-7_U44	1.6e-68	1.9e-66	3.498e-14	1.527e-15
EBV_BDLF2	HHV-6A_U38	-	7.077																HHV-6B_U45	HHV-7_U45	8e-96	1.4e-69	2.036e-40	1.826e-40
EBV_BDLF2	HHV-6A_U54	-	8.936																HHV-6B_U45	HSV-1_UL50	2.9e-06	2.4e-13	1.007e-12	5.902e-13
EBV_BDLF2	HHV-6A_U55	-	8.43																HHV-6B_U45	HSV-2_UL50	6.7e-07	1e-12	4.613e-13	1.612e-13
EBV_BDLF2	HHV-6A_U64	-	0.8171																HHV-6B_U45	KSHV_ORF54	2e-07	1.5e-21	3.218e-17	1.663e-17
EBV_BDLF2	HHV-6A_U75	-	9.472																HHV-6B_U45	VZV_ORF8	1.4e-06	7.1e-15	3.507e-12	3.17e-13
EBV_BDLF2	HHV-6A_U82	-	3.725																HHV-6B_U48	HHV-7_U48	7e-110	2e-112	6.915e-67	2.397e-63
EBV_BDLF2	HHV-6B_U27	-	5.605																HHV-6B_U48	HSV-1_UL22	1.9e-43	1e-43	1.807e-18	2.116e-17
EBV_BDLF2	HHV-6B_U31	-	2.95																HHV-6B_U48	HSV-2_UL22	2.9e-42	3.3e-44	4.434e-17	1.917e-16
EBV_BDLF2	HHV-6B_U38	-	8.936																HHV-6B_U48	KSHV_ORF22	5.1e-52	7.4e-63	5.961e-27	9.456e-27
EBV_BDLF2	HHV-6B_U54	-	2.95																HHV-6B_U48	VZV_ORF37	1e-43	1.7e-39	2.624e-19	2.393e-20
EBV_BDLF2	HHV-6B_U58	-	7.077																HHV-6B_U49	HHV-7_U49	1.7e-51	1.2e-50	2.936e-32	1.193e-32
EBV_BDLF2	HHV-6B_U64	-	1.553																HHV-6B_U49	HSV-1_UL24	2.1e-29	1.2e-43	6.717e-14	3.138e-14
EBV_BDLF2	HHV-6B_U67	-	6.676																HHV-6B_U49	HSV-2_UL24	6.4e-31	2e-42	2.279e-13	1.899e-13
EBV_BDLF2	HHV-6B_U69	-	7.953																HHV-6B_U49	KSHV_ORF20	2.5e-39	5.3e-48	2.378e-14	8.619e-15
EBV_BDLF2	HHV-6B_U95	-	3.315																HHV-6B_U49	VZV_ORF35	4.4e-32	1.6e-38	1.521e-15	2.494e-16
EBV_BDLF2	HHV-7_U21	-	9.472																HHV-6B_U50	HHV-7_U50	1e-105	2e-105	1.472e-58	1.175e-59
EBV_BDLF2	HHV-7_U27	-	7.953																HHV-6B_U50	HSV-1_UL25	2.9e-75	1.6e-98	7.228e-22	9.569e-21
EBV_BDLF2	HHV-7_U38	-	7.953																HHV-6B_U50	HSV-2_UL25	3.3e-75	2.5e-96	7.228e-22	6.248e-21
EBV_BDLF2	HHV-7_U42	-	9.472																HHV-6B_U50	KSHV_ORF19	5.1e-83	1.4e-96	1.94e-26	1.111e-27
EBV_BDLF2	HHV-7_U58	-	7.502																HHV-6B_U50	VZV_ORF34	2.7e-77	2.5e-84	2.847e-22	1.913e-22
EBV_BDLF2	HHV-7_U64	-	0.5123																HHV-6B_U51	HHV-7_U51	6e-102	4e-104	1.007e-13	4.884e-14
EBV_BDLF2	HHV-7_U75	-	2.476																HHV-6B_U52	HHV-7_U52	2.7e-58	2.8e-66	2.5e-26	2.869e-26
EBV_BDLF2	HHV-7_U82	-	2.625																HHV-6B_U52	KSHV_ORF18	9.1e-47	6.3e-71	1.746e-12	4.735e-12
EBV_BDLF2	HSV-1_UL12	-	7.953																HHV-6B_U53	HHV-7_U53	2e-126	3e-134	3.357e-53	2.063e-54
EBV_BDLF2	HSV-1_UL16	-	8.936																HHV-6B_U53	HSV-1_UL26	2.1e-68	3.5e-57	1.117e-22	9.276e-22
EBV_BDLF2	HSV-1_UL25	-	7.953																HHV-6B_U53	HSV-2_UL26	2.6e-55	3.2e-57	2.629e-21	2.231e-21
EBV_BDLF2	HSV-1_UL31	-	3.127																HHV-6B_U53	KSHV_ORF17	3.4e-56	9.8e-65	1.652e-28	4.924e-28
EBV_BDLF2	HSV-1_UL39	-	2.95																HHV-6B_U53	VZV_ORF33	1.7e-72	6.5e-56	1.039e-24	1.007e-24
EBV_BDLF2	HSV-1_UL4	-	7.077																HHV-6B_U54	HHV-7_U54	2.8e-96	1.2e-94	4.15e-59	1.016e-63
EBV_BDLF2	HSV-1_UL46	8.5	-																HHV-6B_U55	HHV-7_U55B	9e-106	3.7e-97	5.277e-23	5.33e-22
EBV_BDLF2	HSV-1_UL55	-	9.472																HHV-6B_U56	HHV-7_U56	4.6e-71	7.3e-63	1.808e-45	1.232e-46
EBV_BDLF2	HSV-1_UL8	-	5.605																HHV-6B_U56	HSV-1_UL18	1.5e-51	2e-57	7.348e-17	1.395e-16
EBV_BDLF2	HSV-2_UL25	-	2.783																HHV-6B_U56	HSV-2_UL18	1.3e-51	4.5e-58	5.106e-18	4.9e-17
EBV_BDLF2	HSV-2_UL31	-	9.472																HHV-6B_U56	KSHV_ORF26	2e-58	6.7e-72	1.715e-19	3.328e-19
EBV_BDLF2	HSV-2_UL42	-	4.987																HHV-6B_U56	VZV_ORF41	2.1e-32	4.7e-57	5.771e-14	2.964e-14
EBV_BDLF2	HSV-2_UL46	8	-																HHV-6B_U57	HHV-7_U57	2e-307	3e-304	0	0
EBV_BDLF2	HSV-2_UL50	-	4.705																HHV-6B_U57	HSV-1_UL19	1e-274	2E-317	1.165e-72	2.746e-81
EBV_BDLF2	HSV-2_UL7	-	7.953																HHV-6B_U57	HSV-2_UL19	7e-275	8E-316	3.735e-73	8.911e-80
EBV_BDLF2	HSV-2_UL8	-	5.287																HHV-6B_U57	KSHV_ORF25	1e-283	0	1.346e-88	1.316e-91
EBV_BDLF2	HSV-2_US1	-	8.43																HHV-6B_U57	VZV_ORF40	1e-272	2e-299	4.064e-73	6.661e-84
EBV_BDLF2	KSHV_K3	15	-																HHV-6B_U58	HHV-7_U58	2e-221	1e-189	1.474e-84	1.105e-87
EBV_BDLF2	KSHV_K4	-	9.472																HHV-6B_U58	KSHV_ORF24	4.4e-89	5e-154	4.704e-27	6.733e-28
EBV_BDLF2	KSHV_ORF27	1.1e-36	5.377e-05																HHV-6B_U59	HHV-7_U59	1e-61	3.8e-83	8.818e-40	2.566e-38
EBV_BDLF2	KSHV_ORF28	13	-																HHV-6B_U62	HHV-7_U62	2.4e-25	4.8e-23	0.0004357	0.0001765
EBV_BDLF2	KSHV_ORF33	-	8.936																HHV-6B_U63	HHV-7_U63	4.8e-60	3.4e-60	4.495e-24	3.217e-25
EBV_BDLF2	KSHV_ORF34	-	9.472																HHV-6B_U63	KSHV_ORF31	8.6e-51	7.1e-57	7.507e-07	1.355e-06
EBV_BDLF2	KSHV_ORF42	-	7.502																HHV-6B_U64	HHV-7_U64	3e-72	4e-85	9.291e-51	1.267e-50
EBV_BDLF2	KSHV_ORF59	-	1.032																HHV-6B_U64	KSHV_ORF32	3.6e-33	1.8e-39	4.9e-14	1.186e-14
EBV_BDLF2	VZV_ORF28	-	7.953																HHV-6B_U65	HHV-7_U65	2.6e-68	1.5e-63	3.311e-52	1.368e-52
EBV_BDLF2	VZV_ORF3	-	1.094																HHV-6B_U65	HSV-1_UL16	1.7e-51	4.1e-54	2.892e-16	2.751e-16
EBV_BDLF2	VZV_ORF37	-	6.298																HHV-6B_U65	HSV-2_UL16	3.3e-50	6.5e-50	3.809e-16	2.218e-16
EBV_BDLF2	VZV_ORF52	-	3.514																HHV-6B_U65	KSHV_ORF33	1.4e-50	5.2e-49	1.899e-19	7.228e-20
EBV_BDLF2	VZV_ORF56	-	3.315																HHV-6B_U65	VZV_ORF44	4.1e-35	1.4e-45	1.413e-16	7.017e-17
EBV_BDLF3	EBV_BDLF3	1.2e-88	-																HHV-6B_U66	HHV-7_U60	1.8e-88	4.2e-89	7.631e-99	1.857e-101
EBV_BDLF3	EBV_BILF2	1.5	-																HHV-6B_U66	HSV-1_UL15	4.4e-73	3.5e-95	7.063e-63	3.169e-61
EBV_BDLF3	EBV_LMP1	4.5	-																HHV-6B_U66	HSV-2_UL15	5.4e-77	9.4e-95	5.112e-60	1.208e-60
EBV_BDLF3	HCMV_UL10	3.6	-																HHV-6B_U66	KSHV_ORF29	6.2e-76	7.9e-92	1.025e-58	1.413e-58
EBV_BDLF3	HCMV_UL73	1.7	-																HHV-6B_U66	VZV_ORF42	3.8e-76	6.3e-87	3.334e-61	2.326e-58
EBV_BDLF3	HCMV_UL8	3.6	-																HHV-6B_U67	HHV-7_U67	1.9e-79	3.2e-86	3.391e-40	6.351e-38
EBV_BDLF3	HCMV_UL9	1.7	-																HHV-6B_U67	KSHV_ORF34	1.4e-59	7.4e-77	9.775e-18	2.495e-17
EBV_BDLF3	HSV-1_UL45	1.5	-																HHV-6B_U68	HHV-7_U68	3.5e-30	3.4e-32	2.334e-10	3.597e-10
EBV_BDLF3	HSV-2_UL45	1.5	-																HHV-6B_U69	HHV-7_U69	8.1e-69	2e-71	4.195e-59	3.072e-59
EBV_BDLF3	KSHV_ORF4	0.023	-																HHV-6B_U69	HSV-1_UL13	4e-07	5.3e-13	1.592e-10	3.39e-11
EBV_BDLF4	EBV_BALF1	-	5.16																HHV-6B_U69	HSV-2_UL13	1.9e-06	5.5e-13	1.083e-10	9.976e-11
EBV_BDLF4	EBV_BARF0	13	-																HHV-6B_U69	KSHV_ORF36	1.9e-05	2e-14	2.935e-12	7.804e-13
EBV_BDLF4	EBV_BDLF4	5.4e-71	5.124e-44																HHV-6B_U69	VZV_ORF47	6.6e-05	3.6e-10	5.756e-12	3.666e-12
EBV_BDLF4	EBV_BFRF2	-	9.167																HHV-6B_U7	HHV-6B_U8	2.3e-11	2.1e-09	3.043e-07	5.836e-09
EBV_BDLF4	EBV_BGLF4	-	3.871																HHV-6B_U7	HHV-6B_U95	2e-07	3.4e-09	3.127e-06	2.192e-08
EBV_BDLF4	EBV_BILF1	-	4.343																HHV-6B_U7	HHV-7_DR1	5e-05	2.2e-05	6.936e-08	3.268e-08
EBV_BDLF4	EBV_BNLF2b	-	9.709																HHV-6B_U7	HHV-7_DR6	1.2e-06	2.4e-09	4.311e-09	7.744e-11
EBV_BDLF4	EBV_BPLF1	-	6.879																HHV-6B_U7	HHV-7_U17	5.6e-16	1.9e-09	1.653e-08	2.839e-11
EBV_BDLF4	EBV_BVLF1	-	8.656																HHV-6B_U7	HHV-7_U2	2.3e-08	1.7e-10	9.234e-09	9.156e-11
EBV_BDLF4	EBV_BcLF1	-	8.656																HHV-6B_U7	HHV-7_U25	8.8e-16	7.5e-14	5.394e-09	1.524e-10
EBV_BDLF4	EBV_LMP2_LMP2B	-	8.173																HHV-6B_U7	HHV-7_U3	2.6e-08	1.2e-10	1.891e-08	1.157e-11
EBV_BDLF4	HCMV_UL100	-	2.588																HHV-6B_U7	HHV-7_U4	1.5e-63	1.1e-46	2.343e-10	1.175e-10
EBV_BDLF4	HCMV_UL111A	-	6.132																HHV-6B_U7	HHV-7_U7	7e-157	5e-172	2.579e-80	8.073e-82
EBV_BDLF4	HCMV_UL30	6.3	-																HHV-6B_U7	HHV-7_U95	5.1e-06	8.4e-08	2.09e-06	9.991e-09
EBV_BDLF4	HCMV_UL32	-	2.307																HHV-6B_U70	HHV-7_U70	2.5e-82	4.7e-79	1.924e-62	4.697e-65
EBV_BDLF4	HCMV_UL47	-	9.709																HHV-6B_U70	HSV-1_UL12	3.6e-53	2.7e-59	4.513e-25	3.483e-28
EBV_BDLF4	HCMV_UL74	-	7.716																HHV-6B_U70	HSV-1_UL12_UL12.5	9.9e-55	8.2e-61	8.004e-25	3.403e-28
EBV_BDLF4	HCMV_UL77	-	5.789																HHV-6B_U70	HSV-2_UL12	1.9e-53	1e-58	2.794e-24	7.901e-27
EBV_BDLF4	HCMV_UL78	-	5.789																HHV-6B_U70	KSHV_ORF37	3.4e-68	3e-64	1.063e-31	7.229e-32
EBV_BDLF4	HCMV_UL79	-	9.709																HHV-6B_U70	VZV_ORF48	9.7e-50	9.3e-57	4.193e-23	1.521e-25
EBV_BDLF4	HCMV_UL86	-	7.716																HHV-6B_U72	HHV-7_U72	1.6e-74	1.5e-81	1.341e-31	1.718e-31
EBV_BDLF4	HCMV_UL92	1e-50	3.528e-09																HHV-6B_U72	HSV-1_UL10	5e-63	4.7e-53	2.22e-09	5.46e-09
EBV_BDLF4	HCMV_UL98	-	8.173																HHV-6B_U72	HSV-2_UL10	5.8e-63	5.9e-50	2.801e-08	2.084e-08
EBV_BDLF4	HCMV_US12	-	7.716																HHV-6B_U72	KSHV_ORF39	3.6e-68	9.7e-76	1.017e-14	4.018e-15
EBV_BDLF4	HCMV_US13	-	3.871																HHV-6B_U72	VZV_ORF50	5.1e-64	7.5e-58	7.724e-12	1.118e-11
EBV_BDLF4	HCMV_US16	-	7.286																HHV-6B_U73	HHV-7_U73	3e-121	3e-111	2.604e-98	1.329e-96
EBV_BDLF4	HCMV_US20	-	3.871																HHV-6B_U73	HSV-1_UL9	1.8e-71	1e-106	1.741e-50	4.533e-52
EBV_BDLF4	HCMV_US21	-	8.656																HHV-6B_U73	HSV-2_UL9	5.3e-87	1e-108	4.504e-50	2.166e-50
EBV_BDLF4	HCMV_US32	-	8.656																HHV-6B_U73	VZV_ORF51	8.5e-90	1.3e-93	8.61e-49	4.86e-49
EBV_BDLF4	HHV-6A_U11	-	6.132																HHV-6B_U74	HHV-7_U74	5.1e-98	7.1e-93	6.119e-78	1.055e-75
EBV_BDLF4	HHV-6A_U12	-	2.178																HHV-6B_U74	HSV-1_UL8	1.4e-14	1.2e-59	8.732e-21	1.007e-18
EBV_BDLF4	HHV-6A_U14	-	8.656																HHV-6B_U74	HSV-2_UL8	6.6e-14	5.7e-59	5.157e-21	6.279e-19
EBV_BDLF4	HHV-6A_U28	-	9.167																HHV-6B_U74	KSHV_ORF40	9.8e-16	2.1e-51	1.514e-22	3.86e-23
EBV_BDLF4	HHV-6A_U31	-	6.879																HHV-6B_U74	VZV_ORF52	5.5e-10	3.5e-63	8.284e-21	2.99e-20
EBV_BDLF4	HHV-6A_U4	-	1.942																HHV-6B_U75	HHV-7_U75	5.2e-43	1e-45	2.479e-29	4.603e-29
EBV_BDLF4	HHV-6A_U42	-	7.716																HHV-6B_U75	HSV-1_UL7	2.7e-25	1.6e-33	1.447e-11	5.804e-11
EBV_BDLF4	HHV-6A_U59	-	6.132																HHV-6B_U75	HSV-2_UL7	3.2e-29	4.8e-34	1.03e-12	5.331e-12
EBV_BDLF4	HHV-6A_U63	2.3e-51	3.938e-07																HHV-6B_U75	KSHV_ORF42	4.3e-11	7e-32	9.06e-10	1.628e-09
EBV_BDLF4	HHV-6A_U67	-	9.167																HHV-6B_U75	VZV_ORF53	7.2e-24	4.4e-29	7.693e-12	1.73e-11
EBV_BDLF4	HHV-6A_U70	-	6.879																HHV-6B_U76	HHV-7_U76	4e-135	4e-137	6.299e-63	2.529e-64
EBV_BDLF4	HHV-6A_U72	-	6.879																HHV-6B_U76	HSV-1_UL6	5e-106	5e-131	1.529e-27	6.059e-27
EBV_BDLF4	HHV-6A_U73	-	6.132																HHV-6B_U76	HSV-2_UL6	7e-105	2e-132	2.343e-27	2.376e-27
EBV_BDLF4	HHV-6A_U77	-	9.709																HHV-6B_U76	KSHV_ORF43	7e-106	1e-133	1.177e-33	9.383e-35
EBV_BDLF4	HHV-6B_U11	-	9.709																HHV-6B_U76	VZV_ORF54	2e-107	3e-124	1.076e-28	7.79e-28
EBV_BDLF4	HHV-6B_U12	-	2.178																HHV-6B_U77	HHV-7_U77	2e-135	2e-139	0	0
EBV_BDLF4	HHV-6B_U32	-	3.451																HHV-6B_U77	HSV-1_UL5	5e-149	3e-150	8.708e-82	2.332e-72
EBV_BDLF4	HHV-6B_U4	-	7.286																HHV-6B_U77	HSV-2_UL5	5e-119	1e-148	1.99e-80	4.792e-73
EBV_BDLF4	HHV-6B_U52	-	1.456																HHV-6B_U77	KSHV_ORF44	9e-126	1e-142	1.956e-81	6.904e-83
EBV_BDLF4	HHV-6B_U59	-	7.286																HHV-6B_U77	VZV_ORF55	6e-159	5e-142	1.225e-80	3.188e-72
EBV_BDLF4	HHV-6B_U63	1.3e-51	3.938e-07																HHV-6B_U79	HHV-7_U79	2e-160	3e-141	4.777e-31	3.66e-31
EBV_BDLF4	HHV-6B_U70	-	8.656																HHV-6B_U8	HHV-6B_U95	1.7e-11	1.2e-14	1.233e-08	1.334e-08
EBV_BDLF4	HHV-6B_U73	-	9.709																HHV-6B_U8	HHV-7_DR1	7.8e-14	1.1e-12	2.925e-09	2.915e-08
EBV_BDLF4	HHV-6B_U75	-	2.588																HHV-6B_U8	HHV-7_DR6	5.7e-15	3.7e-12	6.941e-10	1.082e-08
EBV_BDLF4	HHV-6B_U77	-	9.167																HHV-6B_U8	HHV-7_U17	1.6e-24	4.1e-22	4.915e-10	8.556e-10
EBV_BDLF4	HHV-7_U11	-	1.456																HHV-6B_U8	HHV-7_U2	2.7e-20	6.9e-23	4.91e-09	1.103e-08
EBV_BDLF4	HHV-7_U31	-	3.451																HHV-6B_U8	HHV-7_U25	1.6e-20	2.8e-24	5.846e-11	6.705e-10
EBV_BDLF4	HHV-7_U42	-	9.167																HHV-6B_U8	HHV-7_U3	1.2e-21	1.5e-21	1.468e-10	7.906e-11
EBV_BDLF4	HHV-7_U62	11	-																HHV-6B_U8	HHV-7_U7	1.9e-46	5.3e-54	4.493e-39	5.381e-31
EBV_BDLF4	HHV-7_U63	3.8e-50	4.993e-10																HHV-6B_U8	HHV-7_U95	8.2e-11	1e-13	2.762e-09	3.033e-09
EBV_BDLF4	HHV-7_U67	-	2.178																HHV-6B_U81	HHV-7_U81	3.1e-53	4.3e-50	1.044e-41	2.778e-41
EBV_BDLF4	HHV-7_U76	-	9.167																HHV-6B_U81	HSV-1_UL2	1.9e-44	6.4e-44	1.76e-23	1.695e-23
EBV_BDLF4	HHV-7_U77	-	9.709																HHV-6B_U81	HSV-2_UL2	1.3e-43	8.2e-46	5.371e-24	8.433e-25
EBV_BDLF4	HSV-1_UL21	-	5.789																HHV-6B_U81	KSHV_ORF46	3e-48	7.9e-48	4.578e-32	1.016e-32
EBV_BDLF4	HSV-1_UL25	-	7.716																HHV-6B_U81	VZV_ORF59	1.3e-43	3.1e-47	4.131e-26	4.477e-27
EBV_BDLF4	HSV-1_UL43	-	4.6																HHV-6B_U84	HHV-7_U84	1.7e-82	4.2e-85	4.829e-30	5.192e-30
EBV_BDLF4	HSV-1_UL51	-	1.731																HHV-6B_U85	HHV-7_U85	1.2e-16	9.6e-15	6.3e-23	4.411e-22
EBV_BDLF4	HSV-1_UL53	-	6.132																HHV-6B_U85	KSHV_K14	4.2e-06	1.4e-15	1.585e-10	8.628e-11
EBV_BDLF4	HSV-1_UL6	-	4.872																HHV-6B_U90_U86	HHV-7_U86	0	3e-258	1.69e-46	1.425e-42
EBV_BDLF4	HSV-1_UL7	-	9.167																HHV-6B_U95	HHV-7_DR1	8.6e-12	9.7e-12	3.356e-09	7.266e-08
EBV_BDLF4	HSV-1_US1	-	8.173																HHV-6B_U95	HHV-7_DR6	5.1e-09	6e-13	8.923e-10	1.698e-09
EBV_BDLF4	HSV-1_US10	-	2.588																HHV-6B_U95	HHV-7_U17	8e-21	3.7e-24	2.354e-14	2.342e-14
EBV_BDLF4	HSV-1_US1_US1.5	-	7.716																HHV-6B_U95	HHV-7_U2	1e-18	2.4e-22	2.335e-11	5.832e-11
EBV_BDLF4	HSV-2_RS1	-	9.167																HHV-6B_U95	HHV-7_U25	1.7e-17	1.7e-26	4.566e-14	8.301e-14
EBV_BDLF4	HSV-2_UL13	-	5.16																HHV-6B_U95	HHV-7_U3	6e-23	2.3e-24	4.219e-12	6.104e-13
EBV_BDLF4	HSV-2_UL21	-	7.286																HHV-6B_U95	HHV-7_U7	5e-11	8.5e-12	3.603e-08	1.34e-06
EBV_BDLF4	HSV-2_UL23	-	6.879																HHV-6B_U95	HHV-7_U95	2e-109	2.9e-69	1.055e-44	5.579e-46
EBV_BDLF4	HSV-2_UL7	-	3.258																HHV-7_DR1	HHV-7_DR6	3.3e-36	3e-29	4.029e-16	7.79e-17
EBV_BDLF4	KSHV_ORF23	-	7.716																HHV-7_DR1	HHV-7_U17	2.7e-14	2.3e-16	1.556e-08	2.283e-09
EBV_BDLF4	KSHV_ORF26	-	1.543																HHV-7_DR1	HHV-7_U2	1.6e-15	5.2e-14	6.863e-08	7.868e-09
EBV_BDLF4	KSHV_ORF31	2.8e-56	4.993e-10																HHV-7_DR1	HHV-7_U25	5.4e-11	3.7e-22	3.459e-08	2.011e-08
EBV_BDLF4	KSHV_ORF32	-	6.494																HHV-7_DR1	HHV-7_U3	2.9e-11	4.7e-23	2.86e-07	1.982e-08
EBV_BDLF4	KSHV_ORF36	-	5.16																HHV-7_DR1	HHV-7_U7	4.3e-09	1.7e-12	2.753e-08	6.145e-07
EBV_BDLF4	KSHV_ORF49	-	8.656																HHV-7_DR1	HHV-7_U95	2.3e-12	1.6e-12	6.123e-08	1.031e-09
EBV_BDLF4	KSHV_ORF50	-	8.173																HHV-7_DR6	HHV-7_U17	2.6e-20	4.5e-17	7.752e-12	1.411e-12
EBV_BDLF4	KSHV_ORF72	-	4.6																HHV-7_DR6	HHV-7_U2	7.7e-21	6.2e-12	4.409e-09	9.772e-10
EBV_BDLF4	VZV_ORF20	19	-																HHV-7_DR6	HHV-7_U25	6.9e-16	6.6e-12	9.674e-09	5.392e-09
EBV_BDLF4	VZV_ORF30	-	6.494																HHV-7_DR6	HHV-7_U3	2.6e-26	4.5e-11	2.38e-10	6.218e-11
EBV_BDLF4	VZV_ORF34	-	9.709																HHV-7_DR6	HHV-7_U7	8.9e-10	7.2e-15	2.125e-09	4.3e-08
EBV_BDLF4	VZV_ORF38	-	9.709																HHV-7_DR6	HHV-7_U95	1.3e-14	2.3e-12	6.531e-09	9.745e-10
EBV_BDLF4	VZV_ORF8	-	9.167																HHV-7_U12	KSHV_ORF74	1.1e-12	1e-18	8.946e-07	1.14e-06
EBV_BFLF1	EBV_BBRF3	-	5.999																HHV-7_U17	HHV-7_U2	1e-23	3.9e-25	3.789e-11	3.511e-11
EBV_BFLF1	EBV_BFLF1	2e-121	7.033e-82																HHV-7_U17	HHV-7_U25	3.4e-24	4.5e-25	3.509e-14	2.932e-13
EBV_BFLF1	EBV_BMRF2	-	5.012																HHV-7_U17	HHV-7_U3	4.1e-21	9e-26	6.249e-14	9.688e-15
EBV_BFLF1	EBV_BOLF1	-	5.012																HHV-7_U17	HHV-7_U7	2.6e-21	4.5e-20	2.857e-10	6.206e-08
EBV_BFLF1	EBV_BRLF1	-	5.483																HHV-7_U17	HHV-7_U95	7.3e-27	4e-20	8.836e-14	4.462e-14
EBV_BFLF1	EBV_BaRF1-RIR2	-	5.012																HHV-7_U2	HHV-7_U25	1.4e-22	2.6e-28	3.11e-12	1.522e-11
EBV_BFLF1	HCMV_UL27	-	1.951																HHV-7_U2	HHV-7_U3	1.8e-21	1.6e-24	1.117e-13	1.875e-14
EBV_BFLF1	HCMV_UL52	5.1e-76	4.242e-18																HHV-7_U2	HHV-7_U7	5.7e-19	1.7e-17	6.644e-09	4.258e-07
EBV_BFLF1	HCMV_UL79	-	5.242																HHV-7_U2	HHV-7_U95	6.9e-20	4.7e-22	4.655e-11	7.387e-12
EBV_BFLF1	HCMV_US18	-	8.592																HHV-7_U25	HHV-7_U3	6.1e-24	6.7e-30	3.456e-13	1.092e-14
EBV_BFLF1	HCMV_US19	-	4.188																HHV-7_U25	HHV-7_U7	1.3e-22	3.2e-19	6.356e-09	3.885e-07
EBV_BFLF1	HCMV_US28	-	5.999																HHV-7_U25	HHV-7_U95	1.2e-25	2.3e-18	5.074e-13	5.291e-14
EBV_BFLF1	HCMV_US32	-	9.83																HHV-7_U28	HSV-1_UL39	5.6e-37	1.7e-62	1.573e-32	4.777e-31
EBV_BFLF1	HHV-6A_U36	7.2e-79	1.669e-19																HHV-7_U28	HSV-2_UL39	1.6e-34	3.7e-63	3.995e-33	2.61e-32
EBV_BFLF1	HHV-6A_U52	-	7.179																HHV-7_U28	KSHV_ORF61	8.9e-37	4.1e-61	8.784e-35	1.687e-33
EBV_BFLF1	HHV-6A_U76	-	1.951																HHV-7_U28	VZV_ORF19	2e-39	4.7e-58	5.91e-33	6.226e-32
EBV_BFLF1	HHV-6B_U36	2.9e-81	2.862e-19																HHV-7_U29	KSHV_ORF62	7.5e-39	6.9e-50	1.296e-18	5.408e-19
EBV_BFLF1	HHV-6B_U42	-	8.592																HHV-7_U3	HHV-7_U7	5.8e-19	1.9e-18	3.622e-11	9.912e-09
EBV_BFLF1	HHV-6B_U76	-	1.302																HHV-7_U3	HHV-7_U95	1.6e-23	5.8e-21	7.906e-11	1.878e-10
EBV_BFLF1	HHV-7_U36	2.2e-78	6.793e-20																HHV-7_U30	KSHV_ORF63	1.4e-49	3.5e-76	2.096e-15	4.332e-15
EBV_BFLF1	HHV-7_U37	4.7	-																HHV-7_U31	HSV-1_UL36	5.4e-06	2.9e-28	8.886e-31	3.138e-32
EBV_BFLF1	HHV-7_U41	-	7.509																HHV-7_U31	KSHV_ORF64	7.9e-12	7e-125	2.404e-48	8.324e-47
EBV_BFLF1	HHV-7_U42	-	8.215																HHV-7_U31	VZV_ORF22	1.5e-23	1.3e-28	1.799e-36	6.734e-37
EBV_BFLF1	HHV-7_U48	-	9.398																HHV-7_U33	KSHV_ORF66	2.3e-55	5.3e-71	2.838e-14	1.554e-13
EBV_BFLF1	HHV-7_U52	-	9.83																HHV-7_U36	HSV-1_UL32	1.8e-78	1e-105	1.623e-17	2.897e-16
EBV_BFLF1	HSV-1_RS1	-	2.134																HHV-7_U36	HSV-2_UL32	4.7e-82	2e-104	5.689e-19	7.908e-18
EBV_BFLF1	HSV-1_UL20	-	7.854																HHV-7_U36	KSHV_ORF68	1.3e-79	2e-90	7.414e-20	1.085e-20
EBV_BFLF1	HSV-1_UL28	-	3.198																HHV-7_U36	VZV_ORF26	4.6e-86	4.7e-96	5.231e-18	2.296e-17
EBV_BFLF1	HSV-1_UL32	1.9e-77	5.627e-15																HHV-7_U37	HSV-1_UL31	4.5e-50	3.2e-52	2.97e-16	6.889e-16
EBV_BFLF1	HSV-1_UL40	-	3.499																HHV-7_U37	HSV-2_UL31	1.7e-50	1.3e-52	1.434e-16	5.011e-16
EBV_BFLF1	HSV-1_UL43	-	2.232																HHV-7_U37	KSHV_ORF69	7.9e-57	7.8e-65	2.712e-19	1.052e-19
EBV_BFLF1	HSV-1_UL48	-	6.274																HHV-7_U37	VZV_ORF27	1.3e-49	6.9e-57	2.391e-17	5.68e-17
EBV_BFLF1	HSV-1_UL6	-	7.179																HHV-7_U38	HSV-1_UL30	1e-143	2e-131	8.329e-90	7.833e-94
EBV_BFLF1	HSV-2_RS1	-	2.04																HHV-7_U38	HSV-2_UL30	2e-144	9e-130	2.41e-88	4.756e-92
EBV_BFLF1	HSV-2_UL20	-	8.215																HHV-7_U38	KSHV_ORF9	6e-146	2e-161	4.088e-98	1.337e-101
EBV_BFLF1	HSV-2_UL21	-	3.499																HHV-7_U38	VZV_ORF28	2e-141	2e-128	7.602e-89	3.413e-91
EBV_BFLF1	HSV-2_UL23	-	6.274																HHV-7_U39	HSV-1_UL27	7e-169	3e-171	1.709e-63	1.795e-64
EBV_BFLF1	HSV-2_UL28	-	6.864																HHV-7_U39	HSV-2_UL27	2e-164	2e-173	1.405e-66	6.509e-68
EBV_BFLF1	HSV-2_UL32	1.9e-76	4.543e-16																HHV-7_U39	KSHV_ORF8	2e-153	4e-179	4.69e-71	7.359e-70
EBV_BFLF1	HSV-2_UL40	-	0.9087																HHV-7_U39	VZV_ORF31	6e-161	2e-163	3.526e-68	3.29e-69
EBV_BFLF1	KSHV_ORF48	-	3.198																HHV-7_U4	HHV-7_U7	2.8e-57	3.4e-64	3.433e-11	9.222e-11
EBV_BFLF1	KSHV_ORF58	-	3.198																HHV-7_U40	HSV-1_UL28	1e-118	1e-159	4.609e-32	5.792e-32
EBV_BFLF1	KSHV_ORF60	-	8.215																HHV-7_U40	HSV-2_UL28	1e-117	9e-161	2.637e-38	2.95e-38
EBV_BFLF1	KSHV_ORF68	3e-95	1.195e-34																HHV-7_U40	KSHV_ORF7	1e-117	1e-144	1.822e-36	7.66e-38
EBV_BFLF1	KSHV_ORF74	-	1.783																HHV-7_U40	VZV_ORF30	3e-114	1e-144	2.734e-36	1.554e-36
EBV_BFLF1	VZV_ORF15	-	5.735																HHV-7_U41	HSV-1_UL29	2e-182	1e-222	5.329e-53	2.732e-58
EBV_BFLF1	VZV_ORF26	1e-80	9.225e-15																HHV-7_U41	HSV-2_UL29	3e-181	3e-219	8.762e-54	1.555e-57
EBV_BFLF1	VZV_ORF39	-	8.986																HHV-7_U41	KSHV_ORF6	1e-195	1e-243	5.583e-69	2.478e-70
EBV_BFLF1	VZV_ORF54	-	4.004																HHV-7_U41	VZV_ORF29	4e-186	9e-214	3.894e-56	7.512e-61
EBV_BFLF1	VZV_ORF62	-	1.783																HHV-7_U43	HSV-1_UL52	3e-131	4e-166	2.338e-41	7.425e-41
EBV_BFLF1	VZV_ORF7	-	7.509																HHV-7_U43	HSV-2_UL52	2e-130	1e-164	1.274e-44	1.444e-45
EBV_BFLF2	EBV_BDLF1	-	8.705																HHV-7_U43	KSHV_ORF56	5e-145	6e-160	2.228e-58	7.353e-60
EBV_BFLF2	EBV_BDLF2	-	4.377																HHV-7_U43	VZV_ORF6	2e-129	2e-142	4.652e-47	3.199e-50
EBV_BFLF2	EBV_BFLF2	5.2e-75	2.479e-59																HHV-7_U45	HSV-1_UL50	0.00033	4.6e-32	1.092e-12	2.821e-13
EBV_BFLF2	EBV_BGLF3	-	8.705																HHV-7_U45	HSV-2_UL50	2.1e-05	5.5e-32	6.533e-13	5.715e-14
EBV_BFLF2	EBV_BORF1	-	9.76																HHV-7_U45	KSHV_ORF54	0.0001	9e-38	1.852e-16	4.601e-17
EBV_BFLF2	EBV_BXLF2	-	6.922																HHV-7_U45	VZV_ORF8	0.00027	6.9e-18	1.718e-13	5.923e-15
EBV_BFLF2	EBV_BaRF1-RIR2	-	8.705																HHV-7_U48	HSV-1_UL22	2.1e-43	3e-39	3.254e-18	6.511e-18
EBV_BFLF2	EBV_BcRF1-UL87	-	3.103																HHV-7_U48	HSV-2_UL22	9.1e-43	6.6e-41	4.373e-17	2.022e-17
EBV_BFLF2	EBV_LF2	-	6.173																HHV-7_U48	KSHV_ORF22	5.1e-55	2.3e-62	5.285e-25	2.475e-26
EBV_BFLF2	EBV_LMP2	-	2.613																HHV-7_U48	VZV_ORF37	1e-44	2.5e-39	4.87e-18	6.752e-20
EBV_BFLF2	HCMV_IRS1	-	2.2																HHV-7_U49	HSV-1_UL24	1.3e-28	1.1e-41	5.972e-15	3.713e-15
EBV_BFLF2	HCMV_UL10	-	6.173																HHV-7_U49	HSV-2_UL24	9e-30	4.1e-41	1.414e-14	1.631e-14
EBV_BFLF2	HCMV_UL115	-	7.331																HHV-7_U49	KSHV_ORF20	1.4e-38	1e-48	2.372e-15	6.127e-16
EBV_BFLF2	HCMV_UL117	-	6.173																HHV-7_U49	VZV_ORF35	2.6e-31	1.2e-37	1.599e-14	1.108e-14
EBV_BFLF2	HCMV_UL120	-	9.217																HHV-7_U50	HSV-1_UL25	1e-69	5e-95	1.246e-20	1.917e-19
EBV_BFLF2	HCMV_UL121	-	1.652																HHV-7_U50	HSV-2_UL25	5.5e-69	4.9e-92	5.071e-21	1.541e-19
EBV_BFLF2	HCMV_UL122	-	3.903																HHV-7_U50	KSHV_ORF19	3.4e-78	6e-102	8.256e-26	9.201e-27
EBV_BFLF2	HCMV_UL130	-	1.314																HHV-7_U50	VZV_ORF34	3.4e-72	9.6e-80	1.286e-21	1.321e-21
EBV_BFLF2	HCMV_UL131A	-	3.686																HHV-7_U52	KSHV_ORF18	1.2e-50	1.8e-75	2.205e-12	2.966e-12
EBV_BFLF2	HCMV_UL146	-	6.537																HHV-7_U53	HSV-1_UL26	1.1e-62	3.8e-68	2.317e-23	1.445e-22
EBV_BFLF2	HCMV_UL18	-	2.767																HHV-7_U53	HSV-2_UL26	6.2e-49	1.2e-69	3.148e-23	2.572e-22
EBV_BFLF2	HCMV_UL20	-	6.922																HHV-7_U53	KSHV_ORF17	3e-52	3.3e-63	2.202e-25	1.286e-24
EBV_BFLF2	HCMV_UL24	-	7.331																HHV-7_U53	VZV_ORF33	6.6e-64	8e-61	5.326e-24	7.359e-24
EBV_BFLF2	HCMV_UL26	-	4.377																HHV-7_U56	HSV-1_UL18	4.2e-49	1.8e-39	1.743e-16	6.106e-16
EBV_BFLF2	HCMV_UL26_UL26.21	-	6.922																HHV-7_U56	HSV-2_UL18	3.9e-49	3.4e-39	6.852e-17	8.069e-16
EBV_BFLF2	HCMV_UL29	-	5.505																HHV-7_U56	KSHV_ORF26	1.9e-55	2.4e-77	1.532e-20	1.767e-20
EBV_BFLF2	HCMV_UL31	-	1.473																HHV-7_U56	VZV_ORF41	4.3e-30	3.8e-42	1.28e-14	1.812e-14
EBV_BFLF2	HCMV_UL37_pUL37m	-	0.525																HHV-7_U57	HSV-1_UL19	3e-274	1E-311	1.558e-70	4.749e-78
EBV_BFLF2	HCMV_UL4	-	6.173																HHV-7_U57	HSV-2_UL19	5e-274	6E-310	4.663e-80	8.938e-87
EBV_BFLF2	HCMV_UL43	-	2.767																HHV-7_U57	KSHV_ORF25	1e-282	0	1.357e-95	2.854e-98
EBV_BFLF2	HCMV_UL46	-	0.7841																HHV-7_U57	VZV_ORF40	6e-272	2e-296	4.47e-80	2.283e-91
EBV_BFLF2	HCMV_UL48	-	2.468																HHV-7_U58	KSHV_ORF24	1.1e-89	5e-104	1.692e-28	2.44e-28
EBV_BFLF2	HCMV_UL53	5.4e-50	8.994e-15																HHV-7_U60	HSV-1_UL15	1.1e-71	3.3e-95	4.314e-65	1.014e-61
EBV_BFLF2	HCMV_UL70	-	4.377																HHV-7_U60	HSV-2_UL15	9.4e-77	4.5e-95	8.398e-63	7.703e-62
EBV_BFLF2	HCMV_UL75	-	4.635																HHV-7_U60	KSHV_ORF29	5e-73	5.6e-89	5.142e-62	2.078e-60
EBV_BFLF2	HCMV_UL8	-	7.331																HHV-7_U60	VZV_ORF42	7.8e-76	2.8e-86	3.526e-60	5.447e-56
EBV_BFLF2	HCMV_UL80	-	8.22																HHV-7_U63	KSHV_ORF31	2.1e-49	3.4e-56	2.33e-08	8.041e-08
EBV_BFLF2	HCMV_UL82	-	6.537																HHV-7_U64	KSHV_ORF32	1.5e-38	3.9e-52	2.259e-14	3.909e-15
EBV_BFLF2	HCMV_UL87	-	0.4957																HHV-7_U65	HSV-1_UL16	6.2e-48	3.9e-52	1.56e-15	2.033e-15
EBV_BFLF2	HCMV_UL94	-	5.505																HHV-7_U65	HSV-2_UL16	9.5e-48	1.2e-47	1.396e-15	1.246e-15
EBV_BFLF2	HCMV_US24	-	3.686																HHV-7_U65	KSHV_ORF33	1.6e-47	9.7e-52	2.397e-18	8.783e-19
EBV_BFLF2	HCMV_US9	-	8.22																HHV-7_U65	VZV_ORF44	1.1e-34	3e-45	2.374e-16	2.193e-16
EBV_BFLF2	HHV-6A_U10	-	8.705																HHV-7_U67	KSHV_ORF34	8.8e-66	8.5e-78	8.081e-17	3.521e-17
EBV_BFLF2	HHV-6A_U11	14	-																HHV-7_U69	HSV-1_UL13	2e-07	2.8e-11	2.003e-11	4.244e-12
EBV_BFLF2	HHV-6A_U27	-	1.56																HHV-7_U69	HSV-2_UL13	4.8e-07	1.7e-11	3.553e-12	1.925e-12
EBV_BFLF2	HHV-6A_U29	-	0.3319																HHV-7_U69	KSHV_ORF36	1.5e-05	9.1e-10	2.198e-12	9.076e-13
EBV_BFLF2	HHV-6A_U31	-	0.9862																HHV-7_U69	VZV_ORF47	2.5e-05	6.1e-09	2.923e-13	4.725e-13
EBV_BFLF2	HHV-6A_U34	-	6.922																HHV-7_U7	HHV-7_U95	6e-12	7.5e-11	8.092e-07	5.663e-09
EBV_BFLF2	HHV-6A_U37	1.6e-48	4.61e-17																HHV-7_U70	HSV-1_UL12	1.6e-48	2e-62	3.427e-26	8.229e-28
EBV_BFLF2	HHV-6A_U38	-	1.652																HHV-7_U70	HSV-1_UL12_UL12.5	4.8e-50	4.9e-64	2.346e-26	2.699e-28
EBV_BFLF2	HHV-6A_U39	-	5.505																HHV-7_U70	HSV-2_UL12	5.8e-48	3e-61	2.159e-25	1.473e-26
EBV_BFLF2	HHV-6A_U48	-	6.173																HHV-7_U70	KSHV_ORF37	1.2e-63	1e-69	7.834e-34	1.922e-32
EBV_BFLF2	HHV-6A_U53	-	2.767																HHV-7_U70	VZV_ORF48	5.9e-46	3.3e-57	7.5e-25	4.226e-26
EBV_BFLF2	HHV-6A_U54	-	9.76																HHV-7_U72	HSV-1_UL10	5.5e-67	1.8e-52	3.159e-08	4.009e-08
EBV_BFLF2	HHV-6A_U55	-	3.286																HHV-7_U72	HSV-2_UL10	7.6e-67	3.1e-49	1.523e-07	5.476e-08
EBV_BFLF2	HHV-6A_U63	-	6.173																HHV-7_U72	KSHV_ORF39	3.7e-72	1.5e-76	2.18e-16	4.695e-17
EBV_BFLF2	HHV-6A_U64	-	3.48																HHV-7_U72	VZV_ORF50	5.3e-69	6.6e-57	8.944e-11	5.611e-11
EBV_BFLF2	HHV-6A_U65	-	8.705																HHV-7_U73	HSV-1_UL9	6e-72	1e-119	2.393e-51	1.061e-53
EBV_BFLF2	HHV-6A_U74	-	6.537																HHV-7_U73	HSV-2_UL9	1.7e-85	3e-122	1.966e-51	1.142e-52
EBV_BFLF2	HHV-6A_U76	-	9.76																HHV-7_U73	VZV_ORF51	8.8e-87	8e-104	4.785e-50	3.354e-51
EBV_BFLF2	HHV-6A_U84	-	3.903																HHV-7_U74	HSV-1_UL8	3.1e-10	5e-68	1.78e-19	3.592e-18
EBV_BFLF2	HHV-6A_U85	-	8.705																HHV-7_U74	HSV-2_UL8	5.1e-10	1.2e-67	3.456e-19	3.748e-18
EBV_BFLF2	HHV-6A_U95	-	1.853																HHV-7_U74	KSHV_ORF40	4.6e-13	1.5e-40	5.588e-23	2.6e-24
EBV_BFLF2	HHV-6B_U10	-	1.853																HHV-7_U74	VZV_ORF52	1.1e-07	2.6e-72	5.019e-22	3.346e-22
EBV_BFLF2	HHV-6B_U25	-	4.909																HHV-7_U75	HSV-1_UL7	1.7e-22	5.3e-49	9.917e-11	2.557e-10
EBV_BFLF2	HHV-6B_U27	-	0.4957																HHV-7_U75	HSV-2_UL7	4.2e-26	9.5e-50	1.098e-11	7.078e-11
EBV_BFLF2	HHV-6B_U29	-	0.9862																HHV-7_U75	KSHV_ORF42	4e-10	3.2e-30	3.471e-09	6.123e-09
EBV_BFLF2	HHV-6B_U31	-	3.686																HHV-7_U75	VZV_ORF53	1.3e-20	1.7e-46	3.632e-10	9.476e-10
EBV_BFLF2	HHV-6B_U34	-	2.767																HHV-7_U76	HSV-1_UL6	6e-104	4e-134	1.491e-27	1.382e-26
EBV_BFLF2	HHV-6B_U37	4.7e-49	1.319e-18																HHV-7_U76	HSV-2_UL6	4e-103	3e-136	1.586e-28	6.442e-28
EBV_BFLF2	HHV-6B_U38	-	1.962																HHV-7_U76	KSHV_ORF43	3e-108	2e-138	1.612e-33	1.011e-33
EBV_BFLF2	HHV-6B_U39	-	9.76																HHV-7_U76	VZV_ORF54	2e-105	1e-125	6.841e-28	2.42e-27
EBV_BFLF2	HHV-6B_U48	-	3.286																HHV-7_U77	HSV-1_UL5	2e-146	4e-146	1.163e-76	7.123e-70
EBV_BFLF2	HHV-6B_U53	-	5.829																HHV-7_U77	HSV-2_UL5	2e-115	7e-145	1.709e-74	1.33e-69
EBV_BFLF2	HHV-6B_U54	-	5.505																HHV-7_U77	KSHV_ORF44	7e-124	9e-138	1.726e-79	3.775e-83
EBV_BFLF2	HHV-6B_U55	-	0.2794																HHV-7_U77	VZV_ORF55	8e-158	2e-137	3.535e-75	1.597e-69
EBV_BFLF2	HHV-6B_U63	-	9.76																HHV-7_U81	HSV-1_UL2	4.3e-45	1.3e-46	7.937e-25	4.296e-25
EBV_BFLF2	HHV-6B_U64	-	1.652																HHV-7_U81	HSV-2_UL2	2.4e-45	2.6e-48	1.71e-24	1.262e-25
EBV_BFLF2	HHV-6B_U65	-	6.922																HHV-7_U81	KSHV_ORF46	7.6e-49	3.2e-49	9.519e-31	1.158e-31
EBV_BFLF2	HHV-6B_U74	-	5.505																HHV-7_U81	VZV_ORF59	5.3e-44	8.3e-49	3.477e-26	1.677e-27
EBV_BFLF2	HHV-6B_U76	-	1.56																HHV-7_U85	KSHV_K14	1.7e-06	4.8e-16	5.425e-11	1.755e-11
EBV_BFLF2	HHV-6B_U84	-	1.24																HSV-1_RS1	HSV-2_RS1	3e-288	3e-292	0	0
EBV_BFLF2	HHV-6B_U85	-	4.377																HSV-1_RS1	VZV_ORF62	2e-189	3e-168	3.883e-62	6.571e-71
EBV_BFLF2	HHV-6B_U90_U86	-	2.2																HSV-1_UL1	HSV-2_UL1	1.5e-65	3.5e-65	5.431e-28	1.079e-27
EBV_BFLF2	HHV-7_DR1	-	5.198																HSV-1_UL1	VZV_ORF60	1.6e-35	7.6e-28	3.135e-07	7.384e-07
EBV_BFLF2	HHV-7_DR6	-	8.22																HSV-1_UL10	HSV-2_UL10	2e-109	5e-113	6.381e-45	8.447e-46
EBV_BFLF2	HHV-7_U10	-	9.217																HSV-1_UL10	KSHV_ORF39	2.7e-47	2.6e-29	4.908e-10	5.879e-10
EBV_BFLF2	HHV-7_U17	-	3.686																HSV-1_UL10	VZV_ORF50	6.7e-77	1.5e-83	1.783e-16	9.133e-17
EBV_BFLF2	HHV-7_U18	-	4.133																HSV-1_UL12	HSV-1_UL12_UL12.5	1e-113	3e-115	1.357e-99	6.782e-101
EBV_BFLF2	HHV-7_U2	-	3.686																HSV-1_UL12	HSV-2_UL12	1e-128	6e-128	6.022e-99	3.77e-98
EBV_BFLF2	HHV-7_U27	-	1.24																HSV-1_UL12	KSHV_ORF37	5.2e-59	3.8e-58	6.79e-26	2.777e-23
EBV_BFLF2	HHV-7_U29	-	1.044																HSV-1_UL12	VZV_ORF48	1e-97	1e-81	4.688e-46	3.773e-46
EBV_BFLF2	HHV-7_U31	-	2.767																HSV-1_UL12_UL12.5	HSV-2_UL12	1e-116	2e-112	1.524e-92	4.652e-90
EBV_BFLF2	HHV-7_U34	-	4.635																HSV-1_UL12_UL12.5	KSHV_ORF37	1.8e-60	3.6e-60	3.877e-27	4.007e-24
EBV_BFLF2	HHV-7_U37	3e-50	5.529e-18																HSV-1_UL12_UL12.5	VZV_ORF48	5e-100	2.3e-84	1.41e-45	8.533e-45
EBV_BFLF2	HHV-7_U38	-	9.76																HSV-1_UL13	HSV-1_US3	9.7e-05	1.6e-21	1.507e-06	1.885e-07
EBV_BFLF2	HHV-7_U39	-	2.33																HSV-1_UL13	HSV-2_UL13	7e-94	1.8e-84	2.061e-81	2.758e-79
EBV_BFLF2	HHV-7_U45	-	3.48																HSV-1_UL13	HSV-2_US3	6e-06	3.8e-21	4.182e-08	1.14e-08
EBV_BFLF2	HHV-7_U48	-	3.903																HSV-1_UL13	KSHV_ORF36	3.1e-15	1e-12	8.304e-18	3.782e-18
EBV_BFLF2	HHV-7_U53	-	8.705																HSV-1_UL13	VZV_ORF47	1.4e-33	7.1e-28	3.618e-43	1.071e-41
EBV_BFLF2	HHV-7_U54	-	2.2																HSV-1_UL13	VZV_ORF66	5.8e-06	1.8e-25	7.406e-08	7.789e-09
EBV_BFLF2	HHV-7_U58	-	5.198																HSV-1_UL14	HSV-2_UL14	4.2e-71	1.2e-68	2.769e-29	2.409e-29
EBV_BFLF2	HHV-7_U63	-	4.635																HSV-1_UL14	VZV_ORF46	4.2e-45	3.3e-45	1.142e-10	7.252e-11
EBV_BFLF2	HHV-7_U64	-	0.4681																HSV-1_UL15	HSV-2_UL15	8e-111	4e-108	0	0
EBV_BFLF2	HHV-7_U67	-	9.217																HSV-1_UL15	KSHV_ORF29	3.6e-91	3.9e-79	1.517e-56	5.664e-58
EBV_BFLF2	HHV-7_U76	-	6.922																HSV-1_UL15	VZV_ORF42	5e-108	9.1e-93	3.259e-87	1.649e-85
EBV_BFLF2	HSV-1_UL16	-	6.173																HSV-1_UL16	HSV-2_UL16	1e-73	7.1e-71	1.342e-62	7.365e-63
EBV_BFLF2	HSV-1_UL22	-	4.635																HSV-1_UL16	KSHV_ORF33	5.4e-55	7e-48	1.673e-17	6.051e-18
EBV_BFLF2	HSV-1_UL31	9.6e-49	2.915e-17																HSV-1_UL16	VZV_ORF44	2.5e-67	7.4e-59	2.55e-32	2.684e-32
EBV_BFLF2	HSV-1_UL34	-	1.171																HSV-1_UL17	HSV-2_UL17	9e-180	1e-179	0	0
EBV_BFLF2	HSV-1_UL38	-	1.652																HSV-1_UL17	KSHV_ORF32	8.8e-23	8.5e-16	1.037e-12	3.499e-13
EBV_BFLF2	HSV-1_UL4	-	0.3515																HSV-1_UL17	VZV_ORF43	1e-150	4e-144	4.01e-58	1.007e-58
EBV_BFLF2	HSV-1_UL8	-	8.22																HSV-1_UL18	HSV-2_UL18	1.2e-77	2.1e-76	1.736e-60	2.3e-59
EBV_BFLF2	HSV-1_UL9	-	5.829																HSV-1_UL18	KSHV_ORF26	3.4e-39	8.8e-64	3.006e-16	1.499e-16
EBV_BFLF2	HSV-1_US3	-	0.3722																HSV-1_UL18	VZV_ORF41	1.7e-83	3.1e-75	7.664e-38	2.012e-38
EBV_BFLF2	HSV-2_UL16	-	5.829																HSV-1_UL19	HSV-2_UL19	0	0	0	0
EBV_BFLF2	HSV-2_UL30	-	8.705																HSV-1_UL19	KSHV_ORF25	3E-322	0	4.543e-84	4.129e-78
EBV_BFLF2	HSV-2_UL31	1.5e-47	2.625e-18																HSV-1_UL19	VZV_ORF40	0	0	0	0
EBV_BFLF2	HSV-2_UL34	-	0.5887																HSV-1_UL2	HSV-2_UL2	1.6e-53	1.9e-62	3.686e-48	1.182e-49
EBV_BFLF2	HSV-2_UL38	-	3.686																HSV-1_UL2	KSHV_ORF46	6.8e-48	9.2e-48	3.851e-24	7.557e-25
EBV_BFLF2	HSV-2_UL4	-	0.7404																HSV-1_UL2	VZV_ORF59	1.7e-58	6.1e-57	7.085e-35	4.841e-37
EBV_BFLF2	HSV-2_UL50	-	5.505																HSV-1_UL20	HSV-2_UL20	2.1e-59	2.7e-60	2.693e-26	3.851e-26
EBV_BFLF2	HSV-2_UL55	-	9.217																HSV-1_UL20	VZV_ORF39	1e-54	6e-46	1.411e-07	1.738e-07
EBV_BFLF2	HSV-2_UL9	-	6.537																HSV-1_UL21	HSV-2_UL21	3e-144	3e-138	8.828e-80	7.965e-83
EBV_BFLF2	HSV-2_US1	-	8.22																HSV-1_UL21	VZV_ORF38	4e-123	4e-104	2.84e-36	1.235e-34
EBV_BFLF2	KSHV_K9	-	1.044																HSV-1_UL22	HSV-2_UL22	5e-165	2e-159	0	0
EBV_BFLF2	KSHV_ORF11	-	4.909																HSV-1_UL22	KSHV_ORF22	3.8e-54	1.4e-55	8.279e-20	4.859e-21
EBV_BFLF2	KSHV_ORF16	-	5.198																HSV-1_UL22	VZV_ORF37	1e-108	3e-101	1.101e-41	1.117e-46
EBV_BFLF2	KSHV_ORF2	-	3.903																HSV-1_UL23	HSV-2_UL23	1.3e-73	1e-71	3.844e-53	3.531e-53
EBV_BFLF2	KSHV_ORF21	-	6.922																HSV-1_UL23	KSHV_ORF21	1.1e-08	6.3e-30	1.789e-15	1.655e-15
EBV_BFLF2	KSHV_ORF26	-	6.922																HSV-1_UL23	VZV_ORF36	2.2e-57	1.4e-44	2.872e-26	4.089e-26
EBV_BFLF2	KSHV_ORF27	-	2.613																HSV-1_UL24	HSV-2_UL24	1.1e-69	1.1e-65	1.937e-44	4.507e-45
EBV_BFLF2	KSHV_ORF32	-	3.903																HSV-1_UL24	KSHV_ORF20	6.8e-36	3.5e-36	6.135e-15	1.723e-14
EBV_BFLF2	KSHV_ORF33	-	7.331																HSV-1_UL24	VZV_ORF35	4.7e-50	3.8e-51	5.555e-23	3.659e-23
EBV_BFLF2	KSHV_ORF34	-	6.537																HSV-1_UL25	HSV-2_UL25	2e-157	2e-145	7.236e-72	2.045e-71
EBV_BFLF2	KSHV_ORF57	-	3.103																HSV-1_UL25	KSHV_ORF19	5e-97	9.5e-92	4.908e-20	1.375e-21
EBV_BFLF2	KSHV_ORF60	-	8.22																HSV-1_UL25	VZV_ORF34	5e-141	2e-115	3.784e-46	2.239e-47
EBV_BFLF2	KSHV_ORF62	-	9.76																HSV-1_UL26	HSV-2_UL26	1e-132	1e-125	8.416e-75	2.754e-74
EBV_BFLF2	KSHV_ORF67	-	4.635																HSV-1_UL26	KSHV_ORF17	3.3e-61	1.9e-69	1.932e-19	1.929e-19
EBV_BFLF2	KSHV_ORF69	8.4e-62	1.347e-26																HSV-1_UL26	VZV_ORF33	2e-109	9.2e-49	2.014e-39	5.437e-39
EBV_BFLF2	VZV_ORF22	-	7.331																HSV-1_UL27	HSV-2_UL27	1e-209	1e-161	0	0
EBV_BFLF2	VZV_ORF24	-	2.767																HSV-1_UL27	KSHV_ORF8	8e-172	2e-198	5.775e-67	2.463e-65
EBV_BFLF2	VZV_ORF27	1.1e-47	7.365e-18																HSV-1_UL27	VZV_ORF31	5e-195	5e-129	1.074e-99	1.357e-100
EBV_BFLF2	VZV_ORF31	-	2.2																HSV-1_UL28	HSV-2_UL28	6e-198	2e-199	7.411e-93	7.614e-94
EBV_BFLF2	VZV_ORF4	-	9.217																HSV-1_UL28	KSHV_ORF7	8e-157	2e-143	1.025e-30	1.265e-31
EBV_BFLF2	VZV_ORF53	-	6.173																HSV-1_UL28	VZV_ORF30	1e-184	2e-166	1.528e-61	5.383e-62
EBV_BFLF2	VZV_ORF56	-	1.962																HSV-1_UL29	HSV-2_UL29	1e-286	1e-281	0	0
EBV_BFLF2	VZV_ORF6	-	6.922																HSV-1_UL29	KSHV_ORF6	3e-222	7e-232	8.712e-63	1.775e-58
EBV_BFLF2	VZV_ORF63	-	3.686																HSV-1_UL29	VZV_ORF29	2e-271	4e-260	0	0
EBV_BFLF2	VZV_ORF66	-	6.173																HSV-1_UL3	HSV-2_UL3	1.2e-85	3.6e-86	3.265e-38	8.067e-38
EBV_BFLF2	VZV_ORF8	-	6.922																HSV-1_UL3	VZV_ORF58	1.1e-81	3.4e-62	3.521e-19	7.369e-19
EBV_BFRF1	EBV_BALF4	-	1.453																HSV-1_UL30	HSV-2_UL30	8e-203	4e-202	0	0
EBV_BFRF1	EBV_BBLF4	-	7.893																HSV-1_UL30	KSHV_ORF9	4e-138	1e-159	4.635e-97	1.036e-96
EBV_BFRF1	EBV_BDLF2	-	4.313																HSV-1_UL30	VZV_ORF28	1e-169	9e-173	0	0
EBV_BFRF1	EBV_BFRF1	2e-146	2.065e-63																HSV-1_UL31	HSV-2_UL31	1.7e-85	4.4e-84	1.729e-50	3.019e-50
EBV_BFRF1	EBV_BMRF1	-	1.141																HSV-1_UL31	KSHV_ORF69	5.5e-55	1.8e-62	2.521e-17	2.719e-18
EBV_BFRF1	EBV_BOLF1	-	6.995																HSV-1_UL31	VZV_ORF27	5.8e-83	4.2e-82	1.379e-35	9.92e-36
EBV_BFRF1	EBV_BORF1	-	1.851																HSV-1_UL32	HSV-2_UL32	5e-160	2e-162	6.234e-76	2.181e-76
EBV_BFRF1	EBV_BSLF1	-	5.835																HSV-1_UL32	KSHV_ORF68	1e-100	1.7e-89	2.464e-13	7.573e-15
EBV_BFRF1	EBV_BcRF1-UL87	-	7.893																HSV-1_UL32	VZV_ORF26	9e-148	1e-129	9.209e-47	2.97e-48
EBV_BFRF1	EBV_EBNA1	-	2.504																HSV-1_UL33	HSV-2_UL33	4.6e-43	1.2e-45	1.602e-17	1.088e-17
EBV_BFRF1	EBV_LMP1	13	-																HSV-1_UL33	VZV_ORF25	8.8e-39	2.9e-30	9.947e-09	7.478e-09
EBV_BFRF1	EBV_LMP2	-	3.387																HSV-1_UL34	HSV-2_UL34	2.3e-93	5.9e-94	1.204e-43	2.8e-42
EBV_BFRF1	HCMV_RL11	-	6.584																HSV-1_UL34	VZV_ORF24	9.2e-85	5.9e-78	1.03e-27	1.615e-27
EBV_BFRF1	HCMV_RL6	-	6.995																HSV-1_UL35	HSV-2_UL35	3.9e-36	4.9e-39	9.608e-18	2.059e-17
EBV_BFRF1	HCMV_UL112-113	-	1.742																HSV-1_UL35	VZV_ORF23	8.6e-29	1.9e-28	9.554e-05	0.0003118
EBV_BFRF1	HCMV_UL112-113_p34	-	0.3844																HSV-1_UL36	VZV_ORF22	0	0	0	0
EBV_BFRF1	HCMV_UL112-113_p43	-	0.1219																HSV-1_UL37	HSV-2_UL37	3e-242	5e-236	0	0
EBV_BFRF1	HCMV_UL112-113_p50	-	0.5524																HSV-1_UL37	VZV_ORF21	2e-200	9e-179	8.574e-48	2.19e-47
EBV_BFRF1	HCMV_UL115	-	5.493																HSV-1_UL38	HSV-2_UL38	3e-143	2e-133	3.296e-76	4.186e-74
EBV_BFRF1	HCMV_UL117_UL117.5	-	1.368																HSV-1_UL38	KSHV_ORF62	5.5e-15	3.4e-29	1.608e-17	5.087e-17
EBV_BFRF1	HCMV_UL119-118	-	2.825																HSV-1_UL38	VZV_ORF20	3e-116	7.5e-80	1.334e-44	1.592e-44
EBV_BFRF1	HCMV_UL120	-	4.06																HSV-1_UL39	HSV-2_UL39	2e-205	2e-210	0	0
EBV_BFRF1	HCMV_UL121	-	6.584																HSV-1_UL39	KSHV_ORF61	8.3e-82	1.6e-87	3.13e-54	5.876e-55
EBV_BFRF1	HCMV_UL130	-	1.64																HSV-1_UL39	VZV_ORF19	1e-119	1e-102	9.507e-76	3.23e-76
EBV_BFRF1	HCMV_UL131A	-	2.218																HSV-1_UL4	HSV-2_UL4	3.4e-59	8.8e-62	6.363e-29	2.773e-28
EBV_BFRF1	HCMV_UL144	-	7.893																HSV-1_UL4	VZV_ORF56	3.9e-52	5.6e-43	1.315e-16	1.631e-16
EBV_BFRF1	HCMV_UL146	-	6.995																HSV-1_UL40	HSV-2_UL40	1.1e-41	9e-41	2.245e-39	1.035e-37
EBV_BFRF1	HCMV_UL18	-	7.893																HSV-1_UL40	KSHV_ORF60	3.7e-35	1e-33	4.623e-19	1.096e-19
EBV_BFRF1	HCMV_UL35	-	6.198																HSV-1_UL40	VZV_ORF18	8.4e-38	9.6e-36	1.077e-27	3.593e-27
EBV_BFRF1	HCMV_UL37_pUL37m	-	1.851																HSV-1_UL41	HSV-2_UL41	3.1e-92	3e-92	3.319e-72	1.88e-73
EBV_BFRF1	HCMV_UL4	-	6.995																HSV-1_UL41	VZV_ORF17	2e-77	1.5e-58	6.87e-33	2.51e-34
EBV_BFRF1	HCMV_UL46	-	8.384																HSV-1_UL42	HSV-2_UL42	9e-129	2e-144	1.464e-63	2.984e-65
EBV_BFRF1	HCMV_UL48	-	3.822																HSV-1_UL42	VZV_ORF16	1.1e-62	6e-43	3.553e-22	1.513e-23
EBV_BFRF1	HCMV_UL50	6.9e-45	1.863e-12																HSV-1_UL44	HSV-1_UL44_gCsec	1e-83	1.9e-78	3.506e-80	1.819e-80
EBV_BFRF1	HCMV_UL53	-	0.06659																HSV-1_UL44	HSV-2_UL44	1.2e-59	1.4e-70	4.413e-62	1.364e-62
EBV_BFRF1	HCMV_UL6	-	5.171																HSV-1_UL44	VZV_ORF14	1.3e-32	1.2e-26	7.716e-23	7.365e-24
EBV_BFRF1	HCMV_UL7	-	5.171																HSV-1_UL44_gCsec	HSV-2_UL44	1.5e-53	1e-70	1.802e-59	4.407e-60
EBV_BFRF1	HCMV_UL70	-	4.313																HSV-1_UL44_gCsec	VZV_ORF14	8.9e-30	5.4e-24	1.094e-23	1.238e-24
EBV_BFRF1	HCMV_UL71	-	2.66																HSV-1_UL45	HSV-2_UL45	5e-60	3.1e-56	1.614e-25	1.904e-25
EBV_BFRF1	HCMV_UL75	-	7.43																HSV-1_UL46	HSV-2_UL46	1e-178	2e-187	1.66e-63	1.32e-63
EBV_BFRF1	HCMV_UL77	-	3.387																HSV-1_UL46	VZV_ORF12	4e-109	3.3e-98	5.687e-27	1.487e-27
EBV_BFRF1	HCMV_UL8	-	0.07074																HSV-1_UL47	HSV-2_UL47	3e-162	8e-156	2.087e-75	1.256e-73
EBV_BFRF1	HCMV_UL9	-	8.384																HSV-1_UL47	VZV_ORF11	1.5e-80	1.9e-63	7.453e-22	7.69e-18
EBV_BFRF1	HCMV_US18	-	9.46																HSV-1_UL48	HSV-2_UL48	4e-153	4e-148	3.953e-67	3.549e-68
EBV_BFRF1	HCMV_US24	-	3.822																HSV-1_UL48	VZV_ORF10	1e-106	2e-105	2.69e-31	6.375e-32
EBV_BFRF1	HHV-6A_U10	-	8.906																HSV-1_UL49	HSV-2_UL49	1.9e-82	2.6e-87	7.11e-30	9.845e-30
EBV_BFRF1	HHV-6A_U25	-	9.46																HSV-1_UL49	VZV_ORF9	4.6e-28	1.3e-26	2.533e-08	5.061e-08
EBV_BFRF1	HHV-6A_U27	-	0.1295																HSV-1_UL49A	HSV-2_UL49A	3.9e-36	6.6e-34	2.556e-05	7.061e-06
EBV_BFRF1	HHV-6A_U31	-	5.493																HSV-1_UL5	HSV-2_UL5	3e-164	1e-200	0	0
EBV_BFRF1	HHV-6A_U34	8.9e-37	1.744e-11																HSV-1_UL5	KSHV_ORF44	1e-143	6e-169	1.298e-71	6.535e-83
EBV_BFRF1	HHV-6A_U37	-	1.742																HSV-1_UL5	VZV_ORF55	7e-213	5e-187	0	0
EBV_BFRF1	HHV-6A_U43	-	1.742																HSV-1_UL50	HSV-2_UL50	2.4e-58	1.9e-56	1.507e-56	1.068e-58
EBV_BFRF1	HHV-6A_U58	-	8.384																HSV-1_UL50	KSHV_ORF54	9.8e-18	1.5e-23	2.974e-13	2.7e-13
EBV_BFRF1	HHV-6A_U59	-	7.893																HSV-1_UL50	VZV_ORF8	4.7e-36	1.2e-29	1.157e-22	1.348e-23
EBV_BFRF1	HHV-6A_U64	-	3.001																HSV-1_UL51	VZV_ORF7	1.3e-63	1.2e-59	2.802e-16	6.203e-17
EBV_BFRF1	HHV-6A_U77	-	8.906																HSV-1_UL52	HSV-2_UL52	2e-245	4e-244	0	0
EBV_BFRF1	HHV-6A_U79_UL80	-	0.4895																HSV-1_UL52	KSHV_ORF56	3e-172	6e-147	1.179e-42	1.272e-44
EBV_BFRF1	HHV-6A_U82	-	5.171																HSV-1_UL52	VZV_ORF6	2e-228	9e-194	1.083e-85	2.789e-91
EBV_BFRF1	HHV-6A_U85	-	3.001																HSV-1_UL53	HSV-2_UL53	2.4e-99	1.5e-96	3.204e-44	2.005e-43
EBV_BFRF1	HHV-6A_U94	-	2.357																HSV-1_UL53	VZV_ORF5	1.8e-93	9.8e-91	7.692e-23	2.262e-23
EBV_BFRF1	HHV-6B_U27	-	0.8959																HSV-1_UL54	HSV-2_UL54	2e-135	4e-135	1.221e-51	4.512e-51
EBV_BFRF1	HHV-6B_U31	-	8.906																HSV-1_UL54	KSHV_ORF57	7.6e-27	5.1e-24	0.0007303	0.0002357
EBV_BFRF1	HHV-6B_U34	6.2e-38	6.24e-12																HSV-1_UL54	VZV_ORF4	3.6e-66	5.1e-49	3.025e-16	2.898e-16
EBV_BFRF1	HHV-6B_U37	-	3.822																HSV-1_UL55	HSV-2_UL55	5e-66	4e-65	1.099e-34	9.527e-35
EBV_BFRF1	HHV-6B_U42	-	4.582																HSV-1_UL55	VZV_ORF3	6.2e-55	3.9e-41	5.174e-14	5.794e-15
EBV_BFRF1	HHV-6B_U43	-	1.212																HSV-1_UL6	HSV-2_UL6	2e-175	5e-174	2.229e-77	2.98e-79
EBV_BFRF1	HHV-6B_U48	-	6.198																HSV-1_UL6	KSHV_ORF43	8e-135	3e-129	2.138e-28	2.345e-31
EBV_BFRF1	HHV-6B_U54	-	4.06																HSV-1_UL6	VZV_ORF54	5e-156	1e-146	1.264e-49	4.446e-51
EBV_BFRF1	HHV-6B_U57	-	6.995																HSV-1_UL7	HSV-2_UL7	4.4e-70	1.6e-74	7.361e-48	2.111e-47
EBV_BFRF1	HHV-6B_U58	-	5.171																HSV-1_UL7	KSHV_ORF42	1.3e-37	7.5e-32	7.607e-12	1.831e-12
EBV_BFRF1	HHV-6B_U77	-	4.313																HSV-1_UL7	VZV_ORF53	9e-67	3.1e-64	1.464e-26	8.322e-27
EBV_BFRF1	HHV-6B_U79	-	3.822																HSV-1_UL8	HSV-2_UL8	8e-145	2e-144	0	0
EBV_BFRF1	HHV-6B_U85	-	8.906																HSV-1_UL8	KSHV_ORF40	3.3e-18	3.9e-14	3.743e-16	3.439e-18
EBV_BFRF1	HHV-6B_U94	-	4.06																HSV-1_UL8	VZV_ORF52	3e-147	3e-136	8.659e-56	1.45e-59
EBV_BFRF1	HHV-7_U21	-	2.218																HSV-1_UL9	HSV-2_UL9	8e-166	3e-152	0	0
EBV_BFRF1	HHV-7_U25	-	9.46																HSV-1_UL9	VZV_ORF51	6e-162	7e-122	1.861e-87	9.82e-86
EBV_BFRF1	HHV-7_U27	-	0.04106																HSV-1_US1	HSV-1_US1_US1.5	3.3e-85	7.1e-85	9.389e-39	2.791e-37
EBV_BFRF1	HHV-7_U31	-	2.66																HSV-1_US1	HSV-2_US1	2e-116	3e-116	1.551e-32	4.237e-30
EBV_BFRF1	HHV-7_U34	8.8e-37	3.601e-11																HSV-1_US1_US1.5	HSV-2_US1	3.3e-80	2.3e-80	1.551e-24	8.044e-26
EBV_BFRF1	HHV-7_U37	-	6.584																HSV-1_US10	HSV-2_US10	5.8e-90	1.8e-81	4.764e-26	1.721e-24
EBV_BFRF1	HHV-7_U43	-	2.504																HSV-1_US10	VZV_ORF64	2.9e-37	1.8e-31	8.29e-05	1.168e-05
EBV_BFRF1	HHV-7_U45	-	5.493																HSV-1_US2	HSV-2_US2	5.2e-93	3e-101	2.126e-50	6.211e-50
EBV_BFRF1	HHV-7_U48	-	6.198																HSV-1_US3	HSV-2_UL13	7.4e-20	8e-05	6.889e-09	1.387e-07
EBV_BFRF1	HHV-7_U54	-	9.46																HSV-1_US3	HSV-2_US3	5.2e-73	4.1e-74	1.869e-64	3.414e-65
EBV_BFRF1	HHV-7_U56	-	7.43																HSV-1_US3	KSHV_ORF36	2.3e-20	0.00056	4.706e-08	1.316e-07
EBV_BFRF1	HHV-7_U58	-	5.171																HSV-1_US3	VZV_ORF66	4.5e-31	3.1e-33	2.867e-35	4.426e-37
EBV_BFRF1	HHV-7_U82	-	1.544																HSV-1_US5	HSV-2_US5	1.6e-39	2.6e-44	0.0001481	0.0002229
EBV_BFRF1	HSV-1_UL1	-	6.198																HSV-1_US6	HSV-2_US6	1e-113	8e-114	7.145e-65	1.491e-65
EBV_BFRF1	HSV-1_UL18	-	6.198																HSV-1_US7	HSV-2_US7	2.7e-89	4.2e-92	6.305e-47	5.932e-47
EBV_BFRF1	HSV-1_UL21	-	4.313																HSV-1_US7	VZV_ORF67	6.6e-41	6.1e-34	3.686e-18	5.702e-19
EBV_BFRF1	HSV-1_UL22	-	8.384																HSV-1_US8	HSV-2_US4	7.8e-61	3.5e-17	0.0003016	7.761e-05
EBV_BFRF1	HSV-1_UL24	-	9.46																HSV-1_US8	HSV-2_US8	8e-117	1e-113	9.612e-74	4.597e-73
EBV_BFRF1	HSV-1_UL31	-	8.906																HSV-1_US8	VZV_ORF68	5.3e-62	1.5e-48	1.054e-30	8.648e-31
EBV_BFRF1	HSV-1_UL34	-	1.012e-11																HSV-1_US9	HSV-2_US9	6.2e-37	8.6e-36	6.203e-11	9.634e-11
EBV_BFRF1	HSV-1_UL36	-	4.867																HSV-2_RS1	VZV_ORF62	1e-190	8e-170	1.498e-62	1.431e-73
EBV_BFRF1	HSV-1_UL39	-	1.742																HSV-2_UL1	VZV_ORF60	4.9e-36	4.2e-29	1.573e-06	4.238e-06
EBV_BFRF1	HSV-1_UL4	-	6.584																HSV-2_UL10	KSHV_ORF39	9.3e-45	3.7e-28	4.792e-09	6.184e-09
EBV_BFRF1	HSV-1_UL42	-	3.001																HSV-2_UL10	VZV_ORF50	1.6e-74	4.9e-84	2.307e-17	3.161e-17
EBV_BFRF1	HSV-1_UL51	-	3.822																HSV-2_UL12	KSHV_ORF37	7.8e-59	9.6e-58	3.511e-25	3.966e-23
EBV_BFRF1	HSV-1_UL52	-	5.493																HSV-2_UL12	VZV_ORF48	1.6e-95	1.3e-81	5.919e-45	7.783e-46
EBV_BFRF1	HSV-1_UL56	19	-																HSV-2_UL13	HSV-2_US3	1.7e-05	7.6e-19	1.88e-07	1.02e-07
EBV_BFRF1	HSV-2_UL21	-	1.851																HSV-2_UL13	KSHV_ORF36	2.8e-15	1.1e-20	1.455e-17	4.865e-18
EBV_BFRF1	HSV-2_UL24	-	6.995																HSV-2_UL13	VZV_ORF47	7.1e-33	2.5e-36	9.399e-41	4.127e-41
EBV_BFRF1	HSV-2_UL34	-	4.587e-11																HSV-2_UL13	VZV_ORF66	1.6e-05	5.3e-22	6.831e-08	8.23e-09
EBV_BFRF1	HSV-2_UL4	-	7.893																HSV-2_UL14	VZV_ORF46	3e-46	1.6e-33	1.099e-10	7.252e-11
EBV_BFRF1	HSV-2_UL42	-	1.544																HSV-2_UL15	KSHV_ORF29	2.7e-91	2.6e-84	3.37e-60	1.856e-59
EBV_BFRF1	HSV-2_UL52	-	2.504																HSV-2_UL15	VZV_ORF42	1e-106	2e-94	7.312e-91	7.673e-86
EBV_BFRF1	HSV-2_US4	-	7.43																HSV-2_UL16	KSHV_ORF33	9.1e-52	2.9e-47	1.981e-18	1.167e-18
EBV_BFRF1	KSHV_K14	-	1.544																HSV-2_UL16	VZV_ORF44	1.5e-63	8.5e-62	1.132e-33	3.652e-33
EBV_BFRF1	KSHV_ORF17	-	9.46																HSV-2_UL17	KSHV_ORF32	2.6e-23	5.7e-16	4.798e-14	2.881e-14
EBV_BFRF1	KSHV_ORF22	-	4.582																HSV-2_UL17	VZV_ORF43	6e-153	7e-143	2.356e-58	4.524e-59
EBV_BFRF1	KSHV_ORF27	-	3.001																HSV-2_UL18	KSHV_ORF26	9.7e-40	9.1e-64	3.362e-16	1.046e-16
[truncated: 71,460 more rows]
