# Supplementary material for: A proteome-wide structural systems approach reveals insights into protein families of all human herpesviruses
Source: Nat Commun. 2024 Nov 26;15:10230. doi: 10.1038/s41467-024-54668-2 (PMC11599850; doi:10.1038/s41467-024-54668-2)
Supplement: Supplementary file 7 — Supplementary Data 4. [file 41467_2024_54668_MOESM7_ESM.xlsx]

## Sheet: Sheet1
Foldseek against PDB
query	target	theader	fident	alnlen	mismatch	gapopen	qstart	qend	tstart	tend	evalue	bits	prob
EBV_BALF1.pdb	6fbx_A	6fbx_A Crystal Structure of a Zebra-fish pro-survival protein NRZ:Bad BH3 complex	0.172	139	110	3	66	201	9	145	0.000324	202	1
EBV_BALF1.pdb	5c6h_W	5c6h_W Mcl-1 complexed with Mule	0.154	149	112	5	64	201	2	147	0.0007752	178	1
EBV_BALF2.pdb	1urj_B	1urj_B Single stranded DNA-binding protein(ICP8) from Herpes simplex virus-1	0.225	1117	721	36	15	1076	5	1031	4.286e-57	2168	1
EBV_BALF2.pdb	1urj_A	1urj_A Single stranded DNA-binding protein(ICP8) from Herpes simplex virus-1	0.225	1124	710	41	15	1076	5	1029	1.584e-54	2048	1
EBV_BALF3.pdb	6m5r_B	6m5r_B The coordinates of the apo monomeric terminase complex	0.247	736	436	26	2	680	11	685	8.671e-28	1016	1
EBV_BALF3.pdb	6m5v_B	6m5v_B The coordinate of the hexameric terminase complex in the presence of the ADP-BeF3	0.231	735	435	22	2	681	11	670	2.057e-25	952	1
EBV_BALF4.pdb	3fvc_A	3fvc_A Crystal structure of a trimeric variant of the Epstein-Barr virus glycoprotein B	0.862	634	8	5	42	675	1	555	7.427e-87	2534	1
EBV_BALF4.pdb	7fbi_A	7fbi_A Cryo-EM structure of EBV gB in complex with nAbs 3A3 and 3A5	0.874	630	5	3	44	673	1	556	4.86e-76	1941	1
EBV_BALF4.pdb	5cxf_C	5cxf_C Crystal structure of the extracellular domain of glycoprotein B from Human Cytomegalovirus	0.323	633	355	13	45	669	6	572	1.644e-53	1525	1
EBV_BALF4.pdb	5cxf_A	5cxf_A Crystal structure of the extracellular domain of glycoprotein B from Human Cytomegalovirus	0.315	631	351	10	46	670	3	558	1.05e-52	1500	1
EBV_BALF4.pdb	5cxf_B	5cxf_B Crystal structure of the extracellular domain of glycoprotein B from Human Cytomegalovirus	0.314	635	355	10	45	670	3	565	5.56e-53	1498	1
EBV_BALF4.pdb	6vn1_A	6vn1_A A 2.8 Angstrom Cryo-EM Structure of a Glycoprotein B-Neutralizing Antibody Complex Reveals a Critical Domain for Herpesvirus Fusion Initiation	0.26	640	400	13	40	670	1	575	1.604e-52	1479	1
EBV_BALF4.pdb	6vlk_B	6vlk_B A varicella-zoster virus glycoprotein	0.262	633	397	12	47	670	3	574	3.949e-52	1473	1
EBV_BALF4.pdb	7k1s_B	7k1s_B The N-terminus of varicella-zoster virus glycoprotein B has a functional role in fusion.	0.26	640	400	13	40	670	1	575	1.784e-52	1471	1
EBV_BALF4.pdb	6vlk_A	6vlk_A A varicella-zoster virus glycoprotein	0.258	639	400	13	40	669	1	574	2.041e-51	1458	1
EBV_BALF4.pdb	4l1r_A	4l1r_A Glycoprotein B from Herpes Simplex Virus type 1, A549T Rate-of-Entry mutant, low-pH	0.28	639	405	11	43	670	5	599	2.091e-52	1449	1
EBV_BALF4.pdb	5c6t_A	5c6t_A Crystal structure of HCMV glycoprotein B in complex with 1G2 Fab	0.312	631	355	13	47	669	3	562	1.836e-51	1448	1
EBV_BALF4.pdb	2gum_B	2gum_B Crystal structure of the extracellular domain of glycoprotein B from Herpes Simplex Virus type I	0.278	629	383	11	47	667	4	569	1.001e-50	1442	1
EBV_BALF4.pdb	3nw8_A	3nw8_A Glycoprotein B from Herpes simplex virus type 1, Y179S mutant, high-pH	0.275	642	403	12	43	670	5	598	1.485e-51	1425	1
EBV_BALF4.pdb	7kdd_A	7kdd_A HCMV postfusion gB in complex with SM5-1 Fab	0.319	633	357	10	44	669	1	566	1.409e-51	1415	1
EBV_BALF4.pdb	4hsi_B	4hsi_B Glycoprotein B from Herpes simplex virus type 1, A504P/R505G/Q507G/N511G mutant, low-pH	0.276	641	408	11	35	667	2	594	1.375e-50	1404	1
EBV_BALF4.pdb	5ys6_A	5ys6_A Structure of the ectodomain of pseudorabies virus glycoproten B	0.272	631	387	14	47	668	3	570	2.819e-49	1402	1
EBV_BALF4.pdb	3nw8_C	3nw8_C Glycoprotein B from Herpes simplex virus type 1, Y179S mutant, high-pH	0.278	647	397	12	41	670	3	596	1.993e-50	1393	1
EBV_BALF4.pdb	3nwa_C	3nwa_C Glycoprotein B from Herpes simplex virus type 1, W174R mutant, low-pH	0.279	645	403	12	39	670	4	599	2.336e-50	1389	1
EBV_BALF4.pdb	7ui0_A	7ui0_A Post-fusion ectodomain of HSV-1 gB in complex with HSV010-13 Fab	0.272	632	386	11	47	670	2	567	3.304e-49	1386	1
EBV_BALF4.pdb	2gum_C	2gum_C Crystal structure of the extracellular domain of glycoprotein B from Herpes Simplex Virus type I	0.273	632	383	12	47	670	4	567	4.085e-49	1372	1
EBV_BALF4.pdb	7uhz_A	7uhz_A Post-fusion ectodomain of HSV-1 gB in complex with BMPC-23 Fab	0.271	633	386	10	47	671	2	567	4.433e-48	1372	1
EBV_BALF4.pdb	6esc_A	6esc_A Crystal structure of Pseudorabies virus glycoprotein B	0.269	649	395	16	37	670	1	585	1.659e-49	1370	1
EBV_BALF4.pdb	4hsi_A	4hsi_A Glycoprotein B from Herpes simplex virus type 1, A504P/R505G/Q507G/N511G mutant, low-pH	0.275	639	401	11	44	670	5	593	3.484e-49	1359	1
EBV_BALF4.pdb	5v2s_A	5v2s_A Crystal structure of glycoprotein B from Herpes Simplex Virus type I	0.257	789	484	17	41	815	3	703	1.076e-53	1359	1
EBV_BALF4.pdb	3nwa_D	3nwa_D Glycoprotein B from Herpes simplex virus type 1, W174R mutant, low-pH	0.277	638	410	9	41	670	4	598	2.347e-48	1348	1
EBV_BALF4.pdb	3nwf_A	3nwf_A Glycoprotein B from Herpes simplex virus type 1, low-pH	0.277	646	400	14	35	667	2	593	1.243e-48	1340	1
EBV_BALF4.pdb	3nw8_B	3nw8_B Glycoprotein B from Herpes simplex virus type 1, Y179S mutant, high-pH	0.278	646	392	11	41	667	4	594	1.62e-48	1340	1
EBV_BALF4.pdb	4hsi_D	4hsi_D Glycoprotein B from Herpes simplex virus type 1, A504P/R505G/Q507G/N511G mutant, low-pH	0.271	644	412	10	35	670	2	596	7.941e-48	1333	1
EBV_BALF4.pdb	3nwf_B	3nwf_B Glycoprotein B from Herpes simplex virus type 1, low-pH	0.28	638	393	15	47	670	2	587	5.778e-48	1331	1
EBV_BALF4.pdb	3nw8_D	3nw8_D Glycoprotein B from Herpes simplex virus type 1, Y179S mutant, high-pH	0.276	650	406	13	35	670	2	600	4.204e-48	1330	1
EBV_BALF4.pdb	3nwd_B	3nwd_B Glycoprotein B from Herpes simplex virus type 1, Y179S mutant, low-pH	0.272	645	400	12	38	670	1	587	1.955e-47	1319	1
EBV_BALF4.pdb	3nwa_B	3nwa_B Glycoprotein B from Herpes simplex virus type 1, W174R mutant, low-pH	0.278	646	401	13	35	667	2	595	3.149e-47	1319	1
EBV_BALF4.pdb	3nwd_C	3nwd_C Glycoprotein B from Herpes simplex virus type 1, Y179S mutant, low-pH	0.273	639	402	10	41	667	3	590	6.773e-48	1313	1
EBV_BALF4.pdb	3nwf_D	3nwf_D Glycoprotein B from Herpes simplex virus type 1, low-pH	0.277	645	403	13	34	667	2	594	1.422e-47	1313	1
EBV_BALF4.pdb	3nwd_A	3nwd_A Glycoprotein B from Herpes simplex virus type 1, Y179S mutant, low-pH	0.278	635	400	11	41	663	3	591	1.279e-47	1304	1
EBV_BALF4.pdb	3nwd_D	3nwd_D Glycoprotein B from Herpes simplex virus type 1, Y179S mutant, low-pH	0.278	642	403	13	42	670	3	596	3.501e-47	1297	1
EBV_BALF4.pdb	6bm8_A	6bm8_A Crystal structure of glycoprotein B from Herpes Simplex Virus type I	0.264	736	440	17	42	751	5	664	9.768e-50	1294	1
EBV_BALF4.pdb	3nwf_C	3nwf_C Glycoprotein B from Herpes simplex virus type 1, low-pH	0.274	634	396	11	44	665	8	589	5.64e-47	1290	1
EBV_BALF4.pdb	4bom_A	4bom_A Structure of herpesvirus fusion glycoprotein B-bilayer complex revealing the protein-membrane and lateral protein-protein interaction	0.278	647	411	14	35	672	2	601	1.536e-48	1285	1
EBV_BALF4.pdb	4hsi_C	4hsi_C Glycoprotein B from Herpes simplex virus type 1, A504P/R505G/Q507G/N511G mutant, low-pH	0.272	646	395	15	41	667	1	590	2.915e-46	1271	1
EBV_BALF4.pdb	7kdp_C	7kdp_C HCMV prefusion gB in complex with fusion inhibitor WAY-174865	0.308	714	404	12	46	749	4	637	1.298e-52	1178	1
EBV_BALF4.pdb	6z9m_C	6z9m_C Pseudoatomic model of the pre-fusion conformation of glycoprotein B of Herpes simplex virus 1	0.274	645	406	11	39	670	3	598	8.785e-39	852	1
EBV_BALF4.pdb	5ys2_A	5ys2_A Structure of the domain IV(D_IV) of Pseudorabies virus glycoprotein B( PRV gB)	0.373	158	93	4	474	630	23	175	1.907e-13	503	1
EBV_BALF4.pdb	5zs0_C	5zs0_C Structure of glycoprotein B Domain IV of pseudorabies virus with 7B11 antibody	0.367	158	94	4	474	630	35	187	1.715e-13	499	1
EBV_BALF4.pdb	5ys2_C	5ys2_C Structure of the domain IV(D_IV) of Pseudorabies virus glycoprotein B( PRV gB)	0.378	156	93	3	475	630	26	177	5.503e-13	492	1
EBV_BALF4.pdb	5ys2_D	5ys2_D Structure of the domain IV(D_IV) of Pseudorabies virus glycoprotein B( PRV gB)	0.358	159	91	4	474	630	25	174	6.118e-13	468	1
EBV_BALF4.pdb	5ys2_E	5ys2_E Structure of the domain IV(D_IV) of Pseudorabies virus glycoprotein B( PRV gB)	0.375	157	89	3	473	629	25	172	2.558e-12	462	1
EBV_BALF4.pdb	5ys2_F	5ys2_F Structure of the domain IV(D_IV) of Pseudorabies virus glycoprotein B( PRV gB)	0.367	158	90	4	474	630	25	173	3.162e-12	451	1
EBV_BALF4.pdb	5ys2_B	5ys2_B Structure of the domain IV(D_IV) of Pseudorabies virus glycoprotein B( PRV gB)	0.367	155	88	3	474	628	25	169	1.128e-11	444	1
EBV_BALF4.pdb	4ot1_A	4ot1_A Structural Basis for the Recognition of Human Cytomegalovirus Glycoprotein B by the Neutralizing Human Antibody SM5-1	0.221	95	72	2	295	388	20	113	1.844e-05	234	1
EBV_BALF4.pdb	4osn_A	4osn_A Crystal structure of engineered HCMV glycoprotein B Domain II	0.218	96	71	4	295	388	17	110	2.534e-05	223	1
EBV_BALF4.pdb	5zkx_C	5zkx_C The postfusion structure of human-infecting Bourbon virus envelope glycoprotein	0.103	492	256	29	54	528	6	329	3.853e-07	108	1
EBV_BALF4.pdb	5xea_A	5xea_A Structure of Thogoto virus envelope glycoprotein	0.086	510	261	30	54	532	1	336	1.699e-06	101	1
EBV_BALF4.pdb	5xea_C	5xea_C Structure of Thogoto virus envelope glycoprotein	0.092	517	250	29	52	532	4	337	2.461e-06	101	1
EBV_BALF4.pdb	3duz_A	3duz_A Crystal structure of the postfusion form of baculovirus fusion protein GP64	0.095	556	255	38	36	553	2	347	1.207e-05	97	0.999
EBV_BALF4.pdb	5xea_B	5xea_B Structure of Thogoto virus envelope glycoprotein	0.084	497	275	28	51	528	2	337	5.746e-06	93	0.998
EBV_BALF4.pdb	5zl2_A	5zl2_A Crystal structure of Bourbon virus envelope glycoprotein at pH8.0	0.105	514	246	27	50	528	1	335	4.649e-06	89	0.996
EBV_BALF4.pdb	5i2m_A	5i2m_A CRYSTAL STRUCTURE OF VSV-INDIANA (MUDD-SUMMERS STRAIN) GLYCOPROTEIN UNDER ITS ACIDIC CONFORMATION	0.1	576	268	36	46	578	6	374	5.915e-05	76	0.971
EBV_BALF4.pdb	5xeb_C	5xeb_C Structure of the envelope glycoprotein of Dhori virus	0.091	516	271	28	40	532	1	341	0.0001117	70	0.933
EBV_BALF4.pdb	5i2m_B	5i2m_B CRYSTAL STRUCTURE OF VSV-INDIANA (MUDD-SUMMERS STRAIN) GLYCOPROTEIN UNDER ITS ACIDIC CONFORMATION	0.079	426	213	26	46	387	2	332	5.61e-05	69	0.923
EBV_BALF4.pdb	5i2m_C	5i2m_C CRYSTAL STRUCTURE OF VSV-INDIANA (MUDD-SUMMERS STRAIN) GLYCOPROTEIN UNDER ITS ACIDIC CONFORMATION	0.075	424	217	25	46	387	2	332	9.529e-05	67	0.9
EBV_BALF4.pdb	5mdm_C	5mdm_C Structural intermediates in the fusion associated transition of vesiculovirus glycoprotein	0.082	424	211	27	46	387	6	333	0.000275	66	0.887
EBV_BALF4.pdb	4d6w_C	4d6w_C Crystal Structure of the low pH conformation of Chandipura Virus glycoprotein G ectodomain	0.086	417	216	28	46	387	2	328	0.00018	62	0.817
EBV_BALF4.pdb	5i2s_A	5i2s_A PREFUSION FORM OF THE VESICULAR STOMATITIS VIRUS GLYCOPROTEIN G ECTODOMAIN	0.08	423	212	29	46	387	6	332	0.0008367	58	0.72
EBV_BALF4.pdb	5oy9_A	5oy9_A VSV G CR3	0.086	427	208	31	46	387	2	331	0.0008822	45	0.326
EBV_BALF5.pdb	7luf_B	7luf_B HSV1 polymerase ternary complex with dsDNA and PNU-183792	0.363	1077	589	32	6	1012	2	1051	7.125e-84	3334	1
EBV_BALF5.pdb	7luf_A	7luf_A HSV1 polymerase ternary complex with dsDNA and PNU-183792	0.366	1053	572	27	24	1009	15	1038	1.446e-83	3317	1
EBV_BALF5.pdb	2gv9_B	2gv9_B Crystal structure of the Herpes Simplex virus type 1 DNA polymerase	0.359	1063	562	33	24	1012	15	1032	3.975e-81	3258	1
EBV_BALF5.pdb	2gv9_A	2gv9_A Crystal structure of the Herpes Simplex virus type 1 DNA polymerase	0.35	1040	544	33	24	1009	14	975	1.412e-76	2975	1
EBV_BALF5.pdb	3iay_A	3iay_A Ternary complex of DNA polymerase delta	0.259	965	581	41	84	1006	11	883	3.659e-61	2257	1
EBV_BALF5.pdb	6p1h_A	6p1h_A Cryo-EM Structure of DNA Polymerase Delta Holoenzyme	0.262	959	588	33	84	1002	12	890	3.208e-60	2127	1
EBV_BALF5.pdb	7kc0_A	7kc0_A Structure of the Saccharomyces cerevisiae replicative polymerase delta in complex with a primer/template and the PCNA clamp	0.26	966	602	37	82	1013	8	894	2.119e-59	2124	1
EBV_BALF5.pdb	6s1m_A	6s1m_A Human polymerase delta holoenzyme Conformer 1	0.293	966	561	38	83	1007	8	892	3.397e-59	2024	1
EBV_BALF5.pdb	5vu9_A	5vu9_A TNA polymerase, translocated product	0.225	909	530	37	96	993	2	747	9.678e-44	1595	1
EBV_BALF5.pdb	7rsu_A	7rsu_A TNA polymerase, n+2 product	0.224	909	531	36	96	993	2	747	8.093e-43	1553	1
EBV_BALF5.pdb	7rss_A	7rss_A Kod-RI incorporating DNA, n+2	0.219	906	529	37	96	986	2	743	3.803e-43	1545	1
EBV_BALF5.pdb	6isf_B	6isf_B Structure of 9N-I DNA polymerase incorporation with dT in the active site	0.22	917	542	36	96	1002	2	755	1.181e-42	1539	1
EBV_BALF5.pdb	7b0h_F	7b0h_F TgoT_6G12 Ternary complex	0.212	919	547	41	96	1002	2	755	7.798e-42	1531	1
EBV_BALF5.pdb	5h12_A	5h12_A Crystal structure of Deep Vent DNA Polymerase	0.217	911	531	36	96	993	2	743	9.418e-42	1527	1
EBV_BALF5.pdb	7tqw_A	7tqw_A Kod RSGA incorporating PMT, n+2	0.228	892	525	36	124	1001	13	754	5.816e-43	1524	1
EBV_BALF5.pdb	7om3_A	7om3_A Crystal structure of KOD DNA Polymerase in a binary complex with Hypoxanthine containing template	0.23	907	526	37	96	992	2	746	3.496e-42	1522	1
EBV_BALF5.pdb	6isg_A	6isg_A Structure of 9N-I DNA polymerase incorporation with dG in the active site	0.218	908	538	34	96	993	2	747	1.912e-41	1514	1
EBV_BALF5.pdb	7omb_A	7omb_A Crystal structure of KOD DNA Polymerase in a ternary complex with a p/t duplex containing an extended 5' single stranded template overhang	0.225	896	517	37	96	979	2	732	2.181e-42	1503	1
EBV_BALF5.pdb	6wya_A	6wya_A RTX (Reverse Transcription Xenopolymerase) in complex with a DNA duplex and dAMPNPP	0.219	915	539	36	96	998	2	752	1.25e-41	1497	1
EBV_BALF5.pdb	6q4t_A	6q4t_A KOD DNA pol in a closed ternary complex with 7-deaza-7-(2-(2-hydroxyethoxy)-N-(prop-2-yn-1-yl)acetamide)-2-dATP	0.218	918	537	37	96	995	2	756	3.665e-42	1495	1
EBV_BALF5.pdb	4k8x_A	4k8x_A Binary complex of 9N DNA polymerase in the replicative state	0.223	910	529	38	96	992	2	746	8.175e-42	1491	1
EBV_BALF5.pdb	7omg_A	7omg_A Crystal structure of KOD DNA Polymerase in a ternary complex with an Uracil containing template	0.234	881	516	37	124	992	13	746	2.66e-41	1476	1
EBV_BALF5.pdb	7b07_A	7b07_A TgoT_6G12 apo	0.209	917	544	40	96	1001	2	748	3.919e-40	1475	1
EBV_BALF5.pdb	6ish_A	6ish_A Structure of 9N-I DNA polymerase incorporation with 3'-AL in the active site	0.214	921	543	39	96	1002	2	755	2.202e-41	1474	1
EBV_BALF5.pdb	5iud_A	5iud_A Human DNA polymerase alpha in binary complex with a DNA:DNA template-primer	0.167	981	624	40	90	1006	2	853	9.324e-43	1472	1
EBV_BALF5.pdb	5omv_A	5omv_A Ternary complex of 9N DNA polymerase in the replicative state with two metal ions in the active site	0.22	917	540	39	96	1001	2	754	5.66e-41	1465	1
EBV_BALF5.pdb	5iud_D	5iud_D Human DNA polymerase alpha in binary complex with a DNA:DNA template-primer	0.169	980	627	43	90	1007	2	856	7.439e-42	1462	1
EBV_BALF5.pdb	4ahc_B	4ahc_B Crystal Structure of an Evolved Replicating DNA Polymerase	0.206	914	530	40	96	993	2	735	4.109e-40	1459	1
EBV_BALF5.pdb	1tgo_A	1tgo_A THERMOSTABLE B TYPE DNA POLYMERASE FROM THERMOCOCCUS GORGONARIUS	0.217	919	543	38	96	1002	2	755	2.563e-40	1445	1
EBV_BALF5.pdb	5iud_G	5iud_G Human DNA polymerase alpha in binary complex with a DNA:DNA template-primer	0.17	988	618	44	90	1006	2	858	8.57e-42	1428	1
EBV_BALF5.pdb	7b08_A	7b08_A TgoT apo	0.211	908	529	39	96	993	2	732	8.831e-39	1423	1
EBV_BALF5.pdb	7n2m_A	7n2m_A Crystal structure of DNA polymerase alpha catalytic core in complex with dCTP and template/primer having T-C mismatch at the post-insertion site	0.172	981	626	43	90	1006	2	860	4.027e-42	1423	1
EBV_BALF5.pdb	4ail_C	4ail_C Crystal Structure of an Evolved Replicating DNA Polymerase	0.219	910	525	38	96	986	2	744	2.445e-40	1422	1
EBV_BALF5.pdb	5iud_J	5iud_J Human DNA polymerase alpha in binary complex with a DNA:DNA template-primer	0.167	992	613	43	90	1006	2	855	9.873e-42	1411	1
EBV_BALF5.pdb	7b0f_A	7b0f_A TgoT_6G12 Binary complex	0.204	909	508	40	96	993	2	705	1.172e-38	1403	1
EBV_BALF5.pdb	2vwk_A	2vwk_A Uracil Recognition in Archaeal DNA Polymerases Captured by X-ray Crystallography. V93Q polymerase variant	0.22	881	530	34	124	993	13	747	3.602e-39	1399	1
EBV_BALF5.pdb	2vwj_A	2vwj_A Uracil Recognition in Archaeal DNA Polymerases Captured by X-ray Crystallography.	0.217	918	544	37	96	1002	2	755	3.776e-39	1395	1
EBV_BALF5.pdb	4flu_A	4flu_A Pyrococcus abyssi B family DNA polymerase bound to a dsDNA, in edition mode	0.209	924	546	37	94	1002	3	756	1.192e-41	1391	1
EBV_BALF5.pdb	7b0g_A	7b0g_A TgoT_6G12 binary with 2 hCTPs	0.209	880	509	35	124	993	13	715	1.484e-38	1389	1
EBV_BALF5.pdb	4flv_A	4flv_A Pyrococcus abyssi B family DNA polymerase bound to a dsDNA, in edition mode	0.21	925	543	39	94	1002	3	755	4.687e-41	1383	1
EBV_BALF5.pdb	4flt_A	4flt_A Pyrococcus abyssi B family DNA polymerase bound to a dsDNA, in edition mode	0.212	925	542	38	94	1002	2	755	4.068e-41	1380	1
EBV_BALF5.pdb	3a2f_A	3a2f_A Crystal Structure of Pyrococcus furiosus DNA polymerase/PCNA monomer mutant complex	0.222	886	514	41	124	993	12	738	5.308e-38	1378	1
EBV_BALF5.pdb	6as7_A	6as7_A CRYSTAL STRUCTURE OF THE CATALYTIC CORE OF HUMAN DNA POLYMERASE ALPHA IN TERNARY COMPLEX WITH AN DNA-PRIMED DNA TEMPLATE AND DCTP	0.169	990	622	42	90	1007	2	862	2.247e-39	1375	1
EBV_BALF5.pdb	7b0h_E	7b0h_E TgoT_6G12 Ternary complex	0.205	918	511	43	96	1001	2	712	2.086e-37	1352	1
EBV_BALF5.pdb	6wyb_A	6wyb_A RTX (Reverse Transcription Xenopolymerase) in complex with an RNA/DNA hybrid	0.211	912	523	42	96	993	2	730	1.43e-37	1343	1
EBV_BALF5.pdb	4fm0_A	4fm0_A Pyrococcus abyssi B family DNA polymerase bound to a dsDNA, in edition mode	0.212	912	536	36	95	993	3	744	4.734e-40	1343	1
EBV_BALF5.pdb	4fm1_A	4fm1_A Pyrococcus abyssi B family DNA polymerase bound to a dsDNA, in edition mode	0.213	915	532	37	95	993	3	745	5.202e-40	1341	1
EBV_BALF5.pdb	1qqc_A	1qqc_A CRYSTAL STRUCTURE OF AN ARCHAEBACTERIAL DNA POLYMERASE D.TOK	0.215	910	522	41	96	993	2	731	2.293e-37	1334	1
EBV_BALF5.pdb	4fm2_A	4fm2_A Pyrococcus abyssi B family DNA polymerase (triple mutant) bound to a dsDNA, in edition mode	0.21	918	536	40	90	993	1	743	5.994e-40	1320	1
EBV_BALF5.pdb	5mdn_B	5mdn_B Structure of the family B DNA polymerase from the hyperthermophilic archaeon Pyrobaculum calidifontis	0.205	918	546	51	92	990	1	753	8.831e-39	1313	1
EBV_BALF5.pdb	2xhb_A	2xhb_A Crystal structure of DNA polymerase from Thermococcus gorgonarius in complex with hypoxanthine-containing DNA	0.21	902	537	37	96	993	2	731	7.239e-40	1302	1
EBV_BALF5.pdb	6v93_A	6v93_A Structure of DNA Polymerase Zeta/DNA/dNTP Ternary Complex	0.17	1264	615	48	92	1012	4	1176	2.615e-38	1285	1
EBV_BALF5.pdb	5vu8_A	5vu8_A TNA polymerase, closed ternary complex	0.226	908	520	40	96	985	2	744	4.653e-37	1260	1
EBV_BALF5.pdb	5exr_C	5exr_C Crystal structure of human primosome	0.169	980	617	42	90	1006	2	847	3.245e-40	1257	1
EBV_BALF5.pdb	4ahc_A	4ahc_A Crystal Structure of an Evolved Replicating DNA Polymerase	0.221	846	471	36	96	929	2	671	8.281e-36	1256	1
EBV_BALF5.pdb	7s0t_A	7s0t_A Structure of DNA polymerase zeta with mismatched DNA	0.172	1250	591	50	92	1004	4	1146	3.013e-38	1250	1
EBV_BALF5.pdb	1d5a_A	1d5a_A CRYSTAL STRUCTURE OF AN ARCHAEBACTERIAL DNA POLYMERASE D.TOK. DEPOSITION OF SECOND NATIVE STRUCTURE AT 2.4 ANGSTROM	0.207	915	517	38	96	993	2	724	2.695e-35	1239	1
EBV_BALF5.pdb	1wns_A	1wns_A Crystal structure of family B DNA polymerase from hyperthermophilic archaeon pyrococcus kodakaraensis KOD1	0.221	907	506	39	96	991	2	718	1.474e-34	1231	1
EBV_BALF5.pdb	4fxd_A	4fxd_A Crystal structure of yeast DNA polymerase alpha bound to DNA/RNA	0.166	992	610	47	92	1011	2	848	1.898e-37	1223	1
EBV_BALF5.pdb	7b06_A	7b06_A TgoT_RT521 apo	0.225	788	475	33	124	892	13	683	2.03e-35	1220	1
EBV_BALF5.pdb	4fyd_B	4fyd_B Crystal structure of yeast DNA polymerase alpha bound to DNA/RNA and dGTP	0.166	993	605	46	90	1006	2	847	1.099e-35	1220	1
EBV_BALF5.pdb	4fvm_A	4fvm_A Crystal structure of yeast DNA polymerase alpha	0.16	965	608	40	90	991	2	826	2.316e-36	1216	1
EBV_BALF5.pdb	3k5l_A	3k5l_A Crystal structure of E.coli Pol II-abasic DNA-dATP Lt(0, 3) ternary complex	0.181	954	563	49	91	1004	5	780	6.302e-35	1201	1
EBV_BALF5.pdb	3k59_A	3k59_A Crystal structure of E.coli Pol II-normal DNA-dCTP ternary complex	0.178	953	566	49	91	1004	4	778	1e-35	1199	1
EBV_BALF5.pdb	7opl_A	7opl_A CryoEM structure of DNA Polymerase alpha - primase bound to SARS CoV nsp1	0.162	989	620	42	90	1006	2	853	1.693e-39	1192	1
EBV_BALF5.pdb	3k5m_A	3k5m_A Crystal structure of E.coli Pol II-abasic DNA-ddGTP Lt(-2, 2) ternary complex	0.182	937	546	49	91	988	4	759	1.059e-34	1184	1
EBV_BALF5.pdb	1wn7_A	1wn7_A Crystal structure of archaeal family B DNA polymerase mutant	0.233	843	467	35	96	927	2	675	1.121e-33	1171	1
EBV_BALF5.pdb	2jgu_A	2jgu_A crystal structure of DNA-directed DNA polymerase	0.213	908	498	37	96	993	2	702	2.171e-33	1165	1
EBV_BALF5.pdb	3k58_A	3k58_A Crystal structure of E.coli Pol II-normal DNA-dTTP ternary complex	0.179	937	553	48	91	989	4	762	1.62e-34	1159	1
EBV_BALF5.pdb	6v8p_A	6v8p_A Structure of DNA Polymerase Zeta (Apo)	0.167	1249	579	42	92	1006	3	1124	3.577e-35	1148	1
EBV_BALF5.pdb	3maq_A	3maq_A Crystal structure of E.coli Pol II-normal DNA-dGTP ternary complex	0.181	937	546	52	91	989	4	757	4.795e-34	1144	1
EBV_BALF5.pdb	3k5o_A	3k5o_A Crystal structure of E.coli Pol II	0.171	950	558	50	92	1007	2	755	1.279e-34	1141	1
EBV_BALF5.pdb	4fxd_B	4fxd_B Crystal structure of yeast DNA polymerase alpha bound to DNA/RNA	0.158	993	576	49	92	1011	2	807	8.059e-34	1141	1
EBV_BALF5.pdb	1qht_A	1qht_A DNA POLYMERASE FROM THERMOCOCCUS SP. 9ON-7 ARCHAEON	0.207	898	510	38	96	983	2	707	5.027e-34	1136	1
EBV_BALF5.pdb	3k57_A	3k57_A Crystal structure of E.coli Pol II-normal DNA-dATP ternary complex	0.177	954	567	50	91	1004	4	779	1.07e-33	1131	1
EBV_BALF5.pdb	5vu5_A	5vu5_A TNA polymerase, apo	0.208	907	489	40	96	987	2	694	3.686e-32	1126	1
EBV_BALF5.pdb	3k5o_B	3k5o_B Crystal structure of E.coli Pol II	0.175	933	554	49	92	1004	2	738	6.429e-33	1106	1
EBV_BALF5.pdb	3k5n_A	3k5n_A Crystal structure of E.coli Pol II-abasic DNA binary complex	0.181	929	539	57	91	989	2	738	2.092e-32	1093	1
EBV_BALF5.pdb	5n2g_A	5n2g_A Structure of the E9 DNA polymerase from vaccinia virus in complex with manganese	0.16	1106	631	53	93	1015	6	996	3.222e-36	1052	1
EBV_BALF5.pdb	8hg1_A	8hg1_A The structure of MPXV polymerase holoenzyme in replicating state	0.166	1104	639	44	92	1015	2	1003	2.128e-35	1048	1
EBV_BALF5.pdb	5n2h_A	5n2h_A Structure of the E9 DNA polymerase exonuclease deficient mutant (D166A+E168A) from vaccinia virus	0.157	1110	630	54	93	1015	6	996	1.681e-35	1032	1
EBV_BALF5.pdb	4b08_A	4b08_A Yeast DNA polymerase alpha, Selenomethionine protein	0.157	953	576	56	90	982	2	787	3.354e-32	1011	1
EBV_BALF5.pdb	3k5n_B	3k5n_B Crystal structure of E.coli Pol II-abasic DNA binary complex	0.179	929	533	53	91	989	3	731	1.062e-29	987	1
EBV_BALF5.pdb	4ptf_A	4ptf_A Ternary crystal structure of yeast DNA polymerase epsilon with template G	0.141	1182	612	54	83	989	29	1082	1.996e-32	977	1
EBV_BALF5.pdb	4m8o_A	4m8o_A TERNARY COMPLEX OF DNA POLYMERASE EPSILON WITH AN INCOMING dATP	0.139	1188	618	51	83	987	28	1093	2.527e-32	968	1
EBV_BALF5.pdb	7u5c_C	7u5c_C Cryo-EM structure of human CST bound to DNA polymerase alpha-primase in a recruitment state	0.176	965	596	41	90	990	2	831	5.377e-32	967	1
EBV_BALF5.pdb	7r3y_B	7r3y_B The crystal structure of the V426L variant of Pol2CORE in complex with DNA and an incoming nucleotide	0.145	1155	603	53	92	989	45	1071	2.911e-32	956	1
EBV_BALF5.pdb	1q8i_A	1q8i_A Crystal structure of ESCHERICHIA coli DNA Polymerase II	0.178	828	487	45	92	893	2	661	1.703e-29	950	1
EBV_BALF5.pdb	6qib_A	6qib_A The crystal structure of Pol2CORE in complex with DNA and an incoming nucleotide, carrying an Fe-S cluster	0.135	1188	613	53	92	994	45	1102	2.94e-31	940	1
EBV_BALF5.pdb	6h1v_A	6h1v_A The crystal structure of Pol2CORE in complex with DNA and an incoming nucleotide, carrying an Fe-S cluster	0.143	1171	617	52	80	987	34	1080	1.834e-31	937	1
EBV_BALF5.pdb	6fwk_B	6fwk_B The crystal structure of Pol2CORE-M644G in complex with DNA and an incoming nucleotide	0.139	1163	618	48	83	986	29	1067	3.723e-31	930	1
EBV_BALF5.pdb	6g0a_A	6g0a_A The crystal structure of the Pol2 catalytic domain of DNA polymerase epsilon carrying a P301R substitution.	0.139	1199	622	54	70	986	1	1071	2.675e-31	929	1
EBV_BALF5.pdb	7r3x_A	7r3x_A The crystal structure of the L439V variant of Pol2CORE in complex with DNA and an incoming nucleotide	0.14	1187	611	53	83	989	37	1093	2.805e-31	923	1
EBV_BALF5.pdb	6fwk_A	6fwk_A The crystal structure of Pol2CORE-M644G in complex with DNA and an incoming nucleotide	0.138	1171	611	54	83	984	28	1069	9.036e-32	922	1
EBV_BALF5.pdb	6i8a_A	6i8a_A The crystal structure of the Pol2 catalytic domain of DNA polymerase epsilon carrying a P301R substitution.	0.142	1159	603	53	92	987	45	1075	9.127e-31	920	1
EBV_BALF5.pdb	8d0k_F	8d0k_F Human CST-DNA polymerase alpha/primase preinitiation complex bound to 4xTEL-foldback template - PRIM2C advanced PIC	0.176	806	495	35	84	822	11	714	9.127e-31	919	1
EBV_BALF5.pdb	6i8a_B	6i8a_B The crystal structure of the Pol2 catalytic domain of DNA polymerase epsilon carrying a P301R substitution.	0.15	1147	596	57	92	989	47	1063	6.257e-31	918	1
EBV_BALF5.pdb	7r3y_A	7r3y_A The crystal structure of the V426L variant of Pol2CORE in complex with DNA and an incoming nucleotide	0.14	1171	607	54	92	994	45	1083	6.876e-31	915	1
EBV_BALF5.pdb	6wjv_A	6wjv_A Structure of the Saccharomyces cerevisiae polymerase epsilon holoenzyme	0.148	1145	599	53	82	985	36	1044	1.062e-29	865	1
EBV_BALF5.pdb	6s2f_A	6s2f_A Cryo-EM structure of Ctf18-1-8 in complex with the catalytic domain of DNA polymerase epsilon (Class 2)	0.15	1091	599	57	80	989	31	974	2.283e-28	837	1
EBV_BALF5.pdb	7uy7_E	7uy7_E Tetrahymena CST with Polymerase alpha-Primase	0.152	896	540	42	83	885	1	769	7.787e-28	836	1
EBV_BALF5.pdb	7lxd_A	7lxd_A Structure of yeast DNA Polymerase Zeta (apo)	0.166	1248	582	46	92	1007	3	1123	1.335e-25	813	1
EBV_BALF5.pdb	4i9q_A	4i9q_A Crystal structure of the ternary complex of the D714A mutant of RB69 DNA polymerase	0.137	974	594	46	128	999	14	842	1.772e-25	795	1
EBV_BALF5.pdb	4khn_A	4khn_A Crystal structure of the ternary complex of the D714A mutant of RB69 DNA polymerase	0.129	1038	600	47	128	1015	14	897	8.329e-26	771	1
EBV_BALF5.pdb	4i9q_B	4i9q_B Crystal structure of the ternary complex of the D714A mutant of RB69 DNA polymerase	0.133	993	598	46	128	999	14	864	1.065e-24	761	1
EBV_BALF5.pdb	1s5j_A	1s5j_A Insight in DNA Replication: The crystal structure of DNA Polymerase B1 from the archaeon Sulfolobus solfataricus	0.191	863	476	51	90	882	8	718	2.585e-25	758	1
EBV_BALF5.pdb	3suo_A	3suo_A RB69 DNA Polymerase (Y567A) Ternary Complex with dTTP Opposite 2AP (GC rich sequence)	0.13	1039	596	48	128	1014	14	896	1.613e-25	758	1
EBV_BALF5.pdb	4khn_B	4khn_B Crystal structure of the ternary complex of the D714A mutant of RB69 DNA polymerase	0.132	1008	600	47	126	1014	14	865	2.841e-25	754	1
EBV_BALF5.pdb	3cfr_A	3cfr_A Structure of the replicating complex of a POL Alpha family DNA Polymerase, ternary complex 2	0.13	1031	592	47	128	1010	14	887	6.046e-25	751	1
EBV_BALF5.pdb	4j2e_A	4j2e_A RB69 DNA Polymerase L415M Ternary Complex	0.133	1030	583	51	128	999	14	891	2.841e-25	750	1
EBV_BALF5.pdb	2oyq_A	2oyq_A Crystal structure of RB69 gp43 in complex with DNA with 5-NIMP opposite an abasic site analog	0.137	1007	590	54	100	998	2	837	2.87e-24	749	1
EBV_BALF5.pdb	2oyq_C	2oyq_C Crystal structure of RB69 gp43 in complex with DNA with 5-NIMP opposite an abasic site analog	0.133	1063	599	56	100	1015	2	888	6.965e-25	741	1
EBV_BALF5.pdb	2dtu_C	2dtu_C Crystal structure of the beta hairpin loop deletion variant of RB69 gp43 in complex with DNA containing an abasic site analog	0.133	1037	590	53	126	1014	14	889	2.979e-25	740	1
EBV_BALF5.pdb	4i9l_A	4i9l_A Crystal structure of the D714A mutant of RB69 DNA polymerase	0.129	1040	576	52	128	999	14	891	6.046e-25	739	1
EBV_BALF5.pdb	3kd1_E	3kd1_E Closed binary complex of an RB69 gp43 fingers domain mutant complexed with an acyclic GMP terminated primer template pair.	0.134	1017	578	49	126	983	14	886	1.858e-25	738	1
EBV_BALF5.pdb	2dtu_D	2dtu_D Crystal structure of the beta hairpin loop deletion variant of RB69 gp43 in complex with DNA containing an abasic site analog	0.13	1060	575	57	93	987	3	880	5.006e-25	737	1
EBV_BALF5.pdb	3uiq_A	3uiq_A RB69 DNA Polymerase Ternary Complex containing dUpNpp	0.133	1029	584	47	128	999	14	891	2.87e-24	732	1
EBV_BALF5.pdb	3tab_A	3tab_A 5-hydroxycytosine paired with dGMP in RB69 gp43	0.128	1020	583	48	128	989	14	885	9.692e-25	732	1
EBV_BALF5.pdb	3nhg_A	3nhg_A RB69 DNA Polymerase (S565G/Y567A) Ternary Complex with dTTP Opposite dG	0.128	1019	585	46	128	989	14	885	2.376e-24	731	1
EBV_BALF5.pdb	4j2b_A	4j2b_A RB69 DNA Polymerase L415G Ternary Complex	0.13	1029	587	49	128	999	14	891	2.062e-24	728	1
EBV_BALF5.pdb	4j2a_A	4j2a_A RB69 DNA Polymerase L415A Ternary Complex	0.129	1026	592	47	128	999	14	891	2.376e-24	726	1
EBV_BALF5.pdb	3tag_A	3tag_A 5-fluorocytosine paired with dAMP in RB69 gp43	0.133	1019	579	48	128	987	14	887	4.775e-25	725	1
EBV_BALF5.pdb	4fk0_A	4fk0_A RB69 DNA polymerase ternary complex with dCTP/dG	0.125	1042	598	48	128	1014	14	896	3.306e-24	722	1
EBV_BALF5.pdb	3qnn_A	3qnn_A RB69 DNA Polymerase (Y567A) Ternary Complex with dGT Opposite 3tCo	0.133	1024	590	47	128	999	14	891	5.3e-24	722	1
EBV_BALF5.pdb	4fjm_A	4fjm_A RB69 DNA polymerase ternary complex with dCTP/dA	0.127	1043	595	51	128	1014	14	896	2.162e-24	721	1
EBV_BALF5.pdb	3l8b_A	3l8b_A Crystal structure of a replicative DNA polymerase bound to the oxidized guanine lesion guanidinohydantoin	0.136	1036	588	51	128	1015	14	890	3.597e-25	720	1
EBV_BALF5.pdb	3tae_D	3tae_D 5-hydroxycytosine paired with dAMP in RB69 gp43	0.135	1027	586	52	126	999	14	891	3.008e-24	719	1
EBV_BALF5.pdb	3si6_A	3si6_A RB69 DNA Polymerase Triple Mutant (L561A/S565G/Y567A) Ternary Complex with dUpNpp and a Deoxy-terminated Primer in the presence of Mg2+	0.132	1026	589	46	128	999	14	891	8.497e-24	719	1
EBV_BALF5.pdb	7f4y_A	7f4y_A Crystal structure of replisomal dimer of DNA polymerase from bacteriophage RB69 with DNA duplexes	0.126	1049	591	52	128	1015	16	899	2.162e-24	718	1
EBV_BALF5.pdb	3qes_A	3qes_A RB69 DNA Polymerase (L561A/S565G/Y567A) Ternary Complex with dGTP Opposite Difluorotoluene Nucleoside	0.136	1031	599	51	128	1014	14	896	3.306e-24	718	1
EBV_BALF5.pdb	4m3w_A	4m3w_A RB69 DNA polymerase ternary complex with dT/dG at position n-4 of primer/template duplex	0.131	1019	598	46	128	999	14	891	9.338e-24	716	1
EBV_BALF5.pdb	3rmd_D	3rmd_D Crystal Structure of a replicative DNA polymerase bound to DNA containing Thymine Glycol	0.134	1022	581	52	128	992	14	888	7.732e-24	709	1
EBV_BALF5.pdb	1q9x_D	1q9x_D Crystal structure of Enterobacteria phage RB69 gp43 DNA polymerase complexed with tetrahydrofuran containing DNA	0.127	1031	588	49	128	998	14	892	2.87e-24	709	1
EBV_BALF5.pdb	4m3y_A	4m3y_A RB69 DNA polymerase ternary complex with dG/dT at position n-1 of primer/template duplex	0.131	1018	583	49	128	989	14	885	9.79e-24	707	1
EBV_BALF5.pdb	4khq_A	4khq_A Ternary complex of RB69 mutant L415F wit DUMPNPP	0.127	1037	598	48	128	1014	14	893	1.428e-23	706	1
EBV_BALF5.pdb	3sun_A	3sun_A RB69 DNA Polymerase (Y567A) Ternary Complex with dTTP Opposite 2AP (AT rich sequence)	0.136	1032	585	52	128	1010	14	887	3.466e-24	705	1
EBV_BALF5.pdb	1ih7_A	1ih7_A High-Resolution Structure of Apo RB69 DNA Polymerase	0.142	1043	573	56	128	1014	14	890	9.245e-25	703	1
EBV_BALF5.pdb	3rma_A	3rma_A Crystal Structure of a replicative DNA polymerase bound to DNA containing Thymine Glycol	0.131	1039	586	52	128	1014	14	887	7.375e-24	702	1
EBV_BALF5.pdb	4khs_A	4khs_A Ternary complex of RB69 mutant L415F with a ribonucleotide at 0 position	0.128	1035	595	48	128	1014	14	888	3.039e-23	702	1
EBV_BALF5.pdb	3suq_A	3suq_A RB69 DNA Polymerase (Y567A) Ternary Complex with dCTP Opposite 2AP (AT rich sequence)	0.123	1028	582	50	126	989	14	885	7.375e-24	702	1
EBV_BALF5.pdb	4ki4_A	4ki4_A Ternary complex of rb69 mutant L415F with ribonucleotides at 0 and -1 position	0.13	1023	594	44	126	999	14	889	3.501e-23	702	1
EBV_BALF5.pdb	2oyq_B	2oyq_B Crystal structure of RB69 gp43 in complex with DNA with 5-NIMP opposite an abasic site analog	0.15	850	511	43	128	886	14	743	2.899e-23	701	1
EBV_BALF5.pdb	3l8b_B	3l8b_B Crystal structure of a replicative DNA polymerase bound to the oxidized guanine lesion guanidinohydantoin	0.134	1028	584	52	128	1010	14	880	1.117e-24	701	1
EBV_BALF5.pdb	4j2d_A	4j2d_A RB69 DNA Polymerase L415K Ternary Complex	0.132	1036	597	50	128	1014	14	896	5.056e-24	701	1
EBV_BALF5.pdb	2dtu_B	2dtu_B Crystal structure of the beta hairpin loop deletion variant of RB69 gp43 in complex with DNA containing an abasic site analog	0.127	1055	586	53	92	987	2	880	5.056e-24	700	1
EBV_BALF5.pdb	3lds_A	3lds_A Crystal structure of RB69 gp43 with DNA and dATP opposite 8-oxoG	0.133	1042	589	51	128	1014	14	896	1.299e-23	699	1
EBV_BALF5.pdb	1q9y_A	1q9y_A CRYSTAL STRUCTURE OF ENTEROBACTERIA PHAGE RB69 GP43 DNA POLYMERASE COMPLEXED WITH 8-OXOGUANOSINE CONTAINING DNA	0.14	1065	592	53	88	999	1	894	2.516e-23	698	1
EBV_BALF5.pdb	4ki6_A	4ki6_A Ternary complex of rb69 mutant l415f with ribonucleotides at -1 and -2 position	0.131	1044	591	52	126	1014	14	896	6.402e-24	698	1
EBV_BALF5.pdb	3rmb_C	3rmb_C Crystal Structure of a replicative DNA polymerase bound to DNA containing Thymine Glycol	0.128	1042	597	53	128	1015	14	897	7.035e-24	697	1
EBV_BALF5.pdb	4du4_A	4du4_A RB69 DNA Polymerase Ternary Complex with dATP Opposite dT with 3-Deaza-adenine at the N-3 Position of Primer Strand	0.134	1015	578	48	128	983	14	886	9.79e-24	695	1
EBV_BALF5.pdb	3rma_C	3rma_C Crystal Structure of a replicative DNA polymerase bound to DNA containing Thymine Glycol	0.131	1043	581	57	128	1014	14	887	7.035e-24	687	1
EBV_BALF5.pdb	4khw_A	4khw_A Ternary complex of RB69 mutant L415F with ribonucleotide at -2 position	0.126	1025	592	48	128	999	14	887	6.168e-23	686	1
EBV_BALF5.pdb	4dtn_A	4dtn_A RB69 DNA Polymerase Ternary Complex with dATP Opposite an Abasic Site and ddA/dT as the Penultimate Base-pair	0.132	1036	597	50	128	1014	14	896	2.184e-23	685	1
EBV_BALF5.pdb	3cfo_A	3cfo_A Triple Mutant APO structure	0.134	1038	593	54	128	1014	14	896	3.186e-23	684	1
EBV_BALF5.pdb	3lzj_A	3lzj_A RB69 DNA Polymerase (Y567A) ternary complex with dCTP Opposite 7,8-Dihydro-8-oxoguanine	0.133	1031	604	46	126	1014	14	896	4.433e-23	682	1
EBV_BALF5.pdb	1ig9_A	1ig9_A Structure of the Replicating Complex of a Pol Alpha Family DNA Polymerase	0.135	1031	587	53	128	1010	14	887	9.79e-24	681	1
EBV_BALF5.pdb	1waj_A	1waj_A DNA POLYMERASE FROM BACTERIOPHAGE RB69	0.14	1031	582	54	128	1010	14	887	4.186e-24	680	1
EBV_BALF5.pdb	2p5o_C	2p5o_C Crystal structure of RB69 GP43 in complex with DNA containing an abasic site analog	0.13	1022	593	58	93	1014	2	827	2.928e-22	678	1
EBV_BALF5.pdb	2dy4_C	2dy4_C Crystal structure of RB69 GP43 in complex with DNA containing Thymine Glycol	0.13	1039	575	56	126	1014	13	872	2.638e-23	678	1
EBV_BALF5.pdb	2dy4_B	2dy4_B Crystal structure of RB69 GP43 in complex with DNA containing Thymine Glycol	0.135	1023	578	64	124	1014	11	858	1.037e-22	658	1
EBV_BALF5.pdb	2p5o_A	2p5o_A Crystal structure of RB69 GP43 in complex with DNA containing an abasic site analog	0.134	970	560	57	128	983	13	816	5.408e-22	656	1
EBV_BALF5.pdb	3rmc_D	3rmc_D Crystal Structure of a replicative DNA polymerase bound to DNA containing Thymine Glycol	0.14	1044	577	53	126	1015	14	890	8.187e-23	656	1
EBV_BALF5.pdb	2p5g_C	2p5g_C Crystal structure of RB69 gp43 in complex with DNA with dAMP opposite an abasic site analog in a 21mer template	0.13	1061	577	63	100	1015	1	860	1.252e-22	649	1
EBV_BALF5.pdb	2dy4_A	2dy4_A Crystal structure of RB69 GP43 in complex with DNA containing Thymine Glycol	0.136	1026	561	59	128	999	13	867	7.525e-22	636	1
EBV_BALF5.pdb	3rma_B	3rma_B Crystal Structure of a replicative DNA polymerase bound to DNA containing Thymine Glycol	0.129	1018	579	52	128	987	14	881	4.477e-22	632	1
EBV_BALF5.pdb	3rma_D	3rma_D Crystal Structure of a replicative DNA polymerase bound to DNA containing Thymine Glycol	0.131	1020	572	51	128	987	14	879	1.265e-21	625	1
EBV_BALF5.pdb	2p5g_A	2p5g_A Crystal structure of RB69 gp43 in complex with DNA with dAMP opposite an abasic site analog in a 21mer template	0.135	1020	576	61	128	1014	13	859	3.886e-22	618	1
EBV_BALF5.pdb	2p5g_D	2p5g_D Crystal structure of RB69 gp43 in complex with DNA with dAMP opposite an abasic site analog in a 21mer template	0.139	989	562	56	128	989	13	838	1.339e-20	602	1
EBV_BALF5.pdb	2oyq_D	2oyq_D Crystal structure of RB69 gp43 in complex with DNA with 5-NIMP opposite an abasic site analog	0.142	861	503	43	128	870	13	755	1.863e-20	592	1
EBV_BALF5.pdb	2atq_A	2atq_A RB69 single-stranded DNA binding protein-DNA polymerase fusion	0.15	880	501	46	128	875	14	778	2.691e-21	590	1
EBV_BALF5.pdb	2dy4_D	2dy4_D Crystal structure of RB69 GP43 in complex with DNA containing Thymine Glycol	0.138	1047	554	61	93	986	2	852	7.323e-20	572	1
EBV_BALF5.pdb	2p5g_B	2p5g_B Crystal structure of RB69 gp43 in complex with DNA with dAMP opposite an abasic site analog in a 21mer template	0.155	821	475	48	128	870	13	692	3.163e-19	565	1
EBV_BALF5.pdb	2p5o_B	2p5o_B Crystal structure of RB69 GP43 in complex with DNA containing an abasic site analog	0.143	862	494	50	128	886	13	732	4.614e-19	536	1
EBV_BALF5.pdb	5oki_A	5oki_A Crystal structure of the Ctf18-1-8 module from Ctf18-RFC in complex with a 63 kDa fragment of DNA Polymerase epsilon	0.159	507	293	26	81	543	26	443	9.392e-14	454	1
EBV_BALF5.pdb	5oki_B	5oki_B Crystal structure of the Ctf18-1-8 module from Ctf18-RFC in complex with a 63 kDa fragment of DNA Polymerase epsilon	0.163	507	306	32	83	546	36	467	8.546e-14	427	1
EBV_BALF5.pdb	6s1c_A	6s1c_A P3221 crystal form of the Ctf18-1-8/Pol2(1-528) complex	0.164	474	287	26	96	543	34	424	1.146e-12	420	1
EBV_BALF5.pdb	6s1c_E	6s1c_E P3221 crystal form of the Ctf18-1-8/Pol2(1-528) complex	0.153	489	266	26	83	543	30	398	9.582e-12	387	1
EBV_BALF5.pdb	2p5o_D	2p5o_D Crystal structure of RB69 GP43 in complex with DNA containing an abasic site analog	0.168	592	365	32	360	886	112	640	6.569e-12	320	1
EBV_BALF5.pdb	7pmk_Q	7pmk_Q S. cerevisiae replisome-SCF(Dia2) complex bound to double-stranded DNA (conformation I)	0.106	937	457	56	126	1009	15	623	2.219e-12	258	1
EBV_BALF5.pdb	1noy_A	1noy_A DNA POLYMERASE (E.C.2.7.7.7)/DNA COMPLEX	0.165	290	183	13	290	543	105	371	3.402e-07	242	1
EBV_BALF5.pdb	1noz_B	1noz_B T4 DNA POLYMERASE FRAGMENT (RESIDUES 1-388) AT 110K	0.168	285	174	14	290	539	88	344	9.61e-07	232	1
EBV_BALF5.pdb	7qhs_G	7qhs_G S. cerevisiae CMGE nucleating origin DNA melting	0.095	943	452	51	126	1009	15	615	1.015e-10	220	1
EBV_BALF5.pdb	2py5_B	2py5_B Phi29 DNA polymerase complexed with single-stranded DNA	0.114	664	308	45	290	822	2	516	8.425e-06	139	1
EBV_BALF5.pdb	2py5_A	2py5_A Phi29 DNA polymerase complexed with single-stranded DNA	0.114	665	309	41	290	822	2	518	3.013e-05	135	1
EBV_BARF1.pdb	4fa8_B	4fa8_B Multi-pronged modulation of cytokine signaling	0.94	201	0	1	20	220	1	189	3.005e-30	1246	1
EBV_BARF1.pdb	4fa8_D	4fa8_D Multi-pronged modulation of cytokine signaling	0.94	200	0	1	20	219	1	188	7.762e-30	1237	1
EBV_BARF1.pdb	4adf_M	4adf_M CRYSTAL STRUCTURE OF THE HUMAN COLONY-STIMULATING FACTOR 1 (hCSF-1) CYTOKINE IN COMPLEX WITH THE VIRAL RECEPTOR BARF1	0.959	199	0	1	21	219	1	191	1.248e-29	1223	1
EBV_BARF1.pdb	4adf_N	4adf_N CRYSTAL STRUCTURE OF THE HUMAN COLONY-STIMULATING FACTOR 1 (hCSF-1) CYTOKINE IN COMPLEX WITH THE VIRAL RECEPTOR BARF1	0.959	199	0	1	21	219	1	191	1.248e-29	1215	1
EBV_BARF1.pdb	4adf_F	4adf_F CRYSTAL STRUCTURE OF THE HUMAN COLONY-STIMULATING FACTOR 1 (hCSF-1) CYTOKINE IN COMPLEX WITH THE VIRAL RECEPTOR BARF1	0.949	199	0	1	21	219	1	189	2.751e-29	1209	1
EBV_BARF1.pdb	2ch8_A	2ch8_A Structure of the Epstein-Barr Virus Oncogene BARF1	0.944	199	0	1	21	219	1	188	2.751e-29	1206	1
EBV_BARF1.pdb	4adf_P	4adf_P CRYSTAL STRUCTURE OF THE HUMAN COLONY-STIMULATING FACTOR 1 (hCSF-1) CYTOKINE IN COMPLEX WITH THE VIRAL RECEPTOR BARF1	0.945	200	0	1	21	220	1	189	3.98e-29	1200	1
EBV_BARF1.pdb	4adf_E	4adf_E CRYSTAL STRUCTURE OF THE HUMAN COLONY-STIMULATING FACTOR 1 (hCSF-1) CYTOKINE IN COMPLEX WITH THE VIRAL RECEPTOR BARF1	0.939	199	0	1	21	219	1	187	3.98e-29	1199	1
EBV_BARF1.pdb	4adq_B	4adq_B CRYSTAL STRUCTURE OF THE MOUSE COLONY-STIMULATING FACTOR 1 (MCSF-1) CYTOKINE IN COMPLEX WITH THE VIRAL RECEPTOR BARF1	0.929	199	0	1	21	219	1	185	5.756e-29	1194	1
EBV_BARF1.pdb	4adf_C	4adf_C CRYSTAL STRUCTURE OF THE HUMAN COLONY-STIMULATING FACTOR 1 (hCSF-1) CYTOKINE IN COMPLEX WITH THE VIRAL RECEPTOR BARF1	0.939	198	0	1	21	218	1	186	5.756e-29	1193	1
EBV_BARF1.pdb	4adq_D	4adq_D CRYSTAL STRUCTURE OF THE MOUSE COLONY-STIMULATING FACTOR 1 (MCSF-1) CYTOKINE IN COMPLEX WITH THE VIRAL RECEPTOR BARF1	0.925	200	1	1	21	220	1	186	6.068e-29	1190	1
EBV_BARF1.pdb	4adf_D	4adf_D CRYSTAL STRUCTURE OF THE HUMAN COLONY-STIMULATING FACTOR 1 (hCSF-1) CYTOKINE IN COMPLEX WITH THE VIRAL RECEPTOR BARF1	0.93	200	1	1	21	220	1	187	6.743e-29	1185	1
EBV_BARF1.pdb	4adf_A	4adf_A CRYSTAL STRUCTURE OF THE HUMAN COLONY-STIMULATING FACTOR 1 (hCSF-1) CYTOKINE IN COMPLEX WITH THE VIRAL RECEPTOR BARF1	0.934	199	2	2	21	219	1	188	6.068e-29	1181	1
EBV_BARF1.pdb	4adf_O	4adf_O CRYSTAL STRUCTURE OF THE HUMAN COLONY-STIMULATING FACTOR 1 (hCSF-1) CYTOKINE IN COMPLEX WITH THE VIRAL RECEPTOR BARF1	0.934	199	0	1	21	219	1	186	1.411e-28	1175	1
EBV_BARF1.pdb	4f9l_B	4f9l_B Crystal Structure of the Human BTN3A1 Ectodomain in Complex with the 20.1 Single Chain Antibody	0.177	214	155	11	16	218	7	210	1.931e-13	482	1
EBV_BARF1.pdb	4f9l_A	4f9l_A Crystal Structure of the Human BTN3A1 Ectodomain in Complex with the 20.1 Single Chain Antibody	0.174	212	158	9	16	218	7	210	1.965e-12	458	1
EBV_BARF1.pdb	6xlq_G	6xlq_G Crystal Structure of the Human BTN3A1 Ectodomain in Complex with the CTX-2026 Fab	0.174	212	153	10	16	217	7	206	4.569e-12	450	1
EBV_BARF1.pdb	4f8t_A	4f8t_A Crystal Structure of the Human BTN3A3 Ectodomain	0.169	213	157	9	16	220	7	207	2.343e-11	406	1
EBV_BARF1.pdb	4fmf_C	4fmf_C Crystal structure of human nectin-1 full ectodomain (D1-D3)	0.151	211	156	14	20	215	3	205	1.8e-11	405	1
EBV_BARF1.pdb	4bfi_B	4bfi_B Structure of the complex of the extracellular portions of mouse CD200R and mouse CD200	0.154	207	158	10	20	220	7	202	2.343e-11	397	1
EBV_BARF1.pdb	4f9p_A	4f9p_A Crystal Structure of the Human BTN3A1 Ectodomain in Complex with the 103.2 Single Chain Antibody	0.169	213	154	9	16	220	7	204	3.215e-11	394	1
EBV_BARF1.pdb	4f9p_B	4f9p_B Crystal Structure of the Human BTN3A1 Ectodomain in Complex with the 103.2 Single Chain Antibody	0.17	211	153	9	16	218	7	203	3.215e-11	394	1
EBV_BARF1.pdb	4f8q_A	4f8q_A Crystal Structure of the Human BTN3A2 Ectodomain	0.189	211	147	11	16	217	8	203	6.38e-11	387	1
EBV_BARF1.pdb	4f80_A	4f80_A Crystal Structure of the human BTN3A1 ectodomain	0.174	212	156	10	16	220	7	206	3.969e-11	383	1
EBV_BARF1.pdb	7tps_D	7tps_D Crystal structure of ALPN-202 (engineered CD80 vIgD) in complex with PD-L1	0.15	212	157	12	17	215	6	207	1.335e-10	376	1
EBV_BARF1.pdb	3pv7_A	3pv7_A Crystal structure of NKp30 ligand B7-H6	0.16	218	154	13	15	216	8	212	3.635e-10	364	1
EBV_BARF1.pdb	4bfe_C	4bfe_C Structure of the extracellular portion of mouse CD200RLa	0.124	201	152	10	18	213	2	183	4.258e-10	361	1
EBV_BARF1.pdb	6yjp_C	6yjp_C Crystal structure of a complex between glycosylated NKp30 and its deglycosylated tumour ligand B7-H6	0.157	222	161	11	17	218	10	225	2.792e-10	354	1
EBV_BARF1.pdb	5grj_A	5grj_A Crystal structure of human PD-L1 with monoclonal antibody avelumab	0.147	210	157	14	17	215	7	205	1.1e-09	352	1
EBV_BARF1.pdb	4bfe_B	4bfe_B Structure of the extracellular portion of mouse CD200RLa	0.123	203	154	10	16	213	1	184	9.899e-10	349	1
EBV_BARF1.pdb	4bfi_A	4bfi_A Structure of the complex of the extracellular portions of mouse CD200R and mouse CD200	0.143	202	151	10	20	217	8	191	4.731e-10	344	1
EBV_BARF1.pdb	6yjp_E	6yjp_E Crystal structure of a complex between glycosylated NKp30 and its deglycosylated tumour ligand B7-H6	0.146	226	151	14	15	216	7	214	3.832e-10	344	1
EBV_BARF1.pdb	3pv6_A	3pv6_A Crystal structure of NKp30 bound to its ligand B7-H6	0.154	220	152	11	17	216	9	214	1.043e-09	339	1
EBV_BARF1.pdb	4zso_E	4zso_E Crystal structure of a complex between B7-H6, a tumor cell ligand for natural cytotoxicity receptor NKp30, and an inhibitory antibody	0.15	220	158	11	16	217	9	217	1.965e-09	334	1
EBV_BARF1.pdb	4zso_F	4zso_F Crystal structure of a complex between B7-H6, a tumor cell ligand for natural cytotoxicity receptor NKp30, and an inhibitory antibody	0.154	220	155	12	16	217	8	214	1.864e-09	330	1
EBV_BARF1.pdb	6yjp_D	6yjp_D Crystal structure of a complex between glycosylated NKp30 and its deglycosylated tumour ligand B7-H6	0.142	224	152	14	15	216	9	214	5.542e-10	326	1
EBV_BARF1.pdb	5ihz_F	5ihz_F Crystal structure of anti-gliadin 1002-1E01 Fab fragment	0.148	209	162	10	20	216	9	213	2.603e-11	319	1
EBV_BARF1.pdb	3bis_B	3bis_B Crystal Structure of the PD-L1	0.152	217	157	12	18	219	8	212	1.043e-09	317	1
EBV_BARF1.pdb	5jdr_A	5jdr_A Structure of PD-L1	0.151	218	158	12	17	219	3	208	4.987e-10	314	1
EBV_BARF1.pdb	8d3a_L	8d3a_L Crystal Structure of DH475 Fab in complex with Man9	0.152	210	162	10	20	217	9	214	4.65e-11	313	1
EBV_BARF1.pdb	4z18_B	4z18_B CRYSTAL STRUCTURE OF HUMAN PD-L1	0.148	215	154	12	17	215	7	208	1.768e-09	310	1
EBV_BARF1.pdb	3fn3_B	3fn3_B Dimeric Structure of PD-L1	0.147	210	160	9	17	215	7	208	2.426e-09	309	1
EBV_BARF1.pdb	4z18_A	4z18_A CRYSTAL STRUCTURE OF HUMAN PD-L1	0.151	218	158	14	17	219	6	211	7.605e-10	306	1
EBV_BARF1.pdb	7ryu_L	7ryu_L Anti-HIV neutralizing antibody Ab1303 Fab isolated from sequentially immunized mcaques	0.151	211	157	11	20	215	9	212	3.969e-11	298	1
EBV_BARF1.pdb	5dtf_A	5dtf_A context-independent anti-hypusine antibody FabHpu98.61 in complex with hypusine	0.17	217	154	13	16	216	1	207	1.266e-10	295	1
EBV_BARF1.pdb	5gkr_D	5gkr_D Crystal structure of SLE patient-derived anti-DNA antibody in complex with oligonucleotide	0.175	205	156	10	20	216	7	206	9.228e-11	294	1
EBV_BARF1.pdb	3fn3_A	3fn3_A Dimeric Structure of PD-L1	0.147	217	156	13	20	221	12	214	1.159e-09	293	1
EBV_BARF1.pdb	7f2s_A	7f2s_A Crystal structure of anti S-gatifloxacin antibody Fab fragment apo form	0.158	215	155	16	17	215	7	211	2.649e-10	288	1
EBV_BARF1.pdb	7tuf_C	7tuf_C Crystal structure of Tapasin in complex with PaSta1-Fab	0.158	233	150	15	20	213	110	335	3.899e-09	288	1
EBV_BARF1.pdb	7mfr_Y	7mfr_Y Crystal Structure of a Fab fragment bound to peptide GGM	0.163	208	154	12	20	215	8	207	3.448e-10	286	1
EBV_BARF1.pdb	5wer_C	5wer_C Crystal Structure of TAPBPR and H2-Dd complex	0.161	210	147	12	18	221	130	316	2.743e-08	286	1
EBV_BARF1.pdb	7l7r_C	7l7r_C CCHFV Gc prefusion monomer bound to ADI-36121 and ADI-37801 Fabs	0.177	214	148	12	17	217	7	205	7.089e-11	281	1
EBV_BARF1.pdb	7daa_H	7daa_H Crystal structure of basigin complexed with anti-basigin Fab fragment	0.15	212	160	12	20	218	7	211	1.931e-10	281	1
EBV_BARF1.pdb	3wfh_A	3wfh_A Crystal structure of anti-Prostaglandin E2 Fab fragment PGE2 complex	0.163	214	153	17	17	215	7	209	6.843e-10	280	1
EBV_BARF1.pdb	7rno_C	7rno_C Model of the Ac-6-FP/hpMR1/bB2m/TAPBPR complex from integrated docking, NMR and restrained MD	0.14	221	158	12	19	221	175	381	3.048e-08	279	1
EBV_BARF1.pdb	6i9i_A	6i9i_A Rift valley fever virus Gn in complex with a neutralizing antibody fragment	0.155	206	153	12	20	213	9	205	9.899e-10	276	1
EBV_BARF1.pdb	7mfr_B	7mfr_B Crystal Structure of a Fab fragment bound to peptide GGM	0.16	212	160	12	20	218	8	214	1.768e-09	274	1
EBV_BARF1.pdb	6i9i_H	6i9i_H Rift valley fever virus Gn in complex with a neutralizing antibody fragment	0.159	207	155	12	20	213	9	209	9.899e-10	273	1
EBV_BARF1.pdb	7vsw_M	7vsw_M Crystal structure of a Fab-like fragment of anti-mesothelin antibody	0.14	213	163	10	17	217	7	211	4.488e-10	272	1
EBV_BARF1.pdb	7o9s_H	7o9s_H Hantaan virus Gn in complex with Fab nnHTN-Gn2	0.179	212	148	11	20	213	9	212	2.944e-10	272	1
EBV_BARF1.pdb	4tnw_H	4tnw_H C. elegans glutamate-gated chloride channel (GluCl) in complex with Fab and POPC in a lipid-modulated conformation	0.148	222	164	15	17	218	7	223	3.635e-10	272	1
EBV_BARF1.pdb	5kg9_B	5kg9_B Crystal structure of the gp120 v2 antibody RE505-22 Fab from IGH- and IGK-humanized mouse	0.143	216	163	12	20	217	7	218	3.635e-10	269	1
EBV_BARF1.pdb	5dub_A	5dub_A Context-independent anti-hypusine antibody FabHpu98 in complex with deoxyhypusine	0.182	214	146	11	20	216	7	208	4.258e-10	268	1
EBV_BARF1.pdb	4hqq_L	4hqq_L Crystal structure of RV144-elicited antibody CH58	0.147	210	160	11	20	216	9	212	9.39e-10	268	1
EBV_BARF1.pdb	1fj1_D	1fj1_D LYME DISEASE ANTIGEN OSPA IN COMPLEX WITH NEUTRALIZING ANTIBODY FAB LA-2	0.157	209	153	14	20	213	9	209	1.864e-09	268	1
EBV_BARF1.pdb	2nr6_F	2nr6_F Crystal structure of the complex of antibody and the allergen Bla g 2	0.162	215	155	15	17	214	7	213	1.222e-09	268	1
EBV_BARF1.pdb	5wdu_I	5wdu_I HIV-1 Env BG505 SOSIP.664 H72C-H564C trimer in complex with bNAbs PGT122 Fab, 35O22 Fab and NIH45-46 scFv	0.161	204	156	9	20	215	8	204	1.1e-09	267	1
EBV_BARF1.pdb	7dce_H	7dce_H Cryo-EM structure of human XKR8-basigin complex bound to Fab fragment	0.151	211	158	11	20	218	7	208	3.158e-09	266	1
EBV_BARF1.pdb	2h32_H	2h32_H Crystal structure of the pre-B cell receptor	0.12	215	161	13	20	217	8	211	7.605e-10	266	1
EBV_BARF1.pdb	7zlj_L	7zlj_L Cryo-EM structure of C-mannosyltransferase CeDPY19, in ternary complex with Dol25-P-C-Man and acceptor peptide, bound to CMT2-Fab and anti-Fab nanobody	0.175	216	151	13	17	216	7	211	1.407e-10	265	1
EBV_BARF1.pdb	5opi_C	5opi_C Crystal structure of the TAPBPR-MHC I peptide editing complex	0.151	218	146	15	18	216	135	332	2.342e-08	264	1
EBV_BARF1.pdb	5dub_H	5dub_H Context-independent anti-hypusine antibody FabHpu98 in complex with deoxyhypusine	0.186	214	143	11	20	216	7	206	3.271e-10	263	1
EBV_BARF1.pdb	6vjn_L	6vjn_L Structure of NHP D11A.B5Fab in complex with 16055 V2b peptide	0.161	210	157	12	20	216	9	212	7.605e-10	262	1
EBV_BARF1.pdb	6ba5_B	6ba5_B Potent and Selective Antitumor Activity of a T-Cell Engaging Bispecific Antibody Targeting a Membrane-Proximal Epitope of ROR1	0.168	113	87	4	15	121	1	112	1.509e-06	260	1
EBV_BARF1.pdb	1jhk_H	1jhk_H Crystal structure of the anti-estradiol antibody 57-2	0.179	212	147	16	17	215	6	203	2.696e-09	260	1
EBV_BARF1.pdb	6ldx_H	6ldx_H Structure antibody E6 in complex with methylated peptide	0.182	208	149	12	20	213	10	210	6.159e-10	260	1
EBV_BARF1.pdb	7vsw_B	7vsw_B Crystal structure of a Fab-like fragment of anti-mesothelin antibody	0.153	221	163	13	17	217	7	223	3.832e-10	260	1
EBV_BARF1.pdb	7d9z_H	7d9z_H Crystal structure of anti-basigin Fab fragment	0.15	212	156	12	20	218	7	207	1.591e-09	259	1
EBV_BARF1.pdb	7s13_H	7s13_H Crystal structure of Fab in complex with mouse CD96 dimer	0.165	211	148	15	22	216	10	208	8.45e-10	258	1
EBV_BARF1.pdb	5ds8_A	5ds8_A Context-independent anti-hypusine antibody FabHpu98 in complex with hypusine	0.182	214	144	12	20	216	7	206	7.605e-10	257	1
EBV_BARF1.pdb	6dc7_I	6dc7_I Apo Fab structure of mouse monoclonal antibody 8B2	0.154	214	154	17	20	217	9	211	2.842e-09	257	1
EBV_BARF1.pdb	5c0n_H	5c0n_H Development of a monoclonal antibody targeting secreted aP2 to treat diabetes and fatty liver disease	0.186	215	149	13	20	216	8	214	7.214e-10	257	1
EBV_BARF1.pdb	7tuf_D	7tuf_D Crystal structure of Tapasin in complex with PaSta1-Fab	0.156	236	145	16	20	212	109	333	7.738e-09	257	1
EBV_BARF1.pdb	7nx3_B	7nx3_B Crystal structure of ALK in complex with Fab324	0.165	218	145	17	20	216	8	209	3.899e-09	255	1
EBV_BARF1.pdb	5i8k_H	5i8k_H HHH1 Fab fragment	0.149	214	163	11	20	218	8	217	9.39e-10	255	1
EBV_BARF1.pdb	4hbc_H	4hbc_H Crystal structure of a conformation-dependent rabbit IgG Fab specific for amyloid prefibrillar oligomers	0.183	213	145	12	20	217	8	206	1.1e-09	254	1
EBV_BARF1.pdb	5ius_D	5ius_D Crystal structure of human PD-L1 in complex with high affinity PD-1 mutant	0.148	216	158	13	17	218	7	210	5.444e-08	254	1
EBV_BARF1.pdb	6vel_H	6vel_H Crystal Structure of Human E-cadherin bound by mouse monoclonal antibody 66E8Fab	0.156	211	153	12	20	215	9	209	3.509e-09	254	1
EBV_BARF1.pdb	3v52_H	3v52_H Structure of a monoclonal antibody complexed with its MHC-I antigen	0.147	210	158	13	20	213	8	212	5.075e-09	254	1
EBV_BARF1.pdb	4j1u_B	4j1u_B Crystal structure of antibody 93F3 unstable variant	0.129	209	157	13	22	216	11	208	4.567e-09	253	1
EBV_BARF1.pdb	5jop_E	5jop_E Crystal structure of anti-glycan antibody Fab14.22 in complex with Streptococcus pneumoniae serotype 14 tetrasaccharide at 1.75 A	0.165	212	152	15	20	218	9	208	1.509e-09	253	1
EBV_BARF1.pdb	6vmk_E	6vmk_E Crystal structure of human Complement Factor D with anti-Factor D Fab 20D12	0.129	217	164	14	17	218	7	213	7.341e-09	253	1
EBV_BARF1.pdb	5c0n_C	5c0n_C Development of a monoclonal antibody targeting secreted aP2 to treat diabetes and fatty liver disease	0.179	212	151	12	20	213	8	214	9.39e-10	253	1
EBV_BARF1.pdb	6ldy_A	6ldy_A Structure antibody D6 in complex with methylated peptide	0.178	213	152	11	20	217	8	212	2.183e-09	252	1
EBV_BARF1.pdb	1mrf_H	1mrf_H PREPARATION, CHARACTERIZATION AND CRYSTALLIZATION OF AN ANTIBODY FAB FRAGMENT THAT RECOGNIZES RNA. CRYSTAL STRUCTURES OF NATIVE FAB AND THREE FAB-MONONUCLEOTIDE COMPLEXES	0.169	212	152	15	17	216	6	205	5.075e-09	251	1
EBV_BARF1.pdb	1mjj_H	1mjj_H HIGH RESOLUTION CRYSTAL STRUCTURE OF THE COMPLEX OF THE FAB FRAGMENT OF ESTEROLYTIC ANTIBODY MS6-12 AND A TRANSITION-STATE ANALOG	0.151	211	156	16	18	213	4	206	4.567e-09	251	1
EBV_BARF1.pdb	4xmm_L	4xmm_L Structure of the yeast coat nucleoporin complex, space group C2	0.167	215	154	14	17	218	7	209	9.899e-10	251	1
EBV_BARF1.pdb	6cw2_B	6cw2_B Crystal structure of a yeast SAGA transcriptional coactivator Ada2/Gcn5 HAT subcomplex, crystal form 1	0.154	207	150	10	17	217	8	195	3.329e-09	250	1
EBV_BARF1.pdb	5zxv_D	5zxv_D Structural definition of a unique neutralization epitope on the receptor-binding domain of MERS-CoV spike glycoprotein	0.155	206	158	12	20	216	8	206	4.815e-09	250	1
EBV_BARF1.pdb	5jw5_L	5jw5_L Structure of MEDI8852 Fab Fragment	0.162	215	155	13	17	218	7	209	2.301e-09	250	1
EBV_BARF1.pdb	3s35_H	3s35_H Structural basis for the function of two anti-VEGF receptor antibodies	0.166	216	150	16	17	215	7	209	8.599e-09	250	1
EBV_BARF1.pdb	5ye3_B	5ye3_B Crystal structure of the complex of di-acetylated histone H4 and 2A7D9 Fab fragment	0.161	211	153	14	17	213	7	207	5.075e-09	250	1
EBV_BARF1.pdb	6ldy_H	6ldy_H Structure antibody D6 in complex with methylated peptide	0.184	211	145	14	20	213	8	208	3.699e-09	250	1
EBV_BARF1.pdb	6ldv_H	6ldv_H Structure antibody F9 in complex with methylated peptide	0.183	213	143	12	20	218	8	203	2.557e-09	249	1
EBV_BARF1.pdb	7tuh_A	7tuh_A Crystal structure of anti-tapasin PaSta2-Fab	0.14	207	154	16	20	213	8	203	1.062e-08	249	1
EBV_BARF1.pdb	7vsw_J	7vsw_J Crystal structure of a Fab-like fragment of anti-mesothelin antibody	0.157	222	161	14	17	217	7	223	9.39e-10	249	1
EBV_BARF1.pdb	5ius_C	5ius_C Crystal structure of human PD-L1 in complex with high affinity PD-1 mutant	0.149	214	160	11	17	218	7	210	6.049e-08	247	1
EBV_BARF1.pdb	6y1n_H	6y1n_H Crystal structure of the phosphonate-modified A.5 antibody FAB fragment	0.134	208	165	10	22	217	10	214	6.964e-09	247	1
EBV_BARF1.pdb	5dmg_E	5dmg_E X-RAY STRUCTURE OF THE FAB FRAGMENT OF THE ANTI TAU ANTIBODY RB86 IN COMPLEX WITH THE PHOSPHORYLATED TAU PEPTIDE (416-430)	0.165	200	149	10	20	213	8	195	2.995e-09	246	1
EBV_BARF1.pdb	5jw4_N	5jw4_N Structure of MEDI8852 Fab Fragment in Complex with H5 HA	0.17	217	151	15	17	218	4	206	2.301e-09	246	1
EBV_BARF1.pdb	6ewb_G	6ewb_G Crystal structure of GII.4 UNSW 2012 P domain in complex with Fab 10E9	0.167	215	146	14	20	215	9	209	1.864e-09	246	1
EBV_BARF1.pdb	6p8m_L	6p8m_L Crystal Structure of Antibody P-p3b3 A60C Heavy Chain in Complex with 426c HIV-1 gp120 core G459C	0.172	214	151	13	17	217	4	204	2.071e-09	245	1
EBV_BARF1.pdb	6e8v_P	6e8v_P The crystal structure of bovine ultralong antibody BOV-1	0.176	215	149	13	20	220	8	208	3.329e-09	245	1
EBV_BARF1.pdb	1mjj_B	1mjj_B HIGH RESOLUTION CRYSTAL STRUCTURE OF THE COMPLEX OF THE FAB FRAGMENT OF ESTEROLYTIC ANTIBODY MS6-12 AND A TRANSITION-STATE ANALOG	0.146	211	157	15	18	213	4	206	5.64e-09	245	1
EBV_BARF1.pdb	6icf_H	6icf_H The NZ-1 Fab complexed with the PDZ tandem fragment of A. aeolicus S2P homolog with the PA12 tag inserted between the residues 263 and 266	0.134	215	165	12	20	218	9	218	7.738e-09	245	1
EBV_BARF1.pdb	5jqd_C	5jqd_C Antibody Fab Fragment	0.148	215	150	13	17	213	7	206	5.945e-09	244	1
EBV_BARF1.pdb	7wka_c	7wka_c SARS-CoV-2 Omicron closed state spike protein in complex with S3H3 Fab	0.158	214	158	13	20	216	9	217	2.071e-09	244	1
EBV_BARF1.pdb	5dk3_G	5dk3_G Crystal Structure of Pembrolizumab, a full length IgG4 antibody	0.122	221	169	13	20	220	9	224	8.157e-09	244	1
EBV_BARF1.pdb	3mj9_H	3mj9_H Crystal structure of JAML in complex with the stimulatory antibody HL4E10	0.179	212	150	16	20	217	9	210	2.696e-09	243	1
EBV_BARF1.pdb	3cfd_H	3cfd_H Purple-fluorescent antibody EP2-25C10 in complex with its stilbene hapten	0.153	215	159	13	17	213	7	216	3.699e-09	243	1
EBV_BARF1.pdb	5b4m_C	5b4m_C Crystal structure of an Fab against human influenza A	0.157	216	157	13	20	215	9	219	3.699e-09	243	1
EBV_BARF1.pdb	5viy_K	5viy_K BG505 SOSIP.664 in complex with broadly neutralizing antibodies BG1 and 8ANC195	0.145	234	154	12	17	217	7	227	1.619e-08	243	1
EBV_BARF1.pdb	4ffw_D	4ffw_D Crystal Structure of Dipeptidyl Peptidase IV (DPP4, DPP-IV, CD26) in Complex with Fab + sitagliptin	0.134	215	151	16	20	215	9	207	1.18e-08	242	1
EBV_BARF1.pdb	6cwt_A	6cwt_A Hepatitis B core-antigen in complex with Fab e21	0.154	214	158	11	19	213	1	210	1.18e-08	242	1
EBV_BARF1.pdb	4l1d_A	4l1d_A Voltage-gated sodium channel beta3 subunit Ig domain	0.213	117	81	5	14	124	2	113	2.994e-06	241	1
EBV_BARF1.pdb	5fec_L	5fec_L Crystal structure of 3BNC60 Fab germline precursor in complex with 426c.TM4deltaV1-3 gp120	0.155	212	153	13	17	216	5	202	3.329e-09	240	1
EBV_BARF1.pdb	4jpw_L	4jpw_L Crystal structure of broadly and potently neutralizing antibody 12a21 in complex with hiv-1 strain 93th057 gp120 mutant	0.159	213	156	14	17	217	7	208	3.158e-09	240	1
EBV_BARF1.pdb	3v4u_H	3v4u_H Structure of a monoclonal antibody complexed with its MHC-I antigen	0.142	210	159	13	20	213	9	213	6.964e-09	240	1
EBV_BARF1.pdb	7ut3_H	7ut3_H Crystal structure of complex of Fab, G10C with GalNAc-pNP	0.129	216	164	14	20	218	9	217	4.815e-09	240	1
EBV_BARF1.pdb	1jgl_H	1jgl_H Crystal structure of immunoglobulin Fab fragment complexed with 17-beta-estradiol	0.186	209	144	14	20	215	9	204	1.062e-08	239	1
EBV_BARF1.pdb	7lyv_B	7lyv_B Crystal structure of the HCMV pentamer-specific antibody 1-103	0.171	216	148	14	17	217	7	206	4.815e-09	239	1
EBV_BARF1.pdb	2w65_C	2w65_C Anti citrullinated Collagen type 2 antibody acc4 in complex with a citrullinated peptide	0.172	214	151	14	17	215	7	209	5.64e-09	239	1
EBV_BARF1.pdb	3cfd_B	3cfd_B Purple-fluorescent antibody EP2-25C10 in complex with its stilbene hapten	0.167	215	156	13	17	213	7	216	3.699e-09	239	1
EBV_BARF1.pdb	5tgb_L	5tgb_L Structure of chimeric 02-CB Fab, a VRC01-like germline antibody	0.163	214	156	14	17	218	6	208	2.696e-09	238	1
EBV_BARF1.pdb	6wx2_H	6wx2_H Vaccine-elicited mouse FP-targeting neutralizing antibody vFP16.02 with F60P mutation on light chain in complex with HIV fusion peptide (residue 512-519)	0.157	216	151	17	20	216	7	210	8.157e-09	238	1
EBV_BARF1.pdb	7llj_L	7llj_L Inhibitory immune receptor protein complex	0.136	191	143	9	20	197	10	191	2.468e-08	238	1
EBV_BARF1.pdb	3cfc_H	3cfc_H High-resolution structure of blue fluorescent antibody EP2-19G2	0.149	208	157	14	20	213	9	210	2.342e-08	238	1
EBV_BARF1.pdb	6lkt_A	6lkt_A Crystal structure of the Fab fragment of murine monoclonal antibody KH-1 against Human herpesvirus 6B	0.146	212	157	15	20	213	9	214	2.221e-08	238	1
EBV_BARF1.pdb	5ds8_H	5ds8_H Context-independent anti-hypusine antibody FabHpu98 in complex with hypusine	0.182	214	141	12	20	216	7	203	5.35e-09	237	1
EBV_BARF1.pdb	5k9o_B	5k9o_B Crystal structure of multidonor HV1-18+HD3-9 class broadly neutralizing Influenza A antibody 31.b.09 in complex with Hemagglutinin H1 A/California/04/2009	0.155	219	157	15	17	217	3	211	1.119e-08	237	1
EBV_BARF1.pdb	4jo1_I	4jo1_I Crystal structure of rabbit mAb R56 Fab in complex with V3 crown of HIV-1 JR-FL gp120	0.176	210	151	11	20	215	8	209	1.062e-08	236	1
EBV_BARF1.pdb	6peh_H	6peh_H Crystal structure of rabbit monoclonal anti-HIV antibody 1C2	0.167	215	151	10	20	213	7	214	2.995e-09	236	1
EBV_BARF1.pdb	4kph_H	4kph_H Structure of the Fab fragment of N62, a protective monoclonal antibody to the nonreducing end of Francisella tularensis O-antigen	0.155	206	151	15	20	213	8	202	1.119e-08	235	1
EBV_BARF1.pdb	4xnz_F	4xnz_F Crystal structure of broadly and potently neutralizing antibody VRC06B in complex with HIV-1 clade A/E strain 93TH057 gp120	0.163	214	153	12	17	217	6	206	4.567e-09	235	1
EBV_BARF1.pdb	5vjo_C	5vjo_C Complex between HyHEL10 Fab fragment heavy chain mutant I29F and Pekin duck egg lysozyme isoform I (DEL-I)	0.166	204	152	13	22	215	11	206	5.945e-09	235	1
EBV_BARF1.pdb	6jwc_H	6jwc_H Mouse antibody 2B5 Fab in complex with PEG	0.156	211	155	13	20	215	9	211	9.064e-09	235	1
EBV_BARF1.pdb	8gop_A	8gop_A SARS-CoV-2 specific private TCR RLQ7	0.145	186	141	9	17	195	7	181	4.409e-08	234	1
EBV_BARF1.pdb	5i9q_L	5i9q_L Crystal structure of 3BNC55 Fab in complex with 426c.TM4deltaV1-3 gp120	0.166	210	151	13	20	218	10	206	1.768e-09	234	1
EBV_BARF1.pdb	7jln_L	7jln_L Crystal structure of glVRC01 Fab in complex with anti-idiotype iv9 Fab	0.17	211	150	13	20	217	10	208	2.301e-09	234	1
EBV_BARF1.pdb	6kx1_A	6kx1_A Crystal structure of SN-101 mAb in complex with MUC1 glycopeptide	0.153	209	156	13	20	215	8	208	6.606e-09	234	1
EBV_BARF1.pdb	5tfs_L	5tfs_L Structure of chimeric 02-K Fab, a VRC01-like germline antibody	0.159	213	155	13	17	216	6	207	5.945e-09	233	1
EBV_BARF1.pdb	1mre_H	1mre_H PREPARATION, CHARACTERIZATION AND CRYSTALLIZATION OF AN ANTIBODY FAB FRAGMENT THAT RECOGNIZES RNA. CRYSTAL STRUCTURES OF NATIVE FAB AND THREE FAB-MONONUCLEOTIDE COMPLEXES	0.168	214	149	16	20	216	7	208	3.158e-09	233	1
EBV_BARF1.pdb	5gir_H	5gir_H Crystal structure of a Fab fragment with its ligand peptide	0.146	211	158	16	20	218	8	208	2.221e-08	233	1
EBV_BARF1.pdb	6i1o_H	6i1o_H Fab fragment of an antibody selective for wild-type alpha-1-antitrypsin	0.163	208	155	14	20	215	9	209	8.157e-09	233	1
EBV_BARF1.pdb	6x1u_A	6x1u_A Structure of pHis Fab (SC39-4) in complex with pHis mimetic peptide	0.179	212	151	12	20	217	7	209	6.964e-09	233	1
EBV_BARF1.pdb	5mtl_B	5mtl_B Crystal structure of an amyloidogenic light chain	0.153	209	149	12	20	216	6	198	6.267e-09	232	1
EBV_BARF1.pdb	3s96_D	3s96_D Crystal structure of 3B5H10	0.172	215	143	11	18	215	4	200	2.221e-08	232	1
EBV_BARF1.pdb	1mrd_H	1mrd_H PREPARATION, CHARACTERIZATION AND CRYSTALLIZATION OF AN ANTIBODY FAB FRAGMENT THAT RECOGNIZES RNA. CRYSTAL STRUCTURES OF NATIVE FAB AND THREE FAB-MONONUCLEOTIDE COMPLEXES	0.163	214	155	16	18	216	4	208	7.341e-09	232	1
EBV_BARF1.pdb	4wcy_H	4wcy_H Fab fragment of mouse AZ130 monoclonal antibody	0.172	215	150	17	17	215	6	208	2.468e-08	232	1
EBV_BARF1.pdb	4wht_Y	4wht_Y Structure of the Hepatitis C virus envelope glycoprotein E2 antigenic region 412-423 bound to the broadly neutralizing antibody 3/11, P1 crystal form	0.17	217	150	17	18	216	6	210	3.329e-09	232	1
EBV_BARF1.pdb	6d9w_H	6d9w_H Crystal structure of Deinococcus radiodurans MntH, an Nramp-family transition metal transporter, in the inward-open apo state	0.159	213	160	13	17	218	7	211	1.707e-08	232	1
EBV_BARF1.pdb	6u7n_A	6u7n_A Crystal structure of neurotrimin (NTM)	0.156	198	136	13	20	213	2	172	1.08e-07	232	1
EBV_BARF1.pdb	1tvd_B	1tvd_B VARIABLE DOMAIN OF T CELL RECEPTOR DELTA CHAIN	0.149	114	88	5	17	124	6	116	2.22e-05	231	1
EBV_BARF1.pdb	5x8l_L	5x8l_L PD-L1 in complex with atezolizumab	0.165	217	145	13	17	218	7	202	4.815e-09	231	1
EBV_BARF1.pdb	3rpi_B	3rpi_B Crystal Structure of Fab from 3BNC60, Highly Potent anti-HIV Antibody	0.158	214	153	13	17	218	5	203	4.333e-09	231	1
EBV_BARF1.pdb	5jw5_B	5jw5_B Structure of MEDI8852 Fab Fragment	0.162	215	152	13	17	218	7	206	9.064e-09	231	1
EBV_BARF1.pdb	4lvn_B	4lvn_B Crystal structure of PfSUB1-prodomain-NIMP.M7 Fab complex	0.164	207	154	13	20	216	10	207	1.799e-08	231	1
EBV_BARF1.pdb	4lsq_L	4lsq_L Crystal structure of broadly and potently neutralizing antibody VRC-CH31 in complex with HIV-1 clade A/E gp120 93TH057 with LOOP D and Loop V5 from clade A strain 3415_v1_c1	0.17	211	152	14	20	218	10	209	4.815e-09	231	1
EBV_BARF1.pdb	6jhs_E	6jhs_E The cryo-EM structure of HAV bound to a neutralizing antibody-F7	0.147	217	154	14	20	215	9	215	7.605e-10	231	1
EBV_BARF1.pdb	5a8h_L	5a8h_L cryo-ET subtomogram averaging of BG505 SOSIP.664 in complex with sCD4, 17b, and 8ANC195	0.15	233	150	13	17	216	7	224	6.606e-09	231	1
EBV_BARF1.pdb	6e4x_Y	6e4x_Y Human antibody S5V2-29 in complex with influenza hemagglutinin A/Texas/50/2012 (H3N2)	0.173	213	153	14	17	217	7	208	1.244e-08	230	1
EBV_BARF1.pdb	6dld_D	6dld_D Crystal structure of IgLON5/NEGR1 heterodimer	0.156	205	135	12	16	213	7	180	2.383e-07	230	1
EBV_BARF1.pdb	4jo2_I	4jo2_I Crystal structure of rabbit mAb R56 Fab in complex with V3 crown of HIV-1 Consensus A gp120	0.177	209	148	13	20	216	8	204	5.444e-08	229	1
EBV_BARF1.pdb	5fec_B	5fec_B Crystal structure of 3BNC60 Fab germline precursor in complex with 426c.TM4deltaV1-3 gp120	0.163	214	156	13	17	218	7	209	4.567e-09	229	1
EBV_BARF1.pdb	3qg6_H	3qg6_H Structural Basis for Ligand Recognition and Discrimination of a Quorum Quenching Antibody	0.172	203	149	14	22	213	11	205	3.57e-08	228	1
EBV_BARF1.pdb	5jor_D	5jor_D Crystal structure of unbound anti-glycan antibody Fab14.22 at 2.2 A	0.169	213	150	15	20	218	9	208	1.062e-08	228	1
EBV_BARF1.pdb	6z7x_B	6z7x_B Insulin analytical antibody OXI-005 Fab	0.158	214	155	13	20	215	9	215	9.555e-09	228	1
EBV_BARF1.pdb	3bik_B	3bik_B Crystal Structure of the PD-1/PD-L1 Complex	0.168	107	79	5	21	121	10	112	1.706e-05	227	1
EBV_BARF1.pdb	5dmg_C	5dmg_C X-RAY STRUCTURE OF THE FAB FRAGMENT OF THE ANTI TAU ANTIBODY RB86 IN COMPLEX WITH THE PHOSPHORYLATED TAU PEPTIDE (416-430)	0.159	207	154	11	20	218	8	202	1.536e-08	227	1
EBV_BARF1.pdb	4jpi_L	4jpi_L Crystal structure of a putative VRC01 germline precursor Fab	0.159	213	154	13	17	216	6	206	1.062e-08	227	1
EBV_BARF1.pdb	4otx_H	4otx_H Structure of the anti-Francisella tularensis O-antigen antibody N203 Fab fragment	0.14	214	154	18	20	218	8	206	3.387e-08	227	1
EBV_BARF1.pdb	1uz6_H	1uz6_H anti-Lewis X Fab fragment uncomplexed	0.183	212	150	16	20	217	9	211	4.182e-08	227	1
EBV_BARF1.pdb	4xny_L	4xny_L Crystal structure of broadly and potently neutralizing antibody VRC08C in complex with HIV-1 clade A strain Q842.d12 gp120	0.153	215	158	14	17	218	7	210	7.341e-09	227	1
EBV_BARF1.pdb	5od0_H	5od0_H Crystal structure of ACPA E4	0.143	216	147	16	22	213	10	211	1.007e-08	227	1
EBV_BARF1.pdb	6jmr_F	6jmr_F CD98hc extracellular domain bound to HBJ127 Fab and MEM-108 Fab	0.191	214	151	12	15	214	7	212	3.329e-09	227	1
EBV_BARF1.pdb	5ilt_H	5ilt_H Crystal structure of bovine Fab A01	0.109	264	163	13	17	213	7	265	4.815e-09	227	1
EBV_BARF1.pdb	6p8n_D	6p8n_D Crystal Structure of Antibody P-p1f1 in Complex with eOD-GT8	0.159	213	151	13	17	216	6	203	1.311e-08	226	1
EBV_BARF1.pdb	5gir_A	5gir_A Crystal structure of a Fab fragment with its ligand peptide	0.132	211	159	15	20	218	8	206	6.377e-08	226	1
EBV_BARF1.pdb	4i3s_L	4i3s_L Crystal structure of the outer domain of HIV-1 gp120 in complex with VRC-PG04 space group P21	0.147	210	156	13	20	218	10	207	3.329e-09	226	1
EBV_BARF1.pdb	4jpk_L	4jpk_L Crystal structure of the germline-targeting HIV-1 gp120 engineered outer domain eOD-GT6 in complex with a putative VRC01 germline precursor Fab	0.161	210	152	14	20	217	11	208	3.158e-09	226	1
EBV_BARF1.pdb	6pxg_H	6pxg_H Crystal Structure of MERS-CoV neutralizing antibody G2 Fab	0.155	212	153	16	20	215	7	208	1.707e-08	226	1
EBV_BARF1.pdb	4hwb_L	4hwb_L Crystal structure of ectodomain 3 of the IL-13 receptor alpha 1 in complex with a human neutralizing monoclonal antibody fragment	0.161	217	158	14	17	220	7	212	4.567e-09	226	1
EBV_BARF1.pdb	7u9o_H	7u9o_H SARS-CoV-2 spike trimer RBD in complex with Fab NE12	0.158	214	143	16	17	215	6	197	1.536e-08	225	1
EBV_BARF1.pdb	5dyo_A	5dyo_A Fab43.1 complex with flourescein	0.157	210	151	16	17	213	6	202	6.049e-08	225	1
EBV_BARF1.pdb	4ouu_B	4ouu_B anti-MT1-MMP monoclonal antibody	0.155	212	154	14	20	216	9	210	1.244e-08	225	1
EBV_BARF1.pdb	6bfs_H	6bfs_H The mechanism of GM-CSF inhibition by human GM-CSF auto-antibodies	0.171	216	147	17	17	215	7	207	4.899e-08	225	1
EBV_BARF1.pdb	5tih_H	5tih_H Structural basis for inhibition of erythrocyte invasion by antibodies to Plasmodium falciparum protein CyRPA	0.162	215	155	15	20	218	7	212	3.968e-08	225	1
EBV_BARF1.pdb	2rjm_A	2rjm_A 3Ig structure of titin domains I67-I69 E-to-A mutated variant	0.157	203	130	11	20	213	13	183	6.377e-08	225	1
EBV_BARF1.pdb	6mft_B	6mft_B Crystal structure of glycosylated 426c HIV-1 gp120 core G459C in complex with glVRC01 A60C heavy chain	0.165	217	152	14	17	218	7	209	1.799e-08	224	1
EBV_BARF1.pdb	3rnq_A	3rnq_A Crystal structure of the complex between the extracellular domains of mouse PD-1 mutant and PD-L2	0.158	107	80	6	21	121	9	111	4.407e-05	223	1
EBV_BARF1.pdb	1npu_A	1npu_A CRYSTAL STRUCTURE OF THE EXTRACELLULAR DOMAIN OF MURINE PD-1	0.158	107	80	5	21	121	9	111	2.742e-05	223	1
EBV_BARF1.pdb	4gw4_L	4gw4_L Crystal structure of 3BNC60 Fab with P61A mutation	0.157	210	150	13	17	214	4	198	1.18e-08	223	1
EBV_BARF1.pdb	4otx_I	4otx_I Structure of the anti-Francisella tularensis O-antigen antibody N203 Fab fragment	0.159	207	151	16	20	213	8	204	3.57e-08	223	1
EBV_BARF1.pdb	4ydi_L	4ydi_L Crystal structure of broad and potently neutralizing VRC01-class antibody Z258-VRC27.01, isolated from human donor Z258, in complex with HIV-1 gp120 from clade A strain Q23.17	0.163	214	156	14	17	218	6	208	6.964e-09	223	1
EBV_BARF1.pdb	5ezj_A	5ezj_A Crystal Structure of Fab of parasite invasion inhibitory antibody c1 - orthorhombic form	0.141	212	159	13	20	213	9	215	4.648e-08	223	1
EBV_BARF1.pdb	6eg0_B	6eg0_B Crystal structure of Dpr4 Ig1-Ig2 in complex with DIP-Eta Ig1-Ig3	0.183	212	128	11	18	215	118	298	2.602e-08	223	1
EBV_BARF1.pdb	5dk3_B	5dk3_B Crystal Structure of Pembrolizumab, a full length IgG4 antibody	0.129	224	165	14	20	220	8	224	1.707e-08	223	1
EBV_BARF1.pdb	4lsv_L	4lsv_L Crystal structure of broadly and potently neutralizing antibody 3BNC117 in complex with HIV-1 clade C C1086 gp120	0.158	208	150	12	20	216	10	203	5.35e-09	222	1
EBV_BARF1.pdb	4jpi_B	4jpi_B Crystal structure of a putative VRC01 germline precursor Fab	0.161	210	153	14	20	217	9	207	1.119e-08	222	1
EBV_BARF1.pdb	4lu5_H	4lu5_H Structure of murine IgG2a A20G2-Fab in complex with vaccinia antigen A33R at the resolution of 2.9 Angstroms	0.14	207	155	16	20	213	9	205	3.387e-08	222	1
EBV_BARF1.pdb	7lyv_F	7lyv_F Crystal structure of the HCMV pentamer-specific antibody 1-103	0.172	215	144	14	17	217	7	201	1.062e-08	221	1
EBV_BARF1.pdb	6vrq_B	6vrq_B Crystal structure of gl12A21 Fab in complex with anti-idiotypic iv12 Fab	0.16	212	155	12	17	216	7	207	2.342e-08	221	1
EBV_BARF1.pdb	5ye4_A	5ye4_A Crystal structure of the complex of di-acetylated histone H4 and 1A9D7 Fab fragment	0.163	214	149	16	17	213	7	207	1.619e-08	221	1
EBV_BARF1.pdb	6z7y_B	6z7y_B Human insulin in complex with the analytical antibody OXI-005 Fab	0.161	210	153	14	20	215	9	209	3.387e-08	221	1
EBV_BARF1.pdb	7lli_F	7lli_F Stimulatory immune receptor protein complex	0.133	195	146	9	17	197	7	192	9.224e-08	221	1
EBV_BARF1.pdb	2rik_A	2rik_A I-band fragment I67-I69 from titin	0.165	200	132	11	20	213	13	183	8.301e-08	221	1
EBV_BARF1.pdb	7t2d_S	7t2d_S Crystal structure of the B1 TCR in complex with HLA-DP4-Ply	0.175	194	129	13	17	195	7	184	4.409e-08	220	1
EBV_BARF1.pdb	7llj_B	7llj_B Inhibitory immune receptor protein complex	0.151	191	138	10	20	195	10	191	1.563e-07	220	1
EBV_BARF1.pdb	7wvl_H	7wvl_H Structure of P4A2 Fab in complex with Spike-RBD from SARS-CoV-2	0.146	212	157	15	17	213	7	209	5.164e-08	220	1
EBV_BARF1.pdb	7dnh_H	7dnh_H 2-fold subparticles refinement of human papillomavirus type 58 pseudovirus in complexed with the Fab fragment of 2H3	0.15	219	158	14	18	216	5	215	1.799e-08	220	1
EBV_BARF1.pdb	8gon_D	8gon_D SARS-CoV-2 specific private TCR RLQ7 in complex with RLQ-T1006I-HLA-A2	0.151	191	126	9	17	190	7	178	7.47e-08	219	1
EBV_BARF1.pdb	5f7e_L	5f7e_L Crystal structure of germ-line precursor of 3BNC60 Fab	0.159	213	156	14	17	217	6	207	2.221e-08	219	1
EBV_BARF1.pdb	2ddq_H	2ddq_H Crystal Structure of the Fab fragment of a R310 antibody complexed with (R)-HNE-histidine adduct	0.14	206	158	13	20	213	9	207	1.139e-07	219	1
EBV_BARF1.pdb	7t0l_G	7t0l_G HLA-B*27:05 in complex with the pan-HLA-Ia monoclonal antibody W6/32	0.12	216	166	14	20	216	8	218	5.739e-08	219	1
EBV_BARF1.pdb	7tug_D	7tug_D Crystal structure of Tapasin in complex with PaSta2-Fab	0.161	223	136	15	20	206	102	309	1.266e-07	219	1
EBV_BARF1.pdb	5ip4_B	5ip4_B X-RAY STRUCTURE OF THE C-TERMINAL DOMAIN OF HUMAN DOUBLECORTIN	0.163	104	82	4	20	120	8	109	2.89e-05	218	1
EBV_BARF1.pdb	6uk4_D	6uk4_D Complex of T cell Receptor with HHAT Neoantigen Peptide KQWLVWLFL Presented by HLA-A206	0.13	199	132	12	17	195	6	183	6.722e-08	218	1
EBV_BARF1.pdb	2gsi_B	2gsi_B Crystal Structure of a Murine Fab in Complex with an 11 Residue Peptide Derived from Staphylococcal Nuclease	0.168	214	147	15	20	215	8	208	3.764e-08	218	1
EBV_BARF1.pdb	2j5l_C	2j5l_C Structure of a Plasmodium falciparum apical membrane antigen 1-Fab F8. 12.19 complex	0.139	222	162	15	20	218	9	224	1.382e-08	218	1
EBV_BARF1.pdb	6k0y_C	6k0y_C Study of the interactions of a novel monoclonal antibody, mAb059c, with the hPD-1 receptor	0.171	111	82	5	20	124	9	115	1.456e-05	217	1
EBV_BARF1.pdb	5jof_L	5jof_L Crystal structure of VRC03 gHVgLV antigen-binding fragment.	0.174	218	150	15	17	218	7	210	1.707e-08	217	1
EBV_BARF1.pdb	6ea7_N	6ea7_N Structure of EBOV GPcl in complex with the pan-ebolavirus mAb ADI-15878	0.171	216	150	14	20	218	8	211	6.267e-09	217	1
EBV_BARF1.pdb	5dyo_H	5dyo_H Fab43.1 complex with flourescein	0.132	212	155	14	20	213	8	208	8.75e-08	217	1
EBV_BARF1.pdb	5u15_B	5u15_B Crystal Structure of DH270.UCA3 (unliganded) from the DH270 Broadly Neutralizing N332-glycan Dependent Lineage	0.172	214	141	15	18	214	5	199	1.896e-08	216	1
EBV_BARF1.pdb	7jlk_B	7jlk_B Crystal structure of glVRC01 Fab in complex with anti-idiotype iv1 scFv	0.165	211	152	15	20	218	11	209	1.382e-08	216	1
EBV_BARF1.pdb	6y54_M	6y54_M Crystal structure of a Neisseria meningitidis serogroup A capsular oligosaccharide bound to a functional Fab	0.128	218	162	17	18	217	5	212	7.086e-08	216	1
EBV_BARF1.pdb	1igy_D	1igy_D STRUCTURE OF IMMUNOGLOBULIN	0.166	210	154	13	20	215	8	210	9.723e-08	216	1
EBV_BARF1.pdb	7lyv_D	7lyv_D Crystal structure of the HCMV pentamer-specific antibody 1-103	0.172	215	147	13	17	217	6	203	1.896e-08	215	1
EBV_BARF1.pdb	7sbu_L	7sbu_L Crystal structure of SARS-CoV-2 spike protein receptor-binding domain in complex with a highly potent antibody J08 Fab	0.161	210	152	14	20	216	9	207	1.311e-08	215	1
EBV_BARF1.pdb	5vjq_A	5vjq_A Complex between HyHEL10 Fab fragment heavy chain mutant (I29F, S52T, Y53F) and Pekin duck egg lysozyme isoform I (DEL-I)	0.171	204	151	13	22	215	11	206	4.648e-08	215	1
EBV_BARF1.pdb	5te7_L	5te7_L Crystal Structure of Broadly Neutralizing VRC01-class Antibody N6 in Complex with HIV-1 Clade C Strain DU172.17 gp120 Core	0.163	214	156	14	17	218	7	209	1.896e-08	215	1
EBV_BARF1.pdb	6pxh_C	6pxh_C Crystal Structure of MERS-CoV S1-NTD bound with G2 Fab	0.159	220	153	16	17	218	7	212	5.739e-08	215	1
EBV_BARF1.pdb	5mu0_A	5mu0_A ACC1 Fab fragment in complex with citrullinated C1 epitope of CII (IA03)	0.13	214	162	15	20	217	9	214	7.086e-08	215	1
EBV_BARF1.pdb	6dld_B	6dld_B Crystal structure of IgLON5/NEGR1 heterodimer	0.161	204	133	12	16	211	1	174	2.942e-07	215	1
EBV_BARF1.pdb	5ifa_L	5ifa_L Crystal structure of unbound VRC01c-HuGL2 Fab from an HIV-1 naive donor at 1.82 A	0.152	217	152	14	17	217	7	207	4.648e-08	214	1
EBV_BARF1.pdb	5ye4_C	5ye4_C Crystal structure of the complex of di-acetylated histone H4 and 1A9D7 Fab fragment	0.161	217	146	18	17	213	7	207	3.387e-08	214	1
EBV_BARF1.pdb	5yxn_A	5yxn_A A T cell receptor in complex with HLA-A0201 restricted Hepatitis C virus NS3 peptide (KLVALGINAV)	0.149	187	141	9	17	195	7	183	2.26e-07	213	1
EBV_BARF1.pdb	6fwx_A	6fwx_A Chimeric titin Z1Z2-Z1Z2 tandem (Z1212) functionalized with a GRGDS exogenous peptide from fibronectin	0.165	205	132	10	19	213	13	188	2.342e-08	213	1
EBV_BARF1.pdb	3qg6_B	3qg6_B Structural Basis for Ligand Recognition and Discrimination of a Quorum Quenching Antibody	0.172	203	149	14	22	213	11	205	1.406e-07	213	1
EBV_BARF1.pdb	5b6f_H	5b6f_H Crystal structure of the Fab fragment of an anti-Leukotriene C4 monoclonal antibody complexed with LTC4	0.15	212	155	14	20	216	9	210	2.034e-07	213	1
EBV_BARF1.pdb	5mu2_G	5mu2_G ACC1 Fab fragment in complex with CII583-591 (CG10)	0.13	207	159	13	20	213	9	207	5.444e-08	213	1
EBV_BARF1.pdb	4p9h_H	4p9h_H Crystal structure of 8ANC195 Fab in complex with gp120 of 93TH057 HIV-1 and soluble CD4 D1D2	0.152	223	149	11	17	215	7	213	6.722e-08	213	1
EBV_BARF1.pdb	3bp5_A	3bp5_A Crystal structure of the mouse PD-1 and PD-L2 complex	0.163	110	82	5	21	124	9	114	5.442e-05	212	1
EBV_BARF1.pdb	3bik_C	3bik_C Crystal Structure of the PD-1/PD-L1 Complex	0.168	113	78	6	21	124	13	118	3.386e-05	212	1
EBV_BARF1.pdb	6p8n_L	6p8n_L Crystal Structure of Antibody P-p1f1 in Complex with eOD-GT8	0.165	211	148	13	20	217	9	204	3.387e-08	212	1
EBV_BARF1.pdb	4wht_E	4wht_E Structure of the Hepatitis C virus envelope glycoprotein E2 antigenic region 412-423 bound to the broadly neutralizing antibody 3/11, P1 crystal form	0.147	210	154	14	20	215	8	206	5.444e-08	212	1
EBV_BARF1.pdb	2orb_H	2orb_H The structure of the anti-c-myc antibody 9E10 Fab fragment	0.142	217	155	15	20	218	9	212	1.08e-07	212	1
EBV_BARF1.pdb	4z95_H	4z95_H Fab structure of antibody S1-15 in complex with ssDNA DNA, 5'-5(dT)-p-3'	0.125	223	164	13	20	216	9	226	3.764e-08	212	1
EBV_BARF1.pdb	3ujt_I	3ujt_I Structure of the Fab fragment of Ab-52, an antibody that binds the O-antigen of Francisella tularensis	0.15	206	152	16	20	213	9	203	2.144e-07	211	1
EBV_BARF1.pdb	5mv3_R	5mv3_R ACC1 Fab fragment in complex with CII583-591 (CG10)	0.135	214	163	16	20	218	8	214	1.025e-07	211	1
EBV_BARF1.pdb	5mv3_I	5mv3_I ACC1 Fab fragment in complex with CII583-591 (CG10)	0.13	214	162	17	20	218	9	213	1.08e-07	211	1
EBV_BARF1.pdb	6awp_B	6awp_B X-ray structure of the ts3 human serotonin transporter complexed with fluvoxamine at the central site	0.133	218	162	12	20	218	9	218	4.899e-08	211	1
EBV_BARF1.pdb	7oo2_C	7oo2_C Crystal structure of an antibody targeting the capsular polysaccharide of serogroup X Neisseria meningitidis (MenX)	0.13	214	167	14	21	220	10	218	4.409e-08	211	1
EBV_BARF1.pdb	6dlf_A	6dlf_A Crystal structure of NTRI homodimer	0.162	209	122	14	20	214	4	173	4.037e-07	211	1
EBV_BARF1.pdb	6tmo_E	6tmo_E Structure determination of an enhanced affinity TCR, a24b17, in complex with HLA-A*02:01 presenting a MART-1 peptide, EAAGIGILTV	0.154	239	151	20	21	215	9	240	2.468e-08	211	1
EBV_BARF1.pdb	4xnz_L	4xnz_L Crystal structure of broadly and potently neutralizing antibody VRC06B in complex with HIV-1 clade A/E strain 93TH057 gp120	0.158	215	155	13	17	218	6	207	4.409e-08	210	1
EBV_BARF1.pdb	4ydl_C	4ydl_C Crystal structure of broadly and potently neutralizing antibody C38-VRC18.02 in complex with HIV-1 clade AE strain 93TH057gp120	0.149	214	160	13	17	218	7	210	6.049e-08	210	1
EBV_BARF1.pdb	6f7t_H	6f7t_H Crystal Structure of an Fab fragment in complex with a peptide from Bacillus subtilis RNase Y	0.15	212	156	14	20	216	9	211	8.301e-08	210	1
EBV_BARF1.pdb	5mub_F	5mub_F ACC1 Fab fragment in complex with citrullinated C1 epitope of CII (CG05)	0.135	207	160	13	20	213	9	209	7.874e-08	210	1
EBV_BARF1.pdb	6x04_J	6x04_J Nup133 (aa55-481) from S. cerevisiae bound by VHH-SAN5	0.174	109	82	4	20	121	8	115	3.762e-05	209	1
EBV_BARF1.pdb	5if0_B	5if0_B Crystal structure of VRC01c-HuGL2 Fab from an HIV-1 naive donor in complex with with a germline-targeting gp120 engineered outer domain eOD-GT8 at 2.44 A	0.164	213	150	14	19	217	8	206	2.892e-08	209	1
EBV_BARF1.pdb	5jof_F	5jof_F Crystal structure of VRC03 gHVgLV antigen-binding fragment.	0.163	214	157	14	17	218	7	210	4.182e-08	209	1
EBV_BARF1.pdb	6z7z_B	6z7z_B Porcine insulin in complex with the analytical antibody OXI-005 Fab	0.162	215	149	15	20	216	9	210	1.563e-07	209	1
EBV_BARF1.pdb	5mv3_C	5mv3_C ACC1 Fab fragment in complex with CII583-591 (CG10)	0.127	212	163	14	20	218	9	211	6.377e-08	209	1
EBV_BARF1.pdb	6jjp_F	6jjp_F Crystal structure of Fab of a PD-1 monoclonal antibody MW11-h317 in complex with PD-1	0.174	109	78	6	20	121	13	116	2.742e-05	208	1
EBV_BARF1.pdb	5yxu_F	5yxu_F an affinity enhanced T cell receptor in complex with HLA-A0201 restricted HCV NS3 peptide KLVALGINAV	0.143	195	128	11	17	193	6	179	2.26e-07	207	1
EBV_BARF1.pdb	5yxu_A	5yxu_A an affinity enhanced T cell receptor in complex with HLA-A0201 restricted HCV NS3 peptide KLVALGINAV	0.128	194	140	12	17	197	7	184	4.256e-07	207	1
EBV_BARF1.pdb	8gom_D	8gom_D SARS-CoV-2 specific private TCR RLQ7 in complex with RLQ-HLA-A2	0.166	192	122	11	17	190	7	178	2.512e-07	207	1
EBV_BARF1.pdb	4gw4_B	4gw4_B Crystal structure of 3BNC60 Fab with P61A mutation	0.157	210	150	13	17	214	4	198	6.377e-08	207	1
EBV_BARF1.pdb	6p3s_Q	6p3s_Q Crystal structure of human Fab H5.28 in complex with influenza A H5N1 Vietnam hemagglutinin head domain	0.154	207	149	12	20	214	9	201	1.119e-08	207	1
EBV_BARF1.pdb	5mu0_M	5mu0_M ACC1 Fab fragment in complex with citrullinated C1 epitope of CII (IA03)	0.13	207	161	13	20	213	9	209	1.08e-07	207	1
EBV_BARF1.pdb	4x9f_B	4x9f_B Crystal structure of Dscam1 isoform 6.9, N-terminal four Ig domains	0.153	208	124	11	18	215	221	386	8.013e-07	207	1
EBV_BARF1.pdb	1ij9_A	1ij9_A Highly Hydrated Human VCAM-1 Fragment	0.13	214	137	14	20	215	10	192	4.812e-06	206	1
EBV_BARF1.pdb	5mu2_O	5mu2_O ACC1 Fab fragment in complex with CII583-591 (CG10)	0.132	212	164	14	20	217	9	214	9.723e-08	206	1
EBV_BARF1.pdb	1ikf_H	1ikf_H A CONFORMATION OF CYCLOSPORIN A IN AQUEOUS ENVIRONMENT REVEALED BY THE X-RAY STRUCTURE OF A CYCLOSPORIN-FAB COMPLEX	0.136	227	160	13	20	218	9	227	9.723e-08	206	1
EBV_BARF1.pdb	2ol3_A	2ol3_A crystal structure of BM3.3 ScFV TCR in complex with PBM8-H-2KBM8 MHC class I molecule	0.172	116	84	5	17	124	6	117	5.442e-05	205	1
EBV_BARF1.pdb	4hwe_L	4hwe_L Crystal structure of ectodomain 3 of the IL-13 receptor alpha1 in complex with a human neutralizing monoclonal antibody fragment	0.163	214	155	15	19	218	7	210	4.182e-08	205	1
EBV_BARF1.pdb	7lli_L	7lli_L Stimulatory immune receptor protein complex	0.147	204	130	12	17	195	6	190	1.831e-07	205	1
EBV_BARF1.pdb	5mu2_E	5mu2_E ACC1 Fab fragment in complex with CII583-591 (CG10)	0.131	213	165	14	20	218	9	215	9.723e-08	205	1
EBV_BARF1.pdb	4k3e_H	4k3e_H Crystal structure of bovine antibody BLV5B8 with ultralong CDR H3	0.112	266	166	13	17	221	6	262	1.999e-08	205	1
EBV_BARF1.pdb	6efz_A	6efz_A Crystal Structure of DIP-Theta Ig1-3	0.11	299	145	14	20	215	11	291	2.468e-08	205	1
EBV_BARF1.pdb	3sbw_B	3sbw_B Crystal structure of the complex between the extracellular domains of mouse PD-1 mutant and human PD-L1	0.158	107	80	5	21	121	9	111	0.000108	204	1
EBV_BARF1.pdb	6dlf_B	6dlf_B Crystal structure of NTRI homodimer	0.166	204	127	13	20	214	3	172	2.383e-07	204	1
EBV_BARF1.pdb	2j8o_B	2j8o_B Structure of the immunoglobulin tandem repeat of titin A168-A169	0.125	208	138	12	20	213	11	188	7.211e-07	203	1
EBV_BARF1.pdb	5wux_D	5wux_D TNFalpha-certolizumab Fab	0.146	211	150	13	17	214	7	200	1.563e-07	203	1
EBV_BARF1.pdb	4g9f_D	4g9f_D Crystal Structure of C12C TCR-HLAB2705-KK10-L6M	0.141	191	142	10	17	195	5	185	7.601e-07	203	1
EBV_BARF1.pdb	4tuj_A	4tuj_A Crystal structure of monoclonal antibody against neuroblastoma associated antigen.	0.138	209	153	15	20	213	9	205	2.791e-07	203	1
EBV_BARF1.pdb	7rdw_L	7rdw_L Crystal Structure of FH1 Fab bound to HXb2 HIV-1 gp120 core	0.167	215	153	16	16	217	7	208	6.722e-08	203	1
EBV_BARF1.pdb	6bit_I	6bit_I SIRPalpha antibody complex	0.16	212	153	15	20	215	9	211	3.633e-07	203	1
EBV_BARF1.pdb	4jff_E	4jff_E Preservation of peptide specificity during TCR-MHC contact dominated affinity enhancement of a melanoma-specific TCR	0.151	238	153	19	21	215	10	241	4.899e-08	203	1
EBV_BARF1.pdb	1ya5_A	1ya5_A Crystal structure of the titin domains z1z2 in complex with telethonin	0.165	206	129	13	20	213	14	188	4.899e-08	202	1
EBV_BARF1.pdb	4j6r_L	4j6r_L Crystal structure of broadly and potently neutralizing antibody VRC23 in complex with HIV-1 gp120	0.161	211	154	14	20	218	10	209	1.266e-07	202	1
EBV_BARF1.pdb	6eg1_D	6eg1_D Crystal structure of Dpr2 Ig1-Ig2 in complex with DIP-Theta Ig1-Ig3	0.103	300	148	13	19	215	10	291	1.799e-08	202	1
EBV_BARF1.pdb	2v5s_A	2v5s_A Structural basis for Dscam isoform specificity	0.155	200	129	10	20	215	221	384	8.904e-07	202	1
EBV_BARF1.pdb	7uaq_L	7uaq_L Structure of the SARS-CoV-2 NTD in complex with C1520, local refinement	0.173	104	82	3	20	121	9	110	0.0001647	201	1
EBV_BARF1.pdb	2f8v_C	2f8v_C Structure of full length telethonin in complex with the N-terminus of titin	0.155	206	131	12	20	213	11	185	7.874e-08	201	1
EBV_BARF1.pdb	6vm8_D	6vm8_D SILv44 T cell receptor bound to HLA-A2 presenting gp100T2M peptide (IMDQVPFSV)	0.145	200	128	11	17	195	6	183	1.406e-07	201	1
EBV_BARF1.pdb	5dzo_A	5dzo_A Crystal structure of human T-cell immunoglobulin and mucin domain protein 1	0.18	111	79	5	20	124	3	107	7.871e-05	200	1
EBV_BARF1.pdb	7rdw_R	7rdw_R Crystal Structure of FH1 Fab bound to HXb2 HIV-1 gp120 core	0.162	209	154	13	17	214	7	205	1.334e-07	200	1
EBV_BARF1.pdb	3lex_A	3lex_A 2F5 Epitope scaffold elicited anti-HIV-1 monoclonal antibody 11F10 in complex with HIV-1 GP41	0.163	214	158	14	17	217	7	212	2.383e-07	200	1
EBV_BARF1.pdb	7c80_L	7c80_L E30 F-particle in complex with 4B10	0.144	215	164	10	20	218	10	220	5.164e-08	200	1
EBV_BARF1.pdb	5o5g_A	5o5g_A Robo1 Ig1 to 4 crystal form 1	0.177	197	127	10	20	213	116	280	1.099e-06	200	1
EBV_BARF1.pdb	4ouo_A	4ouo_A anti-Bla g 1 scFv	0.162	216	133	14	20	205	12	209	8.75e-08	199	1
EBV_BARF1.pdb	6pcu_H	6pcu_H VP8* of a G2P[4] human rotavirus in complex with scFv antibody 9	0.148	243	132	13	20	212	10	227	5.164e-08	199	1
EBV_BARF1.pdb	6zr7_AAA	6zr7_AAA X-ray structure of human Dscam Ig7-Ig9	0.2	204	125	8	19	211	7	183	2.383e-07	199	1
EBV_BARF1.pdb	5b8c_L	5b8c_L High resolution structure of the human PD-1 in complex with pembrolizumab Fv	0.166	108	77	5	20	121	11	111	5.736e-05	198	1
EBV_BARF1.pdb	6vm7_D	6vm7_D SILv44 T cell receptor bound to HLA-A2 presenting gp100 peptide (ITDQVPFSV)	0.157	190	135	10	18	195	7	183	4.985e-07	198	1
EBV_BARF1.pdb	5lfu_A	5lfu_A Myelin-associated glycoprotein (MAG) glycosylated and lysine-methylated full extracellular domain	0.162	215	153	12	20	216	10	215	5.164e-08	198	1
EBV_BARF1.pdb	2oyp_A	2oyp_A T Cell Immunoglobulin Mucin-3 Crystal Structure Revealed a Galectin-9-independent Binding Surface	0.101	108	89	4	20	121	3	108	9.719e-05	197	1
EBV_BARF1.pdb	2f8v_D	2f8v_D Structure of full length telethonin in complex with the N-terminus of titin	0.165	205	130	12	20	213	13	187	1.08e-07	197	1
EBV_BARF1.pdb	1j8h_D	1j8h_D Crystal Structure of a Complex of a Human alpha/beta-T cell Receptor, Influenza HA Antigen Peptide, and MHC Class II Molecule, HLA-DR4	0.153	202	123	13	17	195	6	182	2.26e-07	197	1
EBV_BARF1.pdb	4n5e_C	4n5e_C 42F3 TCR pCPA12/H-2Ld complex	0.114	192	142	10	17	195	7	183	1.043e-06	197	1
EBV_BARF1.pdb	7t2d_I	7t2d_I Crystal structure of the B1 TCR in complex with HLA-DP4-Ply	0.149	194	134	14	18	195	6	184	1.647e-07	197	1
EBV_BARF1.pdb	3kxf_N	3kxf_N Crystal Structure of SB27 TCR in complex with the 'restriction triad' mutant HLA-B*3508-13mer	0.153	195	136	14	17	197	6	185	1.334e-07	197	1
EBV_BARF1.pdb	5jxa_L	5jxa_L Crystal structure of ligand-free VRC03 antigen-binding fragment.	0.173	213	145	16	21	218	12	208	5.444e-08	197	1
EBV_BARF1.pdb	4x83_B	4x83_B Crystal structure of Dscam1 isoform 7.44, N-terminal four Ig domains	0.15	206	137	9	13	215	215	385	1.509e-06	197	1
EBV_BARF1.pdb	6xc9_I	6xc9_I Immune receptor complex	0.128	202	130	11	17	195	6	184	2.791e-07	196	1
EBV_BARF1.pdb	4jb9_L	4jb9_L Crystal structure of antibody VRC06 in complex with HIV-1 gp120 core	0.182	214	149	15	19	218	7	208	2.892e-08	196	1
EBV_BARF1.pdb	6pcu_B	6pcu_B VP8* of a G2P[4] human rotavirus in complex with scFv antibody 9	0.145	241	135	13	20	212	10	227	8.75e-08	196	1
EBV_BARF1.pdb	4x9i_B	4x9i_B Crystal structure of Dscam1 isoform 9.44, N-terminal four Ig domains	0.153	209	131	9	15	215	219	389	6.489e-07	195	1
EBV_BARF1.pdb	7doh_H	7doh_H Crystal Structure of GD-26 Fab in Complex with TD Peptide from Haloarcula Marismortui Bacteriorhodopsin I	0.128	210	154	16	20	213	9	205	2.512e-07	194	1
EBV_BARF1.pdb	6pk8_B	6pk8_B Antibody scFv-M204 dimeric state	0.158	208	139	10	20	202	9	205	5.84e-07	194	1
EBV_BARF1.pdb	5ip4_A	5ip4_A X-RAY STRUCTURE OF THE C-TERMINAL DOMAIN OF HUMAN DOUBLECORTIN	0.163	104	82	4	20	120	8	109	0.0001929	193	1
EBV_BARF1.pdb	3kaa_B	3kaa_B Structure of Tim-3 in complex with phosphatidylserine	0.12	108	87	4	20	121	2	107	0.0001406	192	1
EBV_BARF1.pdb	6dwi_C	6dwi_C Structure of the 4462 Antibody Fab fragment bound to a Staphylococcus aureus wall techoic acid analog	0.148	215	157	13	15	218	7	206	2.144e-07	192	1
EBV_BARF1.pdb	6pk8_D	6pk8_D Antibody scFv-M204 dimeric state	0.154	220	146	13	20	213	9	214	5.84e-07	192	1
EBV_BARF1.pdb	5d2l_J	5d2l_J Crystal structure of TCR C7 in complex with HCMV NLV epitope presented by HLA-A2	0.147	223	153	15	22	214	10	225	6.049e-08	192	1
EBV_BARF1.pdb	4x9f_A	4x9f_A Crystal structure of Dscam1 isoform 6.9, N-terminal four Ig domains	0.161	204	127	10	18	215	224	389	1.767e-06	192	1
EBV_BARF1.pdb	5lf5_A	5lf5_A Myelin-associated glycoprotein (MAG) deglycosylated full extracellular domain with co-purified ligand	0.169	212	155	12	20	216	10	215	1.334e-07	192	1
EBV_BARF1.pdb	7mxe_W	7mxe_W Ab1245 Fab in complex with BG505 SOSIP.664 and 8ANC195 Fab	0.192	114	83	4	15	121	4	115	4.645e-05	191	1
EBV_BARF1.pdb	5jhd_D	5jhd_D Crystal structure of LS10-TCR/M1-HLA-A*02 complex	0.128	202	129	10	17	195	5	182	6.156e-07	191	1
EBV_BARF1.pdb	2ak4_N	2ak4_N Crystal Structure of SB27 TCR in complex with HLA-B*3508-13mer peptide	0.164	201	125	12	17	195	6	185	1.483e-07	191	1
EBV_BARF1.pdb	1hzh_H	1hzh_H CRYSTAL STRUCTURE OF THE INTACT HUMAN IGG B12 WITH BROAD AND POTENT ACTIVITY AGAINST PRIMARY HIV-1 ISOLATES: A TEMPLATE FOR HIV VACCINE DESIGN	0.125	231	171	14	17	221	7	232	9.894e-07	191	1
EBV_BARF1.pdb	3sge_J	3sge_J Crystal structure of mAb 17.2 in complex with R13 peptide	0.139	215	162	14	20	218	9	216	4.729e-07	190	1
EBV_BARF1.pdb	1nam_A	1nam_A MURINE ALLOREACTIVE SCFV TCR-PEPTIDE-MHC CLASS I MOLECULE COMPLEX	0.192	114	78	6	17	121	6	114	0.000108	189	1
EBV_BARF1.pdb	4n0c_G	4n0c_G 42F3 TCR pCPE3/H-2Ld complex	0.122	188	135	12	20	193	10	181	2.556e-06	189	1
EBV_BARF1.pdb	3ffc_I	3ffc_I Crystal Structure of CF34 TCR in complex with HLA-B8/FLR	0.147	190	137	12	20	197	8	184	1.099e-06	189	1
EBV_BARF1.pdb	7rdw_I	7rdw_I Crystal Structure of FH1 Fab bound to HXb2 HIV-1 gp120 core	0.183	218	140	14	20	217	10	209	8.75e-08	189	1
EBV_BARF1.pdb	1vsc_B	1vsc_B VCAM-1	0.127	212	140	14	21	215	9	192	2.106e-05	188	1
EBV_BARF1.pdb	2f8v_B	2f8v_B Structure of full length telethonin in complex with the N-terminus of titin	0.165	206	129	12	20	213	14	188	1.737e-07	188	1
EBV_BARF1.pdb	4z7w_E	4z7w_E T316 complex	0.151	191	127	11	17	190	6	178	3.27e-07	188	1
EBV_BARF1.pdb	5kqv_C	5kqv_C Insulin receptor ectodomain construct comprising domains L1,CR,L2, FnIII-1 and alphaCT peptide in complex with bovine insulin and FAB 83-14 (REVISED STRUCTURE)	0.117	212	165	14	21	221	9	209	1.647e-07	188	1
EBV_BARF1.pdb	2e7l_B	2e7l_B Structure of a high-affinity mutant of the 2C TCR in complex with Ld/QL9	0.163	110	81	6	17	121	5	108	0.0002647	187	1
EBV_BARF1.pdb	5ggs_Y	5ggs_Y PD-1 in complex with pembrolizumab Fab	0.146	109	81	6	20	121	9	112	0.0002033	187	1
EBV_BARF1.pdb	2j8o_A	2j8o_A Structure of the immunoglobulin tandem repeat of titin A168-A169	0.129	208	141	13	20	215	12	191	4.331e-06	187	1
EBV_BARF1.pdb	5jzi_I	5jzi_I Crystal structure of 1406 TCR bound to HLA-A2 with HCV 1406-1415 antigen peptide	0.14	199	128	12	17	195	12	187	6.84e-07	187	1
EBV_BARF1.pdb	6dld_C	6dld_C Crystal structure of IgLON5/NEGR1 heterodimer	0.128	288	134	15	20	214	4	267	2.26e-07	187	1
EBV_BARF1.pdb	6dbe_B	6dbe_B Crystal Structure of VHH R330	0.166	108	80	4	20	120	8	112	0.0001482	186	1
EBV_BARF1.pdb	2or8_B	2or8_B Tim-1	0.142	112	86	7	16	121	2	109	0.0001265	186	1
EBV_BARF1.pdb	5jhd_I	5jhd_I Crystal structure of LS10-TCR/M1-HLA-A*02 complex	0.133	202	129	11	17	195	6	184	8.904e-07	186	1
EBV_BARF1.pdb	4jrx_D	4jrx_D Crystal Structure of CA5 TCR-HLA B*3505-LPEP complex	0.18	194	130	12	17	195	6	185	4.037e-07	186	1
EBV_BARF1.pdb	7cgw_P	7cgw_P Complex structure of PD-1 and tislelizumab Fab	0.183	109	77	6	20	121	9	112	0.00012	185	1
EBV_BARF1.pdb	2or7_B	2or7_B Tim-2	0.142	112	89	4	16	123	2	110	0.0002941	185	1
EBV_BARF1.pdb	6cf2_A	6cf2_A Crystal structure of HIV-1 Rev (residues 1-93)-RNA aptamer complex	0.196	112	81	6	16	121	7	115	0.0004484	185	1
EBV_BARF1.pdb	4jj5_A	4jj5_A CRYSTAL STRUCTURE OF THE Fab FRAGMENT OF 1C2, A MONOCLONAL ANTIBODY SPECIFIC for POLY-GLUTAMINE	0.162	179	126	9	18	187	5	168	1.222e-06	185	1
EBV_BARF1.pdb	6xc9_D	6xc9_D Immune receptor complex	0.139	201	127	12	17	195	7	183	6.84e-07	185	1
EBV_BARF1.pdb	5kqv_P	5kqv_P Insulin receptor ectodomain construct comprising domains L1,CR,L2, FnIII-1 and alphaCT peptide in complex with bovine insulin and FAB 83-14 (REVISED STRUCTURE)	0.126	221	160	20	22	221	11	219	1.025e-07	185	1
EBV_BARF1.pdb	3e3q_D	3e3q_D Structure of the 3alpham13 high-affinity mutant of the 2C TCR in complex with Ld/QL9	0.153	111	81	6	17	121	5	108	0.0002511	184	1
EBV_BARF1.pdb	7ow5_D	7ow5_D Crystal structure of a TCR in complex with HLA-A*11:01 bound to KRAS peptide (VVVGAGGVGK)	0.153	196	132	14	17	195	7	185	2.942e-07	184	1
EBV_BARF1.pdb	3tfk_C	3tfk_C 42F3-p4B10/H2-Ld	0.12	200	130	12	17	194	7	182	1.099e-06	184	1
EBV_BARF1.pdb	2v5s_B	2v5s_B Structural basis for Dscam isoform specificity	0.165	212	122	11	16	215	222	390	8.904e-07	184	1
EBV_BARF1.pdb	6xkr_P	6xkr_P Structure of Sasanlimab Fab in complex with PD-1	0.162	111	77	6	20	121	10	113	0.0001138	183	1
EBV_BARF1.pdb	1i9e_A	1i9e_A TCR DOMAIN	0.149	114	84	6	17	124	6	112	0.0002259	182	1
EBV_BARF1.pdb	7e9b_C	7e9b_C Structural basis of HLX10 PD-1 receptor recognition, a promising anti-PD-1 antibody clinical candidate for cancer immunotherapy	0.163	110	78	6	20	121	10	113	0.0001334	182	1
EBV_BARF1.pdb	7vux_A	7vux_A Complex structure of PD1 and 609A-Fab	0.169	124	85	6	20	137	11	122	7.467e-05	182	1
EBV_BARF1.pdb	4z7w_G	4z7w_G T316 complex	0.157	191	121	11	17	190	6	173	3.633e-07	182	1
EBV_BARF1.pdb	2f8v_A	2f8v_A Structure of full length telethonin in complex with the N-terminus of titin	0.165	206	129	12	20	213	13	187	4.037e-07	181	1
EBV_BARF1.pdb	4x83_D	4x83_D Crystal structure of Dscam1 isoform 7.44, N-terminal four Ig domains	0.152	210	130	10	15	215	217	387	1.676e-06	181	1
EBV_BARF1.pdb	5f70_A	5f70_A Crystal structures of human TIM members	0.157	108	79	5	20	121	1	102	0.0002033	180	1
EBV_BARF1.pdb	5ggs_Z	5ggs_Z PD-1 in complex with pembrolizumab Fab	0.14	107	80	6	20	119	11	112	0.0002033	180	1
EBV_BARF1.pdb	4x8x_A	4x8x_A Crystal structure of Dscam1 isoform 1.9, N-terminal four Ig domains	0.163	208	122	10	18	215	221	386	2.694e-06	180	1
EBV_BARF1.pdb	5b8c_F	5b8c_F High resolution structure of the human PD-1 in complex with pembrolizumab Fv	0.175	108	79	5	20	121	11	114	0.0001406	179	1
EBV_BARF1.pdb	7pb2_I	7pb2_I Crystal structure of JDI TCR in complex with HLA-A*11:01 bound to KRAS G12D peptide (VVVGADGVGK)	0.175	194	117	13	17	195	6	171	2.182e-06	179	1
EBV_BARF1.pdb	3lcy_D	3lcy_D Titin Ig tandem domains A164-A165	0.146	212	129	11	20	215	14	189	1.043e-06	179	1
EBV_BARF1.pdb	6fwx_B	6fwx_B Chimeric titin Z1Z2-Z1Z2 tandem (Z1212) functionalized with a GRGDS exogenous peptide from fibronectin	0.154	213	127	11	20	213	10	188	3.27e-07	179	1
EBV_BARF1.pdb	6sdb_A	6sdb_A Chimeric titin Z1Z2 functionalized with a KLER exogenous peptide from decorin	0.166	204	130	10	20	213	14	187	1.737e-07	179	1
EBV_BARF1.pdb	6njm_M	6njm_M Architecture and subunit arrangement of native AMPA receptors	0	215	192	12	20	216	9	218	8.154e-06	179	1
EBV_BARF1.pdb	6pk8_A	6pk8_A Antibody scFv-M204 dimeric state	0.151	211	136	12	20	202	9	204	9.894e-07	179	1
EBV_BARF1.pdb	2a38_C	2a38_C Crystal structure of the N-Terminus of titin	0.167	203	132	10	20	213	14	188	2.512e-07	178	1
EBV_BARF1.pdb	3tpu_M	3tpu_M 42F3 p5E8/H2-Ld complex	0.139	193	136	12	18	195	8	185	4.108e-06	178	1
EBV_BARF1.pdb	6dle_B	6dle_B Crystal structure of IgLON5 homodimer	0.119	284	139	15	20	213	4	266	2.26e-07	178	1
EBV_BARF1.pdb	8dgg_B	8dgg_B Structure of glycosylated LAG-3 homodimer	0.134	208	148	12	20	215	3	190	1.288e-06	178	1
EBV_BARF1.pdb	5z5k_A	5z5k_A Structure of the DCC-Draxin complex	0.171	198	127	9	20	213	210	374	2.694e-06	178	1
EBV_BARF1.pdb	2e9w_A	2e9w_A Crystal structure of the extracellular domain of Kit in complex with stem cell factor (SCF)	0.143	209	138	13	20	217	290	468	1.288e-06	178	1
EBV_BARF1.pdb	2wwm_C	2wwm_C Crystal structure of the Titin M10-Obscurin like 1 Ig complex in space group P1	0.198	106	63	4	20	124	12	96	0.0002143	177	1
EBV_BARF1.pdb	2gsg_C	2gsg_C Crystal structure of the Fv fragment of a monoclonal antibody specific for poly-glutamine	0.15	106	84	4	20	121	9	112	0.00031	177	1
EBV_BARF1.pdb	6pil_A	6pil_A Antibody scFv-M204 monomeric state	0.164	213	138	10	16	202	7	205	1.59e-06	177	1
EBV_BARF1.pdb	6u6t_A	6u6t_A Neuronal growth regulator 1 (NEGR1)	0.133	284	143	15	20	217	2	268	4.729e-07	177	1
EBV_BARF1.pdb	6u6t_B	6u6t_B Neuronal growth regulator 1 (NEGR1)	0.112	285	144	14	20	215	5	269	8.75e-08	177	1
EBV_BARF1.pdb	4x9g_B	4x9g_B Crystal structure of Dscam1 isoform 6.44, N-terminal four Ig domains	0.154	207	133	11	15	215	216	386	5.637e-06	175	1
EBV_BARF1.pdb	6sdb_E	6sdb_E Chimeric titin Z1Z2 functionalized with a KLER exogenous peptide from decorin	0.16	205	130	11	20	213	14	187	6.489e-07	174	1
EBV_BARF1.pdb	6u3n_D	6u3n_D LS2.8/3.15 - DQ2-P.fluor-alpha1a complex	0.129	201	124	14	19	194	6	180	1.159e-06	174	1
EBV_BARF1.pdb	6efy_A	6efy_A Crystal Structure of DIP-Alpha Ig1-3	0.112	302	147	14	20	215	11	297	2.034e-07	174	1
EBV_BARF1.pdb	6c6m_B	6c6m_B IgCam3 of human MLCK1	0.196	107	67	5	15	121	5	92	0.0001562	173	1
EBV_BARF1.pdb	6umv_A	6umv_A Human apo PD-1 double mutant	0.166	114	79	6	20	124	10	116	0.0001406	173	1
EBV_BARF1.pdb	6sdb_B	6sdb_B Chimeric titin Z1Z2 functionalized with a KLER exogenous peptide from decorin	0.16	205	130	10	20	213	16	189	4.037e-07	173	1
EBV_BARF1.pdb	1vca_B	1vca_B CRYSTAL STRUCTURE OF AN INTEGRIN-BINDING FRAGMENT OF VASCULAR CELL ADHESION MOLECULE-1 AT 1.8 ANGSTROMS RESOLUTION	0.125	215	137	14	20	215	10	192	3.762e-05	173	1
EBV_BARF1.pdb	4x8x_B	4x8x_B Crystal structure of Dscam1 isoform 1.9, N-terminal four Ig domains	0.167	209	120	11	18	215	224	389	5.637e-06	173	1
EBV_BARF1.pdb	1fo0_A	1fo0_A MURINE ALLOREACTIVE SCFV TCR-PEPTIDE-MHC CLASS I MOLECULE COMPLEX	0.177	118	75	8	17	121	5	113	0.0001736	172	1
EBV_BARF1.pdb	8as0_Y	8as0_Y PD-1 extracellular domain in complex with Fab fragment from D12 antibody	0.162	111	77	6	20	121	12	115	0.0002143	172	1
EBV_BARF1.pdb	3tjh_C	3tjh_C 42F3-p3A1/H2-Ld complex	0.147	197	129	12	17	195	7	182	4.108e-06	172	1
EBV_BARF1.pdb	6cvk_A	6cvk_A Hepatitis B e-antigen in complex with scFv e13	0.156	211	135	13	20	203	11	205	1.767e-06	172	1
EBV_BARF1.pdb	6cvk_B	6cvk_B Hepatitis B e-antigen in complex with scFv e13	0.155	238	146	16	20	219	10	230	1.043e-06	171	1
EBV_BARF1.pdb	2m2d_A	2m2d_A Human programmed cell death 1 receptor	0.16	112	82	6	20	124	9	115	0.000279	170	1
EBV_BARF1.pdb	7dcx_G	7dcx_G S-3C1-F3a structure, two RBDs are up and one RBD is down, each RBD binds with a 3C1 fab.	0.156	185	133	9	17	193	7	176	2.182e-06	170	1
EBV_BARF1.pdb	7kzb_B	7kzb_B Potent SARS-CoV-2 binding and neutralization through maturation of iconic SARS-CoV-1antibodies	0.156	211	148	14	20	218	9	201	5.255e-07	170	1
EBV_BARF1.pdb	7t0r_A	7t0r_A Crystal structure of the anti-CD4 adnectin 6940_B01 as a complex with the extracellular domains of CD4 and ibalizumab fAb	0.179	206	118	14	20	215	3	167	2.182e-06	170	1
EBV_BARF1.pdb	7ow6_D	7ow6_D Crystal structure of a TCR in complex with HLA-A*11:01 bound to KRAS G12D peptide (VVVGADGVGK)	0.161	198	115	13	17	193	7	174	5.348e-06	169	1
EBV_BARF1.pdb	6dld_A	6dld_A Crystal structure of IgLON5/NEGR1 heterodimer	0.123	283	139	15	20	213	6	268	7.211e-07	169	1
EBV_BARF1.pdb	2wp3_O	2wp3_O Crystal structure of the Titin M10-Obscurin like 1 Ig complex	0.198	106	63	4	20	124	13	97	0.0004484	168	1
EBV_BARF1.pdb	2wwm_O	2wwm_O Crystal structure of the Titin M10-Obscurin like 1 Ig complex in space group P1	0.188	106	64	4	20	124	12	96	0.0005837	168	1
EBV_BARF1.pdb	3lcy_B	3lcy_B Titin Ig tandem domains A164-A165	0.146	212	129	11	20	215	15	190	3.156e-06	168	1
EBV_BARF1.pdb	6bj2_D	6bj2_D TCR589 in complex with HIV(Pol448-456)/HLA-B35	0.163	196	133	14	17	195	5	186	3.156e-06	167	1
EBV_BARF1.pdb	7umg_D	7umg_D Crystal structure of human CD8aa-MR1-Ac-6-FP complex	0.155	109	86	6	16	121	6	111	0.0008009	166	1
EBV_BARF1.pdb	5uv6_A	5uv6_A Crystal structure of human Opioid Binding Protein/Cell Adhesion Molecule Like (OPCML)	0.129	285	145	13	20	218	3	270	1.563e-07	166	1
EBV_BARF1.pdb	2xyc_A	2xyc_A CRYSTAL STRUCTURE OF NCAM2 IGIV-FN3I	0.155	206	139	10	20	215	9	189	5.637e-06	166	1
EBV_BARF1.pdb	2wwk_O	2wwk_O Crystal structure of the Titin M10-Obscurin like 1 Ig F17R mutant complex	0.179	106	65	4	20	124	13	97	0.0004254	165	1
EBV_BARF1.pdb	2icw_K	2icw_K Crystal structure of a complete ternary complex between TCR, superantigen, and peptide-MHC class II molecule	0.126	111	82	7	19	121	5	108	0.0005253	165	1
EBV_BARF1.pdb	7pb2_D	7pb2_D Crystal structure of JDI TCR in complex with HLA-A*11:01 bound to KRAS G12D peptide (VVVGADGVGK)	0.153	183	114	11	17	185	6	161	7.338e-06	165	1
EBV_BARF1.pdb	3rev_A	3rev_A Crystal structure of human alloreactive tcr nb20	0.165	200	116	13	17	190	6	180	1.863e-06	165	1
EBV_BARF1.pdb	3b43_A	3b43_A I-band fragment I65-I70 from titin	0.159	201	134	11	20	213	13	185	2.942e-07	165	1
EBV_BARF1.pdb	3e2h_B	3e2h_B Structure of the m67 high-affinity mutant of the 2C TCR in complex with Ld/QL9	0.159	113	82	7	17	124	5	109	0.0004727	164	1
EBV_BARF1.pdb	6c6m_C	6c6m_C IgCam3 of human MLCK1	0.196	107	67	5	15	121	5	92	0.0003632	163	1
EBV_BARF1.pdb	8a67_H	8a67_H Branched Lys48- and Lys63-linked tri-ubiquitin (K48-K63-Ub3) in complex with matured synthetic nanobody NbSL3.3Q (3rd generation)	0.159	113	83	5	20	121	8	119	0.0008009	161	1
EBV_BARF1.pdb	5gsq_D	5gsq_D Crystal structure of IgG Fc with a homogeneous glycoform and Antibody-Dependent Cellular Cytotoxicity	0.128	202	138	12	28	217	19	194	3.697e-06	161	1
EBV_BARF1.pdb	3b5t_B	3b5t_B Crystal Structure of Novel Immune-Type Receptor 10 Se-Met Extracellular Fragment Mutant N30D	0.169	112	80	8	16	120	1	106	0.0003268	160	1
EBV_BARF1.pdb	6uup_C	6uup_C Structure of anti-hCD33 conditional scFv	0.14	221	130	12	20	203	9	206	4.331e-06	160	1
EBV_BARF1.pdb	6cwd_E	6cwd_E Hepatitis B core-antigen in complex with scFv e13	0.144	215	132	12	20	203	10	203	8.154e-06	160	1
EBV_BARF1.pdb	4x9b_A	4x9b_A Crystal structure of Dscam1 isoform 4.44, N-terminal four Ig domains	0.157	210	129	10	15	215	218	388	8.154e-06	160	1
EBV_BARF1.pdb	3knb_B	3knb_B Crystal structure of the titin C-terminus in complex with obscurin-like 1	0.203	103	60	4	20	121	13	94	0.00089	159	1
EBV_BARF1.pdb	4u7m_A	4u7m_A LRIG1 extracellular domain: Structure and Function Analysis	0.142	211	141	12	15	213	5	187	2.694e-06	159	1
EBV_BARF1.pdb	7ok5_A	7ok5_A Crystal structure of mouse neurofascin 155 immunoglobulin domains	0.174	206	130	13	16	215	405	576	1.676e-06	159	1
EBV_BARF1.pdb	3tf7_I	3tf7_I 42F3 QL9/H2-Ld complex	0.132	227	148	15	17	212	5	213	3.507e-06	158	1
EBV_BARF1.pdb	2jll_A	2jll_A Crystal structure of NCAM2 IgIV-FN3II	0.149	207	137	9	20	215	9	187	1.456e-05	158	1
EBV_BARF1.pdb	6sdb_C	6sdb_C Chimeric titin Z1Z2 functionalized with a KLER exogenous peptide from decorin	0.2	105	65	2	20	124	14	99	0.0008443	157	1
EBV_BARF1.pdb	3p40_A	3p40_A Crystal structure of neurofascin adhesion complex in space group p3221	0.129	208	146	10	13	216	212	388	1.706e-05	157	1
EBV_BARF1.pdb	3b5t_A	3b5t_A Crystal Structure of Novel Immune-Type Receptor 10 Se-Met Extracellular Fragment Mutant N30D	0.174	109	77	8	19	120	3	105	0.0004254	156	1
EBV_BARF1.pdb	2cqv_A	2cqv_A Solution structure of the eighth Ig-like domain of human myosin light chain kinase	0.201	119	71	6	20	137	16	111	0.0002941	156	1
EBV_BARF1.pdb	5uv6_B	5uv6_B Crystal structure of human Opioid Binding Protein/Cell Adhesion Molecule Like (OPCML)	0.132	287	143	17	20	218	3	271	6.84e-07	155	1
EBV_BARF1.pdb	5e4i_A	5e4i_A Crystal structure of mouse CNTN5 Ig1-Ig4 domains	0.154	207	121	13	18	213	209	372	1.179e-05	154	1
EBV_BARF1.pdb	7ok5_B	7ok5_B Crystal structure of mouse neurofascin 155 immunoglobulin domains	0.177	214	124	14	14	215	402	575	1.043e-06	154	1
EBV_BARF1.pdb	6cwd_A	6cwd_A Hepatitis B core-antigen in complex with scFv e13	0.152	216	133	15	20	205	10	205	9.551e-06	152	1
EBV_BARF1.pdb	5v43_B	5v43_B Engineered human IgG Fc domain aglyco801	0.123	218	144	14	24	217	8	202	1.381e-05	151	1
EBV_BARF1.pdb	4x8j_H	4x8j_H Crystal Structure of murine 12F4 Fab monoclonal antibody against ADAMTS5	0.136	219	133	16	20	213	9	196	8.595e-06	151	1
EBV_BARF1.pdb	3jxa_B	3jxa_B Immunoglobulin domains 1-4 of mouse CNTN4	0.153	202	124	10	20	213	213	375	3.762e-05	151	1
EBV_BARF1.pdb	7n9t_D	7n9t_D CryoEM structure of SARS-CoV-2 Spike in complex with Nb17	0.186	118	77	6	16	121	7	117	0.0002511	150	1
EBV_BARF1.pdb	7x13_A	7x13_A Structure of IgG-Fc hexamer	0.119	217	148	15	25	221	22	215	1.767e-06	149	1
EBV_BARF1.pdb	7ol4_C	7ol4_C Mouse contactin-1 neurofascin-155 immunoglobulin domains adhesion complex	0.173	208	128	14	16	215	410	581	3.507e-06	149	1
EBV_BARF1.pdb	7ol4_D	7ol4_D Mouse contactin-1 neurofascin-155 immunoglobulin domains adhesion complex	0.169	207	130	13	16	215	413	584	5.348e-06	147	1
EBV_BARF1.pdb	3tpu_G	3tpu_G 42F3 p5E8/H2-Ld complex	0.128	202	126	12	18	195	8	183	1.535e-05	144	1
EBV_BARF1.pdb	4znc_E	4znc_E Fc fragment of human IgG in complex with the C domain of staphylococcal protein A mutant - Q9W	0.143	209	138	14	28	217	21	207	1.896e-05	142	1
EBV_BARF1.pdb	6krv_C	6krv_C Crystal structure of mouse IgG2b Fc complexed with B domain of Protein A	0.119	209	143	14	28	217	22	208	1.007e-05	142	1
EBV_BARF1.pdb	1i8l_D	1i8l_D HUMAN B7-1/CTLA-4 CO-STIMULATORY COMPLEX	0.085	117	90	6	20	124	6	117	0.0004484	141	1
EBV_BARF1.pdb	4acp_A	4acp_A Deactivation of human IgG1 Fc by endoglycosidase treatment	0.145	200	139	11	28	217	21	198	3.047e-05	141	1
EBV_BARF1.pdb	4n0u_E	4n0u_E Ternary complex between Neonatal Fc receptor, serum albumin and Fc	0.133	209	144	14	26	217	21	209	2.742e-05	141	1
EBV_BARF1.pdb	6wmh_H	6wmh_H Next generation monomeric IgG4 Fc	0.111	207	145	14	28	217	23	207	1.896e-05	140	1
EBV_BARF1.pdb	7lf5_A	7lf5_A Structure of Hyperglycosylated Human IgG1 Fc (Fc267)	0.15	206	137	13	28	216	21	205	5.942e-06	139	1
EBV_BARF1.pdb	6chf_B	6chf_B Crystal structure of a Fc fragment LALA mutant (L234A, L235A) of human IgG1 (crystal form 1)	0.129	208	144	14	28	218	21	208	2.601e-05	139	1
EBV_BARF1.pdb	4zne_J	4zne_J IgG1 Fc-FcgammaRI ecd complex	0.125	207	144	14	28	217	23	209	2.601e-05	139	1
EBV_BARF1.pdb	6d4e_B	6d4e_B Crystal Structure of a Fc Fragment of Rhesus macaque (Macaca mulatta) IgG1.	0.117	229	147	15	26	218	1	210	2.89e-05	139	1
EBV_BARF1.pdb	8a47_A	8a47_A IdeS in complex with IgG1 Fc	0.122	212	141	15	28	218	30	217	2.22e-05	139	1
EBV_BARF1.pdb	1adq_A	1adq_A CRYSTAL STRUCTURE OF A HUMAN IGM RHEUMATOID FACTOR FAB IN COMPLEX WITH ITS AUTOANTIGEN IGG FC	0.147	203	142	14	28	216	21	206	2.89e-05	138	1
EBV_BARF1.pdb	4byh_A	4byh_A Crystal structure of sialylated IgG Fc	0.111	207	145	13	28	217	23	207	2.89e-05	138	1
EBV_BARF1.pdb	6bhy_B	6bhy_B Mouse Immunoglobulin G 2c Fc fragment with single GlcNAc	0.118	227	143	13	27	216	1	207	2.601e-05	138	1
EBV_BARF1.pdb	6d4i_A	6d4i_A Crystal Structure of a Fc Fragment of Rhesus macaque (Macaca mulatta) IgG2	0.135	214	139	15	28	221	22	209	3.212e-05	138	1
EBV_BARF1.pdb	5v4e_A	5v4e_A Engineered human IgG Fc domain glyco801 (Fc801)	0.125	207	144	13	28	217	32	218	3.047e-05	138	1
EBV_BARF1.pdb	5i99_A	5i99_A Crystal structure of mouse CNTN3 Ig5-Fn2 domains	0.133	210	128	15	20	209	105	280	1.706e-05	138	1
EBV_BARF1.pdb	7lfn_B	7lfn_B Structure of Hyperglycosylated Human IgG1 Fc (Fc267_329)	0.117	204	136	13	28	216	19	193	4.897e-05	137	1
EBV_BARF1.pdb	5v4e_D	5v4e_D Engineered human IgG Fc domain glyco801 (Fc801)	0.133	203	139	13	28	216	21	200	4.407e-05	137	1
EBV_BARF1.pdb	4qgt_A	4qgt_A The Crystal Structure of Human IgG Fc Domain with Enhanced Aromatic Sequon	0.142	204	140	13	28	216	22	205	3.569e-05	137	1
EBV_BARF1.pdb	4nqt_A	4nqt_A anti-parallel Fc-hole(T366S/L368A/Y407V) homodimer	0.114	210	143	13	28	217	22	208	3.212e-05	137	1
EBV_BARF1.pdb	5lg1_A	5lg1_A Room temperature structure of human IgG4-Fc from crystals analysed in situ	0.12	207	143	15	28	217	25	209	3.212e-05	137	1
EBV_BARF1.pdb	7ol4_A	7ol4_A Mouse contactin-1 neurofascin-155 immunoglobulin domains adhesion complex	0.117	222	135	13	13	213	382	563	8.595e-06	137	1
EBV_BARF1.pdb	7su0_D	7su0_D Crystal structure of an acidic pH-selective Ipilimumab variant Ipi.105 in complex with CTLA-4	0.099	111	87	6	21	121	8	115	0.0009382	136	1
EBV_BARF1.pdb	5ubx_A	5ubx_A Crystal structure of a mutant mIgG2b Fc heterodimer in complex with Protein A peptide analog Z34C	0.136	198	135	10	28	214	18	190	2.341e-05	136	1
EBV_BARF1.pdb	6wmh_A	6wmh_A Next generation monomeric IgG4 Fc	0.125	207	142	14	28	216	21	206	2.601e-05	136	1
EBV_BARF1.pdb	7rho_E	7rho_E Human IgG1 Fc fragment, hinge-free, expressed in E. coli	0.14	206	140	15	28	216	23	208	3.762e-05	136	1
EBV_BARF1.pdb	8a48_B	8a48_B Less crystallisable" IgG1 Fc fragment (E382S variant)	0.132	211	143	14	28	221	22	209	2.22e-05	136	1
EBV_BARF1.pdb	6chf_A	6chf_A Crystal structure of a Fc fragment LALA mutant (L234A, L235A) of human IgG1 (crystal form 1)	0.123	194	132	13	42	217	38	211	5.162e-05	136	1
EBV_BARF1.pdb	7lf9_B	7lf9_B Structure of Hyperglycosylated Human IgG1 Fc (Fc329)	0.134	201	138	11	28	216	20	196	4.645e-05	135	1
EBV_BARF1.pdb	4wwi_D	4wwi_D Crystal structure of the C domain of staphylococcal protein A in complex with the Fc fragment of human IgG at 2.3 Angstrom resolution	0.137	204	139	11	28	217	21	201	1.381e-05	135	1
EBV_BARF1.pdb	4d2n_C	4d2n_C Crystal structure of deglycosylated serum-derived human IgG4 Fc	0.136	205	140	14	28	216	22	205	3.762e-05	135	1
EBV_BARF1.pdb	4q6y_B	4q6y_B Crystal structure of a chemoenzymatic glycoengineered disialylated Fc (di-sFc)	0.13	207	140	15	28	217	23	206	9.551e-06	135	1
EBV_BARF1.pdb	5w5n_B	5w5n_B Crystal structure of human IgG4-Sigma2 Fc fragment	0.106	207	146	12	28	217	27	211	4.181e-05	134	1
EBV_BARF1.pdb	4wi4_A	4wi4_A Structural mapping of the human IgG1 binding site for FcRn: hu3S193 Fc mutation S254A	0.125	207	144	13	28	217	19	205	5.162e-05	133	1
EBV_BARF1.pdb	3wjj_B	3wjj_B Crystal structure of IIb selective Fc variant, Fc(P238D), in complex with FcgRIIb	0.13	207	141	14	28	216	21	206	4.645e-05	133	1
EBV_BARF1.pdb	5dja_B	5dja_B Fc Heterodimer Design 9.1 Y407M + T366I	0.111	206	144	13	28	216	24	207	3.966e-05	133	1
EBV_BARF1.pdb	8a48_A	8a48_A Less crystallisable" IgG1 Fc fragment (E382S variant)	0.125	207	144	13	28	217	22	208	4.407e-05	133	1
EBV_BARF1.pdb	5xmh_B	5xmh_B Crystal structure of an IgM rheumatoid factor YES8c in complex with IgG1 Fc	0.139	208	140	15	28	217	21	207	1.535e-05	132	1
EBV_BARF1.pdb	7lfn_A	7lfn_A Structure of Hyperglycosylated Human IgG1 Fc (Fc267_329)	0.13	192	131	12	42	216	35	207	7.871e-05	132	1
EBV_BARF1.pdb	6ka7_D	6ka7_D The complex structure of Human IgG Fc and its binding Repebody	0.115	208	145	14	28	218	23	208	5.736e-05	132	1
EBV_BARF1.pdb	4d2n_D	4d2n_D Crystal structure of deglycosylated serum-derived human IgG4 Fc	0.114	228	147	14	25	216	1	209	3.386e-05	132	1
EBV_BARF1.pdb	5d6d_A	5d6d_A Crystal structure of GASDALIE IgG1 Fc in complex with FcgRIIIa	0.122	196	130	10	42	217	36	209	6.719e-05	132	1
EBV_BARF1.pdb	6ifj_A	6ifj_A Structure of bispecific Fc	0.13	192	133	14	42	217	36	209	7.871e-05	132	1
EBV_BARF1.pdb	4c54_A	4c54_A Crystal structure of recombinant human IgG4 Fc	0.11	209	145	15	28	218	25	210	9.22e-05	132	1
EBV_BARF1.pdb	3dmk_C	3dmk_C Crystal structure of Down Syndrome Cell Adhesion Molecule (DSCAM) isoform 1.30.30, N-terminal eight Ig domains	0.117	290	129	16	22	213	224	484	1.964e-06	132	1
EBV_BARF1.pdb	4x8j_A	4x8j_A Crystal Structure of murine 12F4 Fab monoclonal antibody against ADAMTS5	0.146	218	131	15	20	213	9	195	1.896e-05	131	1
EBV_BARF1.pdb	6d4m_A	6d4m_A Crystal Structure of a Fc Fragment of Rhesus macaque (Macaca mulatta) IgG3	0.151	211	134	14	28	217	22	208	8.746e-05	131	1
EBV_BARF1.pdb	5u52_B	5u52_B 2 helix minimized version of the B-domain from Protein A (Z34C0 bound to IgG1 Fc (monoclinic form)	0.114	227	146	15	26	216	2	209	3.966e-05	131	1
EBV_BARF1.pdb	5w38_B	5w38_B 1.80A resolution structure of human IgG3 Fc (N392K)	0.148	209	139	15	28	218	22	209	6.719e-05	131	1
EBV_BARF1.pdb	2vuo_A	2vuo_A Crystal structure of the rabbit IgG Fc fragment	0.153	208	137	14	28	217	29	215	6.719e-05	131	1
EBV_BARF1.pdb	4c55_B	4c55_B Crystal structure of serum-derived human IgG4 Fc	0.133	209	138	13	28	216	21	206	2.89e-05	130	1
EBV_BARF1.pdb	5w38_A	5w38_A 1.80A resolution structure of human IgG3 Fc (N392K)	0.135	206	141	14	28	216	24	209	7.467e-05	130	1
EBV_BARF1.pdb	4wi5_B	4wi5_B Structural mapping of the human IgG1 binding site for FcRn: hu3S193 Fc mutation H310A	0.128	210	140	15	28	217	22	208	2.22e-05	129	1
EBV_BARF1.pdb	5v4e_E	5v4e_E Engineered human IgG Fc domain glyco801 (Fc801)	0.132	211	138	16	28	217	22	208	8.297e-05	129	1
EBV_BARF1.pdb	6p6d_B	6p6d_B HUMAN IGG1 FC FRAGMENT, C239 INSERTION MUTANT	0.149	208	138	15	28	217	22	208	1.706e-05	129	1
EBV_BARF1.pdb	6w3h_A	6w3h_A Brain delivery of therapeutic proteins using an Fc fragment blood-brain barrier transport vehicle in mice and monkeys	0.125	207	144	15	28	217	22	208	7.871e-05	129	1
EBV_BARF1.pdb	4haf_A	4haf_A Crystal structure of fc-fragment of human IgG2 antibody (primitive crystal form)	0.125	207	142	13	28	217	25	209	6.719e-05	129	1
EBV_BARF1.pdb	5hy9_B	5hy9_B Glycosylated, disulfide-linked Knob-into-Hole Fc fragment	0.12	207	138	14	28	216	20	200	5.162e-05	128	1
EBV_BARF1.pdb	1frt_C	1frt_C CRYSTAL STRUCTURE OF THE COMPLEX OF RAT NEONATAL FC RECEPTOR WITH FC	0.144	208	137	14	28	216	20	205	0.00012	128	1
EBV_BARF1.pdb	7rho_B	7rho_B Human IgG1 Fc fragment, hinge-free, expressed in E. coli	0.127	211	141	14	26	216	19	206	9.719e-05	128	1
EBV_BARF1.pdb	5tps_A	5tps_A Structure of a Fc heterodimer	0.125	207	142	13	28	217	23	207	2.341e-05	128	1
EBV_BARF1.pdb	7lus_B	7lus_B IgG2 Fc Charge Pair Mutation version 1 (CPMv1)	0.154	207	136	14	28	216	22	207	2.601e-05	128	1
EBV_BARF1.pdb	5dj0_A	5dj0_A Fc Heterodimer Design 11.2 Y349S/K370Y + E357D/S364Q	0.139	208	140	15	28	217	22	208	9.719e-05	128	1
EBV_BARF1.pdb	5dj2_A	5dj2_A Fc Heterodimer Design 7.4 Y407A + T366V/K409V	0.105	227	148	13	27	217	1	208	6.374e-05	128	1
EBV_BARF1.pdb	5w5m_B	5w5m_B Crystal structure of human IgG4-Sigma1 Fc fragment	0.111	207	145	13	28	217	25	209	9.719e-05	128	1
EBV_BARF1.pdb	5iw6_B	5iw6_B anti-CD20 monoclonal antibody Fc fragment	0.147	210	128	11	28	216	20	199	0.0001138	127	1
EBV_BARF1.pdb	6g1e_B	6g1e_B BEAT Fc with improved heterodimerization (Q3A-D84.4Q)	0.13	192	131	13	42	216	34	206	0.0001647	127	1
EBV_BARF1.pdb	5dk2_A	5dk2_A Fc Heterodimer E356K/D399K + K392D/K409D	0.129	209	139	14	28	216	22	207	0.0001265	127	1
EBV_BARF1.pdb	8a49_B	8a49_B Endoglycosidase S in complex with IgG1 Fc	0.119	210	140	13	28	217	23	207	0.0001138	127	1
EBV_BARF1.pdb	4wi6_B	4wi6_B Structural mapping of the human IgG1 binding site for FcRn: hu3S193 Fc mutation N434A	0.134	208	139	15	28	217	24	208	2.106e-05	127	1
EBV_BARF1.pdb	5dvl_A	5dvl_A Fc Design 20.8.37 A chain homodimer Y349S/T366M/K370Y/K409V	0.128	210	140	15	28	217	22	208	7.871e-05	127	1
EBV_BARF1.pdb	3v95_B	3v95_B Crystal structure of monoclonal human anti-rhesus D Fc and IgG1 t125(yb2/0) in the presence of EDTA	0.132	212	139	14	28	218	22	209	2.742e-05	127	1
EBV_BARF1.pdb	3kld_A	3kld_A PTPRG CNTN4 complex	0.15	213	130	14	18	213	103	281	8.154e-06	127	1
EBV_BARF1.pdb	5v4e_B	5v4e_B Engineered human IgG Fc domain glyco801 (Fc801)	0.123	202	133	12	28	217	17	186	0.0001929	126	1
EBV_BARF1.pdb	3mtr_B	3mtr_B Crystal structure of the Ig5-FN1 tandem of human NCAM	0.16	224	120	15	20	216	11	193	4.645e-05	126	1
EBV_BARF1.pdb	5vaa_B	5vaa_B Crystal structure of mouse IgG2a Fc T370K mutant	0.144	208	137	14	28	217	22	206	6.047e-05	126	1
EBV_BARF1.pdb	4nqs_H	4nqs_H Knob-into-hole IgG Fc	0.121	206	144	14	28	216	22	207	9.719e-05	126	1
EBV_BARF1.pdb	5dj0_B	5dj0_B Fc Heterodimer Design 11.2 Y349S/K370Y + E357D/S364Q	0.121	206	142	14	28	216	24	207	0.0001138	126	1
EBV_BARF1.pdb	5vaa_A	5vaa_A Crystal structure of mouse IgG2a Fc T370K mutant	0.122	228	141	14	27	216	1	207	9.22e-05	126	1
EBV_BARF1.pdb	5d6d_B	5d6d_B Crystal structure of GASDALIE IgG1 Fc in complex with FcgRIIIa	0.133	209	138	14	28	216	23	208	0.0001138	126	1
EBV_BARF1.pdb	5hyi_C	5hyi_C Glycosylated, disulfide-linked Hole-Hole Fc fragment	0.143	209	138	16	28	217	22	208	2.601e-05	126	1
EBV_BARF1.pdb	6ifj_B	6ifj_B Structure of bispecific Fc	0.109	210	142	13	28	217	26	210	9.719e-05	126	1
EBV_BARF1.pdb	2rgs_A	2rgs_A FC-fragment of monoclonal antibody IGG2B from Mus musculus	0.125	191	129	10	42	214	35	205	0.000108	125	1
EBV_BARF1.pdb	6bz4_B	6bz4_B Human IgG1 lacking complement-dependent cytotoxicity: hu3S193 Fc mutant K322A	0.137	211	135	15	28	217	22	206	3.966e-05	125	1
EBV_BARF1.pdb	8a47_B	8a47_B IdeS in complex with IgG1 Fc	0.115	208	143	14	28	217	31	215	0.0001265	125	1
EBV_BARF1.pdb	3dmk_A	3dmk_A Crystal structure of Down Syndrome Cell Adhesion Molecule (DSCAM) isoform 1.30.30, N-terminal eight Ig domains	0.117	290	129	16	22	213	224	484	5.073e-06	125	1
EBV_BARF1.pdb	4l4j_B	4l4j_B Crystal structure of fc-fragment of human IgG2-Sigma antibody	0.13	200	127	13	28	217	20	182	0.0003268	124	1
EBV_BARF1.pdb	3mtr_A	3mtr_A Crystal structure of the Ig5-FN1 tandem of human NCAM	0.144	221	127	13	20	216	13	195	5.442e-05	124	1
EBV_BARF1.pdb	6kru_C	6kru_C Crystal structure of mouse IgG2b Fc	0.121	205	141	13	28	216	22	203	8.746e-05	124	1
EBV_BARF1.pdb	5hye_C	5hye_C Glycosylated Knob-Knob Fc fragment (P212121)	0.119	209	139	14	28	216	24	207	0.000108	124	1
EBV_BARF1.pdb	5lg1_B	5lg1_B Room temperature structure of human IgG4-Fc from crystals analysed in situ	0.119	210	140	15	28	217	24	208	0.0001406	124	1
EBV_BARF1.pdb	6s5a_D	6s5a_D CRYSTAL STRUCTURE OF FC P329G LALA WITH ANTI FC P329G FAB	0.13	207	141	14	28	216	24	209	0.0001334	124	1
EBV_BARF1.pdb	4wi4_B	4wi4_B Structural mapping of the human IgG1 binding site for FcRn: hu3S193 Fc mutation S254A	0.137	204	145	13	28	217	21	207	0.000183	123	1
EBV_BARF1.pdb	5dvm_A	5dvm_A Fc Design 20.8.37 B chain homodimer E357D/S364R/Y407A	0.144	207	138	13	28	216	22	207	3.212e-05	123	1
EBV_BARF1.pdb	7lf9_A	7lf9_A Structure of Hyperglycosylated Human IgG1 Fc (Fc329)	0.125	192	132	12	42	216	35	207	0.0002143	123	1
EBV_BARF1.pdb	7lur_B	7lur_B Stable Effector Functionless 2 (SEFL2) IgG1 Fc Scaffold Bound to a Minimized Version of the B-domain (Mini-Z) from Protein A Called Z34C	0.131	190	133	11	42	216	35	207	5.736e-05	123	1
EBV_BARF1.pdb	4wi7_B	4wi7_B Structural mapping of the human IgG1 binding site for FcRn: hu3S193 Fc mutation H435A	0.139	194	129	14	42	217	35	208	5.162e-05	123	1
EBV_BARF1.pdb	5u4y_B	5u4y_B IgG Fc bound to 3 helix of the B-domain from Protein A	0.143	209	140	14	28	218	24	211	3.966e-05	123	1
EBV_BARF1.pdb	2wah_A	2wah_A Crystal Structure of an IgG1 Fc Glycoform (Man9GlcNAc2)	0.153	209	136	16	28	217	21	207	4.407e-05	122	1
EBV_BARF1.pdb	4b7i_A	4b7i_A Crystal Structure of Human IgG Fc Bearing Hybrid-type Glycans	0.134	208	139	15	28	217	24	208	4.407e-05	122	1
EBV_BARF1.pdb	5di8_A	5di8_A Fc Knob-Hole Heterodimer T366W + T366S/L368A/Y407V	0.139	208	140	13	28	217	22	208	5.442e-05	122	1
EBV_BARF1.pdb	5dk2_B	5dk2_B Fc Heterodimer E356K/D399K + K392D/K409D	0.144	208	137	16	28	216	23	208	0.0001482	122	1
EBV_BARF1.pdb	5dvk_A	5dvk_A Fc Design 7.7 B chain homodimer T366V/K409I	0.13	191	134	12	42	217	35	208	7.467e-05	122	1
EBV_BARF1.pdb	5w5l_A	5w5l_A Crystal structure of human IgG1-Sigma Fc fragment	0.138	209	139	15	28	217	23	209	4.407e-05	122	1
EBV_BARF1.pdb	3do3_B	3do3_B Human 1gG1 Fc fragment, 2.5 Angstrom structure	0.134	208	143	13	28	218	23	210	7.083e-05	122	1
EBV_BARF1.pdb	4nqs_A	4nqs_A Knob-into-hole IgG Fc	0.14	207	141	13	28	217	24	210	4.407e-05	122	1
EBV_BARF1.pdb	4znc_F	4znc_F Fc fragment of human IgG in complex with the C domain of staphylococcal protein A mutant - Q9W	0.154	201	133	11	30	217	19	195	0.0001334	121	1
EBV_BARF1.pdb	4d2n_B	4d2n_B Crystal structure of deglycosylated serum-derived human IgG4 Fc	0.135	206	141	14	28	216	21	206	4.645e-05	121	1
EBV_BARF1.pdb	6ugx_B	6ugx_B Crystal structure of the Fc fragment of PF06438179/GP1111 an infliximab biosimilar in a primative orthorhombic crystal form, Lot A	0.125	207	140	14	28	216	24	207	4.645e-05	121	1
EBV_BARF1.pdb	4l4j_A	4l4j_A Crystal structure of fc-fragment of human IgG2-Sigma antibody	0.14	207	139	13	28	217	24	208	6.374e-05	121	1
EBV_BARF1.pdb	5dj6_A	5dj6_A Fc Heterodimer Design 6.1 F405W/Y407A + T366M	0.153	208	137	14	28	217	22	208	6.719e-05	121	1
EBV_BARF1.pdb	3dnk_A	3dnk_A Enzyme deglycosylated Human IgG1 Fc fragment	0.142	211	136	14	28	217	23	209	8.297e-05	121	1
EBV_BARF1.pdb	6d4i_B	6d4i_B Crystal Structure of a Fc Fragment of Rhesus macaque (Macaca mulatta) IgG2	0.121	206	146	13	28	217	23	209	0.0002033	121	1
EBV_BARF1.pdb	3wn5_E	3wn5_E Crystal structure of asymmetrically engineered Fc variant in complex with FcgRIIIa	0.134	208	141	15	28	217	24	210	4.407e-05	121	1
EBV_BARF1.pdb	4q74_A	4q74_A F241A Fc	0.124	233	147	15	21	216	2	214	2.742e-05	121	1
EBV_BARF1.pdb	3jxa_A	3jxa_A Immunoglobulin domains 1-4 of mouse CNTN4	0.152	216	122	13	20	213	106	282	1.061e-05	121	1
EBV_BARF1.pdb	5tps_B	5tps_B Structure of a Fc heterodimer	0.123	203	135	12	28	217	20	192	0.0002941	120	1
EBV_BARF1.pdb	5djy_A	5djy_A Fc Heterodimer Design 20.8 Y349S/T366V/K370Y/K409V + E357D/S364Q/Y407A	0.125	207	142	15	28	217	24	208	7.083e-05	120	1
EBV_BARF1.pdb	5xmh_A	5xmh_A Crystal structure of an IgM rheumatoid factor YES8c in complex with IgG1 Fc	0.134	208	139	14	28	217	24	208	4.897e-05	120	1
EBV_BARF1.pdb	5xjf_B	5xjf_B Crystal structure of fucosylated IgG Fc Y296W mutant complexed with bis-glycosylated soluble form of Fc gamma receptor IIIa	0.138	195	128	14	42	217	42	215	7.083e-05	120	1
EBV_BARF1.pdb	4nhh_N	4nhh_N Structure of 2G12 IgG Dimer	0.12	207	141	12	28	216	23	206	6.047e-05	119	1
EBV_BARF1.pdb	7rho_K	7rho_K Human IgG1 Fc fragment, hinge-free, expressed in E. coli	0.128	203	142	12	28	214	22	205	0.0001929	119	1
EBV_BARF1.pdb	3zo0_A	3zo0_A Mouse IgG2a in complex with mouse TRIM21 PRYSPRY	0.128	225	141	13	27	215	1	206	0.0002033	119	1
EBV_BARF1.pdb	5dvn_A	5dvn_A Fc K392D/K409D homodimer	0.147	210	136	15	28	217	22	208	6.047e-05	119	1
EBV_BARF1.pdb	5w5l_B	5w5l_B Crystal structure of human IgG1-Sigma Fc fragment	0.139	208	140	14	28	217	24	210	6.374e-05	119	1
EBV_BARF1.pdb	3v95_A	3v95_A Crystal structure of monoclonal human anti-rhesus D Fc and IgG1 t125(yb2/0) in the presence of EDTA	0.129	208	140	15	28	217	25	209	5.736e-05	119	1
EBV_BARF1.pdb	5xje_B	5xje_B Crystal structure of fucosylated IgG1 Fc complexed with bis-glycosylated soluble form of Fc gamma receptor IIIa	0.126	229	143	16	26	217	7	215	3.386e-05	119	1
EBV_BARF1.pdb	5o4e_C	5o4e_C Crystal structure of VEGF in complex with heterodimeric Fcab JanusCT6	0.126	182	123	12	46	217	26	181	0.0007598	118	1
EBV_BARF1.pdb	6kru_E	6kru_E Crystal structure of mouse IgG2b Fc	0.108	203	135	13	28	216	21	191	0.0002259	118	1
EBV_BARF1.pdb	3hkf_A	3hkf_A Murine unglycosylated IgG Fc fragment	0.166	204	131	13	28	213	21	203	6.374e-05	118	1
EBV_BARF1.pdb	1dn2_B	1dn2_B FC FRAGMENT OF HUMAN IGG1 IN COMPLEX WITH AN ENGINEERED 13 RESIDUE PEPTIDE DCAWHLGELVWCT-NH2	0.12	207	141	15	28	216	24	207	0.0002259	118	1
EBV_BARF1.pdb	4wi9_B	4wi9_B Structural mapping of the human IgG1 binding site for FcRn: hu3S193 Fc mutation I253A/H310A	0.131	205	143	13	28	217	24	208	7.083e-05	118	1
EBV_BARF1.pdb	7lus_A	7lus_A IgG2 Fc Charge Pair Mutation version 1 (CPMv1)	0.135	207	140	14	28	217	24	208	9.22e-05	118	1
EBV_BARF1.pdb	6f2z_A	6f2z_A Structure of a Fc mutatnt	0.118	228	146	15	26	217	1	209	6.374e-05	118	1
EBV_BARF1.pdb	5jih_B	5jih_B Crystal structure of HER2 binding IgG1-Fc (Fcab STAB19)	0.137	196	130	12	42	216	35	212	5.736e-05	118	1
EBV_BARF1.pdb	7x13_F	7x13_F Structure of IgG-Fc hexamer	0.121	205	141	12	28	215	25	207	6.374e-05	118	1
EBV_BARF1.pdb	4hag_A	4hag_A Crystal structure of fc-fragment of human IgG2 antibody (centered crystal form)	0.127	227	143	15	27	217	1	208	7.467e-05	117	1
EBV_BARF1.pdb	5dja_A	5dja_A Fc Heterodimer Design 9.1 Y407M + T366I	0.105	227	148	13	27	217	1	208	0.0002382	117	1
EBV_BARF1.pdb	4d2n_A	4d2n_A Crystal structure of deglycosylated serum-derived human IgG4 Fc	0.154	207	138	16	28	217	23	209	7.871e-05	117	1
EBV_BARF1.pdb	5hyf_A	5hyf_A Glycosylated Knob-Knob Fc fragment (P6122)	0.116	206	143	14	28	216	26	209	0.0002941	117	1
EBV_BARF1.pdb	3wjj_A	3wjj_A Crystal structure of IIb selective Fc variant, Fc(P238D), in complex with FcgRIIb	0.129	208	140	15	28	217	28	212	8.297e-05	117	1
EBV_BARF1.pdb	6ugy_A	6ugy_A Crystal structure of the Fc fragment of anti-TNFa antibody infliximab (Remicade) in a primative orthorhombic crystal form, Lot C	0.135	207	138	14	28	216	23	206	7.467e-05	116	1
EBV_BARF1.pdb	6d58_B	6d58_B Crystal structure of a Fc fragment of Human IgG3	0.155	206	137	14	28	216	22	207	0.00012	116	1
EBV_BARF1.pdb	5hye_A	5hye_A Glycosylated Knob-Knob Fc fragment (P212121)	0.149	208	136	17	28	216	23	208	7.467e-05	116	1
EBV_BARF1.pdb	5iw3_A	5iw3_A anti-CD20 monoclonal antibody Fc fragment	0.131	206	140	14	28	216	25	208	0.0001025	116	1
EBV_BARF1.pdb	6f2z_B	6f2z_B Structure of a Fc mutatnt	0.125	208	141	15	28	217	24	208	9.719e-05	116	1
EBV_BARF1.pdb	6fgo_D	6fgo_D Fc in complex with engineered calcium binding domain Z	0.126	205	146	11	28	217	22	208	9.719e-05	116	1
EBV_BARF1.pdb	2wah_B	2wah_B Crystal Structure of an IgG1 Fc Glycoform (Man9GlcNAc2)	0.138	209	139	14	28	218	24	209	8.297e-05	116	1
EBV_BARF1.pdb	7q3p_A	7q3p_A Crystal structure of IgG1-Fc-MST-HN (efgartigimod)	0.129	209	141	15	28	218	25	210	9.22e-05	116	1
EBV_BARF1.pdb	3wjl_A	3wjl_A Crystal structure of IIb selective Fc variant, Fc(V12), in complex with FcgRIIb	0.144	208	141	16	26	216	25	212	7.083e-05	116	1
EBV_BARF1.pdb	3wn5_D	3wn5_D Crystal structure of asymmetrically engineered Fc variant in complex with FcgRIIIa	0.114	228	147	15	26	217	4	212	7.871e-05	116	1
EBV_BARF1.pdb	5yc5_B	5yc5_B Crystal structure of human IgG-Fc in complex with aglycan and optimized Fc gamma receptor IIIa	0.148	209	137	15	28	217	27	213	0.00012	116	1
EBV_BARF1.pdb	6s5a_A	6s5a_A CRYSTAL STRUCTURE OF FC P329G LALA WITH ANTI FC P329G FAB	0.127	228	142	16	26	216	6	213	5.162e-05	116	1
EBV_BARF1.pdb	4w4o_A	4w4o_A High-resolution crystal structure of Fc bound to its human receptor Fc-gamma-RI	0.148	209	139	15	28	218	27	214	9.22e-05	116	1
EBV_BARF1.pdb	4zne_E	4zne_E IgG1 Fc-FcgammaRI ecd complex	0.123	211	140	12	28	218	29	214	8.746e-05	116	1
EBV_BARF1.pdb	3sgj_B	3sgj_B Unique carbohydrate-carbohydrate interactions are required for high affinity binding between FcgIII and antibodies lacking core fucose	0.147	210	134	15	28	216	32	217	0.0001025	116	1
EBV_BARF1.pdb	5ubx_B	5ubx_B Crystal structure of a mutant mIgG2b Fc heterodimer in complex with Protein A peptide analog Z34C	0.145	206	135	12	28	217	21	201	0.0002382	115	1
EBV_BARF1.pdb	5dvo_B	5dvo_B Fc K392D/K409D homodimer	0.135	228	139	14	25	218	2	205	4.897e-05	115	1
EBV_BARF1.pdb	5djx_E	5djx_E Fc Heterodimer Design 2.9 L368M/K370E + E357A/S364G	0.141	205	141	12	28	216	22	207	0.0001265	115	1
EBV_BARF1.pdb	3wjl_B	3wjl_B Crystal structure of IIb selective Fc variant, Fc(V12), in complex with FcgRIIb	0.125	208	141	15	28	217	24	208	8.746e-05	115	1
EBV_BARF1.pdb	6vsl_A	6vsl_A Crystal structure of a human fucosylated IgG1 Fc expressed in tobacco plants (Nicotiana benthamiana)	0.129	208	140	15	28	217	26	210	0.00012	115	1
EBV_BARF1.pdb	4b7i_B	4b7i_B Crystal Structure of Human IgG Fc Bearing Hybrid-type Glycans	0.135	207	125	15	28	217	21	190	0.0001929	114	1
EBV_BARF1.pdb	7q3p_C	7q3p_C Crystal structure of IgG1-Fc-MST-HN (efgartigimod)	0.129	208	140	14	28	217	24	208	9.719e-05	114	1
EBV_BARF1.pdb	5o4e_A	5o4e_A Crystal structure of VEGF in complex with heterodimeric Fcab JanusCT6	0.12	208	142	13	28	217	25	209	0.0001406	114	1
EBV_BARF1.pdb	5vgp_B	5vgp_B Fc fragment of human IgG1 antibody, from NIST mAb	0.148	209	137	16	28	217	23	209	0.0001406	114	1
EBV_BARF1.pdb	3sgj_A	3sgj_A Unique carbohydrate-carbohydrate interactions are required for high affinity binding between FcgIII and antibodies lacking core fucose	0.13	230	141	16	26	217	11	219	4.897e-05	114	1
EBV_BARF1.pdb	5di8_B	5di8_B Fc Knob-Hole Heterodimer T366W + T366S/L368A/Y407V	0.121	206	142	14	28	216	24	207	0.0001647	113	1
EBV_BARF1.pdb	6bz4_A	6bz4_A Human IgG1 lacking complement-dependent cytotoxicity: hu3S193 Fc mutant K322A	0.13	207	139	15	28	216	24	207	0.0001334	113	1
EBV_BARF1.pdb	3v8c_A	3v8c_A Crystal structure of monoclonal human anti-rhesus D Fc IgG1 t125(yb2/0) double mutant (H310 and H435 in K)	0.126	229	145	15	26	218	1	210	8.297e-05	113	1
EBV_BARF1.pdb	6g1e_A	6g1e_A BEAT Fc with improved heterodimerization (Q3A-D84.4Q)	0.14	207	139	14	28	217	23	207	0.0001647	112	1
EBV_BARF1.pdb	6d4n_B	6d4n_B Crystal structure of a Fc fragment of Rhesus macaque (Macaca mulatta) IgG4	0.129	208	140	13	28	217	24	208	0.0002033	112	1
EBV_BARF1.pdb	3v8c_B	3v8c_B Crystal structure of monoclonal human anti-rhesus D Fc IgG1 t125(yb2/0) double mutant (H310 and H435 in K)	0.133	209	146	13	26	218	20	209	0.0001406	112	1
EBV_BARF1.pdb	6fgo_B	6fgo_B Fc in complex with engineered calcium binding domain Z	0.125	208	143	13	28	218	24	209	0.0001562	112	1
EBV_BARF1.pdb	1t83_B	1t83_B CRYSTAL STRUCTURE OF A HUMAN TYPE III FC GAMMA RECEPTOR IN COMPLEX WITH AN FC FRAGMENT OF IGG1 (ORTHORHOMBIC)	0.142	210	139	15	26	216	25	212	0.000183	112	1
EBV_BARF1.pdb	3ay4_A	3ay4_A Crystal structure of nonfucosylated Fc complexed with bis-glycosylated soluble form of Fc gamma receptor IIIa	0.153	208	135	15	28	216	30	215	0.0001406	112	1
EBV_BARF1.pdb	4haf_B	4haf_B Crystal structure of fc-fragment of human IgG2 antibody (primitive crystal form)	0.129	201	134	12	28	217	20	190	0.0008443	111	1
EBV_BARF1.pdb	3s7g_B	3s7g_B Aglycosylated human igg1 fc fragment	0.124	225	142	14	26	214	1	206	0.0001647	111	1
EBV_BARF1.pdb	6x3i_A	6x3i_A NNAS Fc mutant	0.144	208	139	14	28	217	23	209	0.0002382	111	1
EBV_BARF1.pdb	3wkn_N	3wkn_N Crystal structure of the artificial protein AFFinger p17 (AF.p17) complexed with Fc fragment of human IgG	0.126	197	130	12	42	218	36	210	0.0002259	111	1
EBV_BARF1.pdb	5bw7_A	5bw7_A Crystal structure of nonfucosylated Fc Y296W mutant complexed with bis-glycosylated soluble form of Fc gamma receptor IIIa	0.13	230	143	14	25	217	3	212	0.00012	111	1
EBV_BARF1.pdb	5jik_A	5jik_A Crystal structure of HER2 binding IgG1-Fc (Fcab H10-03-6)	0.118	203	140	13	28	216	24	201	0.0005537	110	1
EBV_BARF1.pdb	5nsg_A	5nsg_A Fc DEDE homodimer variant	0.127	204	139	12	28	214	24	205	0.0001334	110	1
EBV_BARF1.pdb	4bm7_A	4bm7_A Crystal Structure of IgG Fc F241A mutant with native glycosylation	0.13	207	139	15	28	216	24	207	0.0002259	110	1
EBV_BARF1.pdb	1t89_A	1t89_A CRYSTAL STRUCTURE OF A HUMAN TYPE III FC GAMMA RECEPTOR IN COMPLEX WITH AN FC FRAGMENT OF IGG1 (HEXAGONAL)	0.14	206	142	12	28	217	24	210	0.0002382	110	1
EBV_BARF1.pdb	5yc5_A	5yc5_A Crystal structure of human IgG-Fc in complex with aglycan and optimized Fc gamma receptor IIIa	0.139	208	140	16	28	217	25	211	0.0002143	110	1
EBV_BARF1.pdb	5vu0_A	5vu0_A Crystal structure of the complex between afucosylated/galactosylated human IgG1 Fc and Fc gamma receptor IIIa (CD16A) with Man5 N-glycans	0.134	208	137	15	28	216	32	215	0.0001482	110	1
EBV_BARF1.pdb	5vme_B	5vme_B Crystal structure of human IgG1 Fc K248E, T437R mutant	0.123	202	138	11	28	216	21	196	0.0005837	109	1
EBV_BARF1.pdb	4q74_B	4q74_B F241A Fc	0.13	207	139	15	28	216	24	207	0.0002382	109	1
EBV_BARF1.pdb	5jik_B	5jik_B Crystal structure of HER2 binding IgG1-Fc (Fcab H10-03-6)	0.123	202	143	12	28	216	24	204	0.0002511	108	1
EBV_BARF1.pdb	7rho_F	7rho_F Human IgG1 Fc fragment, hinge-free, expressed in E. coli	0.136	205	142	14	28	216	22	207	0.000279	108	1
EBV_BARF1.pdb	6eaq_B	6eaq_B Glycosylated FCGR3B / CD16b in complex with afucosylated IgG1 Fc	0.126	230	142	15	26	217	4	212	0.0001736	108	1
EBV_BARF1.pdb	5dk0_A	5dk0_A Fc Heterodimer Design 20.8.34 Y349S/T366M/K370Y/K409V + E356G/E357D/S364Q/Y407A	0.121	206	142	14	28	216	24	207	0.0003445	107	1
EBV_BARF1.pdb	5vme_A	5vme_A Crystal structure of human IgG1 Fc K248E, T437R mutant	0.126	206	141	14	28	216	24	207	0.000279	107	1
EBV_BARF1.pdb	4wi3_B	4wi3_B Structural mapping of the human IgG1 binding site for FcRn: hu3S193 Fc mutation I253A	0.12	208	142	14	28	217	24	208	0.0002382	107	1
EBV_BARF1.pdb	5d4q_B	5d4q_B Crystal structure of GASDALIE IgG1 Fc	0.152	210	131	16	28	215	22	206	0.0002511	107	1
EBV_BARF1.pdb	6vsz_B	6vsz_B Crystal structure of a human afucosylated IgG1 Fc expressed in tobacco plants (Nicotiana benthamiana)	0.128	226	144	17	26	216	1	208	0.0001929	107	1
EBV_BARF1.pdb	7ol4_B	7ol4_B Mouse contactin-1 neurofascin-155 immunoglobulin domains adhesion complex	0.109	291	132	12	15	215	209	462	1.243e-05	107	1
EBV_BARF1.pdb	5v4e_H	5v4e_H Engineered human IgG Fc domain glyco801 (Fc801)	0.127	227	143	14	25	216	10	216	0.0002143	106	1
EBV_BARF1.pdb	5dj6_B	5dj6_B Fc Heterodimer Design 6.1 F405W/Y407A + T366M	0.13	207	139	14	28	216	24	207	0.0003632	105	1
EBV_BARF1.pdb	8bxr_A	8bxr_A Titin FnIII-domain I109-I111 (I/A4-A/A6) from the MIR region	0.105	218	133	16	20	215	15	192	0.0006486	102	1
EBV_BARF1.pdb	5wav_A	5wav_A Fc AbVance: Increasing our knowledge of antibody structural space to enable faster and better decision-making in antibody drug discovery.	0.118	227	143	15	27	216	1	207	0.0004254	101	1
EBV_BARF1.pdb	5hvw_A	5hvw_A Monomeric IgG4 Fc	0.133	209	143	13	28	221	24	209	0.0003268	99	0.999
EBV_BARF1.pdb	6wib_A	6wib_A Next generation monomeric IgG4 Fc	0.116	215	138	11	25	206	1	196	0.0002143	97	0.999
EBV_BBLF2.pdb	3k58_A	3k58_A Crystal structure of E.coli Pol II-normal DNA-dTTP ternary complex	0.1	922	471	57	5	709	1	780	5.255e-07	130	1
EBV_BBLF2.pdb	5mdn_B	5mdn_B Structure of the family B DNA polymerase from the hyperthermophilic archaeon Pyrobaculum calidifontis	0.097	909	443	57	10	691	2	759	3.164e-07	125	1
EBV_BBLF2.pdb	3k59_A	3k59_A Crystal structure of E.coli Pol II-normal DNA-dCTP ternary complex	0.097	901	475	60	5	688	1	779	3.502e-07	119	1
EBV_BBLF2.pdb	3maq_A	3maq_A Crystal structure of E.coli Pol II-normal DNA-dGTP ternary complex	0.101	898	468	55	5	688	1	773	1.125e-06	117	1
EBV_BBLF2.pdb	3k5l_A	3k5l_A Crystal structure of E.coli Pol II-abasic DNA-dATP Lt(0, 3) ternary complex	0.095	901	477	60	5	688	2	781	7.736e-06	107	1
EBV_BBLF2.pdb	3k57_A	3k57_A Crystal structure of E.coli Pol II-normal DNA-dATP ternary complex	0.096	912	464	63	5	688	1	780	2.95e-06	104	1
EBV_BBLF2.pdb	3k5o_B	3k5o_B Crystal structure of E.coli Pol II	0.092	898	457	59	15	709	2	744	8.562e-06	103	1
EBV_BBLF2.pdb	3k5m_A	3k5m_A Crystal structure of E.coli Pol II-abasic DNA-ddGTP Lt(-2, 2) ternary complex	0.089	890	471	54	5	684	1	760	3.37e-05	99	0.999
EBV_BBLF2.pdb	3k5n_A	3k5n_A Crystal structure of E.coli Pol II-abasic DNA binary complex	0.094	881	475	63	7	693	1	752	9.781e-05	86	0.993
EBV_BBLF2.pdb	3k5o_A	3k5o_A Crystal structure of E.coli Pol II	0.092	897	472	56	15	709	2	758	0.0002203	83	0.99
EBV_BBLF2.pdb	1q8i_A	1q8i_A Crystal structure of ESCHERICHIA coli DNA Polymerase II	0.092	785	413	49	9	614	2	665	0.0003659	75	0.967
EBV_BBLF2.pdb	4k8x_A	4k8x_A Binary complex of 9N DNA polymerase in the replicative state	0.086	920	426	58	16	690	2	751	0.0005777	72	0.949
EBV_BBLF2.pdb	7b0g_A	7b0g_A TgoT_6G12 binary with 2 hCTPs	0.074	901	438	56	16	692	2	730	0.0006077	69	0.923
EBV_BBLF2.pdb	7b0f_A	7b0f_A TgoT_6G12 Binary complex	0.07	895	423	57	16	689	2	708	0.000912	68	0.912
EBV_BBLF2.pdb	7b08_A	7b08_A TgoT apo	0.078	849	424	55	16	654	2	701	0.0006394	68	0.912
EBV_BBLF2.pdb	2vwk_A	2vwk_A Uracil Recognition in Archaeal DNA Polymerases Captured by X-ray Crystallography. V93Q polymerase variant	0.076	910	459	57	16	692	2	762	0.000912	67	0.9
EBV_BBLF2.pdb	7n2m_A	7n2m_A Crystal structure of DNA polymerase alpha catalytic core in complex with dCTP and template/primer having T-C mismatch at the post-insertion site	0.093	1026	438	63	7	706	2	860	0.0004482	67	0.9
EBV_BBLF2.pdb	5iud_A	5iud_A Human DNA polymerase alpha in binary complex with a DNA:DNA template-primer	0.09	1020	444	63	8	709	3	856	0.0008669	65	0.872
EBV_BBLF4.pdb	5fhe_A	5fhe_A Crystal structure of Bacteroides Pif1 bound to ssDNA	0.097	807	320	33	18	802	1	420	1.696e-12	320	1
EBV_BBLF4.pdb	7oar_A	7oar_A Crystal structure of helicase Pif1 from Thermus oshimai in complex with parallel G-quadruplex	0.122	833	302	41	15	809	1	442	3.641e-13	317	1
EBV_BBLF4.pdb	6hpq_B	6hpq_B Crystal structure of human Pif1 helicase in complex with AMP-PNP, brominated crystal form.	0.11	804	316	34	15	806	1	416	5.166e-12	308	1
EBV_BBLF4.pdb	6l3g_B	6l3g_B Structural Basis for DNA Unwinding at Forked dsDNA by two coordinating Pif1 helicases	0.103	800	314	32	15	804	2	407	2.164e-11	307	1
EBV_BBLF4.pdb	5fte_A	5fte_A Crystal structure of Pif1 helicase from Bacteroides in complex with ADP-AlF3 and ssDNA	0.104	810	319	34	16	804	1	424	1.574e-11	304	1
EBV_BBLF4.pdb	6s3o_A	6s3o_A Crystal structure of helicase Pif1 from Thermus oshimai in complex with ssDNA (dT)18 and ADP	0.115	808	313	37	16	801	1	428	7.897e-12	304	1
EBV_BBLF4.pdb	5fhd_A	5fhd_A Structure of Bacteroides sp Pif1 complexed with tailed dsDNA resulting in ssDNA bound complex	0.102	802	313	36	15	804	2	408	1.66e-11	303	1
EBV_BBLF4.pdb	5fhf_A	5fhf_A Crystal structure of Bacteroides sp Pif1 in complex with ADP-AlF4	0.098	805	329	31	15	804	2	424	4.646e-12	300	1
EBV_BBLF4.pdb	5ftd_A	5ftd_A Crystal structure of Pif1 helicase from Bacteroides apo form	0.105	805	314	32	18	801	1	420	2.592e-12	297	1
EBV_BBLF4.pdb	6l3g_A	6l3g_A Structural Basis for DNA Unwinding at Forked dsDNA by two coordinating Pif1 helicases	0.1	800	317	32	15	804	1	407	2.675e-11	295	1
EBV_BBLF4.pdb	6s3i_A	6s3i_A Crystal structure of helicase Pif1 from Thermus oshimai in complex with ssDNA (dT)18 and ADP-MgF4	0.118	800	313	38	23	802	3	429	2.052e-11	295	1
EBV_BBLF4.pdb	7otj_B	7otj_B Crystal structure of Pif1 helicase from Candida albicans	0.102	810	330	41	14	801	1	435	5.057e-11	294	1
EBV_BBLF4.pdb	5fhg_A	5fhg_A Structure of unliganded Pif1 from Bacteroides sp	0.104	802	321	31	15	803	2	418	6.387e-12	285	1
EBV_BBLF4.pdb	5o6b_B	5o6b_B Structure of ScPif1 in complex with GGGTTTT and ADP-AlF4	0.104	762	387	42	65	801	16	506	6.189e-13	283	1
EBV_BBLF4.pdb	6s3h_A	6s3h_A Crystal structure of helicase Pif1 from Thermus oshimai in complex with ADP-AlF4 and (dT)7ds11bp	0.123	796	310	36	16	802	1	417	3.137e-11	281	1
EBV_BBLF4.pdb	7otj_A	7otj_A Crystal structure of Pif1 helicase from Candida albicans	0.1	819	327	41	14	803	1	438	1.713e-10	278	1
EBV_BBLF4.pdb	6s3h_B	6s3h_B Crystal structure of helicase Pif1 from Thermus oshimai in complex with ADP-AlF4 and (dT)7ds11bp	0.129	786	291	39	17	784	1	410	2.052e-11	276	1
EBV_BBLF4.pdb	6hpu_A	6hpu_A Crystal structure of human Pif1 helicase in complex with ADP-AlF4	0.107	807	319	39	13	806	1	418	1.121e-10	262	1
EBV_BBLF4.pdb	5o6e_A	5o6e_A Structure of ScPif1 in complex with TTTGGGTT and ADP-AlF4	0.113	752	388	40	66	798	17	508	9.764e-12	262	1
EBV_BBLF4.pdb	6hpu_B	6hpu_B Crystal structure of human Pif1 helicase in complex with ADP-AlF4	0.105	798	320	37	13	801	1	413	1.314e-10	260	1
EBV_BBLF4.pdb	5o6d_B	5o6d_B Structure of ScPif1 in complex with polydT and ATPgS	0.116	764	389	42	66	801	16	521	4.899e-12	260	1
EBV_BBLF4.pdb	5ftc_A	5ftc_A Crystal structure of Pif1 helicase from Bacteroides in complex with ADP	0.102	816	311	35	13	801	2	422	1.063e-10	255	1
EBV_BBLF4.pdb	8bnx_A	8bnx_A Crystal structure of Pif1 from Deferribacter desulfuricans in complex with AMPPNP	0.11	749	310	34	65	803	20	421	9.557e-11	253	1
EBV_BBLF4.pdb	5o6e_B	5o6e_B Structure of ScPif1 in complex with TTTGGGTT and ADP-AlF4	0.108	773	375	42	66	801	17	511	8.781e-12	251	1
EBV_BBLF4.pdb	5ftf_A	5ftf_A Crystal structure of Pif1 helicase from Bacteroides double mutant L95C-I339C	0.102	801	323	33	14	795	3	426	1.008e-10	249	1
EBV_BBLF4.pdb	5fhd_B	5fhd_B Structure of Bacteroides sp Pif1 complexed with tailed dsDNA resulting in ssDNA bound complex	0.099	806	297	38	16	804	1	394	4.357e-09	239	1
EBV_BBLF4.pdb	5o6b_A	5o6b_A Structure of ScPif1 in complex with GGGTTTT and ADP-AlF4	0.12	777	373	44	65	801	17	522	5.057e-11	231	1
EBV_BBLF4.pdb	8bnx_B	8bnx_B Crystal structure of Pif1 from Deferribacter desulfuricans in complex with AMPPNP	0.109	752	296	33	65	802	15	406	2.703e-09	218	1
EBV_BBLF4.pdb	7ada_A	7ada_A Crystal structure of helicase Pif1 from Thermus oshimai mutant Q164C-E409C	0.122	748	286	37	65	784	18	422	8.413e-10	215	1
EBV_BBLF4.pdb	7oar_B	7oar_B Crystal structure of helicase Pif1 from Thermus oshimai in complex with parallel G-quadruplex	0.13	749	258	37	64	784	18	400	8.683e-09	199	1
EBV_BBLF4.pdb	8bnv_A	8bnv_A Crystal structure of Pif1 from Deferribacter desulfuricans in apo from	0.102	740	290	33	66	793	2	378	3.835e-08	186	1
EBV_BBLF4.pdb	6xzt_B	6xzt_B Crystal structure of helicase Pif1 from Thermus oshimai mutant G110C-E410C	0.122	792	309	39	28	801	5	428	7.249e-08	178	1
EBV_BBLF4.pdb	5fhh_B	5fhh_B Structure of human Pif1 helicase domain residues 200-641	0.103	781	285	31	15	782	1	378	1.572e-06	174	1
EBV_BBLF4.pdb	6s3e_B	6s3e_B Crystal structure of helicase Pif1 from Thermus oshimai in apo form	0.129	763	287	38	64	801	19	428	9.965e-08	172	1
EBV_BBLF4.pdb	5fhh_A	5fhh_A Structure of human Pif1 helicase domain residues 200-641	0.12	798	282	38	15	797	1	393	5.617e-06	159	1
EBV_BBLF4.pdb	7lcc_A	7lcc_A Helitron transposase bound to LTS	0.1	799	339	43	15	776	885	1340	8.499e-08	143	1
EBV_BBLF4.pdb	3gpl_B	3gpl_B Crystal structure of the ternary complex of RecD2 with DNA and ADPNP	0.087	822	289	37	27	807	107	508	6.113e-05	111	1
EBV_BBLF4.pdb	5fhg_B	5fhg_B Structure of unliganded Pif1 from Bacteroides sp	0.265	98	58	2	688	783	215	300	0.0001218	110	1
EBV_BBLF4.pdb	6sjg_D	6sjg_D Cryo-EM structure of the RecBCD no Chi negative control complex	0.099	855	317	43	18	799	121	595	9.054e-06	109	1
EBV_BBLF4.pdb	8b1u_D	8b1u_D RecBCD-DNA in complex with the phage protein Abc2 and host PpiB	0.114	859	305	45	15	799	123	599	6.945e-06	109	1
EBV_BBLF4.pdb	3e1s_A	3e1s_A Structure of an N-terminal truncation of Deinococcus radiodurans RecD2	0.093	836	272	42	27	800	101	512	9.854e-05	101	1
EBV_BBLF4.pdb	3gp8_A	3gp8_A Crystal structure of the binary complex of RecD2 with DNA	0.125	240	117	13	27	250	150	312	0.0003338	93	0.998
EBV_BBLF4.pdb	7mr3_D	7mr3_D Cryo-EM structure of RecBCD-DNA complex with docked RecBNuc and stabilized RecD	0.103	861	308	46	17	799	129	603	7.168e-05	87	0.994
EBV_BBLF4.pdb	5ean_A	5ean_A Crystal structure of Dna2 in complex with a 5' overhang DNA	0.141	390	183	23	15	350	601	892	0.0002428	76	0.971
EBV_BBLF4.pdb	5eaw_B	5eaw_B Crystal structure of Dna2 nuclease-helicase	0.139	429	186	27	15	364	596	920	0.0001429	71	0.941
EBV_BBRF1.pdb	6rvs_A	6rvs_A Atomic structure of the Epstein-Barr portal, structure II	0.712	553	2	4	18	570	1	396	1.141e-44	1822	1
EBV_BBRF1.pdb	6rvr_A	6rvr_A Atomic structure of the Epstein-Barr portal, structure I	0.696	554	3	5	17	570	1	389	2.831e-43	1709	1
EBV_BBRF1.pdb	7bqt_A	7bqt_A Epstein-Barr virus, C12 portal dodecamer	0.728	553	1	2	18	570	1	404	5.795e-42	1664	1
EBV_BBRF1.pdb	6ppi_A	6ppi_A Kaposi's sarcoma-associated herpesvirus (KSHV), C12 portal dodecamer structure	0.342	563	216	8	15	573	1	413	6.159e-27	1054	1
EBV_BBRF1.pdb	7etm_A	7etm_A C6 portal vertex in the enveloped virion capsid	0.216	568	353	14	19	573	2	490	1.079e-20	699	1
EBV_BBRF1.pdb	7etm_K	7etm_K C6 portal vertex in the enveloped virion capsid	0.22	562	357	16	19	573	2	489	4.768e-20	683	1
EBV_BBRF1.pdb	7et2_F	7et2_F Human Cytomegalovirus, C12 portal	0.184	557	284	12	19	571	2	391	9.694e-16	573	1
EBV_BBRF1.pdb	6od7_A	6od7_A Herpes simplex virus type 1 (HSV-1) pUL6 portal protein, dodecameric complex	0.18	566	257	12	24	572	1	376	3.048e-13	467	1
EBV_BBRF2.pdb	6lqo_A	6lqo_A EBV tegument protein BBRF2/BSRF1 complex	0.996	257	0	1	22	278	3	258	2.087e-42	1806	1
EBV_BBRF2.pdb	6lqo_D	6lqo_D EBV tegument protein BBRF2/BSRF1 complex	0.98	257	1	1	22	278	2	254	9.267e-42	1768	1
EBV_BBRF2.pdb	6lqo_F	6lqo_F EBV tegument protein BBRF2/BSRF1 complex	0.984	259	0	1	20	278	1	255	3.653e-40	1681	1
EBV_BBRF2.pdb	6lqo_B	6lqo_B EBV tegument protein BBRF2/BSRF1 complex	0.98	259	0	1	20	278	1	254	5.899e-40	1671	1
EBV_BBRF2.pdb	6lqo_E	6lqo_E EBV tegument protein BBRF2/BSRF1 complex	0.996	257	0	1	22	278	2	257	1.005e-39	1662	1
EBV_BBRF2.pdb	6lqn_A	6lqn_A EBV tegument protein BBRF2	0.928	266	7	7	12	277	1	254	3.201e-38	1550	1
EBV_BBRF2.pdb	6lqo_C	6lqo_C EBV tegument protein BBRF2/BSRF1 complex	0.94	254	2	3	24	277	2	242	1.907e-35	1457	1
EBV_BBRF2.pdb	6t5a_F	6t5a_F Crystal structure of herpes simplex virus 1 pUL7:pUL51 complex	0.174	281	167	14	13	269	14	253	1.603e-09	305	1
EBV_BCRF1-IL10H.pdb	1lk3_B	1lk3_B ENGINEERED HUMAN INTERLEUKIN-10 MONOMER COMPLEXED TO 9D7 FAB FRAGMENT	0.933	136	8	1	33	168	2	136	6.493e-14	654	1
EBV_BCRF1-IL10H.pdb	1y6k_L	1y6k_L Crystal structure of human IL-10 complexed with the soluble IL-10R1 chain	0.934	138	9	0	29	166	7	144	9.647e-13	418	1
EBV_BCRF1-IL10H.pdb	1ilk_A	1ilk_A INTERLEUKIN-10 CRYSTAL STRUCTURE REVEALS THE FUNCTIONAL DIMER WITH AN UNEXPECTED TOPOLOGICAL SIMILARITY TO INTERFERON GAMMA	0.922	142	11	0	29	170	9	150	7.582e-13	418	1
EBV_BCRF1-IL10H.pdb	2ilk_A	2ilk_A CRYSTAL STRUCTURE OF HUMAN INTERLEUKIN-10 AT 1.6 ANGSTROMS RESOLUTION	0.922	142	11	0	29	170	13	154	2.529e-12	401	1
EBV_BCRF1-IL10H.pdb	1y6m_L	1y6m_L Crystal structure of Epstein-Barr virus IL-10 complexed with the soluble IL-10R1 chain	1	142	0	0	27	168	1	142	4.509e-12	390	1
EBV_BCRF1-IL10H.pdb	1j7v_L	1j7v_L HUMAN IL-10 / IL-10R1 COMPLEX	0.922	142	11	0	29	170	8	149	5.211e-12	388	1
EBV_BCRF1-IL10H.pdb	1y6n_L	1y6n_L Crystal structure of Epstein-Barr virus IL-10 mutant (A87I) complexed with the soluble IL-10R1 chain	0.95	140	3	4	27	166	1	136	1.824e-11	373	1
EBV_BCRF1-IL10H.pdb	2h24_A	2h24_A Crystal structure of human IL-10	0.908	142	10	1	29	170	1	139	4.297e-12	369	1
EBV_BCRF1-IL10H.pdb	4x51_A	4x51_A X-ray structure of mouse interleukin-10 mutant - S1_E8del, C149Y	0.782	138	30	0	33	170	5	142	5.266e-11	359	1
EBV_BCRF1-IL10H.pdb	4x51_B	4x51_B X-ray structure of mouse interleukin-10 mutant - S1_E8del, C149Y	0.782	138	30	0	31	168	3	140	7.742e-11	355	1
EBV_BCRF1-IL10H.pdb	1inr_A	1inr_A CYTOKINE SYNTHESIS	0.866	142	9	2	29	170	1	132	6.385e-11	332	1
EBV_BCRF1-IL10H.pdb	6x93_D	6x93_D Interleukin-10 signaling complex with IL-10RA and IL-10RB	0.837	148	20	1	23	170	1	144	5.266e-11	314	1
EBV_BCRF1-IL10H.pdb	6x93_A	6x93_A Interleukin-10 signaling complex with IL-10RA and IL-10RB	0.777	148	19	1	23	170	1	134	7.18e-09	281	1
EBV_BDLF1.pdb	7bsi_8	7bsi_8 Epstein-Barr virus, one asymmetric unit structure of the icosahedral tegumented capsid	0.963	301	0	1	1	301	1	290	2.158e-47	1583	1
EBV_BDLF1.pdb	7bsi_6	7bsi_6 Epstein-Barr virus, one asymmetric unit structure of the icosahedral tegumented capsid	0.96	301	0	1	1	301	1	289	2.972e-46	1540	1
EBV_BDLF1.pdb	7bsi_9	7bsi_9 Epstein-Barr virus, one asymmetric unit structure of the icosahedral tegumented capsid	0.97	301	0	1	1	301	1	292	8.246e-47	1510	1
EBV_BDLF1.pdb	6w2e_r	6w2e_r Structures of Capsid and Capsid-Associated Tegument Complex inside the Epstein-Barr Virus	1	299	0	0	1	299	1	299	5.026e-48	1500	1
EBV_BDLF1.pdb	7br7_6	7br7_6 Epstein-Barr virus, C1 portal-proximal penton vertex, CATC binding	0.983	301	1	1	1	301	1	297	1.136e-45	1491	1
EBV_BDLF1.pdb	7br7_g	7br7_g Epstein-Barr virus, C1 portal-proximal penton vertex, CATC binding	0.963	301	0	3	1	301	1	290	6.527e-45	1415	1
EBV_BDLF1.pdb	7br8_g	7br8_g Epstein-Barr virus, C5 penton vertex, CATC absent.	0.933	301	0	4	1	301	1	281	1.04e-42	1374	1
EBV_BDLF1.pdb	7br7_7	7br7_7 Epstein-Barr virus, C1 portal-proximal penton vertex, CATC binding	0.953	301	0	2	1	301	1	287	4.337e-43	1294	1
EBV_BDLF1.pdb	7bsi_7	7bsi_7 Epstein-Barr virus, one asymmetric unit structure of the icosahedral tegumented capsid	0.92	301	2	3	1	301	1	279	1.609e-41	1292	1
EBV_BDLF1.pdb	6pph_6	6pph_6 Kaposi's sarcoma-associated herpesvirus (KSHV), C1 penton vertex register, CATC-binding structure	0.501	299	149	0	2	300	1	299	4.2e-34	1120	1
EBV_BDLF1.pdb	6ppd_d	6ppd_d Kaposi's sarcoma-associated herpesvirus (KSHV), C1 penton vertex register, CATC-absent structure	0.5	300	146	2	1	300	2	297	1.752e-34	1056	1
EBV_BDLF1.pdb	6ppd_6	6ppd_6 Kaposi's sarcoma-associated herpesvirus (KSHV), C1 penton vertex register, CATC-absent structure	0.486	300	144	1	1	300	2	291	2.633e-32	1053	1
EBV_BDLF1.pdb	6pph_7	6pph_7 Kaposi's sarcoma-associated herpesvirus (KSHV), C1 penton vertex register, CATC-binding structure	0.493	300	142	2	1	300	2	291	6.132e-33	1031	1
EBV_BDLF1.pdb	6ppd_7	6ppd_7 Kaposi's sarcoma-associated herpesvirus (KSHV), C1 penton vertex register, CATC-absent structure	0.494	297	140	2	4	300	2	288	4.448e-32	996	1
EBV_BDLF1.pdb	7eto_o	7eto_o C1 CVSC-binding penton vertex in the virion capsid of Human Cytomegalovirus	0.203	310	215	12	1	301	2	288	6.102e-19	558	1
EBV_BDLF1.pdb	6nhj_d	6nhj_d Atomic structures and deletion mutant reveal different capsid-binding patterns and functional significance of tegument protein pp150 in murine and human cytomegaloviruses with implications for therapeutic development	0.207	303	208	10	1	301	1	273	2.62e-18	555	1
EBV_BDLF1.pdb	7etj_I	7etj_I C5 portal vertex in the partially-enveloped virion capsid	0.189	317	220	12	4	301	2	300	4.833e-19	548	1
EBV_BDLF1.pdb	6nhj_c	6nhj_c Atomic structures and deletion mutant reveal different capsid-binding patterns and functional significance of tegument protein pp150 in murine and human cytomegaloviruses with implications for therapeutic development	0.201	303	210	12	1	301	1	273	2.2e-18	546	1
EBV_BDLF1.pdb	6nhj_1	6nhj_1 Atomic structures and deletion mutant reveal different capsid-binding patterns and functional significance of tegument protein pp150 in murine and human cytomegaloviruses with implications for therapeutic development	0.201	303	193	11	1	301	1	256	2.944e-18	544	1
EBV_BDLF1.pdb	5vku_k	5vku_k An atomic structure of the human cytomegalovirus (HCMV) capsid with its securing layer of pp150 tegument protein	0.195	312	217	11	1	301	4	292	4.693e-18	526	1
EBV_BDLF1.pdb	7eto_I	7eto_I C1 CVSC-binding penton vertex in the virion capsid of Human Cytomegalovirus	0.181	314	221	12	4	301	2	295	6.28e-18	525	1
EBV_BDLF1.pdb	6nhj_Y	6nhj_Y Atomic structures and deletion mutant reveal different capsid-binding patterns and functional significance of tegument protein pp150 in murine and human cytomegaloviruses with implications for therapeutic development	0.218	307	209	11	1	301	1	282	8.91e-18	523	1
EBV_BDLF1.pdb	7et3_o	7et3_o C5 portal vertex in the enveloped virion capsid	0.194	303	219	12	1	301	2	281	1.264e-17	523	1
EBV_BDLF1.pdb	5vku_t	5vku_t An atomic structure of the human cytomegalovirus (HCMV) capsid with its securing layer of pp150 tegument protein	0.192	312	221	11	1	301	4	295	4.974e-18	523	1
EBV_BDLF1.pdb	6nhj_b	6nhj_b Atomic structures and deletion mutant reveal different capsid-binding patterns and functional significance of tegument protein pp150 in murine and human cytomegaloviruses with implications for therapeutic development	0.198	302	207	11	2	301	1	269	9.17e-17	516	1
EBV_BDLF1.pdb	6q1f_7	6q1f_7 Atomic structure of the Human Herpesvirus 6B Capsid and Capsid-Associated Tegument Complexes	0.205	307	223	10	3	301	2	295	1.001e-17	511	1
EBV_BDLF1.pdb	7et3_n	7et3_n C5 portal vertex in the enveloped virion capsid	0.192	311	219	11	1	301	4	292	2.697e-17	510	1
EBV_BDLF1.pdb	5vku_o	5vku_o An atomic structure of the human cytomegalovirus (HCMV) capsid with its securing layer of pp150 tegument protein	0.197	304	226	9	1	301	2	290	1.505e-17	508	1
EBV_BDLF1.pdb	5vku_l	5vku_l An atomic structure of the human cytomegalovirus (HCMV) capsid with its securing layer of pp150 tegument protein	0.179	324	221	13	1	301	1	302	7.48e-18	508	1
EBV_BDLF1.pdb	5vku_r	5vku_r An atomic structure of the human cytomegalovirus (HCMV) capsid with its securing layer of pp150 tegument protein	0.182	317	228	11	1	301	2	303	9.445e-18	501	1
EBV_BDLF1.pdb	6q1f_d	6q1f_d Atomic structure of the Human Herpesvirus 6B Capsid and Capsid-Associated Tegument Complexes	0.224	312	209	14	4	301	2	294	7.057e-18	496	1
EBV_BDLF1.pdb	5vku_h	5vku_h An atomic structure of the human cytomegalovirus (HCMV) capsid with its securing layer of pp150 tegument protein	0.198	307	224	11	1	301	1	291	1.301e-16	492	1
EBV_BDLF1.pdb	7etj_n	7etj_n C5 portal vertex in the partially-enveloped virion capsid	0.207	314	213	12	1	301	4	294	5.427e-17	492	1
EBV_BDLF1.pdb	7et3_I	7et3_I C5 portal vertex in the enveloped virion capsid	0.19	300	224	9	4	301	2	284	1.741e-16	487	1
EBV_BDLF1.pdb	6nhj_a	6nhj_a Atomic structures and deletion mutant reveal different capsid-binding patterns and functional significance of tegument protein pp150 in murine and human cytomegaloviruses with implications for therapeutic development	0.212	306	196	12	1	301	1	266	2.074e-16	484	1
EBV_BDLF1.pdb	6nhj_Z	6nhj_Z Atomic structures and deletion mutant reveal different capsid-binding patterns and functional significance of tegument protein pp150 in murine and human cytomegaloviruses with implications for therapeutic development	0.211	303	214	10	2	301	1	281	7.052e-16	479	1
EBV_BDLF1.pdb	7et3_h	7et3_h C5 portal vertex in the enveloped virion capsid	0.196	305	217	9	2	300	1	283	5.586e-16	479	1
EBV_BDLF1.pdb	6q1f_6	6q1f_6 Atomic structure of the Human Herpesvirus 6B Capsid and Capsid-Associated Tegument Complexes	0.219	301	210	11	5	301	2	281	4.971e-16	476	1
EBV_BDLF1.pdb	5vku_i	5vku_i An atomic structure of the human cytomegalovirus (HCMV) capsid with its securing layer of pp150 tegument protein	0.19	304	219	12	4	301	2	284	3.118e-16	475	1
EBV_BDLF1.pdb	7eto_h	7eto_h C1 CVSC-binding penton vertex in the virion capsid of Human Cytomegalovirus	0.186	322	217	11	2	300	1	300	2.618e-16	469	1
EBV_BDLF1.pdb	6nhj_z	6nhj_z Atomic structures and deletion mutant reveal different capsid-binding patterns and functional significance of tegument protein pp150 in murine and human cytomegaloviruses with implications for therapeutic development	0.216	305	214	9	1	301	1	284	2.398e-15	464	1
EBV_BDLF1.pdb	6nhj_X	6nhj_X Atomic structures and deletion mutant reveal different capsid-binding patterns and functional significance of tegument protein pp150 in murine and human cytomegaloviruses with implications for therapeutic development	0.214	303	209	9	2	301	1	277	4.553e-15	458	1
EBV_BDLF1.pdb	7eto_n	7eto_n C1 CVSC-binding penton vertex in the virion capsid of Human Cytomegalovirus	0.195	312	219	12	1	301	4	294	7.475e-16	453	1
EBV_BDLF1.pdb	7etj_h	7etj_h C5 portal vertex in the partially-enveloped virion capsid	0.182	323	218	12	2	301	1	300	4.553e-15	437	1
EBV_BDLF1.pdb	5zz8_3	5zz8_3 Structure of the Herpes simplex virus type 2 C-capsid with capsid-vertex-specific component	0.175	313	214	12	4	301	2	285	3.21e-15	412	1
EBV_BDLF1.pdb	6lgn_r	6lgn_r The atomic structure of varicella zoster virus C-capsid	0.184	331	223	16	1	301	2	315	6.459e-15	408	1
EBV_BDLF1.pdb	6lgl_r	6lgl_r The atomic structure of varicella-zoster virus A-capsid	0.198	328	208	18	1	301	2	301	8.155e-15	397	1
EBV_BDLF1.pdb	5zap_d	5zap_d Atomic structure of the herpes simplex virus type 2 B-capsid	0.16	318	234	11	3	300	2	306	2.397e-13	396	1
EBV_BDLF1.pdb	6lgn_s	6lgn_s The atomic structure of varicella zoster virus C-capsid	0.193	330	210	20	1	301	2	304	1.844e-14	391	1
EBV_BDLF1.pdb	6cgr_c	6cgr_c CryoEM structure of herpes simplex virus 1 capsid with associated tegument protein complexes.	0.187	309	203	13	4	301	2	273	2.468e-14	385	1
EBV_BDLF1.pdb	6m6i_J	6m6i_J Structure of HSV2 B-capsid portal vertex	0.164	317	235	12	3	301	2	306	5.113e-13	383	1
EBV_BDLF1.pdb	5zz8_Y	5zz8_Y Structure of the Herpes simplex virus type 2 C-capsid with capsid-vertex-specific component	0.169	325	221	13	3	301	6	307	3.026e-13	381	1
EBV_BDLF1.pdb	6lgl_s	6lgl_s The atomic structure of varicella-zoster virus A-capsid	0.192	328	211	17	1	301	2	302	1.262e-13	371	1
EBV_BDLF1.pdb	6cgr_i	6cgr_i CryoEM structure of herpes simplex virus 1 capsid with associated tegument protein complexes.	0.178	313	203	13	4	301	2	275	5.917e-14	370	1
EBV_BDLF1.pdb	6lgl_k	6lgl_k The atomic structure of varicella-zoster virus A-capsid	0.175	314	217	16	4	301	2	289	9.998e-14	365	1
EBV_BDLF1.pdb	7bw6_g	7bw6_g Varicella-zoster virus capsid	0.194	324	209	17	3	301	2	298	4.421e-14	362	1
EBV_BDLF1.pdb	6lgn_p	6lgn_p The atomic structure of varicella zoster virus C-capsid	0.186	333	208	19	1	301	3	304	3.207e-13	361	1
EBV_BDLF1.pdb	7liv_q	7liv_q Structure of human transfer RNA visualized in the cytomegalovirus, a DNA virus	0.2	250	176	9	1	242	4	237	2.195e-12	360	1
EBV_BDLF1.pdb	6lgl_p	6lgl_p The atomic structure of varicella-zoster virus A-capsid	0.18	333	207	17	1	301	3	301	4.55e-13	359	1
EBV_BDLF1.pdb	6cgr_f	6cgr_f CryoEM structure of herpes simplex virus 1 capsid with associated tegument protein complexes.	0.174	309	205	11	4	301	2	271	4.823e-13	358	1
EBV_BDLF1.pdb	6lgn_k	6lgn_k The atomic structure of varicella zoster virus C-capsid	0.173	317	204	13	1	301	1	275	3.207e-13	358	1
EBV_BDLF1.pdb	6odm_A	6odm_A Herpes simplex virus type 1 (HSV-1) portal vertex-adjacent capsid/CATC, asymmetric unit	0.156	325	227	14	3	301	6	309	9.157e-13	358	1
EBV_BDLF1.pdb	6lgn_m	6lgn_m The atomic structure of varicella zoster virus C-capsid	0.187	310	197	14	1	301	2	265	6.455e-13	345	1
EBV_BDLF1.pdb	7bw6_h	7bw6_h Varicella-zoster virus capsid	0.177	316	199	17	4	301	3	275	8.15e-13	344	1
EBV_BDLF1.pdb	6lgl_q	6lgl_q The atomic structure of varicella-zoster virus A-capsid	0.165	315	187	13	1	301	2	254	4.418e-12	343	1
EBV_BDLF1.pdb	6lgl_l	6lgl_l The atomic structure of varicella-zoster virus A-capsid	0.172	313	195	14	1	301	2	262	6.267e-12	336	1
EBV_BDLF1.pdb	6lgn_n	6lgn_n The atomic structure of varicella zoster virus C-capsid	0.181	308	195	16	3	301	4	263	1.029e-12	336	1
EBV_BDLF1.pdb	6lgl_n	6lgl_n The atomic structure of varicella-zoster virus A-capsid	0.186	317	198	17	1	301	2	274	3.114e-12	326	1
EBV_BDLF1.pdb	6cgr_j	6cgr_j CryoEM structure of herpes simplex virus 1 capsid with associated tegument protein complexes.	0.151	329	222	17	3	301	6	307	9.991e-12	325	1
EBV_BDLF1.pdb	7fj3_z	7fj3_z Cryo-EM structure of PRV A-capid	0.154	323	220	19	4	301	2	296	1.377e-12	324	1
EBV_BDLF1.pdb	7fj1_z	7fj1_z Cryo-EM structure of pseudorabies virus C-capsid	0.157	318	219	18	4	298	2	293	2.615e-12	322	1
EBV_BDLF1.pdb	7fj3_j	7fj3_j Cryo-EM structure of PRV A-capid	0.173	312	198	17	4	301	2	267	1.226e-12	319	1
EBV_BDLF1.pdb	6m6h_R	6m6h_R Structure of HSV2 C-capsid portal vertex	0.16	325	220	14	3	301	2	299	1.299e-12	318	1
EBV_BDLF1.pdb	6odm_H	6odm_H Herpes simplex virus type 1 (HSV-1) portal vertex-adjacent capsid/CATC, asymmetric unit	0.182	318	211	18	1	300	1	287	1.954e-12	316	1
EBV_BDLF1.pdb	6lgn_l	6lgn_l The atomic structure of varicella zoster virus C-capsid	0.185	312	191	17	1	301	2	261	1.261e-11	314	1
EBV_BDLF1.pdb	6lgn_o	6lgn_o The atomic structure of varicella zoster virus C-capsid	0.178	314	189	16	1	301	1	258	2.852e-11	301	1
EBV_BDLF1.pdb	7fj3_v	7fj3_v Cryo-EM structure of PRV A-capid	0.164	323	209	21	4	301	2	288	8.15e-13	301	1
EBV_BDLF1.pdb	7fj3_1	7fj3_1 Cryo-EM structure of PRV A-capid	0.143	328	199	17	4	301	2	277	2.395e-11	296	1
EBV_BDLF1.pdb	6lgn_j	6lgn_j The atomic structure of varicella zoster virus C-capsid	0.161	309	177	13	1	300	2	237	2.613e-10	258	1
EBV_BFLF1.pdb	6xfa_A	6xfa_A Cryo-EM structure of EBV BFLF1	0.842	482	0	2	44	525	1	406	5.386e-46	2142	1
EBV_BFLF1.pdb	6xf9_C	6xf9_C Crystal structure of KSHV ORF68	0.336	488	253	10	45	525	1	424	4.148e-30	1349	1
EBV_BFLF1.pdb	6xf9_D	6xf9_D Crystal structure of KSHV ORF68	0.338	488	254	10	45	525	1	426	6.215e-30	1339	1
EBV_BFLF1.pdb	6xf9_A	6xf9_A Crystal structure of KSHV ORF68	0.338	485	257	10	45	525	1	425	1.999e-29	1330	1
EBV_BFLF1.pdb	6xf9_E	6xf9_E Crystal structure of KSHV ORF68	0.342	485	255	11	45	525	1	425	1.166e-29	1327	1
EBV_BFLF1.pdb	6xf9_B	6xf9_B Crystal structure of KSHV ORF68	0.344	485	253	10	45	525	1	424	2.393e-29	1317	1
EBV_BFLF2.pdb	7t7i_H	7t7i_H EBV nuclear egress complex	1	241	0	0	78	318	1	241	8.204e-39	1371	1
EBV_BFLF2.pdb	7t7i_B	7t7i_B EBV nuclear egress complex	1	238	0	0	78	315	1	238	7.596e-37	1250	1
EBV_BFLF2.pdb	7t7i_D	7t7i_D EBV nuclear egress complex	1	242	0	0	77	318	1	242	2.257e-36	1249	1
EBV_BFLF2.pdb	7t7i_J	7t7i_J EBV nuclear egress complex	0.832	233	8	7	83	315	1	202	1.567e-28	918	1
EBV_BFLF2.pdb	7t7i_F	7t7i_F EBV nuclear egress complex	0.848	238	5	5	78	315	1	207	9.62e-26	779	1
EBV_BFLF2.pdb	5d5n_B	5d5n_B Crystal Structure of the Human Cytomegalovirus pUL50-pUL53 Complex	0.224	236	168	5	83	318	2	222	1.036e-15	529	1
EBV_BFLF2.pdb	5dob_A	5dob_A Crystal structure of the Human Cytomegalovirus Nuclear Egress Complex (NEC)	0.221	239	180	5	80	318	5	237	1.638e-15	527	1
EBV_BFLF2.pdb	5doc_B	5doc_B Crystal structure of the Human Cytomegalovirus UL53 subunit of the NEC	0.223	206	154	4	113	318	2	201	2.288e-14	525	1
EBV_BFLF2.pdb	5doc_A	5doc_A Crystal structure of the Human Cytomegalovirus UL53 subunit of the NEC	0.223	206	149	5	113	318	3	197	8.076e-14	509	1
EBV_BFLF2.pdb	7pab_C	7pab_C Varicella zoster Orf24-Orf27 nuclear egress complex	0.209	248	173	11	80	312	159	398	3.26e-15	485	1
EBV_BFLF2.pdb	5doe_B	5doe_B Crystal structure of the Human Cytomegalovirus UL53 (residues 72-292)	0.233	223	165	5	96	318	2	218	1.139e-13	481	1
EBV_BFLF2.pdb	4zxs_D	4zxs_D HSV-1 nuclear egress complex	0.182	247	179	9	79	315	4	237	1.718e-14	459	1
EBV_BFLF2.pdb	7pab_A	7pab_A Varicella zoster Orf24-Orf27 nuclear egress complex	0.239	238	156	11	85	312	185	407	8.637e-15	455	1
EBV_BFLF2.pdb	4zxs_B	4zxs_B HSV-1 nuclear egress complex	0.201	248	176	9	78	315	3	238	1.718e-14	453	1
EBV_BFLF2.pdb	4z3u_B	4z3u_B PRV nuclear egress complex	0.189	243	182	8	80	312	2	239	3.196e-13	409	1
EBV_BFLF2.pdb	5e8c_A	5e8c_A pseudorabies virus nuclear egress complex, pUL31, pUL34	0.21	242	169	13	76	312	1	225	1.117e-11	388	1
EBV_BFLF2.pdb	4z3u_D	4z3u_D PRV nuclear egress complex	0.191	245	179	9	78	312	1	236	1.784e-12	387	1
EBV_BFLF2.pdb	5fki_2K	5fki_2K Pseudorabies virus (PrV) nuclear egress complex proteins fitted as a hexameric lattice into a sub-tomogram average derived from focused- ion beam milled lamellae electron cryo-microscopic data	0.206	247	168	11	75	312	5	232	1.668e-11	365	1
EBV_BFRF1.pdb	7t7i_A	7t7i_A EBV nuclear egress complex	0.95	200	4	1	1	200	1	194	4.774e-32	1031	1
EBV_BFRF1.pdb	6t3z_A	6t3z_A Crystal structure of the truncated EBV BFRF1-BFLF2 nuclear egress complex	0.958	191	0	2	2	192	1	183	2.164e-31	1004	1
EBV_BFRF1.pdb	7t7i_I	7t7i_I EBV nuclear egress complex	0.802	187	2	7	4	190	1	152	2.707e-17	495	1
EBV_BFRF1.pdb	5dob_B	5dob_B Crystal structure of the Human Cytomegalovirus Nuclear Egress Complex (NEC)	0.149	181	133	7	6	184	2	163	5.091e-11	333	1
EBV_BFRF1.pdb	5d5n_A	5d5n_A Crystal Structure of the Human Cytomegalovirus pUL50-pUL53 Complex	0.142	182	128	7	8	187	5	160	6.069e-10	301	1
EBV_BFRF1.pdb	6t3x_A	6t3x_A Crystal structure of the truncated human cytomegalovirus pUL50-pUL53 complex	0.167	191	136	8	1	187	4	175	4.765e-10	298	1
EBV_BFRF1.pdb	6t3x_C	6t3x_C Crystal structure of the truncated human cytomegalovirus pUL50-pUL53 complex	0.135	185	129	7	5	187	5	160	2.033e-09	268	1
EBV_BFRF1.pdb	4zxs_A	4zxs_A HSV-1 nuclear egress complex	0.177	175	121	6	5	174	3	159	1.173e-08	245	1
EBV_BFRF1.pdb	4zxs_C	4zxs_C HSV-1 nuclear egress complex	0.173	173	125	6	5	174	3	160	9.788e-09	244	1
EBV_BFRF1.pdb	7pab_A	7pab_A Varicella zoster Orf24-Orf27 nuclear egress complex	0.116	198	156	7	2	193	1	185	1.167e-07	219	1
EBV_BFRF1.pdb	5a3g_A	5a3g_A Structure of herpesvirus nuclear egress complex subunit M50	0.142	183	134	7	1	181	4	165	4.436e-08	207	1
EBV_BFRF1.pdb	4z3u_A	4z3u_A PRV nuclear egress complex	0.157	184	123	12	8	185	2	159	7.643e-08	203	1
EBV_BFRF1.pdb	4z3u_C	4z3u_C PRV nuclear egress complex	0.158	189	117	14	8	185	3	160	1.399e-07	189	1
EBV_BFRF1.pdb	5e8c_B	5e8c_B pseudorabies virus nuclear egress complex, pUL31, pUL34	0.143	188	123	13	8	186	2	160	1.028e-06	177	1
EBV_BFRF1.pdb	7pab_C	7pab_C Varicella zoster Orf24-Orf27 nuclear egress complex	0.127	188	126	8	7	187	3	159	7.601e-07	174	1
EBV_BFRF3.pdb	7bsi_J	7bsi_J Epstein-Barr virus, one asymmetric unit structure of the icosahedral tegumented capsid	1	76	0	0	2	77	1	76	5.487e-10	298	1
EBV_BFRF3.pdb	7bsi_H	7bsi_H Epstein-Barr virus, one asymmetric unit structure of the icosahedral tegumented capsid	1	73	0	0	2	74	1	73	1.138e-09	294	1
EBV_BFRF3.pdb	6w2e_d	6w2e_d Structures of Capsid and Capsid-Associated Tegument Complex inside the Epstein-Barr Virus	1	76	0	0	1	76	1	76	1.416e-09	282	1
EBV_BFRF3.pdb	7bsi_m	7bsi_m Epstein-Barr virus, one asymmetric unit structure of the icosahedral tegumented capsid	1	67	0	0	3	69	1	67	3.025e-08	258	1
EBV_BFRF3.pdb	6w2d_u	6w2d_u Structures of Capsid and Capsid-Associated Tegument Complex inside the Epstein-Barr Virus	1	63	0	0	4	66	1	63	6.744e-08	241	1
EBV_BFRF3.pdb	6ppb_0	6ppb_0 Kaposi's sarcoma-associated herpesvirus (KSHV), C5 portal vertex structure	0.324	74	50	0	4	77	4	77	0.0007076	141	1
EBV_BGLF1.pdb	7br7_C	7br7_C Epstein-Barr virus, C1 portal-proximal penton vertex, CATC binding	0.678	504	4	5	1	504	1	346	9.525e-29	418	1
EBV_BGLF1.pdb	6w2e_v	6w2e_v Structures of Capsid and Capsid-Associated Tegument Complex inside the Epstein-Barr Virus	0.581	502	1	4	1	502	1	293	9.129e-22	323	1
EBV_BGLF1.pdb	6ppb_k	6ppb_k Kaposi's sarcoma-associated herpesvirus (KSHV), C5 portal vertex structure	0.12	531	217	20	18	502	18	344	0.0001155	80	0.984
EBV_BGLF4.pdb	5nqc_A	5nqc_A CK2alpha in complex with NMR154	0.168	397	198	29	74	428	25	331	4.887e-10	221	1
EBV_BGLF4.pdb	6qy8_A	6qy8_A Human CSNK2A2 bound to ERB-041	0.166	378	198	21	74	413	22	320	2.019e-09	216	1
EBV_BGLF4.pdb	6qy8_B	6qy8_B Human CSNK2A2 bound to ERB-041	0.163	380	201	21	74	415	22	322	2.019e-09	215	1
EBV_BGLF4.pdb	7ajy_A	7ajy_A Structure of DYRK1A in complex with compound 51	0.153	254	129	15	80	308	18	210	1.505e-07	213	1
EBV_BGLF4.pdb	6z83_BBB	6z83_BBB CK2 alpha bound to chemical probe SGC-CK2-1	0.158	379	206	26	74	415	26	328	1.811e-09	212	1
EBV_BGLF4.pdb	6hmc_A	6hmc_A STRUCTURE OF PROTEIN KINASE CK2 CATALYTIC SUBUNIT (ISOFORM CK2ALPHA'; CSNK2A2 gene product) IN COMPLEX WITH THE INDENOINDOLE-TYPE INHIBITOR THN27	0.168	375	207	24	74	415	23	325	4.835e-09	211	1
EBV_BGLF4.pdb	6z1c_A	6z1c_A Crystal structure of Arabidopsis thaliana CK2-alpha-1 in complex with TTP-22	0.155	372	204	29	79	418	32	325	3.485e-09	210	1
EBV_BGLF4.pdb	4anm_A	4anm_A Complex of CK2 with a CDC7 inhibitor	0.153	365	201	25	82	415	38	325	3.125e-09	209	1
EBV_BGLF4.pdb	6l23_A	6l23_A Crystal structure of CK2a1 V116I with hematein	0.16	379	205	27	74	415	27	329	2.019e-09	209	1
EBV_BGLF4.pdb	7aka_B	7aka_B Structure of DYRK1A in complex with compound 54	0.144	269	134	17	75	308	4	211	1.145e-07	208	1
EBV_BGLF4.pdb	7a22_A	7a22_A Crystal structure of human protein kinase CK2alpha' (CSNK2A2 gene product) in complex with the ATP-competitive inhibitor 5,6,7-tribromo-1H-triazolo[4,5-b]pyridine	0.173	375	205	24	74	415	24	326	5.106e-09	207	1
EBV_BGLF4.pdb	6z84_BBB	6z84_BBB CK2 alpha bound to chemical probe SGC-CK2-1 derivative	0.163	367	201	24	79	415	38	328	4.835e-09	207	1
EBV_BGLF4.pdb	5moh_A	5moh_A Crystal structure of CK2alpha with ZT0583 bound.	0.164	378	193	29	74	409	26	322	2.512e-09	206	1
EBV_BGLF4.pdb	7ak2_A	7ak2_A Structure of DYRK1A in complex with compound 53	0.16	249	129	15	80	306	18	208	1.589e-07	206	1
EBV_BGLF4.pdb	6yum_AAA	6yum_AAA CK2 alpha bound to unclosed Macrocycle	0.16	374	211	24	74	415	26	328	7.084e-09	205	1
EBV_BGLF4.pdb	2jd5_A	2jd5_A Sky1p bound to Npl3p-derived substrate peptide	0.15	252	137	15	82	306	19	220	2.205e-07	205	1
EBV_BGLF4.pdb	6qy7_A	6qy7_A Human CSNK2A1 bound to ERB-041	0.164	383	205	26	74	418	27	332	3.68e-09	204	1
EBV_BGLF4.pdb	7a2h_A	7a2h_A Crystal structure of human protein kinase CK2alpha' (CSNK2A2 gene product) in complex with the ATP-competitive inhibitor 5,6,7-tribromo-1H-imidazo[4,5-b]pyridine	0.164	376	203	24	74	413	23	323	1.223e-08	203	1
EBV_BGLF4.pdb	6ise_B	6ise_B Crystal structure of AMPPNP bound CK2 alpha from C. neoformans	0.161	365	204	26	79	415	35	325	9.828e-09	203	1
EBV_BGLF4.pdb	6hmd_A	6hmd_A STRUCTURE OF PROTEIN KINASE CK2 CATALYTIC SUBUNIT (ISOFORM CK2ALPHA'; CSNK2A2 gene product) IN COMPLEX WITH THE INDENOINDOLE-TYPE INHIBITOR AR18	0.16	380	204	23	74	415	23	325	1.696e-08	202	1
EBV_BGLF4.pdb	4dgn_A	4dgn_A Crystal Structure of maize CK2 in complex with the inhibitor luteolin	0.143	383	221	24	67	415	14	323	8.812e-09	201	1
EBV_BGLF4.pdb	1na7_A	1na7_A Crystal structure of the catalytic subunit of human protein kinase CK2	0.159	377	196	28	74	409	25	321	4.578e-09	200	1
EBV_BGLF4.pdb	6xx8_B	6xx8_B Arabidopsis thaliana Casein Kinase 2 (CK2) alpha-1 crystal form II	0.145	385	225	25	67	418	14	327	4.835e-09	200	1
EBV_BGLF4.pdb	7a4w_B	7a4w_B Structure of DYRK1A in complex with compound 3	0.141	269	141	15	68	306	10	218	1.277e-07	200	1
EBV_BGLF4.pdb	3fl5_A	3fl5_A Protein kinase CK2 in complex with the inhibitor Quinalizarin	0.147	420	231	26	26	415	1	323	9.828e-09	199	1
EBV_BGLF4.pdb	6isj_A	6isj_A Crystal structure of CX-4945 bound CK2 alpha from C. neoformans	0.162	357	205	20	82	415	37	322	6.014e-09	199	1
EBV_BGLF4.pdb	7aj5_A	7aj5_A Structure of DYRK1A in complex with compound 10	0.156	250	125	16	82	306	15	203	3.23e-07	199	1
EBV_BGLF4.pdb	7a4r_A	7a4r_A Structure of DYRK1A in complex with compound 1	0.148	269	133	17	75	308	5	212	1.772e-07	199	1
EBV_BGLF4.pdb	6k3l_B	6k3l_B Crystal structure of CX-4945 bound Cka1 from C. neoformans	0.174	367	202	26	79	418	35	327	4.578e-09	198	1
EBV_BGLF4.pdb	6l22_A	6l22_A Crystal structure of CK2a1 H115Y with hematein	0.163	380	203	27	74	415	27	329	4.578e-09	198	1
EBV_BGLF4.pdb	5h8g_A	5h8g_A Crystal structure of CK2 with compound 7b	0.152	407	216	29	50	412	2	323	7.901e-09	197	1
EBV_BGLF4.pdb	3pvg_A	3pvg_A Crystal structure of Z. mays CK2 alpha subunit in complex with the inhibitor 4,5,6,7-tetrabromo-1-carboxymethylbenzimidazole (K68)	0.152	367	204	24	79	415	34	323	6.352e-09	197	1
EBV_BGLF4.pdb	3u87_A	3u87_A Structure of a chimeric construct of human CK2alpha and human CK2alpha' in complex with a non-hydrolysable ATP-analogue	0.161	408	217	27	49	413	2	327	1.44e-08	197	1
EBV_BGLF4.pdb	4md8_F	4md8_F Crystal Structure of full-length symmetric CK2 holoenzyme with mutated alpha subunit (F121E)	0.166	367	200	26	79	415	39	329	9.828e-09	197	1
EBV_BGLF4.pdb	4md8_H	4md8_H Crystal Structure of full-length symmetric CK2 holoenzyme with mutated alpha subunit (F121E)	0.18	366	190	26	82	415	41	328	9.828e-09	196	1
EBV_BGLF4.pdb	7psu_B	7psu_B Structure of protein kinase CK2alpha mutant K198R associated with the Okur-Chung Neurodevelopmental Syndrome	0.157	381	204	27	74	415	27	329	2.11e-08	196	1
EBV_BGLF4.pdb	3kxm_A	3kxm_A Crystal structure of Z. mays CK2 kinase alpha subunit in complex with the inhibitor K74	0.153	365	193	25	79	402	34	323	6.708e-09	195	1
EBV_BGLF4.pdb	4dgm_A	4dgm_A Crystal Structure of maize CK2 in complex with the inhibitor apigenin	0.153	366	206	25	79	415	34	324	1.521e-08	195	1
EBV_BGLF4.pdb	7qux_A	7qux_A Crystal structure of P7C8 bound to CK2alpha	0.173	375	193	28	74	409	27	323	1.291e-08	195	1
EBV_BGLF4.pdb	6xx6_A	6xx6_A Arabidopsis thaliana Casein Kinase 2 (CK2) alpha-1 crystal form I	0.137	423	239	29	27	418	1	328	1.364e-08	195	1
EBV_BGLF4.pdb	6yzh_A	6yzh_A Crystal structure of P8C9 bound to CK2alpha	0.175	371	192	26	79	415	53	343	1.291e-08	195	1
EBV_BGLF4.pdb	1zoh_A	1zoh_A Crystal structure of protein kinase CK2 in complex with TBB-derivatives inhibitors	0.157	387	212	26	67	415	15	325	1.223e-08	194	1
EBV_BGLF4.pdb	8bgc_B	8bgc_B Crystal structure of human Casein Kinase II subunit alpha (CK2a1) in complex with compound 2 (AA-CS-9-003)	0.156	377	206	24	74	415	26	325	2.228e-08	194	1
EBV_BGLF4.pdb	2brg_A	2brg_A Structure-based Design of Novel Chk1 Inhibitors: Insights into Hydrogen Bonding and Protein-Ligand Affinity	0.189	295	152	16	79	350	4	234	4.783e-08	193	1
EBV_BGLF4.pdb	4un0_D	4un0_D Crystal structure of the human CDK12-cyclinK complex	0.15	366	181	21	82	429	9	262	1.21e-07	193	1
EBV_BGLF4.pdb	7xyh_A	7xyh_A Crystal structure of CK2a2 complexed with AG1112	0.166	379	203	25	74	415	22	324	1.606e-08	193	1
EBV_BGLF4.pdb	6qy9_A	6qy9_A Human CSNK2A2 bound to a Pyrrolo[2,3-d]pyrimidinyl inhibitor	0.154	383	199	26	74	407	23	329	1.696e-08	193	1
EBV_BGLF4.pdb	6k74_A	6k74_A Crystal structure of AMPPNP bound Ck1a alpha from C. neoformans	0.168	367	204	27	79	418	35	327	1.521e-08	193	1
EBV_BGLF4.pdb	7a52_A	7a52_A Structure of DYRK1A in complex with compound 6	0.148	269	133	17	75	308	5	212	2.896e-07	193	1
EBV_BGLF4.pdb	6s11_B	6s11_B Crystal Structure of DYRK1A with small molecule inhibitor	0.139	266	146	15	68	308	8	215	2.742e-07	192	1
EBV_BGLF4.pdb	6l21_A	6l21_A Crystal structure of CK2a1 H160A with hematein	0.16	380	204	27	74	415	27	329	1.521e-08	192	1
EBV_BGLF4.pdb	5a3x_C	5a3x_C DYRK1A in complex with hydroxy benzothiazole fragment	0.139	301	162	18	68	341	10	240	1.772e-07	192	1
EBV_BGLF4.pdb	6qy7_B	6qy7_B Human CSNK2A1 bound to ERB-041	0.16	412	220	26	49	418	2	329	1.998e-08	191	1
EBV_BGLF4.pdb	6tll_A	6tll_A HUMAN CK2 KINASE ALPHA SUBUNIT IN COMPLEX WITH THE ATP-COMPETITIVE INHIBITOR 4,5,6,7-TETRABROMOBENZOTRIAZOLE (tBBT)	0.167	418	213	31	49	418	2	332	7.084e-09	191	1
EBV_BGLF4.pdb	6s1h_A	6s1h_A Crystal Structure of DYRK1A with small molecule inhibitor	0.147	251	133	16	83	312	30	220	3.602e-07	191	1
EBV_BGLF4.pdb	6eis_A	6eis_A DYRK1A in complex with JWC-055	0.153	319	163	24	51	341	1	240	9.724e-08	191	1
EBV_BGLF4.pdb	5mo8_A	5mo8_A Crystal Structure of CK2alpha with N-(3-(((2-chloro-[1,1'-biphenyl]-4-yl)methyl)amino)propyl)methanesulfonamide bound	0.166	373	198	25	74	409	25	321	2.772e-08	190	1
EBV_BGLF4.pdb	6qs5_A	6qs5_A Crystal Structure of maize CK2 in complex with tyrphostin AG99	0.152	367	205	27	79	415	34	324	2.772e-08	190	1
EBV_BGLF4.pdb	6p5s_A	6p5s_A HIPK2 kinase domain bound to CX-4945	0.141	234	129	13	82	306	19	189	1.872e-07	190	1
EBV_BGLF4.pdb	1q8z_B	1q8z_B The apoenzyme structure of the yeast SR protein kinase, Sky1p	0.15	293	154	20	82	341	21	251	9.207e-08	190	1
EBV_BGLF4.pdb	7sui_A	7sui_A Structure of CHK1 10-pt. mutant complex with LRRK2 inhibitor 22	0.179	295	155	15	79	350	7	237	9.724e-08	189	1
EBV_BGLF4.pdb	4f9a_C	4f9a_C Human CDC7 kinase in complex with DBF4 and nucleotide	0.144	366	202	27	83	427	27	302	7.009e-08	189	1
EBV_BGLF4.pdb	8bgc_A	8bgc_A Crystal structure of human Casein Kinase II subunit alpha (CK2a1) in complex with compound 2 (AA-CS-9-003)	0.162	376	205	25	74	415	26	325	3.641e-08	189	1
EBV_BGLF4.pdb	6spw_A	6spw_A Structure of protein kinase CK2 catalytic subunit with the CK2beta-competitive bisubstrate inhibitor ARC3140	0.174	373	203	24	74	413	26	326	3.845e-08	189	1
EBV_BGLF4.pdb	5ku8_A	5ku8_A Crystal structure of CK2	0.163	409	216	26	49	415	2	326	1.791e-08	189	1
EBV_BGLF4.pdb	4rll_A	4rll_A Crystal structure of human CK2alpha in complex with the ATP-competitive inhibitor 4-[(E)-(fluoren-9-ylidenehydrazinylidene)-methyl] benzoate	0.158	372	202	27	74	409	27	323	1.606e-08	189	1
EBV_BGLF4.pdb	5ooi_A	5ooi_A STRUCTURE OF PROTEIN KINASE CK2 CATALYTIC SUBUNIT (ISOFORM CK2ALPHA') IN COMPLEX WITH THE INDENOINDOLE-TYPE INHIBITOR 4P	0.166	384	197	26	74	415	25	327	1.606e-08	189	1
EBV_BGLF4.pdb	2vx3_C	2vx3_C Crystal structure of the human dual specificity tyrosine- phosphorylation-regulated kinase 1A	0.148	269	136	16	68	306	9	214	2.896e-07	189	1
EBV_BGLF4.pdb	6eis_C	6eis_C DYRK1A in complex with JWC-055	0.144	269	140	17	68	306	9	217	3.23e-07	189	1
EBV_BGLF4.pdb	7zks_A	7zks_A SRPK1 IN COMPLEX WITH INHIBITOR	0.129	301	161	18	82	337	18	262	1.277e-07	189	1
EBV_BGLF4.pdb	1jwh_A	1jwh_A Crystal Structure of Human Protein Kinase CK2 Holoenzyme	0.148	424	230	30	24	415	5	329	1.791e-08	188	1
EBV_BGLF4.pdb	6s1i_C	6s1i_C Crystal Structure of DYRK1A with small molecule inhibitor	0.158	278	147	17	54	308	5	218	4.733e-07	188	1
EBV_BGLF4.pdb	7bjr_A	7bjr_A Crystal structure of CHK1-10pt-mutant complex with compound 18	0.179	295	152	16	79	350	6	233	2.087e-07	187	1
EBV_BGLF4.pdb	4f9b_C	4f9b_C Human CDC7 kinase in complex with DBF4 and PHA767491	0.156	364	201	27	83	428	27	302	7.817e-08	187	1
EBV_BGLF4.pdb	5cvg_A	5cvg_A Crystal Structure of CK2alpha with a novel closed conformation of the aD loop	0.167	377	191	32	74	408	25	320	1.998e-08	187	1
EBV_BGLF4.pdb	6eis_D	6eis_D DYRK1A in complex with JWC-055	0.144	325	162	21	51	344	1	240	9.207e-08	187	1
EBV_BGLF4.pdb	6xx9_A	6xx9_A Arabidopsis thaliana Casein Kinase 2 (CK2) alpha-1 crystal form III	0.157	355	208	23	82	415	39	323	3.448e-08	186	1
EBV_BGLF4.pdb	4mq2_A	4mq2_A The crystal structure of DYRK1a with a bound pyrido[2,3-d]pyrimidine inhibitor	0.143	279	151	16	54	308	4	218	4.481e-07	186	1
EBV_BGLF4.pdb	6a1f_A	6a1f_A Crystal structure of human DYRK1A in complex with compound 14	0.15	292	147	20	51	312	1	221	1.678e-07	186	1
EBV_BGLF4.pdb	4rlk_A	4rlk_A Crystal structure of Z. mays CK2alpha in complex with the ATP-competitive inhibitor 4-[(E)-(fluoren-9-ylidenehydrazinylidene)-methyl] benzoate	0.147	365	209	25	79	415	34	324	3.091e-08	185	1
EBV_BGLF4.pdb	5oto_A	5oto_A The crystal structure of CK2alpha in complex with compound 30	0.157	401	219	27	49	409	2	323	1.606e-08	185	1
EBV_BGLF4.pdb	6yph_B	6yph_B Crystal Structure of CK2alpha with Compound 2 bound	0.167	406	209	30	49	409	2	323	1.696e-08	185	1
EBV_BGLF4.pdb	5m56_B	5m56_B Monoclinic complex structure of human protein kinase CK2 catalytic subunit (isoform CK2alpha') with the inhibitor 4'-carboxy-6,8-chloro-flavonol (FLC21)	0.164	378	205	28	74	415	24	326	1.791e-08	185	1
EBV_BGLF4.pdb	5oue_A	5oue_A The crystal structure of CK2alpha in complex with compound 20	0.171	374	195	28	74	409	27	323	1.696e-08	185	1
EBV_BGLF4.pdb	6eiv_D	6eiv_D DYRK1A in complex with JWD-065	0.132	294	164	18	68	334	10	239	3.23e-07	185	1
EBV_BGLF4.pdb	6a1g_B	6a1g_B Crystal structure of human DYRK1A in complex with compound 32	0.144	277	149	16	54	306	5	217	3.23e-07	185	1
EBV_BGLF4.pdb	2ym6_A	2ym6_A Crystal structure of checkpoint kinase 1 (Chk1) in complex with inhibitors	0.185	296	147	17	79	350	4	229	1.772e-07	184	1
EBV_BGLF4.pdb	5ouu_B	5ouu_B The crystal structure of CK2alpha in complex with compound 22	0.165	374	197	28	74	409	26	322	2.485e-08	184	1
EBV_BGLF4.pdb	5a3x_B	5a3x_B DYRK1A in complex with hydroxy benzothiazole fragment	0.135	287	146	20	83	344	32	241	2.087e-07	184	1
EBV_BGLF4.pdb	2wo6_A	2wo6_A Human Dual-Specificity Tyrosine-Phosphorylation-Regulated Kinase 1A in complex with a consensus substrate peptide	0.132	362	178	22	54	387	7	260	7.817e-08	184	1
EBV_BGLF4.pdb	4jqe_A	4jqe_A Crystal structure of scCK2 alpha in complex with AMPPN	0.126	388	221	22	80	412	40	364	1.998e-08	183	1
EBV_BGLF4.pdb	5mow_A	5mow_A Crystal Structure of CK2alpha with ZT0432 bound	0.164	407	209	29	49	409	4	325	2.11e-08	182	1
EBV_BGLF4.pdb	6hbn_A	6hbn_A HIGH-SALT STRUCTURE OF PROTEIN KINASE CK2 CATALYTIC SUBUNIT (ISOFORM CK2ALPHA/CSKN2A1 GENE PRODUCT) IN COMPLEX WITH THE INDENOINDOLE-TYPE INHIBITOR THN27	0.172	382	193	28	74	413	26	326	3.265e-08	182	1
EBV_BGLF4.pdb	5m4f_A	5m4f_A Complex structure of human protein kinase CK2 catalytic subunit with the inhibitor 4'-carboxy-6,8-chloro-flavonol (FLC21) crystallized under low-salt conditions	0.158	384	200	29	74	415	27	329	3.448e-08	181	1
EBV_BGLF4.pdb	1wbp_A	1wbp_A SRPK1 bound to 9mer docking motif peptide	0.128	397	214	25	82	417	18	343	6.636e-08	181	1
EBV_BGLF4.pdb	7suh_A	7suh_A Structure of CHK1 10-pt. mutant complex with LRRK2 inhibitor 15	0.179	296	154	16	79	350	7	237	1.425e-07	180	1
EBV_BGLF4.pdb	5ork_B	5ork_B The crystal structure of CK2alpha in complex with compound 6	0.165	404	209	30	51	409	1	321	2.772e-08	180	1
EBV_BGLF4.pdb	5m4u_A	5m4u_A ORTHORHOMBIC COMPLEX STRUCTURE OF HUMAN PROTEIN KINASE CK2 CATALYTIC SUBUNIT (ISOFORM CK2ALPHA') WITH THE INHIBITOR 4'-CARBOXY-6,8-CHLORO- FLAVONOL (FLC21)	0.156	377	197	29	74	409	27	323	2.927e-08	180	1
EBV_BGLF4.pdb	4rvm_A	4rvm_A CHK1 kinase domain with diazacarbazole compound 19	0.189	295	151	16	79	350	8	237	1.772e-07	179	1
EBV_BGLF4.pdb	4ftu_A	4ftu_A Crystal Structure of the CHK1	0.185	296	150	17	79	350	8	236	1.027e-07	179	1
EBV_BGLF4.pdb	4f9b_A	4f9b_A Human CDC7 kinase in complex with DBF4 and PHA767491	0.147	373	202	28	81	428	23	304	1.872e-07	179	1
EBV_BGLF4.pdb	7a4s_A	7a4s_A Structure of DYRK1A in complex with compound 2	0.157	247	126	14	83	306	16	203	7.734e-07	179	1
EBV_BGLF4.pdb	4fsu_A	4fsu_A Crystal Structure of the CHK1	0.179	296	152	17	79	350	7	235	1.678e-07	178	1
EBV_BGLF4.pdb	3tki_A	3tki_A Crystal structure of Chk1 in complex with inhibitor S25	0.185	296	151	17	79	350	9	238	1.145e-07	178	1
EBV_BGLF4.pdb	4f9c_A	4f9c_A Human CDC7 kinase in complex with DBF4 and XL413	0.149	369	196	26	81	428	21	292	1.589e-07	178	1
EBV_BGLF4.pdb	4nh1_B	4nh1_B Crystal structure of a heterotetrameric CK2 holoenzyme complex carrying the Andante-mutation in CK2beta and consistent with proposed models of autoinhibition and trans-autophosphorylation	0.166	366	201	26	79	415	39	329	5.95e-08	178	1
EBV_BGLF4.pdb	7dd1_A	7dd1_A Crystal structure of SRPK1 in complex with a peptide inhibitor	0.136	397	212	27	82	417	18	344	4.783e-08	178	1
EBV_BGLF4.pdb	7bko_A	7bko_A Crystal structure of CHK1 complex with compound 9	0.189	295	152	18	79	350	4	234	1.977e-07	177	1
EBV_BGLF4.pdb	7qgb_A	7qgb_A H. SAPIENS CK2 KINASE ALPHA SUBUNIT IN COMPLEX WITH THE ATP-COMPETITIVE INHIBITOR 5,6-DIBROMOBENZOTRIAZOLE AT PH 6.5	0.167	371	201	24	79	418	38	331	5.634e-08	177	1
EBV_BGLF4.pdb	6eij_C	6eij_C DYRK1A in complex with HG-8-60-1	0.135	311	157	18	68	345	9	240	4.998e-07	177	1
EBV_BGLF4.pdb	5mxx_A	5mxx_A Crystal structure of human SR protein kinase 1 (SRPK1) in complex with compound 1	0.125	302	161	17	83	337	30	275	5.574e-07	177	1
EBV_BGLF4.pdb	3nlb_A	3nlb_A Novel kinase profile highlights the temporal basis of context dependent checkpoint pathways to cell death	0.182	296	154	17	79	350	5	236	1.277e-07	176	1
EBV_BGLF4.pdb	6eif_C	6eif_C DYRK1A in complex with XMD7-117	0.134	328	170	17	80	350	27	297	9.724e-08	176	1
EBV_BGLF4.pdb	7a53_B	7a53_B Structure of DYRK1A in complex with compound 7	0.117	399	194	23	82	410	21	331	2.087e-07	176	1
EBV_BGLF4.pdb	4dgl_C	4dgl_C Crystal Structure of the CK2 Tetrameric Holoenzyme	0.155	385	206	25	74	418	27	332	3.845e-08	176	1
EBV_BGLF4.pdb	6s14_A	6s14_A Crystal Structure of DYRK1A with small molecule inhibitor	0.137	283	153	18	54	312	5	220	5.887e-07	176	1
EBV_BGLF4.pdb	4hyi_A	4hyi_A X-RAY Crystal structure of compound 40 bound to human chk1 kinase domain	0.181	297	155	17	79	350	8	241	1.977e-07	175	1
EBV_BGLF4.pdb	4hvi_A	4hvi_A JAK3 kinase domain in complex with 2-Cyclopropyl-5H-pyrrolo[2,3-b]pyrazine-7-carboxylic acid ((R)-1-methyl-2-oxo-2-piperidin-1-yl-ethyl)-amide	0.161	359	179	25	82	416	12	272	2.459e-07	175	1
EBV_BGLF4.pdb	4wua_A	4wua_A Crystal structure of human SRPK1 complexed to an inhibitor SRPIN340	0.13	392	212	25	83	410	17	343	9.724e-08	175	1
EBV_BGLF4.pdb	6fad_C	6fad_C SR protein kinase 1 (SRPK1) in complex with the RGG-box of HSV1 ICP27	0.127	391	217	23	82	410	30	358	1.21e-07	175	1
EBV_BGLF4.pdb	4fti_A	4fti_A Crystal Structure of the CHK1	0.182	296	152	16	79	350	8	237	1.589e-07	174	1
EBV_BGLF4.pdb	5kbq_A	5kbq_A Pak1 in complex with bis-anilino pyrimidine inhibitor	0.154	362	183	25	83	418	22	286	1.027e-07	174	1
EBV_BGLF4.pdb	5uu1_A	5uu1_A Crystal Structure of Human Vaccinia-related kinase 2 (VRK-2) bound to BI-D1870	0.152	367	210	22	82	424	20	309	1.977e-07	174	1
EBV_BGLF4.pdb	1f0q_A	1f0q_A CRYSTAL STRUCTURE OF THE ALPHA SUBUNIT OF PROTEIN KINASE CK2 IN COMPLEX WITH THE NUCLEOTIDE COMPETITIVE INHIBITOR EMODIN	0.139	358	206	24	79	402	35	324	1.678e-07	174	1
EBV_BGLF4.pdb	6s17_A	6s17_A Crystal Structure of DYRK1A with small molecule inhibitor	0.145	289	152	20	51	312	1	221	4.998e-07	174	1
EBV_BGLF4.pdb	6s11_A	6s11_A Crystal Structure of DYRK1A with small molecule inhibitor	0.144	311	156	19	66	344	8	240	4.243e-07	174	1
EBV_BGLF4.pdb	5myv_C	5myv_C Crystal structure of SRPK2 in complex with compound 1	0.123	405	202	23	82	409	18	346	1.505e-07	174	1
EBV_BGLF4.pdb	5oq6_A	5oq6_A Structure of CHK1 12-pt. mutant complex with aminopyrimido-benzodiazepinone LRRK2 inhibitor	0.18	294	153	16	79	350	6	233	2.896e-07	173	1
EBV_BGLF4.pdb	7bk3_A	7bk3_A Crystal structure of CHK1-10pt-mutant complex with compound 45	0.186	295	153	16	79	350	6	236	3.23e-07	173	1
EBV_BGLF4.pdb	1q97_B	1q97_B The structure of the Saccharomyces cerevisiae SR protein kinase, Sky1p, with bound ATP	0.123	436	209	26	75	428	1	345	7.402e-08	173	1
EBV_BGLF4.pdb	4ft0_A	4ft0_A Crystal Structure of the CHK1	0.182	296	151	17	79	350	8	236	2.742e-07	172	1
EBV_BGLF4.pdb	2e9v_B	2e9v_B Structure of h-CHK1 complexed with A859017	0.181	297	158	16	79	350	9	245	2.742e-07	172	1
EBV_BGLF4.pdb	8ahh_A	8ahh_A PAC FragmentDEL: Photoactivated covalent capture of DNA encoded fragments for hit discovery	0.154	362	184	21	82	420	27	289	2.205e-07	172	1
EBV_BGLF4.pdb	4krd_A	4krd_A Crystal Structure of Pho85-Pcl10 Complex	0.166	372	185	23	82	429	10	280	3.805e-07	172	1
EBV_BGLF4.pdb	7dhv_A	7dhv_A The co-crystal structure of DYRK2 with a small molecule inhibitor 8	0.129	278	150	16	82	337	15	222	7.734e-07	172	1
EBV_BGLF4.pdb	5oum_A	5oum_A The crystal structure of CK2alpha in complex with compound 21	0.162	405	210	30	50	409	2	322	8.718e-08	172	1
EBV_BGLF4.pdb	6ln1_B	6ln1_B A natural inhibitor of DYRK1A for treatment of diabetes mellitus	0.14	284	133	16	56	306	2	207	8.167e-07	172	1
EBV_BGLF4.pdb	2x7g_A	2x7g_A Structure of human serine-arginine-rich protein-specific kinase 2 (SRPK2) bound to purvalanol B	0.138	391	212	23	82	410	16	343	1.589e-07	172	1
EBV_BGLF4.pdb	5aik_A	5aik_A Human DYRK1A in complex with LDN-211898	0.141	326	164	20	51	345	1	241	3.23e-07	172	1
EBV_BGLF4.pdb	5myv_B	5myv_B Crystal structure of SRPK2 in complex with compound 1	0.127	399	208	22	82	409	18	347	1.678e-07	172	1
EBV_BGLF4.pdb	5xv7_A	5xv7_A SRPK1 in complex with Alectinib	0.117	400	214	25	82	410	18	349	1.277e-07	172	1
EBV_BGLF4.pdb	5myv_A	5myv_A Crystal structure of SRPK2 in complex with compound 1	0.122	409	202	22	82	409	18	350	7.402e-08	172	1
EBV_BGLF4.pdb	7o7i_A	7o7i_A Crystal structure of the human HIPK3 kinase domain	0.147	238	139	13	82	305	18	205	1.852e-06	172	1
EBV_BGLF4.pdb	6fcf_A	6fcf_A CHK1 KINASE IN COMPLEX WITH COMPOUND 44	0.181	298	149	16	78	350	1	228	3.602e-07	171	1
EBV_BGLF4.pdb	2c3k_A	2c3k_A Identification of a buried pocket for potent and selective inhibition of Chk1: prediction and verification	0.187	298	152	17	79	350	5	238	6.217e-07	171	1
EBV_BGLF4.pdb	6fck_A	6fck_A CHK1 KINASE IN COMPLEX WITH COMPOUND 13	0.189	301	149	17	80	350	10	245	2.459e-07	171	1
EBV_BGLF4.pdb	4f99_A	4f99_A Human CDC7 kinase in complex with DBF4 and nucleotide	0.144	416	210	31	40	428	2	298	3.23e-07	171	1
EBV_BGLF4.pdb	7zkx_A	7zkx_A SRPK2 IN COMPLEX WITH INHIBITOR	0.142	392	203	26	82	409	16	338	1.21e-07	171	1
EBV_BGLF4.pdb	3anr_D	3anr_D human DYRK1A/harmine complex	0.158	284	145	18	51	306	1	218	7.734e-07	171	1
EBV_BGLF4.pdb	3pa5_A	3pa5_A X-ray crystal structure of compound 1 bound to human CHK1 kinase domain	0.184	293	149	18	79	350	8	231	5.887e-07	170	1
EBV_BGLF4.pdb	7vto_A	7vto_A The crystal structure of PAK1 with the inhibitor GW8510	0.154	349	182	22	85	418	8	258	1.084e-07	170	1
EBV_BGLF4.pdb	2brm_A	2brm_A Structure-based Design of Novel Chk1 Inhibitors: Insights into Hydrogen Bonding and Protein-Ligand Affinity	0.189	295	153	15	79	350	4	235	3.602e-07	170	1
EBV_BGLF4.pdb	4ft3_A	4ft3_A Crystal Structure of the CHK1	0.183	295	151	16	79	350	9	236	2.896e-07	170	1
EBV_BGLF4.pdb	4hvd_A	4hvd_A JAK3 kinase domain in complex with 2-Cyclopropyl-5H-pyrrolo[2,3-b]pyrazine-7-carboxylic acid ((S)-1,2,2-trimethyl-propyl)-amide	0.151	362	181	26	82	416	12	274	3.602e-07	170	1
EBV_BGLF4.pdb	5ywm_X	5ywm_X Crystal structure of CK2a2 form-1	0.15	351	188	21	91	412	43	312	3.602e-07	170	1
EBV_BGLF4.pdb	5otd_B	5otd_B The crystal structure of CK2alpha in complex with compound 25	0.172	370	199	25	74	409	25	321	1.425e-07	170	1
EBV_BGLF4.pdb	4mq1_D	4mq1_D The crystal structure of DYRK1a with a bound pyrido[2,3-d]pyrimidine inhibitor	0.133	405	207	26	68	407	9	334	1.349e-07	170	1
EBV_BGLF4.pdb	5aik_D	5aik_D Human DYRK1A in complex with LDN-211898	0.14	327	163	21	51	345	1	241	3.058e-07	170	1
EBV_BGLF4.pdb	1how_A	1how_A THE X-RAY CRYSTAL STRUCTURE OF SKY1P, AN SR PROTEIN KINASE IN YEAST	0.131	404	206	25	82	426	19	336	6.636e-08	170	1
EBV_BGLF4.pdb	2ydj_A	2ydj_A Discovery of Checkpoint Kinase Inhibitor AZD7762 by Structure Based Design and Optimization of Thiophene Carboxamide Ureas	0.182	291	147	16	83	350	7	229	3.23e-07	169	1
EBV_BGLF4.pdb	3pa3_A	3pa3_A X-ray crystal structure of compound 70 bound to human CHK1 kinase domain	0.183	295	152	17	79	350	7	235	2.896e-07	169	1
EBV_BGLF4.pdb	2c3l_A	2c3l_A Identification of a buried pocket for potent and selective inhibition of Chk1: prediction and verification	0.179	296	153	16	79	350	9	238	2.328e-07	169	1
EBV_BGLF4.pdb	7ako_A	7ako_A Crystal structure of CHK1 kinase domain in complex with a CLASPIN phosphopeptide	0.195	297	146	17	83	350	13	245	1.977e-07	169	1
EBV_BGLF4.pdb	4qye_A	4qye_A CHK1 kinase domain in complex with diarylpyrazine compound 1	0.174	333	168	19	79	373	8	271	1.505e-07	169	1
EBV_BGLF4.pdb	5dey_A	5dey_A Crystal structure of PAK1 in complex with an inhibitor compound G-5555	0.143	362	187	24	83	418	26	290	5.95e-08	169	1
EBV_BGLF4.pdb	7dho_A	7dho_A The co-crystal structure of DYRK2 with a small molecule inhibitor 14	0.134	275	152	17	82	337	12	219	7.323e-07	169	1
EBV_BGLF4.pdb	6ytg_A	6ytg_A CLK1 bound with beta-carboline KH-CARB13 (Cpd 3)	0.137	385	209	23	82	422	20	325	1.678e-07	169	1
EBV_BGLF4.pdb	5lxd_A	5lxd_A Crystal structure of DYRK2 in complex with EHT 1610 (compound 2)	0.136	278	148	17	82	337	74	281	7.323e-07	169	1
EBV_BGLF4.pdb	4qyf_A	4qyf_A CHK1 kinase domain in complex with aminopyrazine compound 13	0.182	291	158	17	79	350	8	237	4.018e-07	168	1
EBV_BGLF4.pdb	7ako_B	7ako_B Crystal structure of CHK1 kinase domain in complex with a CLASPIN phosphopeptide	0.191	298	148	17	82	350	13	246	3.602e-07	168	1
EBV_BGLF4.pdb	3my0_U	3my0_U Crystal structure of the ACVRL1 (ALK1) kinase domain bound to LDN-193189	0.149	347	187	24	79	390	10	283	6.566e-07	168	1
EBV_BGLF4.pdb	2f57_A	2f57_A Crystal Structure Of The Human P21-Activated Kinase 5	0.176	267	137	17	83	336	37	233	3.805e-07	168	1
EBV_BGLF4.pdb	7ejv_A	7ejv_A The co-crystal structure of DYRK2 with YK-2-69	0.14	277	148	17	82	337	76	283	5.574e-07	168	1
EBV_BGLF4.pdb	7bjj_A	7bjj_A Crystal structure of CHK1-10pt-mutant complex with compound 9	0.179	296	152	16	79	350	8	236	4.998e-07	167	1
EBV_BGLF4.pdb	4ftj_A	4ftj_A Crystal Structure of the CHK1	0.179	296	149	16	79	350	8	233	3.23e-07	167	1
EBV_BGLF4.pdb	3tkh_A	3tkh_A Crystal structure of Chk1 in complex with inhibitor S01	0.179	296	150	16	79	350	9	235	3.058e-07	167	1
EBV_BGLF4.pdb	4hgt_A	4hgt_A Crystal structure of ck1d with compound 13	0.165	356	201	18	83	427	6	276	1.572e-06	167	1
EBV_BGLF4.pdb	4app_A	4app_A Crystal Structure of the Human p21-Activated Kinase 4 in Complex with (S)-N-(5-(3-benzyl-1-methylpiperazine-4-carbonyl)-6,6-dimethyl-1,4,5, 6-tetrahydropyrrolo(3,4-c)pyrazol-3-yl)-3-phenoxybenzamide	0.169	242	137	14	82	315	27	212	1.073e-06	167	1
EBV_BGLF4.pdb	1q8y_A	1q8y_A The structure of the yeast SR protein kinase, Sky1p, with bound ADP	0.13	405	210	25	82	426	19	341	3.23e-07	167	1
EBV_BGLF4.pdb	1wak_A	1wak_A X-ray structure of SRPK1	0.126	395	217	24	82	410	20	352	1.505e-07	167	1
EBV_BGLF4.pdb	3ot8_A	3ot8_A X-ray crystal structure of compound 17r bound to human Chk1 kinase domain	0.175	291	153	17	79	350	7	229	6.217e-07	166	1
EBV_BGLF4.pdb	3pa4_A	3pa4_A X-ray crystal structure of compound 2a bound to human CHK1 kinase domain	0.176	295	154	16	79	350	5	233	3.602e-07	166	1
EBV_BGLF4.pdb	7mck_A	7mck_A Structure of CHK1 10-pt. mutant complex with LRRK2 inhibitor 18	0.18	299	151	17	79	350	7	238	6.217e-07	166	1
EBV_BGLF4.pdb	2brn_A	2brn_A Structure-based Design of Novel Chk1 Inhibitors: Insights into Hydrogen Bonding and Protein-Ligand Affinity	0.183	299	152	20	79	350	5	238	5.887e-07	166	1
EBV_BGLF4.pdb	2bro_A	2bro_A Structure-based Design of Novel Chk1 Inhibitors: Insights into Hydrogen Bonding and Protein-Ligand Affinity	0.183	299	152	16	79	350	9	242	2.328e-07	166	1
EBV_BGLF4.pdb	4e20_A	4e20_A Structure of mouse Tyk-2 complexed to a 3-aminoindazole inhibitor	0.13	360	203	21	79	418	11	280	6.566e-07	166	1
EBV_BGLF4.pdb	6hmp_A	6hmp_A Crystal structure of human Casein Kinase I delta in complex with a photoswitchable 2-Azoimidazole-based Inhibitor (compound 3)	0.154	362	200	19	82	426	6	278	1.197e-06	166	1
EBV_BGLF4.pdb	1yhw_A	1yhw_A Crystal Structure of PAK1 kinase domain with one point mutations (K299R)	0.144	352	194	24	83	416	27	289	7.402e-08	166	1
EBV_BGLF4.pdb	5x18_B	5x18_B Crystal structure of Casein kinase I homolog 1	0.125	366	194	26	79	399	9	293	3.602e-07	166	1
EBV_BGLF4.pdb	5myv_D	5myv_D Crystal structure of SRPK2 in complex with compound 1	0.132	409	197	23	82	409	18	349	2.597e-07	166	1
EBV_BGLF4.pdb	2jd5_B	2jd5_B Sky1p bound to Npl3p-derived substrate peptide	0.154	375	222	24	82	420	17	332	1.349e-07	166	1
EBV_BGLF4.pdb	2cgx_A	2cgx_A Identification of chemically diverse Chk1 inhibitors by receptor- based virtual screening	0.17	299	156	19	79	350	5	238	8.167e-07	165	1
EBV_BGLF4.pdb	7qrb_C	7qrb_C Crystal structure of CK1 delta in complex with PK-09-129	0.159	358	191	22	82	418	8	276	1.016e-06	165	1
EBV_BGLF4.pdb	7a4o_A	7a4o_A Structure of DYRK1A in complex with AMPNP	0.123	382	181	22	55	350	6	319	1.277e-07	165	1
EBV_BGLF4.pdb	6brc_B	6brc_B Crystal Structure of the Human CAMKK2B in complex with AP26113-analog (ALK-IN-1)	0.158	309	170	22	79	354	6	257	1.977e-07	164	1
EBV_BGLF4.pdb	2cgv_A	2cgv_A Identification of chemically diverse Chk1 inhibitors by receptor- based virtual screening	0.18	300	152	20	79	350	5	238	9.109e-07	164	1
EBV_BGLF4.pdb	4qna_A	4qna_A MST3 IN COMPLEX WITH 2-(4,6-Diamino-1,3,5-triazin-2-yl)phenol	0.129	370	184	28	82	418	14	278	4.998e-07	164	1
EBV_BGLF4.pdb	1unl_B	1unl_B Structural mechanism for the inhibition of CD5-p25 from the roscovitine, aloisine and indirubin.	0.138	353	185	24	87	398	13	287	3.602e-07	164	1
EBV_BGLF4.pdb	6fad_A	6fad_A SR protein kinase 1 (SRPK1) in complex with the RGG-box of HSV1 ICP27	0.129	417	221	26	64	417	12	349	6.284e-08	164	1
EBV_BGLF4.pdb	5ztn_A	5ztn_A The crystal structure of human DYRK2 in complex with Curcumin	0.146	279	144	17	82	337	94	301	6.566e-07	164	1
EBV_BGLF4.pdb	5yv8_A	5yv8_A Structure of CaMKK2 in complex with CKI-002	0.123	339	189	23	79	397	7	257	1.41e-06	163	1
EBV_BGLF4.pdb	4hyh_A	4hyh_A X-RAY Crystal structure of compound 39 bound to human chk1 kinase domain	0.182	296	153	16	79	350	7	237	8.167e-07	163	1
EBV_BGLF4.pdb	7ujs_A	7ujs_A Cocrystal structure of human CaMKII-alpha (CAMK2A)kinase domain and GluN2B in complex with ADP	0.14	357	170	26	79	397	8	265	4.998e-07	163	1
EBV_BGLF4.pdb	5x17_B	5x17_B Crystal structure of murine CK1d in complex with ADP	0.159	363	198	23	82	426	10	283	3.805e-07	163	1
EBV_BGLF4.pdb	5s84_B	5s84_B XChem group deposition -- Crystal Structure of human ACVR1 in complex with FM010949a	0.148	344	195	20	79	383	4	288	7.323e-07	163	1
EBV_BGLF4.pdb	4daw_A	4daw_A Crystal structure of PAK1 kinase domain with the ruthenium phthalimide complex	0.148	384	201	26	52	416	12	288	1.977e-07	163	1
EBV_BGLF4.pdb	6ru8_D	6ru8_D Crystal structure of Casein Kinase I delta (CK1d) in complex with triple phosphorylated p63 PAD3P peptide	0.149	367	199	23	75	418	1	277	7.323e-07	163	1
EBV_BGLF4.pdb	6u69_A	6u69_A Crystal structure of Yck2 from Candida albicans, apoenzyme	0.146	376	196	26	80	427	10	288	8.625e-07	163	1
EBV_BGLF4.pdb	1q99_A	1q99_A Crystal structure of the Saccharomyces cerevisiae SR protein kinsae, Sky1p, complexed with the non-hydrolyzable ATP analogue, AMP-PNP	0.137	385	208	24	82	420	20	326	1.425e-07	163	1
EBV_BGLF4.pdb	4fsr_A	4fsr_A Crystal Structure of the CHK1	0.176	294	154	17	79	350	8	235	4.733e-07	162	1
EBV_BGLF4.pdb	4i6q_A	4i6q_A JAK3 kinase domain in complex with 2-Phenoxy-5H-pyrrolo[2,3-b]pyrazine-7-carboxylic acid ((S)-1-cyclopropyl-ethyl)-amide	0.163	361	182	25	82	418	12	276	8.625e-07	162	1
EBV_BGLF4.pdb	2csn_A	2csn_A BINARY COMPLEX OF CASEIN KINASE-1 WITH CKI7	0.128	357	202	23	82	418	11	278	1.852e-06	162	1
EBV_BGLF4.pdb	2x8e_A	2x8e_A Discovery of a Novel Class of triazolones as Checkpoint Kinase Inhibitors - Hit to Lead Exploration	0.189	295	149	17	82	350	5	235	1.133e-06	161	1
EBV_BGLF4.pdb	6bqp_A	6bqp_A Crystal Structure of the Human CAMKK2B in complex with Crenolanib	0.154	337	185	23	79	397	7	261	6.217e-07	161	1
EBV_BGLF4.pdb	7f3g_A	7f3g_A Crystal structure of DCLK1 kinase domain in complex with ruxolitinib	0.142	344	187	21	83	409	20	272	1.66e-06	161	1
EBV_BGLF4.pdb	4tw9_B	4tw9_B Difluoro-dioxolo-benzoimidazol-benzamides as potent inhibitors of CK1delta and epsilon with nanomolar inhibitory activity on cancer cell proliferation	0.162	351	189	17	82	418	13	272	1.572e-06	161	1
EBV_BGLF4.pdb	7ajm_B	7ajm_B Structure of DYRK1A in complex with compound 32	0.131	396	194	26	80	409	19	330	3.411e-07	161	1
EBV_BGLF4.pdb	1q8y_B	1q8y_B The structure of the yeast SR protein kinase, Sky1p, with bound ADP	0.144	298	163	21	76	337	1	242	9.109e-07	161	1
EBV_BGLF4.pdb	3jvr_A	3jvr_A Characterization of the Chk1 allosteric inhibitor binding site	0.184	292	153	15	80	350	5	232	1.335e-06	160	1
EBV_BGLF4.pdb	5f4n_A	5f4n_A Multi-parameter lead optimization to give an oral CHK1 inhibitor clinical candidate: (R)-5-((4-((morpholin-2-ylmethyl)amino)-5-(trifluoromethyl)pyridin-2-yl)amino)pyrazine-2-carbonitrile (CCT245737)	0.182	296	150	16	79	350	6	233	1.073e-06	160	1
EBV_BGLF4.pdb	5f20_A	5f20_A Structure of TYK2 with inhibitor 4: 3-azanyl-5-(2-methylphenyl)-7-(1-methylpyrazol-3-yl)-1~{H}-pyrazolo[4,3-c]pyridin-4-one	0.138	355	196	20	79	415	11	273	8.625e-07	160	1
EBV_BGLF4.pdb	7vdp_B	7vdp_B The structure of cyclin-dependent kinase 5 (CDK5) in complex with p25 and Compound 1	0.131	349	183	23	89	397	9	277	5.278e-07	160	1
EBV_BGLF4.pdb	3q53_A	3q53_A Structure of phosphorylated PAK1 kinase domain in complex with ATP	0.143	349	201	19	83	418	26	289	3.411e-07	160	1
EBV_BGLF4.pdb	2brh_A	2brh_A Structure-based Design of Novel Chk1 Inhibitors: Insights into Hydrogen Bonding and Protein-Ligand Affinity	0.196	295	147	17	79	350	5	232	8.625e-07	159	1
EBV_BGLF4.pdb	3uyt_B	3uyt_B crystal structure of ck1d with PF670462 from P1 crystal form	0.155	354	189	19	83	418	10	271	1.073e-06	159	1
EBV_BGLF4.pdb	6ru7_B	6ru7_B Crystal structure of Casein Kinase I delta (CK1d) in complex with double phosphorylated p63 PAD2P peptide	0.153	351	194	17	82	418	11	272	1.489e-06	159	1
EBV_BGLF4.pdb	4tn6_A	4tn6_A CK1d in complex with inhibitor	0.154	349	196	21	82	408	12	283	1.572e-06	159	1
EBV_BGLF4.pdb	3ot3_A	3ot3_A X-ray crystal structure of compound 22k bound to human Chk1 kinase domain	0.176	294	155	18	79	350	7	235	1.197e-06	158	1
EBV_BGLF4.pdb	6brc_A	6brc_A Crystal Structure of the Human CAMKK2B in complex with AP26113-analog (ALK-IN-1)	0.154	310	173	22	79	354	8	262	3.805e-07	158	1
EBV_BGLF4.pdb	7qrb_B	7qrb_B Crystal structure of CK1 delta in complex with PK-09-129	0.159	358	185	21	82	418	8	270	3.375e-06	158	1
EBV_BGLF4.pdb	6ib0_A	6ib0_A The structure of MKK7 in complex with the covalent 4-amino-pyrazolopyrimidine 3a	0.142	364	189	22	81	418	23	289	3.602e-07	158	1
EBV_BGLF4.pdb	5opu_A	5opu_A Structure of CHK1 10-pt. mutant complex with pyrrolopyridine LRRK2 inhibitor	0.178	292	157	19	79	350	8	236	1.66e-06	157	1
EBV_BGLF4.pdb	4gh2_A	4gh2_A Crystal Structure of the CHK1	0.171	333	164	19	79	373	8	266	4.998e-07	157	1
EBV_BGLF4.pdb	5mqv_A	5mqv_A Crystal structure of human Casein Kinase I delta in complex with 4-(2,5-Dimethoxyphenyl)-N-(4-(5-(4-fluorphenyl)-2-(methylthio)-1H-imidazol-4-yl)-pyridin-2-yl)-1-methyl-1H-pyrrole-2-carboxamide	0.151	336	188	19	83	391	7	272	3.375e-06	157	1
EBV_BGLF4.pdb	5dfp_A	5dfp_A Crystal structure of PAK1 in complex with an inhibitor compound FRAX1036	0.136	352	200	21	83	418	27	290	3.411e-07	157	1
EBV_BGLF4.pdb	3my0_I	3my0_I Crystal structure of the ACVRL1 (ALK1) kinase domain bound to LDN-193189	0.137	343	196	25	79	383	10	290	2.865e-06	157	1
EBV_BGLF4.pdb	6b3e_A	6b3e_A Crystal structure of human CDK12/CyclinK in complex with an inhibitor	0.129	377	186	25	82	406	15	301	6.566e-07	157	1
EBV_BGLF4.pdb	7pqs_B	7pqs_B SRPK1 in complex with MSC2711186	0.136	397	213	26	82	418	19	345	4.998e-07	157	1
EBV_BGLF4.pdb	5my8_A	5my8_A Crystal structure of SRPK1 in complex with SPHINX31	0.135	398	212	26	82	417	21	348	4.481e-07	157	1
EBV_BGLF4.pdb	2ydi_A	2ydi_A Discovery of Checkpoint Kinase Inhibitor AZD7762 by Structure Based Design and Optimization of Thiophene Carboxamide Ureas	0.193	300	151	17	79	350	9	245	7.734e-07	156	1
EBV_BGLF4.pdb	2qg5_A	2qg5_A Cryptosporidium parvum calcium dependent protein kinase cgd7_1840	0.146	363	180	28	79	417	27	283	1.678e-07	156	1
EBV_BGLF4.pdb	4zy6_A	4zy6_A Crystal structure of P21-activated kinase 1 in complex with an inhibitor compound 29	0.146	355	188	23	82	418	24	281	1.197e-06	156	1
EBV_BGLF4.pdb	6bab_C	6bab_C The structure of human CamKII with bound inhibitor	0.131	341	199	21	83	390	7	283	2.713e-06	156	1
EBV_BGLF4.pdb	6b16_A	6b16_A P21-activated kinase 1 in complex with a 4-azaindole inhibitor	0.148	357	186	23	82	418	24	282	1.197e-06	156	1
EBV_BGLF4.pdb	6ru8_C	6ru8_C Crystal structure of Casein Kinase I delta (CK1d) in complex with triple phosphorylated p63 PAD3P peptide	0.15	366	194	23	75	418	1	271	2.865e-06	156	1
EBV_BGLF4.pdb	7vdr_A	7vdr_A The structure of cyclin-dependent kinase 5 (CDK5) in complex with p25 and Compound 13	0.136	365	186	26	79	397	4	285	1.016e-06	156	1
EBV_BGLF4.pdb	6ayw_B	6ayw_B The structure of human CamKII with bound inhibitor	0.121	370	185	26	82	404	12	288	2.713e-06	156	1
EBV_BGLF4.pdb	2b9f_A	2b9f_A Crystal structure of non-phosphorylated Fus3	0.136	411	198	28	66	424	1	306	1.505e-07	156	1
EBV_BGLF4.pdb	6q2a_N	6q2a_N Trypanosoma brucei CLK1 kinase domain in complex with a covalent aminobenzimidazole inhibitor AB1	0.134	394	204	28	82	419	7	319	1.073e-06	156	1
EBV_BGLF4.pdb	6ya6_A	6ya6_A Minimal construct of Cdc7-Dbf4 bound to XL413	0.153	384	207	27	83	428	26	329	9.109e-07	156	1
EBV_BGLF4.pdb	3u9n_A	3u9n_A X-ray crystal structure of compound 1 bound to human CHK1 kinase domain	0.176	295	154	15	79	350	4	232	1.335e-06	155	1
EBV_BGLF4.pdb	5opr_A	5opr_A Structure of CHK1 10-pt. mutant complex with aminopyridine LRRK2 inhibitor	0.172	295	154	15	79	350	7	234	2.065e-06	155	1
EBV_BGLF4.pdb	4fsz_A	4fsz_A Crystal Structure of the CHK1	0.17	294	155	17	79	350	8	234	1.197e-06	155	1
EBV_BGLF4.pdb	5okt_B	5okt_B Crystal structure of human Casein Kinase I delta in complex with IWP-2	0.153	364	173	20	82	418	10	265	3.564e-06	155	1
EBV_BGLF4.pdb	2xey_A	2xey_A Crystal structure of checkpoint kinase 1 (Chk1) in complex with inhibitors	0.178	291	154	16	79	350	5	229	8.625e-07	154	1
EBV_BGLF4.pdb	7f3g_B	7f3g_B Crystal structure of DCLK1 kinase domain in complex with ruxolitinib	0.132	346	190	24	82	409	12	265	2.713e-06	154	1
EBV_BGLF4.pdb	2gdo_A	2gdo_A 4-(Aminoalkylamino)-3-Benzimidazole-Quinolinones As Potent CHK1 Inhibitors	0.183	294	151	16	82	350	13	242	1.133e-06	154	1
EBV_BGLF4.pdb	4fsn_A	4fsn_A Crystal Structure of the CHK1	0.172	295	155	18	79	350	8	236	1.489e-06	154	1
EBV_BGLF4.pdb	3q52_A	3q52_A Structure of phosphorylated PAK1 kinase domain	0.14	357	193	25	83	418	26	289	4.733e-07	154	1
EBV_BGLF4.pdb	2vz6_B	2vz6_B Structure of human calcium calmodulin dependent protein kinase type II alpha (CAMK2A) in complex with Indirubin E804	0.123	348	198	24	83	390	12	292	8.167e-07	154	1
EBV_BGLF4.pdb	6eiv_B	6eiv_B DYRK1A in complex with JWD-065	0.129	309	163	21	68	337	11	252	2.181e-06	154	1
EBV_BGLF4.pdb	7bjd_A	7bjd_A Crystal structure of CHK1-10pt-mutant complex with compound 3	0.182	296	154	16	79	350	8	239	2.865e-06	153	1
EBV_BGLF4.pdb	6pxn_A	6pxn_A Human Casein Kinase 1 delta Tau mutant (R178C)	0.162	351	195	19	82	418	12	277	3.196e-06	153	1
EBV_BGLF4.pdb	6bab_D	6bab_D The structure of human CamKII with bound inhibitor	0.115	372	183	26	83	404	11	286	1.66e-06	153	1
EBV_BGLF4.pdb	7dh3_A	7dh3_A The co-crystal structure of DYRK2 with a small molecule inhibitor 5	0.15	279	143	17	82	337	14	221	1.335e-06	153	1
EBV_BGLF4.pdb	2f9g_A	2f9g_A Crystal structure of Fus3 phosphorylated on Tyr182	0.128	382	199	24	81	424	16	301	3.411e-07	153	1
EBV_BGLF4.pdb	7kx6_A	7kx6_A Crystal structure of DCLK1-KD in complex with XMD8-85	0.142	281	152	18	86	337	16	236	2.181e-06	152	1
EBV_BGLF4.pdb	7ujp_B	7ujp_B Cocrystal structure of human CaMKII-alpha (CAMK2A)kinase domain and GluN2B	0.131	351	172	24	83	397	12	265	6.496e-06	152	1
EBV_BGLF4.pdb	4qms_A	4qms_A MST3 in complex with DASATINIB	0.131	364	190	26	82	418	14	278	1.133e-06	152	1
EBV_BGLF4.pdb	5okt_C	5okt_C Crystal structure of human Casein Kinase I delta in complex with IWP-2	0.161	359	180	21	82	418	10	269	9.62e-07	152	1
EBV_BGLF4.pdb	4qmx_A	4qmx_A MST3 in complex with SARACATINIB	0.13	383	200	26	63	418	5	281	9.62e-07	152	1
EBV_BGLF4.pdb	6k0j_A	6k0j_A The co-crystal structure of DYRK2 with a small molecule inhibitor	0.15	280	142	18	82	337	15	222	1.489e-06	152	1
EBV_BGLF4.pdb	6yum_GGG	6yum_GGG CK2 alpha bound to unclosed Macrocycle	0.162	338	190	23	99	415	59	324	3.602e-07	152	1
EBV_BGLF4.pdb	4dn5_B	4dn5_B Crystal Structure of NF-kB-inducing Kinase (NIK)	0.138	368	173	27	66	394	50	312	1.016e-06	152	1
EBV_BGLF4.pdb	2ym3_A	2ym3_A Crystal structure of checkpoint kinase 1 (Chk1) in complex with inhibitors	0.174	281	144	17	90	350	11	223	2.433e-06	151	1
EBV_BGLF4.pdb	4jik_A	4jik_A X-RAY Crystal structure of compound 22a (R)-2-(4-chlorophenyl)-8-(piperidin-3-ylamino)imidazo[1,2-c]pyrimidine-5-carboxamide bound to human chk1 kinase domain	0.173	306	146	19	76	350	1	230	4.198e-06	151	1
EBV_BGLF4.pdb	4ftt_A	4ftt_A Crystal Structure of the CHK1	0.175	296	149	17	79	350	8	232	1.66e-06	151	1
EBV_BGLF4.pdb	4fsy_A	4fsy_A Crystal Structure of the CHK1	0.17	294	154	17	79	350	8	233	1.335e-06	151	1
EBV_BGLF4.pdb	4ft9_A	4ft9_A Crystal Structure of the CHK1	0.173	294	155	16	79	350	9	236	1.66e-06	151	1
EBV_BGLF4.pdb	5mqv_C	5mqv_C Crystal structure of human Casein Kinase I delta in complex with 4-(2,5-Dimethoxyphenyl)-N-(4-(5-(4-fluorphenyl)-2-(methylthio)-1H-imidazol-4-yl)-pyridin-2-yl)-1-methyl-1H-pyrrole-2-carboxamide	0.147	352	195	21	82	408	8	279	2.569e-06	151	1
EBV_BGLF4.pdb	3o0g_A	3o0g_A Crystal Structure of Cdk5:p25 in complex with an ATP analogue	0.13	369	188	25	79	399	5	288	2.865e-06	151	1
EBV_BGLF4.pdb	4hnf_A	4hnf_A Crystal structure of ck1d in complex with pf4800567	0.154	350	196	19	82	418	11	273	4.198e-06	151	1
EBV_BGLF4.pdb	5fqd_F	5fqd_F Structural basis of Lenalidomide induced CK1a degradation by the crl4crbn ubiquitin ligase	0.158	359	193	22	79	418	9	277	2.569e-06	151	1
EBV_BGLF4.pdb	6q8p_A	6q8p_A Structure of CLK1 with bound N-methyl-10-nitropyrido[3,4-g]quinazolin-2-amine	0.153	392	201	25	82	422	20	331	6.566e-07	151	1
EBV_BGLF4.pdb	2c3j_A	2c3j_A Identification of a buried pocket for potent and selective inhibition of Chk1: prediction and verification	0.168	296	155	20	79	350	5	233	2.303e-06	150	1
EBV_BGLF4.pdb	4ftr_A	4ftr_A Crystal Structure of the CHK1	0.181	298	149	19	80	350	4	233	1.572e-06	150	1
EBV_BGLF4.pdb	4yht_B	4yht_B bRaf complexed with an inhibitor	0.116	368	195	19	65	418	3	254	8.08e-06	150	1
EBV_BGLF4.pdb	3eh9_A	3eh9_A Crystal structure of death associated protein kinase complexed with ADP	0.116	352	192	21	83	405	17	278	3.196e-06	150	1
EBV_BGLF4.pdb	4j95_C	4j95_C Crystal Structure of FGF Receptor 2 (FGFR2) Kinase Domain Harboring the Pathogenic K659N Mutation Responsible for an Unclassified Craniosynostosis Syndrome in Space Group C2.	0.13	376	198	24	65	416	8	278	1.852e-06	150	1
EBV_BGLF4.pdb	7nzy_B	7nzy_B Crystal structure of human Casein Kinase I delta in complex with CGS-15943	0.155	348	177	23	82	396	12	275	1.753e-06	150	1
EBV_BGLF4.pdb	5yf9_B	5yf9_B Crystal structure of CK2a2 form-2	0.153	352	192	21	91	412	43	318	1.66e-06	150	1
EBV_BGLF4.pdb	5a4e_B	5a4e_B DYRK1A in complex with methoxy benzothiazole fragment	0.136	375	169	21	83	428	32	280	6.934e-07	150	1
EBV_BGLF4.pdb	4fto_A	4fto_A Crystal Structure of the CHK1	0.169	295	150	20	80	350	4	227	2.433e-06	149	1
EBV_BGLF4.pdb	7bjx_B	7bjx_B Crystal structure of CHK1-10pt-mutant complex with compound 26	0.175	290	149	16	83	350	7	228	4.198e-06	149	1
EBV_BGLF4.pdb	5vja_B	5vja_B Crystal Structure of human zipper-interacting protein kinase (ZIPK, alias DAPK3) in complex with a pyrazolo[3,4-d]pyrimidinone ligand (HS38)	0.116	343	190	22	82	399	11	265	2.181e-06	149	1
EBV_BGLF4.pdb	6cd6_D	6cd6_D Crystal Structure of the Human CAMKK1A in complex with GSK650394	0.128	351	205	25	76	410	1	266	1.956e-06	149	1
EBV_BGLF4.pdb	5h9b_A	5h9b_A Drosophila CaMKII-wt in complex with a fragment of the Eag potassium channel and Mg2+/AMPPN	0.128	320	168	20	81	354	11	265	3.026e-06	149	1
EBV_BGLF4.pdb	5uhn_B	5uhn_B Crystal Structure of the Tyrosine Kinase Domain of FGF Receptor 2 harboring a N549H/E565A Double Gain-of-Function Mutation	0.119	361	177	18	82	416	17	262	3.196e-06	149	1
EBV_BGLF4.pdb	6bqq_A	6bqq_A Crystal Structure of the Human CAMKK2B in complex with BI2526	0.122	350	190	21	79	398	8	270	1.572e-06	149	1
EBV_BGLF4.pdb	7p7g_B	7p7g_B Crystal structure of phosphorylated pT220 Casein Kinase I delta (CK1d), conformation 2 and 3	0.155	361	187	24	80	418	5	269	1.133e-06	149	1
EBV_BGLF4.pdb	6ncg_B	6ncg_B Crystal Structure of Human Vaccinia-related kinase 2 (VRK-2) bound to pyridin-benzenesulfonamide inhibitor	0.155	359	182	23	83	418	16	276	1.753e-06	149	1
EBV_BGLF4.pdb	4jdk_A	4jdk_A Crystal structure of Serine/threonine-protein kinase PAK 4 F461V mutant in complex with Paktide S peptide substrate	0.162	357	176	20	83	416	27	283	3.196e-06	149	1
EBV_BGLF4.pdb	6ya7_A	6ya7_A Cdc7-Dbf4 bound to an Mcm2-S40 derived bivalent substrate	0.15	400	205	31	79	428	21	335	2.065e-06	149	1
EBV_BGLF4.pdb	4fg7_A	4fg7_A Crystal structure of human calcium/calmodulin-dependent protein kinase I 1-293 in complex with ATP	0.125	350	166	22	83	409	17	249	5.222e-06	148	1
EBV_BGLF4.pdb	3jvs_A	3jvs_A Characterization of the Chk1 allosteric inhibitor binding site	0.16	330	177	24	79	397	9	249	4.433e-06	148	1
EBV_BGLF4.pdb	4fk3_B	4fk3_B B-Raf Kinase V600E Oncogenic Mutant in Complex with PLX3203	0.119	344	187	17	82	416	14	250	9.518e-06	148	1
EBV_BGLF4.pdb	5vt1_A	5vt1_A Crystal Structure of the Human CAMKK2B bound to a thiadiazinone benzamide inhibitor	0.157	318	164	22	79	354	7	262	9.109e-07	148	1
EBV_BGLF4.pdb	6cd6_B	6cd6_B Crystal Structure of the Human CAMKK1A in complex with GSK650394	0.131	350	202	25	76	409	1	264	1.956e-06	148	1
EBV_BGLF4.pdb	6nfz_A	6nfz_A Crystal structure of diphosphorylated HPK1 kinase domain in complex with sunitinib in the active state.	0.171	356	177	28	79	418	12	265	2.713e-06	148	1
EBV_BGLF4.pdb	7vdp_A	7vdp_A The structure of cyclin-dependent kinase 5 (CDK5) in complex with p25 and Compound 1	0.129	364	187	26	79	397	4	282	1.956e-06	148	1
EBV_BGLF4.pdb	7z4v_A	7z4v_A Structure of Serine-Threonine kinase STK25 in complex with compound	0.145	358	192	26	79	418	19	280	1.572e-06	148	1
EBV_BGLF4.pdb	2x4z_A	2x4z_A Crystal Structure of the Human p21-Activated Kinase 4 in Complex with PF-03758309	0.145	370	188	26	82	428	27	291	1.489e-06	148	1
EBV_BGLF4.pdb	6pxo_B	6pxo_B Human Casein Kinase 1 delta (anion-free crystallization conditions)	0.159	363	198	21	83	427	14	287	3.564e-06	148	1
EBV_BGLF4.pdb	4ft5_A	4ft5_A Crystal Structure of the CHK1	0.162	296	155	19	80	350	4	231	1.133e-06	147	1
EBV_BGLF4.pdb	5vja_A	5vja_A Crystal Structure of human zipper-interacting protein kinase (ZIPK, alias DAPK3) in complex with a pyrazolo[3,4-d]pyrimidinone ligand (HS38)	0.116	343	189	22	82	398	11	265	2.713e-06	147	1
EBV_BGLF4.pdb	6xag_D	6xag_D Apo BRAF dimer bound to 14-3-3	0.116	370	199	21	65	418	4	261	6.151e-06	147	1
EBV_BGLF4.pdb	3f5u_A	3f5u_A Crystal structure of the death associated protein kinase in complex with AMPPNP and Mg2+	0.126	356	186	25	82	409	16	274	4.433e-06	147	1
EBV_BGLF4.pdb	4qmw_A	4qmw_A MST3 IN COMPLEX WITH PP-121, 1-CYCLOPENTYL-3-(1H-PYRROLO[2,3-B]PYRIDIN-5-YL)-1H-PYRAZOLO[3,4-D]PYRIMIDIN-4-AMINE	0.125	391	193	27	63	418	5	281	8.167e-07	147	1
EBV_BGLF4.pdb	3beg_A	3beg_A Crystal structure of SR protein kinase 1 complexed to its substrate ASF/SF2	0.131	396	212	26	83	417	17	341	8.167e-07	147	1
EBV_BGLF4.pdb	6hmp_B	6hmp_B Crystal structure of human Casein Kinase I delta in complex with a photoswitchable 2-Azoimidazole-based Inhibitor (compound 3)	0.148	364	190	19	80	426	11	271	3.196e-06	146	1
EBV_BGLF4.pdb	6rcg_A	6rcg_A Crystal structure of Casein kinase 1 delta (CK1 delta) complexed with SR3029 inhibitor	0.162	356	187	23	83	418	16	280	3.764e-06	146	1
EBV_BGLF4.pdb	2chl_A	2chl_A Structure of casein kinase 1 gamma 3	0.15	359	189	19	83	418	13	278	8.534e-06	146	1
EBV_BGLF4.pdb	2ym8_A	2ym8_A Crystal structure of checkpoint kinase 1 (Chk1) in complex with inhibitors	0.171	280	143	16	91	350	12	222	4.945e-06	145	1
EBV_BGLF4.pdb	7b55_B	7b55_B Crystal structure of CaMKII-actinin complex bound to MES	0.14	391	182	25	83	418	14	305	2.713e-06	145	1
EBV_BGLF4.pdb	2v62_B	2v62_B Structure of vaccinia-related kinase 2	0.151	363	203	24	91	427	23	306	1.852e-06	145	1
EBV_BGLF4.pdb	6l20_D	6l20_D Crystal structure of CK2a2 with hematein	0.153	338	191	23	100	415	48	312	1.335e-06	145	1
EBV_BGLF4.pdb	5y9m_X	5y9m_X Crystal structure of CK2a2 form 3	0.158	366	197	24	74	399	23	317	2.065e-06	145	1
EBV_BGLF4.pdb	3raw_B	3raw_B Crystal Structure of human CDC-like kinase 3 isoform in complex with leucettine L41	0.127	422	232	25	53	416	1	344	1.016e-06	145	1
EBV_BGLF4.pdb	2wmw_A	2wmw_A Crystal structure of checkpoint kinase 1 (Chk1) in complex with inhibitors	0.176	283	142	18	90	350	11	224	5.222e-06	144	1
EBV_BGLF4.pdb	4yo4_A	4yo4_A Crystal Structure of DAPK1 catalytic domain in complex with the hinge binding fragment phthalazine	0.108	377	177	23	83	429	17	264	1.062e-05	144	1
EBV_BGLF4.pdb	5mqv_E	5mqv_E Crystal structure of human Casein Kinase I delta in complex with 4-(2,5-Dimethoxyphenyl)-N-(4-(5-(4-fluorphenyl)-2-(methylthio)-1H-imidazol-4-yl)-pyridin-2-yl)-1-methyl-1H-pyrrole-2-carboxamide	0.15	338	188	19	82	391	6	272	1.062e-05	144	1
EBV_BGLF4.pdb	2v62_A	2v62_A Structure of vaccinia-related kinase 2	0.146	362	204	24	92	427	23	305	2.713e-06	144	1
EBV_BGLF4.pdb	6xag_C	6xag_C Apo BRAF dimer bound to 14-3-3	0.126	364	202	23	65	418	3	260	1.121e-05	143	1
EBV_BGLF4.pdb	6u2h_D	6u2h_D BRAF dimer bound to 14-3-3	0.129	372	197	23	65	418	4	266	1.473e-05	143	1
EBV_BGLF4.pdb	6cmj_B	6cmj_B Human CAMKK2 with GSK650393	0.162	313	175	22	79	354	6	268	1.956e-06	143	1
EBV_BGLF4.pdb	5mqv_F	5mqv_F Crystal structure of human Casein Kinase I delta in complex with 4-(2,5-Dimethoxyphenyl)-N-(4-(5-(4-fluorphenyl)-2-(methylthio)-1H-imidazol-4-yl)-pyridin-2-yl)-1-methyl-1H-pyrrole-2-carboxamide	0.15	353	191	20	82	408	7	276	9.518e-06	143	1
EBV_BGLF4.pdb	6pxp_A	6pxp_A Human Casein Kinase 1 delta Site 2 mutant (K171E)	0.165	351	190	19	82	418	12	273	1.184e-05	143	1
EBV_BGLF4.pdb	6pxn_B	6pxn_B Human Casein Kinase 1 delta Tau mutant (R178C)	0.16	355	188	23	82	418	12	274	1.005e-05	143	1
EBV_BGLF4.pdb	4yht_A	4yht_A bRaf complexed with an inhibitor	0.111	368	196	20	65	418	3	253	2.043e-05	142	1
EBV_BGLF4.pdb	4fsm_A	4fsm_A Crystal Structure of the CHK1	0.145	336	177	23	79	397	8	250	3.026e-06	142	1
EBV_BGLF4.pdb	6u2h_C	6u2h_C BRAF dimer bound to 14-3-3	0.119	378	208	22	65	429	4	269	7.245e-06	142	1
EBV_BGLF4.pdb	2c47_B	2c47_B Structure of casein kinase 1 gamma 2	0.143	349	185	20	91	418	13	268	1.062e-05	142	1
EBV_BGLF4.pdb	6yg1_C	6yg1_C Crystal structure of MKK7 (MAP2K7) in an active state, allosterically triggered by the N-terminal helix	0.148	351	187	21	99	428	56	315	4.733e-07	142	1
EBV_BGLF4.pdb	2r7i_A	2r7i_A Crystal structure of catalytic subunit of protein kinase CK2	0.17	335	185	25	99	413	59	320	3.196e-06	142	1
EBV_BGLF4.pdb	4idt_B	4idt_B Crystal Structure of NIK with 11-bromo-5,6,7,8-tetrahydropyrimido[4',5':3,4]cyclohepta[1,2-b]indol-2-amine (T28)	0.139	381	185	26	66	418	49	314	1.753e-06	142	1
EBV_BGLF4.pdb	5u6y_A	5u6y_A Pseudo-atomic model of the CaMKIIa holoenzyme.	0.123	348	198	24	83	390	7	287	1.016e-06	142	1
EBV_BGLF4.pdb	4fsw_A	4fsw_A Crystal Structure of the CHK1	0.17	294	152	16	79	350	8	231	3.764e-06	141	1
EBV_BGLF4.pdb	1ung_B	1ung_B Structural mechanism for the inhibition of CDK5-p25 by roscovitine, aloisine and indirubin.	0.131	350	182	24	87	397	1	267	4.945e-06	141	1
EBV_BGLF4.pdb	2qg5_B	2qg5_B Cryptosporidium parvum calcium dependent protein kinase cgd7_1840	0.142	373	166	23	79	428	23	264	2.569e-06	141	1
EBV_BGLF4.pdb	3gu7_A	3gu7_A Crystal structure of DAPKQ23V-ADP-Mg2+	0.111	358	188	25	83	407	17	277	5.824e-06	141	1
EBV_BGLF4.pdb	7nzy_A	7nzy_A Crystal structure of human Casein Kinase I delta in complex with CGS-15943	0.158	359	181	22	82	418	10	269	9.518e-06	141	1
EBV_BGLF4.pdb	2izu_A	2izu_A Structure of casein kinase gamma 3 in complex with inhibitor	0.132	362	195	22	82	418	9	276	8.534e-06	141	1
EBV_BGLF4.pdb	4wot_B	4wot_B ROCK2 IN COMPLEX WITH 1426382-07-1	0.14	350	207	21	79	412	72	343	1.41e-06	141	1
EBV_BGLF4.pdb	4ftq_A	4ftq_A Crystal Structure of the CHK1	0.168	297	148	17	79	350	8	230	3.764e-06	140	1
EBV_BGLF4.pdb	2r0u_A	2r0u_A Crystal Structure of Chek1 in Complex with Inhibitor 54	0.172	331	168	21	79	373	9	269	1.956e-06	140	1
EBV_BGLF4.pdb	6bql_A	6bql_A Crystal Structure of the Human CAMKK2B in complex with TAE-226	0.123	363	182	21	79	398	8	277	3.026e-06	140	1
EBV_BGLF4.pdb	6cmj_A	6cmj_A Human CAMKK2 with GSK650393	0.16	343	185	25	79	382	6	284	1.41e-06	140	1
EBV_BGLF4.pdb	5ih5_A	5ih5_A Human Casein Kinase 1 isoform delta (kinase domain) in complex with Epiblastin A	0.158	329	188	20	83	391	13	272	8.534e-06	140	1
EBV_BGLF4.pdb	7qr9_B	7qr9_B Crystal structure of CK1 delta in complex with PK-09-82	0.162	351	195	20	75	396	1	281	6.151e-06	140	1
EBV_BGLF4.pdb	1cki_A	1cki_A RECOMBINANT CASEIN KINASE I DELTA TRUNCATION MUTANT CONTAINING RESIDUES 1-317	0.165	356	181	25	82	418	13	271	6.496e-06	140	1
EBV_BGLF4.pdb	7b56_B	7b56_B Crystal structure of CaMKII-actinin complex bound to AMPPNP	0.125	376	187	25	83	418	14	287	1.062e-05	140	1
EBV_BGLF4.pdb	6rct_A	6rct_A Crystal structure of CLK3 in complex with T3-CLK	0.122	426	222	25	50	417	2	333	1.489e-06	140	1
EBV_BGLF4.pdb	4mnf_B	4mnf_B Crystal structure of BRAF-V600E bound to GDC0879	0.116	360	178	22	65	390	3	256	2.994e-05	139	1
EBV_BGLF4.pdb	2fb8_B	2fb8_B Structure of the B-Raf kinase domain bound to SB-590885	0.111	350	197	21	79	418	10	255	2.684e-05	139	1
EBV_BGLF4.pdb	4fta_A	4fta_A Crystal Structure of the CHK1	0.177	293	150	17	79	350	8	230	3.564e-06	139	1
EBV_BGLF4.pdb	4ftc_A	4ftc_A Crystal Structure of the CHK1	0.166	300	149	20	80	350	5	232	1.572e-06	139	1
EBV_BGLF4.pdb	4e26_A	4e26_A BRAF in complex with an organic inhibitor 7898734	0.117	358	189	23	65	390	4	266	2.542e-05	139	1
EBV_BGLF4.pdb	5okt_D	5okt_D Crystal structure of human Casein Kinase I delta in complex with IWP-2	0.153	351	188	23	76	396	1	272	6.86e-06	139	1
EBV_BGLF4.pdb	7qr9_D	7qr9_D Crystal structure of CK1 delta in complex with PK-09-82	0.141	339	188	19	82	393	8	270	9.518e-06	139	1
EBV_BGLF4.pdb	6rch_B	6rch_B Crystal structure of Casein kinase I isoform delta (CK1 delta) complexed with SR4133 inhibitor	0.158	367	198	23	80	426	11	286	1.184e-05	139	1
EBV_BGLF4.pdb	2cke_A	2cke_A Human death-associated DRP-1 kinase in complex with inhibitor	0.115	372	192	23	82	404	17	300	3.564e-06	139	1
EBV_BGLF4.pdb	2v7o_A	2v7o_A Crystal structure of human calcium-calmodulin-dependent protein kinase II gamma	0.134	373	186	31	82	406	22	305	1.956e-06	139	1
EBV_BGLF4.pdb	2r7i_C	2r7i_C Crystal structure of catalytic subunit of protein kinase CK2	0.17	335	185	25	99	413	58	319	3.975e-06	139	1
EBV_BGLF4.pdb	3kvw_A	3kvw_A Crystal Structure of dual-specificity tyrosine phosphorylation regulated kinase 2 (DYRK2) in complex with an indirubin ligand	0.118	388	201	25	31	379	32	317	2.065e-06	139	1
EBV_BGLF4.pdb	7t4m_I	7t4m_I Structure of dodecameric unphosphorylated Pediculus humanus (Ph) PINK1 D357A mutant	0.143	424	242	30	68	418	25	400	7.402e-08	139	1
EBV_BGLF4.pdb	7oak_A	7oak_A Crystal structure of pseudokinase CASK in complex with compound 26	0.126	379	190	23	83	418	12	292	6.496e-06	138	1
EBV_BGLF4.pdb	2zv2_A	2zv2_A Crystal structure of human calcium/calmodulin-dependent protein kinase kinase 2, beta, CaMKK2 kinase domain in complex with STO-609	0.147	305	172	24	76	349	1	248	4.433e-06	137	1
EBV_BGLF4.pdb	3q4c_B	3q4c_B Crystal Structure of Wild Type BRAF kinase domain in complex with organometallic inhibitor CNS292	0.115	371	196	23	65	418	4	259	1.473e-05	137	1
EBV_BGLF4.pdb	4e26_B	4e26_B BRAF in complex with an organic inhibitor 7898734	0.126	357	182	23	65	390	4	261	3.162e-05	137	1
EBV_BGLF4.pdb	6bku_A	6bku_A Crystal Structure of the Human CAMKK2B bound to GSK650394	0.137	357	184	26	75	398	1	266	2.181e-06	137	1
EBV_BGLF4.pdb	6ayw_A	6ayw_A The structure of human CamKII with bound inhibitor	0.125	352	196	22	83	393	12	292	3.196e-06	137	1
EBV_BGLF4.pdb	6yg1_A	6yg1_A Crystal structure of MKK7 (MAP2K7) in an active state, allosterically triggered by the N-terminal helix	0.151	336	191	19	99	420	56	311	1.335e-06	137	1
EBV_BGLF4.pdb	4idt_A	4idt_A Crystal Structure of NIK with 11-bromo-5,6,7,8-tetrahydropyrimido[4',5':3,4]cyclohepta[1,2-b]indol-2-amine (T28)	0.133	382	186	26	66	418	50	315	2.433e-06	137	1
EBV_BGLF4.pdb	2qhn_A	2qhn_A Crystal Structure of Chek1 in Complex with Inhibitor 1a	0.185	280	144	17	90	350	20	234	3.375e-06	136	1
EBV_BGLF4.pdb	4ypd_A	4ypd_A Crystal Structure of DAPK1 catalytic domain in complex with the hinge binding fragment 4-methylpyridazine	0.113	344	176	27	83	384	17	273	2.407e-05	136	1
EBV_BGLF4.pdb	5ih6_A	5ih6_A Human Casein Kinase 1 isoform delta (kinase domain) in complex with Epiblastin A derivative	0.151	336	182	22	83	391	13	272	2.158e-05	136	1
EBV_BGLF4.pdb	1ung_A	1ung_A Structural mechanism for the inhibition of CDK5-p25 by roscovitine, aloisine and indirubin.	0.133	366	190	26	90	420	12	285	8.08e-06	136	1
EBV_BGLF4.pdb	7qra_B	7qra_B Crystal structure of CK1 delta in complex with VN725	0.141	347	191	21	82	396	8	279	7.651e-06	136	1
EBV_BGLF4.pdb	3my0_J	3my0_J Crystal structure of the ACVRL1 (ALK1) kinase domain bound to LDN-193189	0.123	348	170	21	79	391	4	251	2.279e-05	135	1
EBV_BGLF4.pdb	5vja_D	5vja_D Crystal Structure of human zipper-interacting protein kinase (ZIPK, alias DAPK3) in complex with a pyrazolo[3,4-d]pyrimidinone ligand (HS38)	0.116	344	181	23	83	398	12	260	4.198e-06	135	1
EBV_BGLF4.pdb	6cd6_A	6cd6_A Crystal Structure of the Human CAMKK1A in complex with GSK650394	0.144	304	163	22	81	352	7	245	3.564e-06	135	1
EBV_BGLF4.pdb	4wo5_A	4wo5_A Crystal structure of a BRAF kinase domain monomer	0.127	362	204	23	68	418	1	261	4.386e-05	135	1
EBV_BGLF4.pdb	4wot_D	4wot_D ROCK2 IN COMPLEX WITH 1426382-07-1	0.142	350	204	19	79	412	71	340	2.303e-06	135	1
EBV_BGLF4.pdb	5ei8_A	5ei8_A Rapid Discovery of Pyrido[3,4-d]pyrimidine Inhibitors of Monopolar Spindle kinase 1 (MPS1) Using a Structure-Based Hydridization Approach	0.12	349	187	22	79	409	11	257	2.407e-05	134	1
EBV_BGLF4.pdb	7xbr_C	7xbr_C Crystal structure of phosphorylated AtMKK5	0.137	350	184	24	82	412	10	260	1.32e-05	134	1
EBV_BGLF4.pdb	3uyt_D	3uyt_D crystal structure of ck1d with PF670462 from P1 crystal form	0.147	353	171	22	82	408	10	258	2.043e-05	134	1
EBV_BGLF4.pdb	5ugl_B	5ugl_B Crystal Structure of FGF Receptor 2 Tyrosine Kinase Domain Harboring the D650V Activating Mutation	0.122	367	175	18	79	416	16	264	1.735e-05	134	1
EBV_BGLF4.pdb	6nfz_B	6nfz_B Crystal structure of diphosphorylated HPK1 kinase domain in complex with sunitinib in the active state.	0.158	360	178	25	83	418	15	273	2.181e-06	134	1
EBV_BGLF4.pdb	2a2a_A	2a2a_A High-resolution crystallographic analysis of the autoinhibited conformation of a human death-associated protein kinase	0.12	372	177	22	83	391	18	302	6.151e-06	134	1
EBV_BGLF4.pdb	6khf_A	6khf_A Crystal structure of CLK3 in complex with CX-4945	0.146	390	209	24	82	428	19	327	3.196e-06	134	1
EBV_BGLF4.pdb	4fst_A	4fst_A Crystal Structure of the CHK1	0.167	299	148	18	80	350	4	229	4.945e-06	133	1
EBV_BGLF4.pdb	4rvl_A	4rvl_A CHK1 kinase domain with diazacarbazole compound 7: 3-(2-hydroxyphenyl)-9H-pyrrolo[2,3-b:5,4-c']dipyridine-6-carbonitrile	0.165	278	142	15	91	350	26	231	3.026e-06	133	1
EBV_BGLF4.pdb	4fsq_A	4fsq_A Crystal Structure of the CHK1	0.168	296	151	17	80	350	4	229	5.515e-06	133	1
EBV_BGLF4.pdb	4ftl_A	4ftl_A Crystal Structure of the CHK1	0.169	283	144	17	90	350	16	229	6.151e-06	133	1
EBV_BGLF4.pdb	6yid_B	6yid_B Crystal structure of ULK2 in complex with SBI-0206965	0.148	343	178	18	83	409	18	262	5.515e-06	133	1
EBV_BGLF4.pdb	5vlo_A	5vlo_A The structure of human CamKII with bound inhibitor	0.11	379	189	23	83	418	9	282	1.555e-05	133	1
EBV_BGLF4.pdb	2vz6_A	2vz6_A Structure of human calcium calmodulin dependent protein kinase type II alpha (CAMK2A) in complex with Indirubin E804	0.122	350	182	25	90	390	17	290	1.735e-05	133	1
EBV_BGLF4.pdb	3psd_A	3psd_A Non-oxime pyrazole based inhibitors of B-Raf kinase	0.12	356	184	23	65	389	4	261	5.166e-05	132	1
EBV_BGLF4.pdb	6oqo_A	6oqo_A CDK6 in complex with Cpd24 N-(5-(6-ethyl-2,6-diazaspiro[3.3]heptan-2-yl)pyridin-2-yl)-5-fluoro-4-(4-methyl-5,6,7,8-tetrahydro-4H-pyrazolo[1,5-a]azepin-3-yl)pyrimidin-2-amine	0.14	355	189	22	80	409	5	268	2.684e-05	132	1
EBV_BGLF4.pdb	3kk8_A	3kk8_A CaMKII Substrate Complex A	0.134	334	174	22	81	391	11	252	5.166e-05	132	1
EBV_BGLF4.pdb	4kbc_A	4kbc_A CK1d in complex with {4-[3-(4-FLUOROPHENYL)-1H-PYRAZOL-4-YL]PYRIDIN-2-YL}METHANOL inhibitor	0.15	360	203	18	75	418	1	273	1.32e-05	132	1
EBV_BGLF4.pdb	2a27_A	2a27_A Human DRP-1 kinase, W305S S308A D40 mutant, crystal form with 8 monomers in the asymmetric unit	0.118	370	193	25	82	404	16	299	6.151e-06	132	1
EBV_BGLF4.pdb	6g54_A	6g54_A Crystal structure of ERK2 covalently bound to SM1-71	0.12	364	207	24	83	411	21	306	5.824e-06	132	1
EBV_BGLF4.pdb	5u7q_C	5u7q_C Identification of A New Class of Potent Cdc7 Inhibitors Designed by Putative Pharmacophore Model: Synthesis and Biological Evaluation of 2,3-Dihydrothieno[3,2-d]pyrimidin-4(1H)-ones	0.134	356	202	21	79	412	71	342	1.264e-06	132	1
EBV_BGLF4.pdb	3pj1_A	3pj1_A Crystal structure of BTK kinase domain complexed with 3-(2,6-Dichloro-phenyl)-7-[4-(2-diethylamino-ethoxy)-phenylamino]-1-methyl-3,4-dihydro-1H-pyrimido[4,5-d]pyrimidin-2-one	0.108	350	179	19	65	395	6	241	6.085e-05	131	1
EBV_BGLF4.pdb	7vdr_B	7vdr_B The structure of cyclin-dependent kinase 5 (CDK5) in complex with p25 and Compound 13	0.134	350	178	26	90	409	19	273	6.86e-06	131	1
EBV_BGLF4.pdb	5uy6_A	5uy6_A Crystal Structure of the Human CAMKK2B	0.141	269	138	20	75	305	1	214	7.245e-06	131	1
EBV_BGLF4.pdb	6nfy_B	6nfy_B Crystal structure of nonphosphorylated, HPK1 kinase domain in complex with sunitinib in the inactive state.	0.174	362	179	26	83	418	15	282	5.222e-06	131	1
EBV_BGLF4.pdb	6ot6_A	6ot6_A Rat ERK2 D319N	0.125	416	229	28	70	424	3	344	2.065e-06	131	1
EBV_BGLF4.pdb	5u7q_A	5u7q_A Identification of A New Class of Potent Cdc7 Inhibitors Designed by Putative Pharmacophore Model: Synthesis and Biological Evaluation of 2,3-Dihydrothieno[3,2-d]pyrimidin-4(1H)-ones	0.134	356	202	20	79	412	69	340	1.66e-06	131	1
EBV_BGLF4.pdb	5vam_A	5vam_A BRAF in Complex with RAF709	0.112	365	210	23	65	418	3	264	2.043e-05	130	1
EBV_BGLF4.pdb	7qra_D	7qra_D Crystal structure of CK1 delta in complex with VN725	0.152	348	177	22	82	396	8	270	1.735e-05	130	1
EBV_BGLF4.pdb	7ovn_A	7ovn_A Protein kinase MKK7 in complex with tolyl-substituted indazole	0.138	367	180	22	82	418	20	280	7.651e-06	130	1
EBV_BGLF4.pdb	7ukz_C	7ukz_C CDK11 in complex with small molecule inhibitor OTS964	0.124	362	207	24	79	410	4	285	1.643e-05	130	1
EBV_BGLF4.pdb	6npz_B	6npz_B Crystal structure of Akt1 (aa 123-480) kinase with a bisubstrate	0.11	352	206	20	82	416	14	275	7.245e-06	130	1
EBV_BGLF4.pdb	2pmo_X	2pmo_X Crystal structure of PfPK7 in complex with hymenialdisine	0.121	453	221	28	25	418	1	335	5.515e-06	130	1
EBV_BGLF4.pdb	4fk3_A	4fk3_A B-Raf Kinase V600E Oncogenic Mutant in Complex with PLX3203	0.106	365	196	18	65	418	4	249	0.0001171	129	1
EBV_BGLF4.pdb	4mne_F	4mne_F Crystal structure of the BRAF:MEK1 complex	0.092	356	202	19	78	418	4	253	2.542e-05	129	1
EBV_BGLF4.pdb	4b6l_A	4b6l_A Discovery of Oral Polo-Like Kinase (PLK) Inhibitors with Enhanced Selectivity Profile using Residue Targeted Drug Design	0.133	338	184	19	83	399	16	265	1.005e-05	129	1
EBV_BGLF4.pdb	4o27_B	4o27_B Crystal structure of MST3-MO25 complex with WIF motif	0.134	363	191	27	82	418	12	277	1.184e-05	129	1
EBV_BGLF4.pdb	4hok_M	4hok_M crystal structure of apo ck1e	0.15	366	199	24	83	426	8	283	2.994e-05	129	1
EBV_BGLF4.pdb	4dn5_A	4dn5_A Crystal Structure of NF-kB-inducing Kinase (NIK)	0.132	369	174	26	66	394	51	313	1.121e-05	129	1
EBV_BGLF4.pdb	6z1t_AAA	6z1t_AAA MAP3K14 (NIK) in complex with 4S/3694	0.125	368	179	24	66	394	49	312	9.518e-06	129	1
EBV_BGLF4.pdb	7p6n_D	7p6n_D ROCK2 IN COMPLEX WITH COMPOUND 12	0.127	354	203	21	79	412	69	336	2.865e-06	129	1
EBV_BGLF4.pdb	3hmp_A	3hmp_A Crystal structure of human Mps1 catalytic domain in complex with a quinazolin ligand Compound 4	0.137	356	171	25	79	409	11	255	2.158e-05	128	1
EBV_BGLF4.pdb	6q0t_B	6q0t_B Structure of a MAPK pathway complex	0.121	378	214	26	65	429	3	275	1.555e-05	128	1
EBV_BGLF4.pdb	6nfy_A	6nfy_A Crystal structure of nonphosphorylated, HPK1 kinase domain in complex with sunitinib in the inactive state.	0.168	367	175	27	83	418	12	279	6.151e-06	128	1
EBV_BGLF4.pdb	6bab_A	6bab_A The structure of human CamKII with bound inhibitor	0.113	361	200	19	83	403	9	289	2.407e-05	128	1
EBV_BGLF4.pdb	5ig1_A	5ig1_A Crystal structure of S. rosetta CaMKII kinase domain	0.132	376	192	26	74	403	12	299	2.407e-05	128	1
EBV_BGLF4.pdb	2bdw_A	2bdw_A Crystal Structure of the Auto-Inhibited Kinase Domain of Calcium/Calmodulin Activated Kinase II	0.116	387	197	20	81	415	11	304	7.651e-06	128	1
EBV_BGLF4.pdb	2bdw_B	2bdw_B Crystal Structure of the Auto-Inhibited Kinase Domain of Calcium/Calmodulin Activated Kinase II	0.128	390	189	27	81	415	8	301	2.569e-06	128	1
EBV_BGLF4.pdb	5nhp_A	5nhp_A Human Erk2 with an Erk1/2 inhibitor	0.13	390	217	26	82	420	19	337	8.08e-06	128	1
EBV_BGLF4.pdb	7xbr_E	7xbr_E Crystal structure of phosphorylated AtMKK5	0.154	213	124	14	99	308	26	185	6.787e-05	127	1
EBV_BGLF4.pdb	4h58_B	4h58_B BRAF in complex with compound 3	0.133	351	184	22	65	388	4	261	0.0001306	127	1
EBV_BGLF4.pdb	6ccf_B	6ccf_B Crystal Structure of the Human CAMKK1A in complex with Hesperadin	0.145	296	168	21	81	352	9	243	1.643e-05	127	1
EBV_BGLF4.pdb	5jsm_B	5jsm_B BRAFV600E Kinase Domain In Complex with Chemically Linked Vemurafenib Inhibitor VEM-3-VEM	0.117	367	195	22	65	418	8	258	5.762e-05	127	1
EBV_BGLF4.pdb	4hgt_B	4hgt_B Crystal structure of ck1d with compound 13	0.138	353	199	22	82	418	3	266	2.043e-05	127	1
EBV_BGLF4.pdb	6fer_D	6fer_D Crystal Structure of human DDR2 kinase in complex with 2-[4,5-difluoro-2-oxo-1'-(1H-pyrazolo[3,4-b]pyridine-5-carbonyl)spiro[indole-3,4'-piperidine]-1-yl]-N-(2,2,2-trifluoroethyl)acetamide	0.119	377	206	25	65	417	5	279	2.684e-05	127	1
EBV_BGLF4.pdb	6paw_F	6paw_F Crystal structure of DAPK2 S308A Calcium/Calmodulin complex	0.112	390	203	26	82	418	14	313	9.518e-06	127	1
EBV_BGLF4.pdb	7p6n_A	7p6n_A ROCK2 IN COMPLEX WITH COMPOUND 12	0.127	354	201	21	79	412	70	335	3.564e-06	127	1
EBV_BGLF4.pdb	4mne_C	4mne_C Crystal structure of the BRAF:MEK1 complex	0.104	355	202	21	78	418	4	256	4.386e-05	126	1
EBV_BGLF4.pdb	7shv_B	7shv_B Crystal structure of BRAF kinase domain bound to GDC0879	0.118	372	193	22	65	418	3	257	7.57e-05	126	1
EBV_BGLF4.pdb	6q0j_B	6q0j_B Structure of a MAPK pathway complex	0.127	370	201	25	65	418	3	266	1.555e-05	126	1
EBV_BGLF4.pdb	7t4n_B	7t4n_B Structure of dimeric unphosphorylated Pediculus humanus (Ph) PINK1 D357A mutant	0.159	413	223	28	82	418	34	398	6.566e-07	126	1
EBV_BGLF4.pdb	4ieb_A	4ieb_A Crystal Structure of a Gly128Met mutant of the toxoplasma CDPK, TGME49_101440	0.111	351	186	25	79	399	21	275	6.151e-06	126	1
EBV_BGLF4.pdb	4cv9_A	4cv9_A MPS1 kinase with 3-aminopyridin-2-one inhibitors	0.135	354	171	21	79	410	12	252	7.57e-05	125	1
EBV_BGLF4.pdb	5ehy_A	5ehy_A Rapid Discovery of Pyrido[3,4-d]pyrimidine Inhibitors of Monopolar Spindle kinase 1 (MPS1) Using a Structure-Based Hydridization Approach	0.145	358	162	25	79	409	12	252	3.724e-05	125	1
EBV_BGLF4.pdb	1uwj_A	1uwj_A The complex of mutant V599E B-RAF and BAY439006.	0.117	366	195	23	70	418	3	257	0.0001914	125	1
EBV_BGLF4.pdb	5w86_A	5w86_A CRYSTAL STRUCTURE OF JAK3 KINASE DOMAIN WITH A 4,6-DIAMINONICOTINAMIDE INHIBITOR (COMPOUND NUMBER 7)	0.147	374	191	26	53	405	1	267	2.407e-05	125	1
EBV_BGLF4.pdb	4mne_B	4mne_B Crystal structure of the BRAF:MEK1 complex	0.125	351	196	23	65	390	3	267	4.153e-05	125	1
EBV_BGLF4.pdb	5f9e_B	5f9e_B Structure of Protein Kinase C theta with compound 10: 2,2-dimethyl-7-(2-oxidanylidene-3~{H}-imidazo[4,5-b]pyridin-1-yl)-1-(phenylmethyl)-3~{H}-quinazolin-4-one	0.133	360	194	20	79	415	7	271	5.762e-05	125	1
EBV_BGLF4.pdb	4qp8_B	4qp8_B Crystal Structure of ERK2 in complex with 2-(1H-pyrazol-4-yl)-7-(pyridin-3-yl)-5H-pyrrolo[2,3-b]pyrazine	0.124	410	225	25	71	424	5	336	1.735e-05	125	1
EBV_BGLF4.pdb	4x6r_A	4x6r_A An Isoform-specific Myristylation Switch Targets RIIb PKA Holoenzymes to Membranes	0.127	361	193	25	79	415	44	306	1.555e-05	125	1
EBV_BGLF4.pdb	5bml_A	5bml_A ROCK 1 bound to a pyridine thiazole inhibitor	0.146	347	182	22	79	398	72	331	3.375e-06	125	1
EBV_BGLF4.pdb	6xdf_A	6xdf_A Crystal structure of IRE1a in complex with G-4100	0.113	433	223	25	83	418	17	385	1.956e-06	125	1
EBV_BGLF4.pdb	7xbr_F	7xbr_F Crystal structure of phosphorylated AtMKK5	0.128	320	179	22	99	410	25	252	3.724e-05	124	1
EBV_BGLF4.pdb	6cd6_C	6cd6_C Crystal Structure of the Human CAMKK1A in complex with GSK650394	0.142	301	163	21	81	350	8	244	6.86e-06	124	1
EBV_BGLF4.pdb	6qft_A	6qft_A Structure of the mitogen activated kinase kinase 7 in complex with pyrazolopyrimidin 1b	0.144	366	178	23	79	418	19	275	1.832e-05	124	1
EBV_BGLF4.pdb	4pf4_A	4pf4_A 1.1A X-RAY STRUCTURE OF THE APO CATALYTIC DOMAIN OF DEATH-ASSOCIATED PROTEIN KINASE 1, aa 1-277	0.123	355	186	26	83	409	19	276	4.632e-05	124	1
EBV_BGLF4.pdb	6zxd_z	6zxd_z Cryo-EM structure of a late human pre-40S ribosomal subunit - State F1	0.156	166	103	10	83	232	49	193	0.0006021	124	1
EBV_BGLF4.pdb	7cga_D	7cga_D Crystal structure of human unphosphorylated p38gamma	0.121	404	220	28	47	412	2	308	9.518e-06	124	1
EBV_BGLF4.pdb	5fet_A	5fet_A Crystal Structure of PVX_084705 in presence of Compound 2	0.135	368	208	23	79	428	525	800	3.196e-06	124	1
EBV_BGLF4.pdb	2y4p_A	2y4p_A Dimeric structure of DAPK-1 catalytic domain	0.124	297	152	16	83	350	15	232	5.762e-05	123	1
EBV_BGLF4.pdb	5ei6_A	5ei6_A Rapid Discovery of Pyrido[3,4-d]pyrimidine Inhibitors of Monopolar Spindle kinase 1 (MPS1) Using a Structure-Based Hydridization Approach	0.147	319	154	23	79	351	11	257	1.935e-05	123	1
EBV_BGLF4.pdb	3kk9_A	3kk9_A CaMKII Substrate Complex B	0.118	337	176	22	81	391	10	251	6.427e-05	123	1
EBV_BGLF4.pdb	7vds_B	7vds_B The structure of cyclin-dependent kinase 5 (CDK5) in complex with p25 and Compound 24	0.145	309	155	22	91	350	9	257	8.08e-06	123	1
EBV_BGLF4.pdb	6f1w_B	6f1w_B Crystal structure of human Casein Kinase I delta in complex with compound 31a	0.136	351	203	16	83	418	2	267	1.643e-05	123	1
EBV_BGLF4.pdb	2vn9_B	2vn9_B Crystal Structure of Human Calcium Calmodulin dependent Protein Kinase II delta isoform 1, CAMKD	0.124	361	202	21	83	406	11	294	6.427e-05	123	1
EBV_BGLF4.pdb	6ilz_G	6ilz_G Crystal structure of PKCiota in complex with inhibitor	0.149	342	179	25	82	391	5	266	3.764e-06	123	1
EBV_BGLF4.pdb	5n3b_A	5n3b_A cAMP-dependent Protein Kinase A from Cricetulus griseus in complex with fragment like molecule 2-(pyridin-3-yl)ethanamine	0.123	396	203	30	67	429	29	313	1.32e-05	123	1
EBV_BGLF4.pdb	1wzy_A	1wzy_A Crystal structure of human ERK2 complexed with a pyrazolopyridazine derivative	0.115	399	226	27	82	424	22	349	4.433e-06	123	1
EBV_BGLF4.pdb	5jrq_A	5jrq_A BRAFV600E Kinase Domain In Complex with Chemically Linked Vemurafenib Inhibitor VEM-6-VEM	0.115	364	199	21	65	418	5	255	0.0001109	122	1
EBV_BGLF4.pdb	6zxe_z	6zxe_z Cryo-EM structure of a late human pre-40S ribosomal subunit - State F2	0.177	158	96	10	83	227	23	159	0.0005701	122	1
EBV_BGLF4.pdb	2bva_B	2bva_B Crystal structure of the human P21-activated kinase 4	0.151	364	174	25	81	418	19	273	1.473e-05	122	1
EBV_BGLF4.pdb	6ru6_B	6ru6_B Crystal structure of Casein Kinase I delta (CK1d) in complex with monophosphorylated p63 PAD1P peptide	0.153	333	172	20	99	418	27	262	3.724e-05	122	1
EBV_BGLF4.pdb	5ig1_B	5ig1_B Crystal structure of S. rosetta CaMKII kinase domain	0.12	416	204	29	36	406	4	302	2.407e-05	122	1
EBV_BGLF4.pdb	7xnc_A	7xnc_A MEK1 bound to DS94070624	0.145	400	215	25	40	417	14	308	1.005e-05	122	1
EBV_BGLF4.pdb	6i2b_A	6i2b_A Crystal Structure of the Protein-Kinase A catalytic subunit from Cricetulus Griseus in complex with compounds RKp153 and RKp117	0.123	373	201	23	69	416	32	303	2.407e-05	122	1
EBV_BGLF4.pdb	4erk_A	4erk_A THE COMPLEX STRUCTURE OF THE MAP KINASE ERK2/OLOMOUCINE	0.125	360	210	23	83	411	23	308	1.643e-05	122	1
EBV_BGLF4.pdb	5wvd_A	5wvd_A Structure of Mnk1 in complex with DS12881479	0.125	360	168	17	48	385	6	240	9.944e-05	121	1
EBV_BGLF4.pdb	7xbr_H	7xbr_H Crystal structure of phosphorylated AtMKK5	0.164	213	120	12	99	306	26	185	8.916e-05	121	1
EBV_BGLF4.pdb	3omv_B	3omv_B Crystal structure of c-raf (raf-1)	0.112	357	188	16	80	418	12	257	0.0001237	121	1
EBV_BGLF4.pdb	6yg3_A	6yg3_A Crystal structure of MKK7 (MAP2K7) covalently bound with CPT1-70-1	0.148	363	165	21	81	418	21	264	2.279e-05	121	1
EBV_BGLF4.pdb	4ehe_A	4ehe_A B-Raf Kinase Domain in Complex with an Aminothienopyrimidine-based Inhibitor	0.096	375	199	25	65	418	4	259	8.443e-05	121	1
EBV_BGLF4.pdb	5ap1_A	5ap1_A Naturally Occurring Mutations in the MPS1 Gene Predispose Cells to Kinase Inhibitor Drug Resistance.	0.132	361	175	27	79	409	12	264	2.994e-05	121	1
EBV_BGLF4.pdb	5lvp_B	5lvp_B Human PDK1 Kinase Domain in Complex with an HM-Peptide Bound to the PIF-Pocket	0.153	294	150	18	83	345	14	239	1.935e-05	121	1
EBV_BGLF4.pdb	1zws_B	1zws_B Crystal structure of the catalytic domain of human DRP-1 kinase	0.125	311	159	20	82	350	16	255	8.443e-05	121	1
EBV_BGLF4.pdb	6q0t_A	6q0t_A Structure of a MAPK pathway complex	0.115	363	214	25	65	416	3	269	4.153e-05	121	1
EBV_BGLF4.pdb	3bhh_D	3bhh_D Crystal structure of human calcium/calmodulin-dependent protein kinase IIB isoform 1 (CAMK2B)	0.129	325	185	19	99	390	25	284	1.832e-05	121	1
EBV_BGLF4.pdb	7m0m_A	7m0m_A HPK1 IN COMPLEX WITH COMPOUND 1	0.171	408	172	25	46	418	12	288	3.975e-06	121	1
EBV_BGLF4.pdb	2wel_A	2wel_A Crystal structure of SU6656-bound calcium/calmodulin-dependent protein kinase II delta in complex with calmodulin	0.134	363	199	23	83	402	11	301	1.005e-05	121	1
EBV_BGLF4.pdb	5izj_A	5izj_A Complex of PKA with the bisubstrate protein kinase inhibitor ARC-1411	0.109	382	208	23	79	429	31	311	2.303e-06	121	1
EBV_BGLF4.pdb	8ahp_A	8ahp_A The crystal structure of the truncated form of Lotus japonicus kinase 1	0.131	394	181	26	81	412	35	329	6.151e-06	121	1
EBV_BGLF4.pdb	4zeg_A	4zeg_A Crystal structure of TTK kinase domain in complex with a pyrazolopyrimidine inhibitor	0.129	355	176	25	79	409	11	256	8.443e-05	120	1
EBV_BGLF4.pdb	7shv_A	7shv_A Crystal structure of BRAF kinase domain bound to GDC0879	0.111	359	188	22	79	418	10	256	0.0001237	120	1
EBV_BGLF4.pdb	4h58_A	4h58_A BRAF in complex with compound 3	0.096	363	198	22	76	418	5	257	0.000138	120	1
EBV_BGLF4.pdb	6tu9_A	6tu9_A The ROR1 Pseudokinase Domain Bound To Ponatinib	0.123	372	196	26	70	418	3	267	3.162e-05	120	1
EBV_BGLF4.pdb	6f1w_A	6f1w_A Crystal structure of human Casein Kinase I delta in complex with compound 31a	0.155	372	199	19	76	426	1	278	1.935e-05	120	1
EBV_BGLF4.pdb	6npz_A	6npz_A Crystal structure of Akt1 (aa 123-480) kinase with a bisubstrate	0.107	363	203	19	75	411	1	268	3.162e-05	120	1
EBV_BGLF4.pdb	6z1t_BBB	6z1t_BBB MAP3K14 (NIK) in complex with 4S/3694	0.132	371	173	26	66	394	51	314	1.735e-05	120	1
EBV_BGLF4.pdb	5nhv_A	5nhv_A Human Erk2 with an Erk1/2 inhibitor	0.115	407	228	27	72	418	8	342	8.534e-06	120	1
EBV_BGLF4.pdb	4mne_G	4mne_G Crystal structure of the BRAF:MEK1 complex	0.09	363	211	20	65	418	3	255	8.443e-05	119	1
EBV_BGLF4.pdb	7k0v_C	7k0v_C Crystal structure of bRaf in complex with inhibitor GNE-0749	0.115	364	206	20	65	418	4	261	0.000105	119	1
EBV_BGLF4.pdb	7v3v_H	7v3v_H Cryo-EM structure of MCM double hexamer bound with DDK in State I	0.147	407	216	23	82	417	26	372	9.109e-07	119	1
EBV_BGLF4.pdb	3og7_B	3og7_B B-Raf Kinase V600E oncogenic mutant in complex with PLX4032	0.11	370	191	21	65	418	3	250	0.0003684	118	1
EBV_BGLF4.pdb	3dy7_A	3dy7_A X-ray structure of the human mitogen-activated protein kinase kinase 1 (MEK1) in a complex with ligand and MgATP	0.152	268	144	17	79	330	8	208	0.000138	118	1
EBV_BGLF4.pdb	5wdy_A	5wdy_A Crystal structure of WNK1 in complex with 1-cyclohexyl-N-({6-fluoro-1-[2-(3-methoxyphenyl)pyridin-4-yl]-1H-indol-3-yl}methyl)methanamine (compound 6)	0.124	346	172	22	81	398	17	259	9.944e-05	118	1
EBV_BGLF4.pdb	6fer_H	6fer_H Crystal Structure of human DDR2 kinase in complex with 2-[4,5-difluoro-2-oxo-1'-(1H-pyrazolo[3,4-b]pyridine-5-carbonyl)spiro[indole-3,4'-piperidine]-1-yl]-N-(2,2,2-trifluoroethyl)acetamide	0.127	329	191	21	79	391	12	260	7.168e-05	118	1
EBV_BGLF4.pdb	4c0t_A	4c0t_A Candida albicans PKh Kinase Domain	0.14	357	182	27	83	405	13	278	2.542e-05	118	1
EBV_BGLF4.pdb	7p6n_E	7p6n_E ROCK2 IN COMPLEX WITH COMPOUND 12	0.135	354	198	22	79	412	71	336	1.005e-05	118	1
EBV_BGLF4.pdb	3re4_B	3re4_B Crystal Structure of Archaeoglobus Fulgidus Rio1 Kinase bound to Toyocamycin.	0.15	180	94	13	83	225	52	209	0.0004583	117	1
EBV_BGLF4.pdb	5ei2_A	5ei2_A Rapid Discovery of Pyrido[3,4-d]pyrimidine Inhibitors of Monopolar Spindle kinase 1 (MPS1) Using a Structure-Based Hydridization Approach	0.147	312	154	22	79	351	11	249	7.57e-05	117	1
EBV_BGLF4.pdb	4ksq_A	4ksq_A Crystal Structure of Human B-raf bound to a DFG-out Inhibitor 5B	0.099	371	195	18	65	418	4	252	0.0002804	117	1
EBV_BGLF4.pdb	2bva_A	2bva_A Crystal structure of the human P21-activated kinase 4	0.134	342	171	21	100	418	32	271	1.062e-05	116	1
EBV_BGLF4.pdb	7m0z_A	7m0z_A Crystal structure of the BRAF:MEK1 kinases in complex with AMPPNP and CH5126766	0.1	349	207	21	83	418	14	268	6.427e-05	116	1
EBV_BGLF4.pdb	7m0y_A	7m0y_A Crystal structure of the BRAF:MEK1 kinases in complex with AMPPNP and Trametinib	0.111	367	212	22	65	418	5	270	0.0001625	116	1
EBV_BGLF4.pdb	6q0k_B	6q0k_B Structure of a MAPK pathway complex	0.115	363	207	23	65	416	3	262	8.443e-05	116	1
EBV_BGLF4.pdb	6uan_C	6uan_C B-Raf:14-3-3 complex	0.131	349	196	22	65	376	3	281	6.085e-05	116	1
EBV_BGLF4.pdb	5u7q_D	5u7q_D Identification of A New Class of Potent Cdc7 Inhibitors Designed by Putative Pharmacophore Model: Synthesis and Biological Evaluation of 2,3-Dihydrothieno[3,2-d]pyrimidin-4(1H)-ones	0.129	356	201	20	79	412	67	335	1.32e-05	116	1
EBV_BGLF4.pdb	6xdb_A	6xdb_A Crystal structure of IRE1a in complex with G-6904	0.115	434	224	26	83	417	16	388	1.643e-05	116	1
EBV_BGLF4.pdb	2x9e_A	2x9e_A HUMAN MPS1 IN COMPLEX WITH NMS-P715	0.131	351	173	22	79	409	12	250	7.168e-05	115	1
EBV_BGLF4.pdb	7xbr_A	7xbr_A Crystal structure of phosphorylated AtMKK5	0.155	219	124	14	99	312	28	190	0.0002135	115	1
EBV_BGLF4.pdb	5vam_B	5vam_B BRAF in Complex with RAF709	0.109	365	202	23	65	418	3	255	0.0001716	115	1
EBV_BGLF4.pdb	6ccf_A	6ccf_A Crystal Structure of the Human CAMKK1A in complex with Hesperadin	0.145	309	164	24	76	352	1	241	3.162e-05	115	1
EBV_BGLF4.pdb	5ntt_A	5ntt_A Crystal structure of human Mps1 (TTK) C604Y mutant in complex with NMS-P715	0.137	349	181	23	83	409	20	270	3.724e-05	115	1
EBV_BGLF4.pdb	6q0k_A	6q0k_A Structure of a MAPK pathway complex	0.128	349	197	23	65	388	3	269	0.000138	115	1
EBV_BGLF4.pdb	4g3e_A	4g3e_A Crystal structure of murine NF-kappaB inducing kinase (NIK) bound to a 6-alkynylindoline (cmp1)	0.117	367	181	20	66	394	37	298	5.166e-05	115	1
EBV_BGLF4.pdb	6w3b_A	6w3b_A Structure of apo unphosphorylated IRE1	0.136	431	220	31	81	418	13	384	7.245e-06	115	1
EBV_BGLF4.pdb	5eh0_A	5eh0_A Rapid Discovery of Pyrido[3,4-d]pyrimidine Inhibitors of Monopolar Spindle kinase 1 (MPS1) Using a Structure-Based Hydridization Approach	0.151	311	156	22	79	351	11	251	0.000105	114	1
EBV_BGLF4.pdb	3bhh_C	3bhh_C Crystal structure of human calcium/calmodulin-dependent protein kinase IIB isoform 1 (CAMK2B)	0.116	351	185	20	99	418	25	281	5.456e-05	114	1
EBV_BGLF4.pdb	6bab_B	6bab_B The structure of human CamKII with bound inhibitor	0.121	362	185	27	99	429	24	283	5.456e-05	114	1
EBV_BGLF4.pdb	6w3k_A	6w3k_A Structure of unphosphorylated human IRE1 bound to G-9807	0.12	433	221	28	83	418	15	384	1.121e-05	114	1
EBV_BGLF4.pdb	3q5i_A	3q5i_A Crystal Structure of PBANKA_031420	0.124	442	229	30	70	426	17	385	1.473e-05	114	1
EBV_BGLF4.pdb	5ehl_A	5ehl_A Rapid Discovery of Pyrido[3,4-d]pyrimidine Inhibitors of Monopolar Spindle kinase 1 (MPS1) Using a Structure-Based Hydridization Approach	0.134	357	168	25	79	409	12	253	9.416e-05	113	1
EBV_BGLF4.pdb	2jbp_G	2jbp_G Protein kinase MK2 in complex with an inhibitor (crystal form-2, co- crystallization)	0.13	315	158	19	81	354	23	262	4.632e-05	113	1
EBV_BGLF4.pdb	4hok_U	4hok_U crystal structure of apo ck1e	0.13	361	197	23	83	408	2	280	0.0001716	113	1
EBV_BGLF4.pdb	7ujx_E	7ujx_E Structure of cAMP-dependent protein kinase using a MD-MX procedure, produced using 2.4 Angstrom data	0.139	345	180	21	82	394	33	292	2.684e-05	113	1
EBV_BGLF4.pdb	5o5m_A	5o5m_A Crystal Structure of the Protein-Kinase A catalytic subunit from Criteculus Griseus in complex with compounds RKp120 and RKp117	0.127	377	195	28	69	416	27	298	6.427e-05	113	1
EBV_BGLF4.pdb	6emd_A	6emd_A Crystal Structure of the Protein-Kinase A catalytic subunit from Criteculus Griseus in complex with compounds RKp182 and RKp117	0.123	364	187	23	82	416	39	299	3.724e-05	113	1
EBV_BGLF4.pdb	3og7_A	3og7_A B-Raf Kinase V600E oncogenic mutant in complex with PLX4032	0.13	360	187	22	65	416	3	244	0.0003891	112	1
EBV_BGLF4.pdb	4cva_A	4cva_A MPS1 kinase with 3-aminopyridin-2-one inhibitors	0.136	360	164	24	79	410	12	252	0.0002804	112	1
EBV_BGLF4.pdb	4js8_A	4js8_A Crystal structure of TTK kinase domain with an inhibitor: 401348	0.133	359	170	23	79	409	12	257	0.0001914	112	1
EBV_BGLF4.pdb	2bfx_B	2bfx_B Mechanism of Aurora-B activation by INCENP and inhibition by Hesperadin.	0.114	383	202	28	69	429	2	269	3.526e-05	112	1
EBV_BGLF4.pdb	3bhh_A	3bhh_A Crystal structure of human calcium/calmodulin-dependent protein kinase IIB isoform 1 (CAMK2B)	0.132	325	184	20	99	390	28	287	5.762e-05	112	1
EBV_BGLF4.pdb	4q9z_B	4q9z_B Human Protein Kinase C Theta in Complex with Compound35 ((1R)-9-(AZETIDIN-3-YLAMINO)-1,8-DIMETHYL-3,5-DIHYDRO[1,2,4]TRIAZINO[3,4-C][1,4]BENZOXAZIN-2(1H)-ONE)	0.127	346	178	21	83	388	12	273	6.787e-05	112	1
EBV_BGLF4.pdb	6zv6_h	6zv6_h Human RIO1(kd)-StHA late pre-40S particle, structural state B (post 18S rRNA cleavage)	0.112	329	154	16	40	352	7	213	0.0003128	111	1
EBV_BGLF4.pdb	3tv6_A	3tv6_A Human B-Raf Kinase Domain in Complex with a Methoxypyrazolopyridinyl Benzamide Inhibitor	0.109	373	198	24	65	418	4	261	0.0002515	111	1
EBV_BGLF4.pdb	7l24_A	7l24_A HPK1 IN COMPLEX WITH COMPOUND 11	0.171	373	171	26	79	418	12	279	2.684e-05	111	1
EBV_BGLF4.pdb	3alo_A	3alo_A Crystal structure of human non-phosphorylated MKK4 kinase domain ternary complex with AMP-PNP and p38 peptide	0.16	386	181	24	73	418	1	283	0.000105	111	1
EBV_BGLF4.pdb	5t8q_A	5t8q_A Crystal structure of murine NF-kappaB inducing kinase (NIK) bound to aryl pyrrole fragment 17	0.132	363	189	23	66	394	37	307	6.787e-05	111	1
EBV_BGLF4.pdb	6urc_A	6urc_A Crystal structure of IRE1a in complex with compound 18	0.124	425	236	28	78	417	12	385	1.25e-05	111	1
EBV_BGLF4.pdb	4ehg_A	4ehg_A B-Raf Kinase Domain in Complex with an Aminopyridimine-based Inhibitor	0.111	367	198	21	65	418	4	255	0.0004583	110	1
EBV_BGLF4.pdb	1uwh_B	1uwh_B The complex of wild type B-RAF and BAY439006.	0.102	370	200	23	65	418	4	257	0.0002962	110	1
EBV_BGLF4.pdb	6xfp_A	6xfp_A Crystal Structure of BRAF kinase domain bound to Belvarafenib	0.118	380	195	23	65	418	3	268	0.0003489	110	1
EBV_BGLF4.pdb	3kc3_C	3kc3_C MK2 complexed to inhibitor N4-(7-(benzofuran-2-yl)-1H-indazol-5-yl)pyrimidine-2,4-diamine	0.116	352	171	20	81	390	27	280	4.153e-05	110	1
EBV_BGLF4.pdb	4g3d_A	4g3d_A Crystal structure of human NF-kappaB inducing kinase (NIK)	0.133	367	185	24	66	394	38	309	8.916e-05	110	1
EBV_BGLF4.pdb	1cm8_B	1cm8_B PHOSPHORYLATED MAP KINASE P38-GAMMA	0.129	364	183	27	90	391	30	321	3.339e-05	110	1
EBV_BGLF4.pdb	6tca_H	6tca_H Phosphorylated p38 and MAPKAPK2 complex with inhibitor	0.1	427	242	23	47	420	2	339	3.724e-05	110	1
EBV_BGLF4.pdb	7mff_A	7mff_A Dimeric (BRAF)2:(14-3-3)2 complex bound to SB590885 Inhibitor	0.12	356	183	21	65	390	3	258	0.0002804	109	1
EBV_BGLF4.pdb	4o38_B	4o38_B Crystal structure of the human cyclin G associated kinase (GAK)	0.125	352	178	19	71	383	8	268	6.085e-05	109	1
EBV_BGLF4.pdb	7m0v_A	7m0v_A Crystal structure of the BRAF:MEK1 kinases in complex with AMPPNP and Cobimetinib	0.108	358	202	21	79	418	10	268	7.57e-05	109	1
EBV_BGLF4.pdb	3d5w_A	3d5w_A Crystal structure of a phosphorylated Polo-like kinase 1 (Plk1) catalytic domain in complex with ADP.	0.141	333	177	25	83	379	21	280	1.935e-05	109	1
EBV_BGLF4.pdb	3db6_A	3db6_A Crystal structure of an activated (Thr->Asp) Polo-like kinase 1 (Plk1) catalytic domain in complex with Compound 902	0.171	245	129	17	83	308	21	210	0.0001171	109	1
EBV_BGLF4.pdb	7p6n_C	7p6n_C ROCK2 IN COMPLEX WITH COMPOUND 12	0.127	354	195	21	79	412	71	330	3.933e-05	109	1
EBV_BGLF4.pdb	6xdd_B	6xdd_B Crystal structure of IRE1 in complex with G-3053	0.126	434	222	26	81	418	15	387	3.526e-05	109	1
EBV_BGLF4.pdb	7xbr_D	7xbr_D Crystal structure of phosphorylated AtMKK5	0.137	320	174	21	99	410	24	249	0.0002381	108	1
EBV_BGLF4.pdb	5ap6_A	5ap6_A Naturally Occurring Mutations in the MPS1 Gene Predispose Cells to Kinase Inhibitor Drug Resistance.	0.15	312	159	22	79	351	11	255	0.0001171	108	1
EBV_BGLF4.pdb	4u7z_A	4u7z_A Mitogen-Activated Protein Kinase Kinase (MEK1) bound to G805	0.138	369	199	20	79	417	9	288	3.933e-05	108	1
EBV_BGLF4.pdb	6yqj_A	6yqj_A Crystal structure of cAMP-dependent Protein Kinase (PKA) in complex with open-chain Fasudil-derivative 2-[isoquinolin-5-ylsulfonyl(propyl)amino]ethylazanium (soaked)	0.11	362	194	25	82	416	46	306	3.339e-05	108	1
EBV_BGLF4.pdb	4yzd_A	4yzd_A Crystal Structure of human phosphorylated IRE1alpha in complex with ADP-Mg	0.128	429	209	27	81	417	12	367	2.542e-05	108	1
EBV_BGLF4.pdb	7k0v_A	7k0v_A Crystal structure of bRaf in complex with inhibitor GNE-0749	0.116	360	209	22	65	416	3	261	0.0004109	107	1
EBV_BGLF4.pdb	6n0p_A	6n0p_A BRAF in complex with N-(3-(2-(2-hydroxyethoxy)-6-morpholinopyridin-4-yl)-4-methylphenyl)-2-(trifluoromethyl)isonicotinamide (LXH254)	0.115	364	209	23	65	418	3	263	0.0003303	107	1
EBV_BGLF4.pdb	7m0w_A	7m0w_A Crystal structure of the BRAF:MEK1 kinases in complex with AMPPNP and Pimasertib	0.115	365	213	21	65	418	4	269	0.0002381	107	1
EBV_BGLF4.pdb	6egw_A	6egw_A Crystal Structure of the Protein-Kinase A catalytic subunit from Criteculus Griseus in complex with compounds RKp017 and RKp117	0.121	378	192	27	69	416	24	291	4.892e-05	107	1
EBV_BGLF4.pdb	2onl_B	2onl_B Crystal Structure of the p38a-MAPKAP kinase 2 Heterodimer	0.104	432	231	27	50	424	5	337	1.643e-05	107	1
EBV_BGLF4.pdb	6nfi_A	6nfi_A BTK in complex with inhibitor N-(3-{[(2,6-dimethylphenyl)methyl]amino}-7-methoxyindeno[1,2-c]pyrazol-6-yl)methanesulfonamide	0.11	336	172	19	82	395	13	243	0.0003489	106	1
EBV_BGLF4.pdb	3idp_A	3idp_A B-Raf V600E kinase domain in complex with an aminoisoquinoline inhibitor	0.106	367	197	20	65	418	3	251	0.0006715	106	1
EBV_BGLF4.pdb	4o38_A	4o38_A Crystal structure of the human cyclin G associated kinase (GAK)	0.141	361	155	21	71	383	9	262	0.0002656	106	1
EBV_BGLF4.pdb	6dc0_B	6dc0_B Tribbles (TRIB1) pseudokinase fused to CCAAT-enhancer binding protein (C/EBPalpha) degron	0.113	344	183	22	76	390	1	251	0.0002804	106	1
EBV_BGLF4.pdb	4zjj_C	4zjj_C PAK1 in complex with (S)-N-(tert-butyl)-3-((2-chloro-5-ethyl-8-fluoro-dibenzodiazepin-11-yl)amino)pyrrolidine-1-carboxamide	0.129	355	184	20	83	418	25	273	8.443e-05	106	1
EBV_BGLF4.pdb	4ra5_B	4ra5_B Human Protein Kinase C THETA IN COMPLEX WITH LIGAND COMPOUND 11a (6-[(1,3-Dimethyl-azetidin-3-yl)-methyl-amino]-4(R)-methyl-7-phenyl-2,10-dihydro-9-oxa-1,2,4a-triaza-phenanthren-3-one)	0.134	372	199	22	79	425	7	280	0.0001539	106	1
EBV_BGLF4.pdb	4g3f_A	4g3f_A Crystal structure of murine NF-kappaB inducing kinase (NIK) bound to a 2-(aminothiazoly)phenol (cmp2)	0.147	379	158	26	66	394	32	295	6.427e-05	106	1
EBV_BGLF4.pdb	4qpm_B	4qpm_B Structure of Bub1 kinase domain	0.141	389	214	28	60	415	25	326	9.944e-05	106	1
EBV_BGLF4.pdb	5n1o_A	5n1o_A cAMP-dependent Protein Kinase A from Cricetulus griseus in complex with fragment like molecule 2-chloro-4-(chloromethyl)-5-hydroxyphenyl)ethan-1-one	0.124	346	184	24	82	394	36	295	0.000105	106	1
EBV_BGLF4.pdb	4u6r_A	4u6r_A Crystal structure of human IRE1 cytoplasmic domains in complex with a sulfonamide inhibitor.	0.125	430	226	28	83	418	16	389	2.043e-05	106	1
EBV_BGLF4.pdb	4ysm_B	4ysm_B Calcium-Dependent Protein Kinase from Eimeria tenella	0.113	424	245	25	79	426	23	391	1.25e-05	106	1
EBV_BGLF4.pdb	6tnd_A	6tnd_A X-RAY STRUCTURE OF MPS1 IN COMPLEX WITH COMPOUND 79	0.124	354	175	25	79	409	11	252	0.0006021	105	1
EBV_BGLF4.pdb	4neu_A	4neu_A X-ray structure of Receptor Interacting Protein 1 (RIP1)kinase domain with a 1-aminoisoquinoline inhibitor	0.113	397	207	23	50	419	2	280	0.0004109	105	1
EBV_BGLF4.pdb	1f3m_C	1f3m_C CRYSTAL STRUCTURE OF HUMAN SERINE/THREONINE KINASE PAK1	0.13	369	179	24	82	418	26	284	0.0001109	105	1
EBV_BGLF4.pdb	5j0a_B	5j0a_B Crystal structure of PDZ-binding kinase	0.143	300	161	19	135	416	79	300	1.735e-05	105	1
EBV_BGLF4.pdb	2onl_A	2onl_A Crystal Structure of the p38a-MAPKAP kinase 2 Heterodimer	0.098	426	229	28	50	418	5	332	3.162e-05	105	1
EBV_BGLF4.pdb	2y8o_A	2y8o_A Crystal structure of human p38alpha complexed with a MAPK docking peptide	0.11	427	227	26	50	420	5	334	4.153e-05	105	1
EBV_BGLF4.pdb	6vp6_A	6vp6_A Cryo-EM structure of the C-terminal half of the Parkinson's Disease-linked protein Leucine Rich Repeat Kinase 2 (LRRK2)	0.141	382	171	23	66	428	478	721	7.57e-05	105	1
EBV_BGLF4.pdb	3kl8_C	3kl8_C CaMKIINtide Inhibitor Complex	0.108	332	177	23	89	385	5	252	0.0006021	104	1
EBV_BGLF4.pdb	7chm_A	7chm_A Crystal structure of TTK kinase domain in complex with compound 8	0.112	355	181	23	79	409	11	255	0.0002381	104	1
EBV_BGLF4.pdb	3ma6_B	3ma6_B Crystal structure of kinase domain of TgCDPK1 in presence of 3BrB-PP1	0.114	349	180	20	79	388	7	265	0.0004583	104	1
EBV_BGLF4.pdb	6yky_C	6yky_C Biochemical, Cellular and Structural Characterization of Novel ERK3 Inhibitors	0.135	346	194	25	83	399	13	282	0.0001716	104	1
EBV_BGLF4.pdb	3bhh_B	3bhh_B Crystal structure of human calcium/calmodulin-dependent protein kinase IIB isoform 1 (CAMK2B)	0.116	351	185	20	99	418	28	284	0.0002021	104	1
EBV_BGLF4.pdb	5csw_A	5csw_A B-RAF in complex with Dabrafenib	0.106	365	197	19	65	418	3	249	0.0005701	103	1
EBV_BGLF4.pdb	3wyy_A	3wyy_A CRYSTAL STRUCTURE OF HUMAN MPS1 CATALYTIC DOMAIN IN COMPLEX WITH (E)-3-(4-((6-(((3s,5s,7s)-adamantan-1-yl)amino)-4-amino-5-cyanopyridin-2-yl)amino)-2-(cyanomethoxy)phenyl)-N-(2-methoxyethyl)acrylamide	0.143	293	138	18	79	332	11	229	0.0003891	103	1
EBV_BGLF4.pdb	6dc0_A	6dc0_A Tribbles (TRIB1) pseudokinase fused to CCAAT-enhancer binding protein (C/EBPalpha) degron	0.12	356	193	26	75	412	1	254	0.0006021	103	1
EBV_BGLF4.pdb	3aln_A	3aln_A Crystal Structure of human non-phosphorylated MKK4 kinase domain complexed with AMP-PNP	0.154	388	160	20	71	418	8	267	0.0002381	103	1
EBV_BGLF4.pdb	3w55_A	3w55_A The structure of ERK2 in complex with FR148083	0.104	413	216	26	70	429	3	314	4.386e-05	103	1
EBV_BGLF4.pdb	5jr7_C	5jr7_C Crystal structure of an ACRDYS heterodimer [RIa(92-365):C] of PKA	0.144	305	145	18	82	350	35	259	0.0001306	103	1
EBV_BGLF4.pdb	6tnc_A	6tnc_A X-RAY STRUCTURE OF MPS1 IN COMPLEX WITH COMPOUND 46	0.136	351	177	22	79	409	11	255	0.0005111	102	1
EBV_BGLF4.pdb	4i5h_A	4i5h_A Crystal Structure of a Double Mutant Rat Erk2 Complexed With a Type II Quinazoline Inhibitor	0.123	398	226	22	72	420	8	331	0.000138	102	1
EBV_BGLF4.pdb	2okr_D	2okr_D Crystal Structure of the P38a-MAPKAP kinase 2 Heterodimer	0.107	437	231	28	50	428	4	339	4.632e-05	102	1
EBV_BGLF4.pdb	6p7g_B	6p7g_B The co-crystal structure of BRAF(V600E) with PHI1	0.104	375	206	24	65	418	3	268	0.000434	101	1
EBV_BGLF4.pdb	2xm9_A	2xm9_A Structure of a small molecule inhibitor with the kinase domain of Chk2	0.127	369	185	24	81	418	13	275	0.0002515	101	1
EBV_BGLF4.pdb	4xv1_B	4xv1_B B-Raf Kinase V600E oncogenic mutant in complex with PLX7904	0.104	345	173	20	92	418	18	244	0.0008353	100	1
EBV_BGLF4.pdb	1v0p_B	1v0p_B Structure of P. falciparum PfPK5-Purvalanol B ligand complex	0.142	336	182	21	83	398	8	257	0.0005701	100	1
EBV_BGLF4.pdb	2wei_A	2wei_A Crystal structure of the kinase domain of Cryptosporidium parvum calcium dependent protein kinase in complex with 3-MB-PP1	0.128	351	173	24	79	388	17	275	0.0001171	100	1
EBV_BGLF4.pdb	3kl8_G	3kl8_G CaMKIINtide Inhibitor Complex	0.112	337	169	23	95	385	3	255	0.0008821	99	0.999
EBV_BGLF4.pdb	5fd2_A	5fd2_A B-Raf wild-type kinase domain in complex with a purinylpyridinylamino-based inhibitor	0.103	377	195	23	65	418	4	260	0.0009316	99	0.999
EBV_BGLF4.pdb	3d5u_A	3d5u_A Crystal structure of a wildtype Polo-like kinase 1 (Plk1) catalytic domain.	0.155	372	173	24	83	428	22	278	0.0002135	99	0.999
EBV_BGLF4.pdb	7r9t_A	7r9t_A Crystal structure of HPK1 in complex with compound 17	0.177	367	174	23	82	418	19	287	8.443e-05	99	0.999
EBV_BGLF4.pdb	6una_B	6una_B Crystal structure of inactive p38gamma	0.114	385	199	25	72	412	8	294	0.0001914	99	0.999
EBV_BGLF4.pdb	7p5z_1	7p5z_1 Structure of a DNA-loaded MCM double hexamer engaged with the Dbf4-dependent kinase	0.153	352	194	20	79	383	19	313	0.0003891	99	0.999
EBV_BGLF4.pdb	7p3v_B	7p3v_B B-Raf V600E structure bound to a new inhibitor	0.123	371	203	22	68	418	1	269	0.0006715	98	0.999
EBV_BGLF4.pdb	1v0p_A	1v0p_A Structure of P. falciparum PfPK5-Purvalanol B ligand complex	0.142	315	158	18	82	350	8	256	0.0002021	98	0.999
EBV_BGLF4.pdb	7r9p_A	7r9p_A Crystal structure of HPK1 in complex with compound 14	0.16	406	176	28	46	418	9	282	5.762e-05	98	0.999
EBV_BGLF4.pdb	3w1f_A	3w1f_A Crystal structure of Human MPS1 catalytic domain in complex with 5-(5-ethoxy-6-(1-methyl-1H-pyrazol-4-yl)-1H-indazol-3-yl)-2-methylbenzenesulfonamide	0.147	319	148	24	79	351	11	251	0.0006358	97	0.999
EBV_BGLF4.pdb	5nzz_E	5nzz_E Crystal structure of phosphorylated p38aMAPK in complex with TAB1	0.105	388	217	25	50	399	5	300	0.0003489	97	0.999
EBV_BGLF4.pdb	4bde_A	4bde_A Fragment-based screening identifies a new area for inhibitor binding to checkpoint kinase 2 (CHK2)	0.117	339	181	21	99	418	32	271	8.916e-05	96	0.999
EBV_BGLF4.pdb	2pzy_A	2pzy_A Structure of MK2 Complexed with Compound 76	0.117	358	182	23	81	413	26	274	0.0003684	96	0.999
EBV_BGLF4.pdb	3od6_X	3od6_X Crystal structure of p38alpha Y323T active mutant	0.106	430	239	25	50	424	5	344	0.0003891	96	0.999
EBV_BGLF4.pdb	2oza_B	2oza_B Structure of p38alpha complex	0.108	415	219	24	49	394	2	334	9.416e-05	95	0.998
EBV_BGLF4.pdb	6tca_F	6tca_F Phosphorylated p38 and MAPKAPK2 complex with inhibitor	0.109	392	226	23	49	407	2	303	0.0002515	95	0.998
EBV_BGLF4.pdb	7p6n_H	7p6n_H ROCK2 IN COMPLEX WITH COMPOUND 12	0.118	354	187	19	79	412	69	317	0.0001539	95	0.998
EBV_BGLF4.pdb	6una_A	6una_A Crystal structure of inactive p38gamma	0.128	405	191	26	72	394	4	328	0.000138	93	0.998
EBV_BGLF4.pdb	4ysj_A	4ysj_A Calcium-Dependent Protein Kinase from Eimeria tenella in complex with ADP	0.116	438	235	30	70	426	9	375	8.916e-05	93	0.998
EBV_BGLF4.pdb	4ysj_B	4ysj_B Calcium-Dependent Protein Kinase from Eimeria tenella in complex with ADP	0.117	442	233	30	70	426	9	378	9.416e-05	93	0.998
EBV_BGLF4.pdb	3flw_A	3flw_A P38 kinase crystal structure in complex with pamapimod	0.107	427	233	24	49	418	4	339	0.0002381	92	0.997
EBV_BGLF4.pdb	6zxg_z	6zxg_z Cryo-EM structure of a late human pre-40S ribosomal subunit - State H1	0.117	390	176	20	83	418	58	333	4.386e-05	92	0.997
EBV_BGLF4.pdb	3wi6_D	3wi6_D Crystal structure of MAPKAP Kinase-2 (MK2) in complex with non-selective inhibitor	0.13	315	156	20	81	354	22	259	0.0006021	91	0.997
EBV_BGLF4.pdb	4bdj_A	4bdj_A Fragment-based screening identifies a new area for inhibitor binding to checkpoint kinase 2 (CHK2)	0.115	345	174	21	99	418	31	269	0.0003684	91	0.997
EBV_BGLF4.pdb	4lmn_A	4lmn_A Crystal Structure of MEK1 kinase bound to GDC0973	0.139	372	195	24	79	418	9	287	0.000484	91	0.997
EBV_BGLF4.pdb	4yuq_B	4yuq_B CDPK1 from Eimeria tenella in complex with inhibitor UW1354	0.13	422	228	27	79	426	22	378	0.000105	91	0.997
EBV_BGLF4.pdb	4fl3_A	4fl3_A Structural and Biophysical Characterization of the Syk Activation Switch	0.102	370	198	24	65	416	280	533	0.0002381	91	0.997
EBV_BGLF4.pdb	4loo_A	4loo_A Structural basis of autoactivation of p38 alpha induced by TAB1 (Monoclinic crystal form)	0.115	425	236	27	49	418	3	342	0.0002804	90	0.996
EBV_BGLF4.pdb	6w39_B	6w39_B Structure of unphosphorylated IRE1 in complex with G-1749	0.134	430	207	25	77	418	8	360	0.0001812	90	0.996
EBV_BGLF4.pdb	2hw6_B	2hw6_B Crystal structure of Mnk1 catalytic domain	0.138	259	138	19	81	296	13	229	0.0009316	89	0.996
EBV_BGLF4.pdb	6sp9_A	6sp9_A Fragment KCL802 in complex with MAP kinase p38-alpha	0.092	443	239	28	50	429	4	346	0.000434	88	0.995
EBV_BGLF4.pdb	3gfe_A	3gfe_A Crystal Structure of p38a Mitogen-Activated Protein Kinase in Complex with a Pyrazolopyridinone Inhibitor	0.1	428	237	23	50	418	8	346	0.0008353	88	0.995
EBV_BGLF4.pdb	4yzb_A	4yzb_A CDPK1 from Eimeria tenella in complex with inhibitor UW1521	0.12	430	228	30	79	426	22	383	9.944e-05	88	0.995
EBV_BGLF4.pdb	4fl2_A	4fl2_A Structural and Biophysical Characterization of the Syk Activation Switch	0.104	354	202	24	81	416	294	550	0.0005398	88	0.995
EBV_BGLF4.pdb	4tyh_B	4tyh_B Ternary complex of P38 and MK2 with a P38 inhibitor	0.099	432	224	26	50	420	3	330	0.0007091	87	0.994
EBV_BGLF4.pdb	3fsk_A	3fsk_A P38 kinase crystal structure in complex with RO6257	0.11	426	231	27	49	418	3	336	0.0003303	87	0.994
EBV_BGLF4.pdb	4ewq_A	4ewq_A Human p38 alpha MAPK in complex with a pyridazine based inhibitor	0.119	428	226	24	50	418	4	339	0.0007091	87	0.994
EBV_BGLF4.pdb	6ycu_A	6ycu_A Fragment KCL_K777 in complex with MAP kinase p38-alpha	0.112	437	237	26	50	429	3	345	0.0006715	87	0.994
EBV_BGLF4.pdb	3u8w_A	3u8w_A Crystal Structure of p38a Mitogen-Activated Protein Kinase in Complex with a Triazolopyridazinone inhibitor	0.119	426	233	24	49	418	4	343	0.0007091	87	0.994
EBV_BGLF4.pdb	4bdf_A	4bdf_A Fragment-based screening identifies a new area for inhibitor binding to checkpoint kinase 2 (CHK2)	0.117	366	192	25	81	418	11	273	0.0005111	86	0.993
EBV_BGLF4.pdb	5uv4_A	5uv4_A Crystal Structure of Maize SIRK1 (sucrose-induced receptor kinase 1) kinase domain bound to AMP-PNP	0.121	396	184	26	73	418	6	287	0.0007909	86	0.993
EBV_BGLF4.pdb	4ehv_A	4ehv_A Human p38 MAP kinase in complex with NP-F10 and RL87	0.115	424	224	24	50	418	4	331	0.0008353	86	0.993
EBV_BGLF4.pdb	7atu_C	7atu_C The LIMK1 Kinase Domain Bound To LIJTF500025	0.094	351	190	22	85	426	2	233	0.0009316	85	0.992
EBV_BGLF4.pdb	6uan_B	6uan_B B-Raf:14-3-3 complex	0.149	294	174	21	65	329	3	249	0.0007091	85	0.992
EBV_BGLF4.pdb	2wtd_A	2wtd_A Crystal structure of Chk2 in complex with an inhibitor	0.123	364	188	26	81	406	10	280	0.0008353	85	0.992
EBV_BGLF4.pdb	3nnv_A	3nnv_A Crystal structure of P38 alpha in complex with DP437	0.094	432	241	22	49	420	3	344	0.000484	85	0.992
EBV_BGLF4.pdb	4oav_D	4oav_D Complete human RNase L in complex with 2-5A (5'-ppp heptamer), AMPPCP and RNA substrate.	0.111	405	229	25	82	427	336	668	0.0001716	85	0.992
EBV_BGLF4.pdb	5j0a_A	5j0a_A Crystal structure of PDZ-binding kinase	0.146	327	163	21	118	418	62	298	0.0009838	83	0.99
EBV_BGLF4.pdb	2bal_A	2bal_A p38alpha MAP kinase bound to pyrazoloamine	0.096	436	222	26	50	420	4	332	0.0004583	83	0.99
EBV_BGLF4.pdb	4yga_E	4yga_E CDPK1, from Toxoplasma gondii, bound to inhibitory VHH-1B7	0.116	379	182	25	81	417	10	277	0.0004583	83	0.99
EBV_BGLF4.pdb	5uoj_A	5uoj_A THE STRUCTURE OF THE MAP KINASE P38 AT 2.1 ANGSTROMS RESOLUTION	0.114	429	230	27	49	420	3	338	0.0006358	82	0.988
EBV_BGLF4.pdb	3ha8_A	3ha8_A THE COMPLEX STRUCTURE OF THE MAP KINASE P38/Compound 14b	0.11	434	223	25	50	420	5	338	0.0007091	81	0.986
EBV_BGLF4.pdb	4oav_B	4oav_B Complete human RNase L in complex with 2-5A (5'-ppp heptamer), AMPPCP and RNA substrate.	0.11	400	222	25	82	419	338	665	0.0001812	80	0.984
EBV_BGLF4.pdb	4oau_C	4oau_C Complete human RNase L in complex with biological activators.	0.125	399	222	22	82	418	345	678	0.0002962	78	0.978
EBV_BGLF4.pdb	4bda_A	4bda_A Fragment-based screening identifies a new area for inhibitor binding to checkpoint kinase 2 (CHK2)	0.112	356	175	26	99	418	22	272	0.0009316	75	0.967
EBV_BGLF4.pdb	6w3a_B	6w3a_B Structure of unphosphorylated IRE1 in complex with G-7658	0.151	395	225	28	81	417	13	355	0.0007091	72	0.949
EBV_BGLF4.pdb	4yga_C	4yga_C CDPK1, from Toxoplasma gondii, bound to inhibitory VHH-1B7	0.104	431	245	28	81	418	10	392	0.0002381	65	0.872
EBV_BGLF5.pdb	2w4b_A	2w4b_A Epstein-Barr virus alkaline nuclease D203S mutant	0.986	461	1	1	7	467	1	456	4.665e-75	2992	1
EBV_BGLF5.pdb	2w4b_B	2w4b_B Epstein-Barr virus alkaline nuclease D203S mutant	0.96	453	2	3	9	461	1	437	1.422e-72	2917	1
EBV_BGLF5.pdb	2w45_A	2w45_A Epstein-Barr virus alkaline nuclease	0.973	460	1	2	7	466	1	449	6.682e-73	2911	1
EBV_BGLF5.pdb	2w45_B	2w45_B Epstein-Barr virus alkaline nuclease	0.96	454	0	3	8	461	1	436	9.572e-71	2824	1
EBV_BGLF5.pdb	3fhd_A	3fhd_A Crystal structure of the Shutoff and Exonuclease Protein from Kaposis Sarcoma Associated Herpesvirus	0.396	459	247	8	2	457	17	448	4.166e-45	1666	1
EBV_BGLF5.pdb	3pov_A	3pov_A Crystal structure of a SOX-DNA complex	0.399	463	243	6	3	465	18	445	5.862e-44	1611	1
EBV_BGLF5.pdb	5hsw_A	5hsw_A KSHV SOX RNA complex	0.385	456	242	7	2	457	3	420	3.236e-41	1512	1
EBV_BGRF1-BDRF1.pdb	6m5s_A	6m5s_A The coordinates of the apo hexameric terminase complex	0.34	679	399	18	23	685	1	646	4.521e-45	1130	1
EBV_BGRF1-BDRF1.pdb	6m5v_A	6m5v_A The coordinate of the hexameric terminase complex in the presence of the ADP-BeF3	0.315	671	363	22	26	685	1	585	8.55e-42	1096	1
EBV_BGRF1-BDRF1.pdb	6ey7_C	6ey7_C Human cytomegalovirus terminase nuclease domain, Mn soaked, inhibitor bound	0.353	246	125	8	448	687	2	219	1.489e-20	804	1
EBV_BGRF1-BDRF1.pdb	6ey7_B	6ey7_B Human cytomegalovirus terminase nuclease domain, Mn soaked, inhibitor bound	0.349	249	129	9	447	687	2	225	1.839e-20	785	1
EBV_BGRF1-BDRF1.pdb	6ey7_A	6ey7_A Human cytomegalovirus terminase nuclease domain, Mn soaked, inhibitor bound	0.353	246	129	8	448	687	2	223	5.012e-20	778	1
EBV_BGRF1-BDRF1.pdb	6ey7_D	6ey7_D Human cytomegalovirus terminase nuclease domain, Mn soaked, inhibitor bound	0.345	246	120	8	448	687	2	212	7.251e-20	766	1
EBV_BGRF1-BDRF1.pdb	4iox_A	4iox_A The structure of the herpes simplex virus DNA-packaging motor pUL15 C-terminal nuclease domain provides insights into cleavage of concatemeric viral genome precursors	0.404	247	115	9	447	686	2	223	7.643e-20	741	1
EBV_BGRF1-BDRF1.pdb	3n4p_C	3n4p_C Human cytomegalovirus terminase nuclease domain	0.361	246	121	7	448	687	2	217	8.211e-19	733	1
EBV_BGRF1-BDRF1.pdb	3n4p_B	3n4p_B Human cytomegalovirus terminase nuclease domain	0.353	249	129	8	448	688	2	226	4.596e-19	727	1
EBV_BGRF1-BDRF1.pdb	3n4q_B	3n4q_B Human cytomegalovirus terminase nuclease domain, Mn soaked	0.34	247	125	8	448	685	2	219	4.845e-19	712	1
EBV_BGRF1-BDRF1.pdb	3n4q_C	3n4q_C Human cytomegalovirus terminase nuclease domain, Mn soaked	0.364	236	118	5	448	679	2	209	1.127e-18	708	1
EBV_BGRF1-BDRF1.pdb	3n4q_A	3n4q_A Human cytomegalovirus terminase nuclease domain, Mn soaked	0.331	247	126	9	448	688	2	215	1.576e-17	672	1
EBV_BGRF1-BDRF1.pdb	3n4p_D	3n4p_D Human cytomegalovirus terminase nuclease domain	0.327	247	123	9	448	688	2	211	1.11e-16	655	1
EBV_BGRF1-BDRF1.pdb	4iox_B	4iox_B The structure of the herpes simplex virus DNA-packaging motor pUL15 C-terminal nuclease domain provides insights into cleavage of concatemeric viral genome precursors	0.37	248	111	10	448	686	2	213	3.478e-17	652	1
EBV_BGRF1-BDRF1.pdb	4iox_C	4iox_C The structure of the herpes simplex virus DNA-packaging motor pUL15 C-terminal nuclease domain provides insights into cleavage of concatemeric viral genome precursors	0.354	251	123	9	447	690	2	220	4.295e-17	652	1
EBV_BGRF1-BDRF1.pdb	6m5t_A	6m5t_A The coordinate of the nuclease domain of the apo terminase complex	0.38	255	130	8	448	688	3	243	2.816e-17	652	1
EBV_BGRF1-BDRF1.pdb	3n4q_D	3n4q_D Human cytomegalovirus terminase nuclease domain, Mn soaked	0.336	235	118	7	448	678	2	202	2.969e-17	642	1
EBV_BGRF1-BDRF1.pdb	4znk_A	4znk_A Thermus Phage P74-26 Large Terminase ATPase domain from (P 32 2 1 space group)	0.162	166	123	4	211	360	18	183	2.23e-07	258	1
EBV_BGRF1-BDRF1.pdb	4znl_C	4znl_C Thermus Phage P74-26 Large Terminase ATPase domain bound to ADP Beryllium Fluoride	0.161	167	124	4	209	359	16	182	5.469e-07	250	1
EBV_BGRF1-BDRF1.pdb	4znl_A	4znl_A Thermus Phage P74-26 Large Terminase ATPase domain bound to ADP Beryllium Fluoride	0.164	164	121	4	212	359	20	183	1.145e-06	244	1
EBV_BGRF1-BDRF1.pdb	4znl_B	4znl_B Thermus Phage P74-26 Large Terminase ATPase domain bound to ADP Beryllium Fluoride	0.169	159	116	6	211	353	19	177	3.061e-07	244	1
EBV_BGRF1-BDRF1.pdb	6z6d_A	6z6d_A Crystal structure of the HK97 bacteriophage large terminase	0.131	561	334	31	165	676	21	476	1.262e-12	240	1
EBV_BGRF1-BDRF1.pdb	7ks4_B	7ks4_B Thermus Phage P74-26 Large Terminase ATPase domain with partially bound ADP	0.167	161	118	6	209	353	15	175	9.269e-07	225	1
EBV_BGRF1-BDRF1.pdb	5oea_E	5oea_E Structure of large terminase from the thermophilic bacteriophage D6E in complex with ATP-gamma-S (Crystal form 3)	0.12	498	317	27	210	681	6	408	3.895e-11	218	1
EBV_BGRF1-BDRF1.pdb	4iei_A	4iei_A Crystal Structure of the large terminase subunit gp2 of bacterial virus Sf6 complexed with ADP	0.121	511	335	32	219	688	11	448	1.286e-11	216	1
EBV_BGRF1-BDRF1.pdb	4idh_A	4idh_A Crystal Structure of the large terminase subunit gp2 of bacterial virus Sf6	0.111	501	325	29	219	676	13	436	1.157e-11	216	1
EBV_BGRF1-BDRF1.pdb	3ezk_A	3ezk_A Bacteriophage T4 gp17 motor assembly based on crystal structures and cryo-EM reconstructions	0.121	509	324	32	209	683	130	549	1.675e-11	214	1
EBV_BGRF1-BDRF1.pdb	4ife_A	4ife_A Crystal Structure of the large terminase subunit gp2 of bacterial virus Sf6 complexed with ATP	0.12	506	311	30	219	675	12	432	1.157e-11	213	1
EBV_BGRF1-BDRF1.pdb	4iee_A	4iee_A Crystal Structure of the large terminase subunit gp2 of bacterial virus Sf6 complexed with ATP-r-S	0.112	516	335	32	219	688	12	450	5.94e-11	207	1
EBV_BGRF1-BDRF1.pdb	5oea_B	5oea_B Structure of large terminase from the thermophilic bacteriophage D6E in complex with ATP-gamma-S (Crystal form 3)	0.118	497	314	29	210	680	7	405	8.153e-11	204	1
EBV_BGRF1-BDRF1.pdb	3cpe_A	3cpe_A Crystal Structure of T4 gp17	0.124	500	333	29	209	683	130	549	2.298e-11	204	1
EBV_BGRF1-BDRF1.pdb	5oea_D	5oea_D Structure of large terminase from the thermophilic bacteriophage D6E in complex with ATP-gamma-S (Crystal form 3)	0.123	503	310	29	209	682	1	401	8.594e-11	202	1
EBV_BGRF1-BDRF1.pdb	4znj_A	4znj_A Thermus Phage P74-26 Large Terminase ATPase domain mutant R139A (I 2 3 space group)	0.145	172	123	7	209	360	15	182	1.49e-06	201	1
EBV_BGRF1-BDRF1.pdb	2o0k_A	2o0k_A T4 gp17 ATPase domain mutant	0.157	191	140	10	209	386	139	321	1.84e-06	195	1
EBV_BGRF1-BDRF1.pdb	5oeb_F	5oeb_F Structure of large terminase from the thermophilic bacteriophage D6E in complex with ADP (Crystal form 3)	0.113	502	311	30	210	682	3	399	3.969e-10	192	1
EBV_BGRF1-BDRF1.pdb	5oe9_A	5oe9_A Structure of large terminase from the thermophilic bacteriophage D6E in complex with sulfate (Crystal form 2)	0.118	506	306	29	209	680	2	401	2.892e-10	189	1
EBV_BGRF1-BDRF1.pdb	5oee_B	5oee_B Structure of large terminase from the thermophilic bacteriophage D6E (Crystal form 3)	0.12	480	304	26	219	680	24	403	6.054e-10	189	1
EBV_BGRF1-BDRF1.pdb	5oe9_B	5oe9_B Structure of large terminase from the thermophilic bacteriophage D6E in complex with sulfate (Crystal form 2)	0.124	506	310	29	210	683	3	407	5.167e-10	189	1
EBV_BGRF1-BDRF1.pdb	8dgc_E	8dgc_E Avs3 bound to phage PhiV-1 terminase	0.116	542	328	38	219	677	52	525	8e-12	189	1
EBV_BGRF1-BDRF1.pdb	5oeb_C	5oeb_C Structure of large terminase from the thermophilic bacteriophage D6E in complex with ADP (Crystal form 3)	0.111	504	313	30	209	682	1	399	7.476e-10	186	1
EBV_BGRF1-BDRF1.pdb	5oea_C	5oea_C Structure of large terminase from the thermophilic bacteriophage D6E in complex with ATP-gamma-S (Crystal form 3)	0.116	497	303	30	210	678	3	391	8.758e-10	183	1
EBV_BGRF1-BDRF1.pdb	5oee_A	5oee_A Structure of large terminase from the thermophilic bacteriophage D6E (Crystal form 3)	0.124	500	308	27	210	680	3	401	2.264e-09	183	1
EBV_BGRF1-BDRF1.pdb	5oee_C	5oee_C Structure of large terminase from the thermophilic bacteriophage D6E (Crystal form 3)	0.114	505	299	32	210	680	3	393	1.267e-09	182	1
EBV_BGRF1-BDRF1.pdb	5oe8_A	5oe8_A Structure of large terminase from the thermophilic bacteriophage D6E (Crystal form 2)	0.12	506	303	30	210	680	5	403	1.408e-09	180	1
EBV_BGRF1-BDRF1.pdb	5oe9_C	5oe9_C Structure of large terminase from the thermophilic bacteriophage D6E in complex with sulfate (Crystal form 2)	0.124	513	315	30	209	690	2	411	1.336e-09	179	1
EBV_BGRF1-BDRF1.pdb	5oea_F	5oea_F Structure of large terminase from the thermophilic bacteriophage D6E in complex with ATP-gamma-S (Crystal form 3)	0.12	496	310	30	210	678	4	400	1.408e-09	178	1
EBV_BGRF1-BDRF1.pdb	2o0j_A	2o0j_A T4 gp17 ATPase domain mutant complexed with ADP	0.136	241	170	13	209	434	137	354	1.84e-06	177	1
EBV_BGRF1-BDRF1.pdb	5oee_F	5oee_F Structure of large terminase from the thermophilic bacteriophage D6E (Crystal form 3)	0.126	498	301	29	210	680	3	393	4.995e-09	177	1
EBV_BGRF1-BDRF1.pdb	5oee_D	5oee_D Structure of large terminase from the thermophilic bacteriophage D6E (Crystal form 3)	0.125	501	308	27	209	680	2	401	8.925e-09	170	1
EBV_BGRF1-BDRF1.pdb	4bil_A	4bil_A Threading model of the T7 large terminase within the gp8gp19 complex	0.098	509	345	28	210	678	36	470	7.365e-08	142	1
EBV_BGRF1-BDRF1.pdb	4bij_A	4bij_A Threading model of T7 large terminase	0.1	509	342	28	210	678	36	468	9.095e-08	140	1
EBV_BGRF1-BDRF1.pdb	8b1r_D	8b1r_D RecBCD in complex with the phage protein gp5.9	0.15	220	137	12	212	413	156	343	0.000494	105	1
EBV_BGRF1-BDRF1.pdb	7jqp_A	7jqp_A The Phi-28 gp11 DNA packaging Motor	0.117	459	240	32	209	612	5	353	0.0002623	75	0.967
EBV_BGRF1-BDRF1.pdb	7jq6_A	7jq6_A The Phi-28 gp11 DNA packaging Motor	0.101	463	246	29	207	623	3	341	0.0002623	75	0.967
EBV_BGRF1-BDRF1.pdb	5mbv_D	5mbv_D Cryo-EM structure of Lambda Phage protein GamS bound to RecBCD.	0.103	529	277	32	172	578	112	564	9.131e-05	71	0.941
EBV_BGRF1-BDRF1.pdb	6sjg_D	6sjg_D Cryo-EM structure of the RecBCD no Chi negative control complex	0.111	536	265	34	167	578	121	568	0.000107	68	0.912
EBV_BGRF1-BDRF1.pdb	5ivl_B	5ivl_B CshA Helicase	0.115	475	226	26	220	641	37	370	0.0009809	67	0.9
EBV_BGRF1-BDRF1.pdb	1w36_G	1w36_G RecBCD:DNA complex	0.12	480	237	28	220	627	164	530	0.000678	64	0.855
EBV_BGRF1-BDRF1.pdb	3k70_G	3k70_G Crystal structure of the complete initiation complex of RecBCD	0.092	572	310	33	107	578	60	522	0.0008827	54	0.601
EBV_BGRF1-BDRF1.pdb	5eaw_B	5eaw_B Crystal structure of Dna2 nuclease-helicase	0.128	568	314	41	125	628	559	1009	0.0008827	53	0.569
EBV_BGRF1-BDRF1.pdb	5eax_A	5eax_A Crystal structure of Dna2 in complex with an ssDNA	0.119	588	299	40	125	629	559	1010	0.0008827	49	0.442
EBV_BHRF1.pdb	2wh6_A	2wh6_A Crystal structure of anti-apoptotic BHRF1 in complex with the Bim BH3 domain	1	157	0	0	2	158	1	157	4.399e-19	911	1
EBV_BHRF1.pdb	2xpx_A	2xpx_A Crystal structure of BHRF1:Bak BH3 complex	0.987	155	0	1	3	157	1	153	2.57e-18	882	1
EBV_BHRF1.pdb	4oyd_A	4oyd_A Crystal structure of a computationally designed inhibitor of an Epstein-Barr viral Bcl-2 protein	0.993	155	1	0	1	155	1	155	1.521e-18	874	1
EBV_BHRF1.pdb	7p33_D	7p33_D Epstein-Barr virus encoded Bcl-2 homolog BHRF-1 in complex with Bid BH3 peptide	1	155	0	0	1	155	1	155	1.595e-18	869	1
EBV_BHRF1.pdb	4oyd_C	4oyd_C Crystal structure of a computationally designed inhibitor of an Epstein-Barr viral Bcl-2 protein	0.993	158	1	0	1	158	1	158	2.025e-18	867	1
EBV_BHRF1.pdb	7p9w_A	7p9w_A Epstein-Barr virus encoded apoptosis regulator BHRF1 in complex with Puma BH3	0.987	156	0	1	2	157	1	154	6.674e-18	855	1
EBV_BHRF1.pdb	7p33_A	7p33_A Epstein-Barr virus encoded Bcl-2 homolog BHRF-1 in complex with Bid BH3 peptide	0.993	154	0	1	2	155	1	153	8.885e-18	843	1
EBV_BHRF1.pdb	7p33_B	7p33_B Epstein-Barr virus encoded Bcl-2 homolog BHRF-1 in complex with Bid BH3 peptide	0.987	156	1	1	2	157	1	155	1.183e-17	832	1
EBV_BHRF1.pdb	7p33_C	7p33_C Epstein-Barr virus encoded Bcl-2 homolog BHRF-1 in complex with Bid BH3 peptide	0.993	152	0	1	3	154	1	151	1.999e-17	818	1
EBV_BHRF1.pdb	7p33_E	7p33_E Epstein-Barr virus encoded Bcl-2 homolog BHRF-1 in complex with Bid BH3 peptide	0.966	151	1	2	3	153	1	147	6.283e-17	800	1
EBV_BHRF1.pdb	1q59_A	1q59_A Solution Structure of the BHRF1 Protein From Epstein-Barr Virus, a Homolog of Human Bcl-2	0.993	161	1	0	1	161	1	161	5.063e-15	482	1
EBV_BHRF1.pdb	6eb6_A	6eb6_A Crystal structure of BAX W139A monomer	0.22	186	115	8	5	180	10	175	0.000782	146	1
EBV_BILF1.pdb	7jhj_R	7jhj_R Structure of the Epstein-Barr virus GPCR BILF1 in complex with human Gi	1	272	0	0	32	303	5	276	1.019e-26	1267	1
EBV_BILF1.pdb	7y24_E	7y24_E Cryo-EM structure of the octreotide-bound SSTR2-miniGo-scFv16 complex	0.19	283	203	11	37	295	3	283	3.016e-05	228	1
EBV_BILF1.pdb	7vih_F	7vih_F Cryo-EM structure of Gi coupled Sphingosine 1-phosphate receptor bound with CBP-307	0.167	268	205	5	37	292	15	276	5.771e-05	226	1
EBV_BILF1.pdb	7td4_R	7td4_R Sphingosine-1-phosphate receptor 1-Gi complex bound to Siponimod	0.143	293	218	9	21	292	8	288	5.293e-05	217	1
EBV_BILF1.pdb	7ew1_A	7ew1_A Cryo-EM structure of siponimod -bound Sphingosine-1-phosphate receptor 5 in complex with Gi protein	0.194	273	194	7	24	282	5	265	4.263e-05	216	1
EBV_BILF1.pdb	7vie_F	7vie_F Cryo-EM structure of Gi coupled Sphingosine 1-phosphate receptor bound with S1P	0.164	268	206	5	37	292	14	275	0.0001257	216	1
EBV_BILF1.pdb	7td1_R	7td1_R Lysophosphatidic acid receptor 1-Gi complex bound to LPA, state a	0.133	277	211	9	33	292	27	291	9.698e-05	213	1
EBV_BILF1.pdb	7ew4_R	7ew4_R Cryo-EM structure of CYM-5541-bound Sphingosine 1-phosphate receptor 3 in complex with Gi protein	0.145	289	225	9	24	295	3	286	7.812e-05	210	1
EBV_BILF1.pdb	5wb2_A	5wb2_A US28 bound to engineered chemokine CX3CL1.35 and nanobodies	0.16	293	211	12	26	297	11	289	3.91e-05	209	1
EBV_BILF1.pdb	8f7q_M	8f7q_M Gi bound mu-opioid receptor in complex with beta-endorphin	0.122	293	220	12	33	295	1	286	0.0001153	207	1
EBV_BILF1.pdb	7ew7_D	7ew7_D Cryo-EM structure of SEW2871-bound Sphingosine-1-phosphate receptor 1 in complex with Gi protein	0.152	282	216	7	30	295	11	285	0.0001204	206	1
EBV_BILF1.pdb	7td2_R	7td2_R Lysophosphatidic acid receptor 1-Gi complex bound to LPA, state a	0.131	282	210	10	32	292	23	290	0.0001013	205	1
EBV_BILF1.pdb	7wkd_R	7wkd_R TRH-TRHR G protein complex	0.13	276	208	13	39	297	2	262	0.0002303	204	1
EBV_BILF1.pdb	8efb_R	8efb_R Oliceridine-bound mu-opioid receptor-Gi complex	0.12	291	221	10	32	295	1	283	0.0003118	204	1
EBV_BILF1.pdb	7yu8_R	7yu8_R Human Lysophosphatidic Acid Receptor 1-Gi complex bound to ONO-0740556, state4	0.165	284	201	13	30	292	20	288	0.000163	202	1
EBV_BILF1.pdb	8efo_M	8efo_M PZM21-bound mu-opioid receptor-Gi complex	0.128	296	215	13	33	295	1	286	0.0001204	201	1
EBV_BILF1.pdb	7xox_R	7xox_R Structural insights into human brain gut peptide cholecystokinin receptors	0.135	273	198	14	39	284	4	265	8.157e-05	200	1
EBV_BILF1.pdb	7wig_R	7wig_R Cryo-EM structure of the L-054,264-bound human SSTR2-Gi1 complex	0.195	281	201	11	37	295	4	281	0.0001153	200	1
EBV_BILF1.pdb	7mbx_R	7mbx_R Human Cholecystokinin 1 receptor (CCK1R) Gs complex	0.147	292	210	14	37	295	4	289	0.0001204	199	1
EBV_BILF1.pdb	7vig_F	7vig_F Cryo-EM structure of Gi coupled Sphingosine 1-phosphate receptor bound with CBP-307	0.148	289	210	8	25	292	4	277	0.0001371	197	1
EBV_BILF1.pdb	7o7f_C	7o7f_C Structural basis of the activation of the CC chemokine receptor 5 by a chemokine agonist	0.137	319	230	12	4	298	1	298	0.0001204	197	1
EBV_BILF1.pdb	7mtb_R	7mtb_R Rhodopsin kinase (GRK1)-S5E/S488E/T489E in complex with rhodopsin and Fab6	0.127	299	221	11	32	298	32	322	0.0001561	195	1
EBV_BILF1.pdb	7y26_E	7y26_E Cryo-EM structure of the octreotide-bound SSTR2-miniGq-scFv16 complex	0.193	279	193	13	37	295	3	269	0.0001495	193	1
EBV_BILF1.pdb	7xk8_R	7xk8_R Cryo-EM structure of the Neuromedin U receptor 2 (NMUR2) in complex with G Protein and its endogeneous Peptide-Agonist NMU25	0.157	279	190	14	40	282	7	276	0.0001057	193	1
EBV_BILF1.pdb	7u2l_D	7u2l_D C5guano-uOR-Gi-scFv16	0.12	291	207	11	37	293	8	283	0.0005713	193	1
EBV_BILF1.pdb	7rkn_R	7rkn_R Structure of CX3CL1-US28-Gi-scFv16 in OC-state	0.147	318	225	10	1	298	2	293	0.0001495	193	1
EBV_BILF1.pdb	8ef5_M	8ef5_M Fentanyl-bound mu-opioid receptor-Gi complex	0.137	298	210	14	33	295	1	286	0.0001495	192	1
EBV_BILF1.pdb	7x9y_R	7x9y_R Cryo-EM structure of the apo CCR3-Gi complex	0.148	289	228	7	33	303	4	292	0.00034	192	1
EBV_BILF1.pdb	4xt3_A	4xt3_A Structure of a viral GPCR bound to human chemokine CX3CL1	0.166	294	204	14	26	294	10	287	0.0002303	188	1
EBV_BILF1.pdb	7xbw_R	7xbw_R Cryo-EM structure of the human chemokine receptor CX3CR1 in complex with Gi1	0.167	293	209	10	32	298	4	287	0.0001104	186	1
EBV_BILF1.pdb	7xat_A	7xat_A Structure of somatostatin receptor 2 bound with SST14.	0.158	291	205	12	37	295	3	285	0.0001777	185	1
EBV_BILF1.pdb	8f7s_D	8f7s_D Gi bound delta-opioid receptor in complex with deltorphin	0.134	298	214	12	33	296	1	288	0.0002023	185	1
EBV_BILF1.pdb	7w53_R	7w53_R Cryo-EM structure of the neuromedin U-bound neuromedin U receptor 1-Gq protein complex	0.149	274	207	9	33	291	1	263	0.0008075	184	1
EBV_BILF1.pdb	7y27_E	7y27_E Cryo-EM structure of the SST-14-bound SSTR2-miniGq-scFv16 complex	0.182	279	199	11	37	295	4	273	0.0002739	184	1
EBV_BILF1.pdb	7td3_R	7td3_R Sphingosine-1-phosphate receptor 1-Gi complex bound to S1P	0.161	279	197	11	37	292	26	290	0.0003256	184	1
EBV_BILF1.pdb	7na7_R	7na7_R Structures of human ghrelin receptor-Gi complexes with ghrelin and a synthetic agonist	0.167	298	204	13	33	296	1	288	0.0002739	182	1
EBV_BILF1.pdb	8h8j_C	8h8j_C Lodoxamide-bound GPR35 in complex with G13	0.156	287	201	15	32	292	10	281	0.0007092	181	1
EBV_BILF1.pdb	6b73_A	6b73_A Crystal Structure of a nanobody-stabilized active state of the kappa-opioid receptor	0.131	290	208	13	32	290	4	280	0.0002986	180	1
EBV_BILF1.pdb	8f7x_R	8f7x_R Gi bound nociceptin receptor in complex with nociceptin peptide	0.146	287	214	11	36	295	2	284	0.0007406	180	1
EBV_BILF1.pdb	7f1r_R	7f1r_R Cryo-EM structure of the chemokine receptor CCR5 in complex with RANTES and Gi	0.148	276	217	9	38	297	53	326	0.0009194	180	1
EBV_BILF1.pdb	7xbx_R	7xbx_R Cryo-EM structure of the human chemokine receptor CX3CR1 in complex with CX3CL1 and Gi1	0.16	292	202	12	35	296	69	347	0.0001495	180	1
EBV_BILF1.pdb	6pt3_B	6pt3_B Crystal structure of the active delta opioid receptor in complex with the small molecule agonist DPI-287	0.123	292	216	12	32	291	66	349	0.0003871	180	1
EBV_BILF1.pdb	7sqo_R	7sqo_R Structure of the orexin-2 receptor(OX2R) bound to TAK-925, Gi and scFv16	0.115	285	209	10	37	296	3	269	0.0007092	179	1
EBV_BILF1.pdb	7xtc_R	7xtc_R Serotonin 7 (5-HT7) receptor-Gs-Nb35 complex	0.134	290	214	10	32	300	1	274	0.00096	179	1
EBV_BILF1.pdb	7f1q_R	7f1q_R Cryo-EM structure of the chemokine receptor CCR5 in complex with MIP-1a and Gi	0.128	319	245	12	7	297	53	366	0.0002623	179	1
EBV_BILF1.pdb	6b73_B	6b73_B Crystal Structure of a nanobody-stabilized active state of the kappa-opioid receptor	0.125	294	189	12	32	284	1	267	0.000355	178	1
EBV_BILF1.pdb	7xrr_A	7xrr_A Crystal structure of the human OX2R bound to the insomnia drug lemborexant.	0.131	297	226	8	32	301	17	308	0.0005713	178	1
EBV_BILF1.pdb	7p02_R	7p02_R Human Neurokinin 1 receptor (NK1R) substance P Gs complex	0.146	301	208	14	28	295	2	286	0.0001855	176	1
EBV_BILF1.pdb	7x9c_R	7x9c_R Cryo-EM structure of neuropeptide Y Y4 receptor in complex with PP and Gi	0.137	306	221	11	32	300	2	301	0.00034	176	1
EBV_BILF1.pdb	7ezh_D	7ezh_D Cryo-EM structure of an activated Cholecystokinin A receptor (CCKAR)-Gi complex	0.165	302	198	15	37	295	4	294	0.0004805	175	1
EBV_BILF1.pdb	7wvx_R	7wvx_R Cryo-EM structure of the human formyl peptide receptor 2 in complex with fhumanin and Gi2	0.148	297	214	11	35	296	6	298	0.0002206	175	1
EBV_BILF1.pdb	5dhg_B	5dhg_B The crystal structure of nociceptin/orphanin FQ peptide receptor (NOP) in complex with C-35 (PSI Community Target)	0.148	282	212	11	32	295	107	378	0.0007092	175	1
EBV_BILF1.pdb	7t6b_R	7t6b_R Structure of S1PR2-heterotrimeric G13 signaling complex	0.131	282	202	9	25	284	4	264	0.0008805	174	1
EBV_BILF1.pdb	5ung_B	5ung_B XFEL structure of human angiotensin II type 2 receptor (Orthorhombic form) in complex with compound 1 (N-benzyl-N-(2-ethyl-4-oxo-3-{[2'-(2H-tetrazol-5-yl)[1,1'-biphenyl]-4-yl] methyl}-3,4-dihydroquinazolin-6-yl)thiophene-2-carboxamide)	0.121	304	211	16	32	295	120	407	0.0004221	174	1
EBV_BILF1.pdb	4xt1_A	4xt1_A Structure of a nanobody-bound viral GPCR bound to human chemokine CX3CL1	0.164	297	207	13	26	300	13	290	0.0003707	173	1
EBV_BILF1.pdb	6tot_A	6tot_A Crystal structure of the Orexin-1 receptor in complex with lemborexant	0.136	285	220	10	34	298	20	298	0.0004042	173	1
EBV_BILF1.pdb	6tp6_A	6tp6_A Crystal structure of the Orexin-1 receptor in complex with filorexant	0.135	288	217	10	37	298	22	303	0.0002623	173	1
EBV_BILF1.pdb	7eib_A	7eib_A Cryo-EM structure of the type 1 bradykinin receptor in complex with the des-Arg10-kallidin and an Gq protein	0.162	290	209	11	36	298	11	293	0.0005018	172	1
EBV_BILF1.pdb	6tq4_B	6tq4_B Crystal structure of the Orexin-1 receptor in complex with Compound 16	0.133	314	219	13	33	308	1	299	0.0003256	172	1
EBV_BILF1.pdb	8f7w_R	8f7w_R Gi bound kappa-opioid receptor in complex with dynorphin	0.123	291	213	15	37	293	3	285	0.0006505	171	1
EBV_BILF1.pdb	7eo2_A	7eo2_A Cryo-EM of Sphingosine 1-phosphate receptor 1 / Gi complex bound to FTY720p	0.159	288	210	8	25	293	3	277	0.0008075	170	1
EBV_BILF1.pdb	7e32_R	7e32_R Serotonin 1D (5-HT1D) receptor-Gi protein complex	0.146	301	201	13	33	295	1	283	0.0007092	170	1
EBV_BILF1.pdb	6tq4_A	6tq4_A Crystal structure of the Orexin-1 receptor in complex with Compound 16	0.132	286	214	11	37	298	21	296	0.0004805	169	1
EBV_BILF1.pdb	7x9b_R	7x9b_R Cryo-EM structure of neuropeptide Y Y2 receptor in complex with NPY and Gi	0.161	303	208	12	31	295	5	299	0.0007733	169	1
EBV_BILF1.pdb	6tp4_B	6tp4_B Crystal structure of the Orexin-1 receptor in complex with ACT-462206	0.129	302	221	11	34	298	1	297	0.0004407	168	1
EBV_BILF1.pdb	6tq9_B	6tq9_B Crystal structure of the Orexin-1 receptor in complex with SB-408124	0.119	302	226	10	33	298	1	298	0.0005471	168	1
EBV_BILF1.pdb	7w56_R	7w56_R Cryo-EM structure of the neuromedin S-bound neuromedin U receptor 1-Gq protein complex	0.131	289	195	13	40	291	5	274	0.000355	167	1
EBV_BILF1.pdb	4bv0_A	4bv0_A High Resolution Structure of Evolved Agonist-bound Neurotensin Receptor 1 Mutant without Lysozyme Fusion	0.135	302	214	10	32	299	8	296	0.0004221	167	1
EBV_BILF1.pdb	6tos_A	6tos_A Crystal structure of the Orexin-1 receptor in complex with GSK1059865	0.139	287	215	12	37	298	20	299	0.00034	167	1
EBV_BILF1.pdb	4bey_A	4bey_A Night blindness causing G90D rhodopsin in complex with GaCT2 peptide	0.131	304	216	13	31	298	31	322	0.0005966	167	1
EBV_BILF1.pdb	6d9h_R	6d9h_R Cryo-EM structure of the human adenosine A1 receptor-Gi2-protein complex bound to its endogenous agonist	0.145	295	210	13	32	293	1	286	0.0007406	165	1
EBV_BILF1.pdb	6tq6_A	6tq6_A Crystal structure of the Orexin-1 receptor in complex with Compound 14	0.122	285	216	12	37	298	19	292	0.0004602	164	1
EBV_BILF1.pdb	6nbf_R	6nbf_R Cryo-EM structure of parathyroid hormone receptor type 1 in complex with a long-acting parathyroid hormone analog and G protein	0.121	280	213	13	37	303	108	367	0.0005018	164	1
EBV_BILF1.pdb	7ld4_R	7ld4_R Cryo-EM structure of the human adenosine A1 receptor-Gi2-protein complex bound to its endogenous agonist	0.146	294	210	12	32	293	1	285	0.0006229	163	1
EBV_BILF1.pdb	6fk8_A	6fk8_A Crystal structure of N2C/D282C stabilized opsin bound to RS08	0.127	306	215	12	32	299	32	323	0.00096	161	1
EBV_BILF1.pdb	6tp3_A	6tp3_A Crystal structure of the Orexin-1 receptor in complex with daridorexant	0.116	301	226	11	34	298	15	311	0.0009194	160	1
EBV_BILF1.pdb	7l1v_R	7l1v_R Orexin Receptor 2 (OX2R) in Complex with G Protein and Small-Molecule Agonist Compound 1	0.125	287	213	10	37	295	7	283	0.0004407	159	1
EBV_BILF1.pdb	7t6s_R	7t6s_R Structure of the human FPR2-Gi complex with compound C43	0.152	308	202	15	34	296	4	297	0.0001104	159	1
EBV_BILF1.pdb	6jod_A	6jod_A Angiotensin II type 2 receptor with ligand	0.123	308	225	14	33	303	6	305	0.0007092	158	1
EBV_BILF1.pdb	7p00_R	7p00_R Human Neurokinin 1 receptor (NK1R) substance P Gq chimera (mGsqi) complex	0.125	296	213	12	32	295	6	287	0.0008805	157	1
EBV_BILF1.pdb	7w2z_R	7w2z_R Cryo-EM structure of the ghrelin-bound human ghrelin receptor-Go complex	0.172	307	203	14	32	298	4	299	0.0006505	157	1
EBV_BILF1.pdb	6pwc_R	6pwc_R A complex structure of arrestin-2 bound to neurotensin receptor 1	0.162	320	220	13	32	312	10	320	0.0007733	156	1
EBV_BILF1.pdb	7xa3_R	7xa3_R Cryo-EM structure of the CCL2 bound CCR2-Gi complex	0.151	303	209	17	31	298	4	293	0.0007406	154	1
EBV_BILF1.pdb	6tp3_B	6tp3_B Crystal structure of the Orexin-1 receptor in complex with daridorexant	0.134	305	214	14	37	308	20	307	0.00096	154	1
EBV_BILF1.pdb	7rmh_R	7rmh_R Substance P bound to active human neurokinin 1 receptor in complex with miniGs399	0.134	298	206	13	32	296	5	283	0.0009194	153	1
EBV_BILF1.pdb	6me6_B	6me6_B XFEL crystal structure of human melatonin receptor MT2 in complex with 2-phenylmelatonin	0.139	301	208	14	32	300	111	392	0.0007092	151	1
EBV_BILF2.pdb	5mje_B	5mje_B Crystal structure of the HigB2 toxin in complex with Nb8	0.179	139	90	8	23	156	4	123	2.689e-06	226	1
EBV_BILF2.pdb	7zml_G	7zml_G Crystal structure of human RECQL5 helicase APO form in complex with engineered nanobody (Gluebody) G1-001	0.183	142	89	10	23	156	2	124	1.046e-06	208	1
EBV_BILF2.pdb	7wn1_C	7wn1_C Structure of PfNT1(Y190A) in complex with nanobody 48 and inosine	0.153	137	92	9	23	156	6	121	1.14e-05	201	1
EBV_BILF2.pdb	7zml_F	7zml_F Crystal structure of human RECQL5 helicase APO form in complex with engineered nanobody (Gluebody) G1-001	0.176	147	90	10	23	159	2	127	1.105e-06	201	1
EBV_BILF2.pdb	7zmm_F	7zmm_F Crystal structure of human RECQL5 helicase APO form in complex with engineered nanobody (Gluebody) G2-001	0.194	144	89	10	23	158	2	126	2.037e-06	199	1
EBV_BILF2.pdb	7zra_H	7zra_H Crystal structure of E.coli LexA in complex with nanobody NbSOS1(Nb14497)	0.17	135	90	9	23	155	6	120	6.189e-06	198	1
EBV_BILF2.pdb	7zra_G	7zra_G Crystal structure of E.coli LexA in complex with nanobody NbSOS1(Nb14497)	0.169	136	91	9	23	156	6	121	7.729e-06	197	1
EBV_BILF2.pdb	6gkd_M	6gkd_M human NBD1 of CFTR in complex with nanobodies D12 and G3a	0.165	139	93	8	23	156	2	122	7.312e-06	197	1
EBV_BILF2.pdb	6v7z_F	6v7z_F Human CD1d presenting alpha-Galactosylceramide in complex with VHH nanobody 1D22	0.185	140	84	9	23	156	2	117	5.854e-06	195	1
EBV_BILF2.pdb	3ezj_B	3ezj_B Crystal structure of the N-terminal domain of the secretin GspD from ETEC determined with the assistance of a nanobody	0.188	138	86	8	23	155	2	118	7.312e-06	195	1
EBV_BILF2.pdb	6obo_C	6obo_C Ricin A chain bound to VHH antibody V6A6	0.169	136	89	7	23	156	5	118	6.916e-06	194	1
EBV_BILF2.pdb	7zra_F	7zra_F Crystal structure of E.coli LexA in complex with nanobody NbSOS1(Nb14497)	0.169	136	91	9	23	156	6	121	1.079e-05	194	1
EBV_BILF2.pdb	7wn0_B	7wn0_B Structure of PfENT1(Y190A) in complex with nanobody 19	0.137	138	96	8	23	156	4	122	2.625e-05	194	1
EBV_BILF2.pdb	7zml_E	7zml_E Crystal structure of human RECQL5 helicase APO form in complex with engineered nanobody (Gluebody) G1-001	0.169	142	89	10	23	156	4	124	2.544e-06	194	1
EBV_BILF2.pdb	7bts_B	7bts_B Structure of human beta1 adrenergic receptor bound to epinephrine and nanobody 6B9	0.154	136	91	7	23	155	4	118	1.347e-05	192	1
[truncated: 43,925 more rows]

## Sheet: Sheet2
Foldseek against PDB - frequencies
Virus_protein	Keywords	Keywords without HomologyTable
EBV_BALF1	6fbx_a(1), zebra-fish(1), pro-survival(1), nrzbad(1), bh3(1), 5c6h_w(1), mcl-1(1), mule(1)	6fbx_a(1), zebra-fish(1), pro-survival(1), nrzbad(1), bh3(1), 5c6h_w(1), mcl-1(1), mule(1)
EBV_BALF2	single(2), stranded(2), dna-binding(2), proteinicp8(2), simplex(2), virus-1(2), 1urj_b(1), 1urj_a(1)	single(2), stranded(2), proteinicp8(2), simplex(2), virus-1(2), 1urj_b(1), 1urj_a(1)
EBV_BALF3	terminase(2), 6m5r_b(1), coordinates(1), monomeric(1), 6m5v_b(1), coordinate(1), hexameric(1), presence(1), adp-bef3(1)	6m5r_b(1), coordinates(1), monomeric(1), 6m5v_b(1), coordinate(1), hexameric(1), presence(1), adp-bef3(1)
EBV_BALF4	glycoprotein(57), simplex(25), gb(11), pseudorabies(9), y179s(8), ivd_iv(6), prv(6), envelope(6), extracellular(5), human(5), fusion(5), ectodomain(5), conformation(5), cytomegalovirus(4), hcmv(4), high-ph(4), a504p/r505g/q507g/n511g(4), varicella-zoster(3), postfusion(3), w174r(3), thogoto(3), vsv-indiana(3), mudd-summers(3), strain(3), under(3), acidic(3), sm5-1(2), post-fusion(2), hsv-1(2), pr…	simplex(25), pseudorabies(9), y179s(8), ivd_iv(6), prv(6), extracellular(5), human(5), fusion(5), ectodomain(5), conformation(5), cytomegalovirus(4), hcmv(4), high-ph(4), a504p/r505g/q507g/n511g(4), varicella-zoster(3), postfusion(3), w174r(3), thogoto(3), vsv-indiana(3), mudd-summers(3), strain(3), under(3), acidic(3), sm5-1(2), post-fusion(2), hsv-1(2), prefusion(2), bourbon(2), 3fvc_a(1), trim…
EBV_BALF5	dna(158), polymerase(118), rb69(59), ternary(49), gp43(26), containing(24), abasic(16), analog(15), pol(13), replicative(12), binary(11), template(11), family(11), thymine(11), glycol(11), human(9), dsdna(8), pyrococcus(8), incoming(8), yeast(7), nucleotide(7), position(7), replicating(6), catalytic(6), abyssi(6), edition(6), damp(6), tgot_6g12(5), kod(5), pol2core(5), carrying(5), d714a(5), y567…	rb69(59), ternary(49), gp43(26), containing(24), abasic(16), analog(15), pol(13), replicative(12), binary(11), template(11), family(11), thymine(11), glycol(11), human(9), dsdna(8), pyrococcus(8), incoming(8), yeast(7), nucleotide(7), position(7), replicating(6), catalytic(6), abyssi(6), edition(6), damp(6), tgot_6g12(5), kod(5), pol2core(5), carrying(5), d714a(5), y567a(5), l415f(5), cerevisiae(…
EBV_BARF1	fc(181), human(138), igg1(55), receptor(50), mouse(36), domains(30), hiv-1(27), igg(27), gp120(25), tcr(25), titin(25), heterodimer(22), binding(19), ig(18), pd-1(17), factor(16), extracellular(16), +(15), immunoglobulin(15), isoform(15), broadly(14), cytokine(13), ectodomain(13), scfv(13), igg4(13), barf1(12), pd-l1(12), glycosylated(12), mutation(12), colony-stimulating(11), viral(11), homodime…	fc(181), human(138), igg1(55), receptor(50), mouse(36), domains(30), hiv-1(27), igg(27), gp120(25), tcr(25), titin(25), heterodimer(22), binding(19), ig(18), pd-1(17), factor(16), extracellular(16), +(15), immunoglobulin(15), isoform(15), broadly(14), cytokine(13), ectodomain(13), scfv(13), igg4(13), pd-l1(12), glycosylated(12), mutation(12), colony-stimulating(11), viral(11), homodimer(11), n-te…
EBV_BBLF2	pol(9), dna(7), ternary(6), polymerase(6), binary(5), ii-normal(4), ii-abasic(3), dna-datp(2), tgot_6g12(2), 3k58_a(1), dna-dttp(1), 5mdn_b(1), family(1), hyperthermophilic(1), archaeon(1), pyrobaculum(1), calidifontis(1), 3k59_a(1), dna-dctp(1), 3maq_a(1), dna-dgtp(1), 3k5l_a(1), lt0(1), 3k57_a(1), 3k5o_b(1), 3k5m_a(1), dna-ddgtp(1), lt-2(1), 3k5n_a(1), 3k5o_a(1), 1q8i_a(1), 4k8x_a(1), 9n(1), re…	pol(9), ternary(6), polymerase(6), binary(5), ii-normal(4), ii-abasic(3), dna-datp(2), tgot_6g12(2), 3k58_a(1), dna-dttp(1), 5mdn_b(1), family(1), hyperthermophilic(1), archaeon(1), pyrobaculum(1), calidifontis(1), 3k59_a(1), dna-dctp(1), 3maq_a(1), dna-dgtp(1), 3k5l_a(1), lt0(1), 3k57_a(1), 3k5o_b(1), 3k5m_a(1), dna-ddgtp(1), lt-2(1), 3k5n_a(1), 3k5o_a(1), 1q8i_a(1), 4k8x_a(1), 9n(1), replicativ…
EBV_BBLF4	pif1(31), helicase(20), bacteroides(10), thermus(9), oshimai(9), adp-alf4(9), ssdna(6), human(5), dna(5), sp(5), scpif1(5), dsdna(4), deferribacter(3), desulfuricans(3), recd2(3), parallel(2), g-quadruplex(2), basis(2), unwinding(2), forked(2), two(2), coordinating(2), helicases(2), dt18(2), adp(2), tailed(2), resulting(2), candida(2), albicans(2), unliganded(2), gggtttt(2), dt7ds11bp(2), tttgggt…	pif1(31), bacteroides(10), thermus(9), oshimai(9), adp-alf4(9), ssdna(6), human(5), sp(5), scpif1(5), dsdna(4), deferribacter(3), desulfuricans(3), recd2(3), parallel(2), g-quadruplex(2), basis(2), unwinding(2), forked(2), two(2), coordinating(2), helicases(2), dt18(2), adp(2), tailed(2), resulting(2), candida(2), albicans(2), unliganded(2), gggtttt(2), dt7ds11bp(2), tttgggtt(2), amppnp(2), resid…
EBV_BBRF1	portal(8), epstein-barr(3), c12(3), dodecamer(2), c6(2), vertex(2), enveloped(2), virion(2), capsid(2), 6rvs_a(1), 6rvr_a(1), 7bqt_a(1), 6ppi_a(1), kaposi's(1), sarcoma-associated(1), kshv(1), 7etm_a(1), 7etm_k(1), 7et2_f(1), human(1), cytomegalovirus(1), 6od7_a(1), simplex(1), hsv-1(1), pul6(1), dodecameric(1)	epstein-barr(3), c12(3), dodecamer(2), c6(2), vertex(2), enveloped(2), virion(2), capsid(2), 6rvs_a(1), 6rvr_a(1), 7bqt_a(1), 6ppi_a(1), kaposi's(1), sarcoma-associated(1), kshv(1), 7etm_a(1), 7etm_k(1), 7et2_f(1), human(1), cytomegalovirus(1), 6od7_a(1), simplex(1), hsv-1(1), pul6(1), dodecameric(1)
EBV_BBRF2	ebv(7), tegument(7), bbrf2/bsrf1(6), 6lqo_a(1), 6lqo_d(1), 6lqo_f(1), 6lqo_b(1), 6lqo_e(1), 6lqn_a(1), bbrf2(1), 6lqo_c(1), 6t5a_f(1), simplex(1), pul7pul51(1)	ebv(7), tegument(7), bbrf2/bsrf1(6), 6lqo_a(1), 6lqo_d(1), 6lqo_f(1), 6lqo_b(1), 6lqo_e(1), 6lqn_a(1), bbrf2(1), 6lqo_c(1), 6t5a_f(1), simplex(1), pul7pul51(1)
EBV_BCRF1-IL10H	interleukin-10(7), human(5), il-10(5), il-10r1(4), soluble(3), epstein-barr(2), mouse(2), s1_e8del(2), c149y(2), signaling(2), il-10ra(2), il-10rb(2), 1lk3_b(1), monomer(1), 9d7(1), 1y6k_l(1), 1ilk_a(1), reveals(1), dimer(1), unexpected(1), topological(1), similarity(1), interferon(1), 2ilk_a(1), 1.6(1), 1y6m_l(1), 1j7v_l(1), /(1), 1y6n_l(1), a87i(1), 2h24_a(1), 4x51_a(1), 4x51_b(1), 1inr_a(1), c…	human(5), il-10(5), il-10r1(4), soluble(3), epstein-barr(2), mouse(2), s1_e8del(2), c149y(2), signaling(2), il-10ra(2), il-10rb(2), 1lk3_b(1), monomer(1), 9d7(1), 1y6k_l(1), 1ilk_a(1), reveals(1), dimer(1), unexpected(1), topological(1), similarity(1), interferon(1), 2ilk_a(1), 1.6(1), 1y6m_l(1), 1j7v_l(1), /(1), 1y6n_l(1), a87i(1), 2h24_a(1), 4x51_a(1), 4x51_b(1), 1inr_a(1), cytokine(1), synthes…
EBV_BDLF1	capsid(32), tegument(24), human(24), vertex(22), pp150(16), penton(13), c-capsid(13), cytomegalovirus(12), virion(11), portal(11), epstein-barr(9), capsid-binding(9), patterns(9), murine(9), cytomegaloviruses(9), development(9), simplex(9), varicella(9), zoster(9), varicella-zoster(9), c5(8), hcmv(7), securing(7), layer(7), a-capsid(7), asymmetric(6), kaposi's(5), sarcoma-associated(5), kshv(5), …	tegument(24), human(24), vertex(22), pp150(16), penton(13), c-capsid(13), cytomegalovirus(12), virion(11), portal(11), epstein-barr(9), capsid-binding(9), patterns(9), murine(9), cytomegaloviruses(9), development(9), simplex(9), varicella(9), zoster(9), varicella-zoster(9), c5(8), hcmv(7), securing(7), layer(7), a-capsid(7), asymmetric(6), kaposi's(5), sarcoma-associated(5), kshv(5), register(5),…
EBV_BFLF1	kshv(5), orf68(5), 6xfa_a(1), ebv(1), bflf1(1), 6xf9_c(1), 6xf9_d(1), 6xf9_a(1), 6xf9_e(1), 6xf9_b(1)	kshv(5), orf68(5), 6xfa_a(1), ebv(1), bflf1(1), 6xf9_c(1), 6xf9_d(1), 6xf9_a(1), 6xf9_e(1), 6xf9_b(1)
EBV_BFLF2	nuclear(14), egress(14), ebv(5), human(5), cytomegalovirus(5), nec(3), ul53(3), prv(3), subunit(2), varicella(2), zoster(2), orf24-orf27(2), hsv-1(2), pseudorabies(2), 7t7i_h(1), 7t7i_b(1), 7t7i_d(1), 7t7i_j(1), 7t7i_f(1), 5d5n_b(1), pul50-pul53(1), 5dob_a(1), 5doc_b(1), 5doc_a(1), 7pab_c(1), 5doe_b(1), residues(1), 72-292(1), 4zxs_d(1), 7pab_a(1), 4zxs_b(1), 4z3u_b(1), 5e8c_a(1), pul31(1), pul34…	ebv(5), human(5), cytomegalovirus(5), nec(3), ul53(3), prv(3), subunit(2), varicella(2), zoster(2), orf24-orf27(2), hsv-1(2), pseudorabies(2), 7t7i_h(1), 7t7i_b(1), 7t7i_d(1), 7t7i_j(1), 7t7i_f(1), 5d5n_b(1), pul50-pul53(1), 5dob_a(1), 5doc_b(1), 5doc_a(1), 7pab_c(1), 5doe_b(1), residues(1), 72-292(1), 4zxs_d(1), 7pab_a(1), 4zxs_b(1), 4z3u_b(1), 5e8c_a(1), pul31(1), pul34(1), 4z3u_d(1), 5fki_2k(1…
EBV_BFRF1	nuclear(12), egress(12), human(4), cytomegalovirus(4), ebv(3), truncated(3), pul50-pul53(3), hsv-1(2), varicella(2), zoster(2), orf24-orf27(2), prv(2), 7t7i_a(1), 6t3z_a(1), bfrf1-bflf2(1), 7t7i_i(1), 5dob_b(1), nec(1), 5d5n_a(1), 6t3x_a(1), 6t3x_c(1), 4zxs_a(1), 4zxs_c(1), 7pab_a(1), 5a3g_a(1), subunit(1), m50(1), 4z3u_a(1), 4z3u_c(1), 5e8c_b(1), pseudorabies(1), pul31(1), pul34(1), 7pab_c(1)	human(4), cytomegalovirus(4), ebv(3), truncated(3), pul50-pul53(3), hsv-1(2), varicella(2), zoster(2), orf24-orf27(2), prv(2), 7t7i_a(1), 6t3z_a(1), bfrf1-bflf2(1), 7t7i_i(1), 5dob_b(1), nec(1), 5d5n_a(1), 6t3x_a(1), 6t3x_c(1), 4zxs_a(1), 4zxs_c(1), 7pab_a(1), 5a3g_a(1), subunit(1), m50(1), 4z3u_a(1), 4z3u_c(1), 5e8c_b(1), pseudorabies(1), pul31(1), pul34(1), 7pab_c(1)
EBV_BFRF3	epstein-barr(5), capsid(5), asymmetric(3), icosahedral(3), tegumented(3), capsid-associated(2), tegument(2), inside(2), 7bsi_j(1), 7bsi_h(1), 6w2e_d(1), 7bsi_m(1), 6w2d_u(1), 6ppb_0(1), kaposi's(1), sarcoma-associated(1), kshv(1), c5(1), portal(1), vertex(1)	epstein-barr(5), capsid(5), asymmetric(3), icosahedral(3), tegumented(3), capsid-associated(2), tegument(2), inside(2), 7bsi_j(1), 7bsi_h(1), 6w2e_d(1), 7bsi_m(1), 6w2d_u(1), 6ppb_0(1), kaposi's(1), sarcoma-associated(1), kshv(1), c5(1), portal(1), vertex(1)
EBV_BGLF1	epstein-barr(2), vertex(2), 7br7_c(1), portal-proximal(1), penton(1), catc(1), binding(1), 6w2e_v(1), capsid(1), capsid-associated(1), tegument(1), inside(1), 6ppb_k(1), kaposi's(1), sarcoma-associated(1), kshv(1), c5(1), portal(1)	epstein-barr(2), 7br7_c(1), portal-proximal(1), penton(1), catc(1), binding(1), 6w2e_v(1), capsid-associated(1), tegument(1), inside(1), 6ppb_k(1), kaposi's(1), sarcoma-associated(1), kshv(1), c5(1), portal(1)
EBV_BGLF4	kinase(283), human(152), chk1(69), ck2(38), casein(37), dyrk1a(34), catalytic(27), subunit(27), braf(20), phosphorylated(19), ck2alpha(18), b-raf(17), mps1(17), isoform(15), checkpoint(13), ck1d(13), small(12), p38(12), structure-based(11), srpk1(11), camkii(11), sr(10), pak1(10), binding(10), nik(10), cdc7(9), sky1p(8), amppnp(8), dyrk2(8), identification(8), potent(8), ck1(8), camkk2b(8), hpk1(…	human(152), chk1(69), ck2(38), casein(37), dyrk1a(34), catalytic(27), subunit(27), braf(20), phosphorylated(19), ck2alpha(18), b-raf(17), mps1(17), isoform(15), checkpoint(13), ck1d(13), small(12), p38(12), structure-based(11), srpk1(11), camkii(11), sr(10), pak1(10), binding(10), nik(10), cdc7(9), sky1p(8), amppnp(8), dyrk2(8), identification(8), potent(8), ck1(8), camkk2b(8), hpk1(8), erk2(8), …
EBV_BGLF5	epstein-barr(4), alkaline(4), nuclease(4), d203s(2), 2w4b_a(1), 2w4b_b(1), 2w45_a(1), 2w45_b(1), 3fhd_a(1), shutoff(1), exonuclease(1), kaposis(1), sarcoma(1), associated(1), 3pov_a(1), sox-dna(1), 5hsw_a(1), kshv(1), sox(1), rna(1)	epstein-barr(4), d203s(2), 2w4b_a(1), 2w4b_b(1), 2w45_a(1), 2w45_b(1), 3fhd_a(1), shutoff(1), exonuclease(1), kaposis(1), sarcoma(1), associated(1), 3pov_a(1), sox-dna(1), 5hsw_a(1), kshv(1), sox(1), rna(1)
EBV_BGRF1-BDRF1	terminase(44), large(29), bacteriophage(18), thermophilic(16), d6e(16), nuclease(15), human(11), cytomegalovirus(11), phage(9), mn(8), soaked(8), atpase(8), adp(8), motor(6), thermus(6), p74-26(6), atp-gamma-s(5), subunit(4), gp2(4), bacterial(4), sf6(4), t4(4), gp17(4), simplex(3), dna-packaging(3), pul15(3), provides(3), insights(3), into(3), cleavage(3), concatemeric(3), viral(3), genome(3), p…	bacteriophage(18), thermophilic(16), d6e(16), nuclease(15), human(11), cytomegalovirus(11), phage(9), mn(8), soaked(8), atpase(8), adp(8), motor(6), thermus(6), p74-26(6), atp-gamma-s(5), gp2(4), bacterial(4), sf6(4), t4(4), gp17(4), simplex(3), dna-packaging(3), pul15(3), provides(3), insights(3), into(3), cleavage(3), concatemeric(3), viral(3), genome(3), precursors(3), beryllium(3), fluoride(3…
EBV_BHRF1	epstein-barr(9), bh3(8), bcl-2(8), encoded(6), homolog(6), bhrf-1(5), bid(5), bhrf1(3), computationally(2), designed(2), viral(2), 2wh6_a(1), anti-apoptotic(1), bim(1), 2xpx_a(1), bhrf1bak(1), 4oyd_a(1), 7p33_d(1), 4oyd_c(1), 7p9w_a(1), apoptosis(1), regulator(1), puma(1), 7p33_a(1), 7p33_b(1), 7p33_c(1), 7p33_e(1), 1q59_a(1), solution(1), human(1), 6eb6_a(1), bax(1), w139a(1), monomer(1)	epstein-barr(9), bh3(8), bcl-2(8), encoded(6), homolog(6), bhrf-1(5), bid(5), computationally(2), designed(2), viral(2), 2wh6_a(1), anti-apoptotic(1), bim(1), 2xpx_a(1), bhrf1bak(1), 4oyd_a(1), 7p33_d(1), 4oyd_c(1), 7p9w_a(1), puma(1), 7p33_a(1), 7p33_b(1), 7p33_c(1), 7p33_e(1), 1q59_a(1), solution(1), human(1), 6eb6_a(1), bax(1), w139a(1), monomer(1)
EBV_BILF1	receptor(55), human(21), gi(17), orexin-1(10), chemokine(9), agonist(6), sphingosine(5), 1-phosphate(5), 1-gi(5), receptor-gi(5), neuromedin(5), sphingosine-1-phosphate(4), state(4), mu-opioid(4), active(4), gpcr(3), coupled(3), lysophosphatidic(3), acid(3), cholecystokinin(3), rhodopsin(3), cx3cl1(3), ghrelin(3), kappa-opioid(3), neurokinin(3), substance(3), octreotide-bound(2), cbp-307(2), sipo…	human(21), gi(17), orexin-1(10), chemokine(9), agonist(6), sphingosine(5), 1-phosphate(5), 1-gi(5), receptor-gi(5), neuromedin(5), sphingosine-1-phosphate(4), state(4), mu-opioid(4), active(4), gpcr(3), lysophosphatidic(3), acid(3), cholecystokinin(3), rhodopsin(3), cx3cl1(3), ghrelin(3), kappa-opioid(3), neurokinin(3), substance(3), octreotide-bound(2), cbp-307(2), siponimod(2), s1p(2), lpa(2), …
EBV_BILF2	nanobody(99), human(52), sars-cov-2(48), receptor(29), vhh(28), spike(24), rbd(21), binding(20), nanobodies(17), single(17), hiv-1(16), norovirus(15), helicase(14), recql5(13), gluebody(13), nucleoprotein(12), against(11), fv(11), bg505(10), glycoprotein(10), toxin(9), trimer(9), germline(8), env(7), llama(7), sosip.664(7), antibodies(7), nbd1(6), cftr(6), transporter(6), adrenoceptor(6), synthet…	nanobody(99), human(52), sars-cov-2(48), receptor(29), vhh(28), spike(24), rbd(21), binding(20), nanobodies(17), single(17), hiv-1(16), norovirus(15), helicase(14), recql5(13), gluebody(13), nucleoprotein(12), against(11), fv(11), bg505(10), toxin(9), trimer(9), germline(8), env(7), llama(7), sosip.664(7), antibodies(7), nbd1(6), cftr(6), transporter(6), adrenoceptor(6), synthetic(6), angiotensin…
EBV_BKRF2	epstein-barr(5), ebv(5), epha2(4), ghgl(3), binding(3), domian(3), lbd(3), human(3), gh/gl/gp42-peptide(2), antibodies(2), 769c2(2), ghgl/cl40/gp42(2), n-domain(2), gh/gl(2), kaposi(2), sarcoma(2), associated(2), kshv(2), 7cze_h(1), 3phf_b(1), gh(1), gl(1), 7s07_b(1), glycoprotein(1), 769b10(1), 7s1b_b(1), glycoproteins(1), 770f7(1), 5t1d_b(1), ghgl/gp42/e1d1(1), 6c5v_b(1), anti-gh/gl(1), that(1)…	epstein-barr(5), ebv(5), epha2(4), ghgl(3), binding(3), domian(3), lbd(3), human(3), gh/gl/gp42-peptide(2), antibodies(2), 769c2(2), ghgl/cl40/gp42(2), n-domain(2), gh/gl(2), kaposi(2), sarcoma(2), associated(2), kshv(2), 7cze_h(1), 3phf_b(1), gh(1), 7s07_b(1), 769b10(1), 7s1b_b(1), glycoproteins(1), 770f7(1), 5t1d_b(1), ghgl/gp42/e1d1(1), 6c5v_b(1), anti-gh/gl(1), that(1), neutralizes(1), dual-t…
EBV_BKRF3	glycosylase(70), uracil-dna(58), vaccinia(31), uracil(29), dna(21), d4(14), ugi(9), ung(7), udg(7), mycobacterium(7), tuberculosis(7), kshv(6), wild-type(6), space(6), group(6), binding(6), pocket(6), saugi/kshvudg(5), dsdna(5), product(4), exhibiting(4), duplex(4), nucleotide(4), flipping(4), new(4), glycosylaseinhibitor(4), wild(4), orthorhombic(4), /a201-50(4), 3gd4(4), del171-172d4(4), mechan…	vaccinia(31), uracil(29), dna(21), d4(14), ugi(9), mycobacterium(7), tuberculosis(7), kshv(6), wild-type(6), space(6), group(6), binding(6), pocket(6), saugi/kshvudg(5), dsdna(5), product(4), exhibiting(4), duplex(4), nucleotide(4), flipping(4), new(4), glycosylaseinhibitor(4), wild(4), orthorhombic(4), /a201-50(4), 3gd4(4), del171-172d4(4), mechanism(3), human(3), crystallographic(3), mimivirus(…
EBV_BLLF1_GP220	human(8), protocadherin(6), receptor(5), rage(4), extracellular(4), cadherin(4), domains(4), ectodomain(3), basis(2), vc1c2(2), mouse(2), acid(2), tcr(2), cadherin-23(2), b2(2), 3-6(2), 2h6o_a(1), epstein(1), barr(1), major(1), envelope(1), glycoprotein(1), 4hc1_b(1), deleted(1), madcam-1(1), d1d2(1), 10g3(1), 4e41_e(1), recognition(1), self(1), tumor-specific(1), mhc(1), ii-restricted(1), g4(1),…	human(8), protocadherin(6), receptor(5), rage(4), extracellular(4), cadherin(4), domains(4), ectodomain(3), basis(2), vc1c2(2), mouse(2), acid(2), tcr(2), cadherin-23(2), b2(2), 3-6(2), 2h6o_a(1), epstein(1), barr(1), major(1), 4hc1_b(1), deleted(1), madcam-1(1), d1d2(1), 10g3(1), 4e41_e(1), recognition(1), self(1), tumor-specific(1), mhc(1), ii-restricted(1), g4(1), 5ks9_h(1), bel502-dq8-glia-al…
EBV_BLLF3	dutpase(126), deoxyuridine(19), dutp(18), plasmodium(18), falciparum(18), nucleotidohydrolase(16), dump(15), human(15), subtilis(15), pyrophosphatase(14), phage(14), 5'-diphenyl(12), nucleoside(12), 5'-triphosphate(12), stl(11), prophage(11), bacillus(10), tuberculosis(10), 80alpha(10), dut1p(9), saccharomyces(9), cerevisiae(9), rickettsia(9), prowazekii(9), str.(9), madrid(9), magnesium(8), bact…	plasmodium(18), falciparum(18), dump(15), human(15), subtilis(15), phage(14), 5'-diphenyl(12), nucleoside(12), stl(11), prophage(11), bacillus(10), tuberculosis(10), 80alpha(10), dut1p(9), saccharomyces(9), cerevisiae(9), rickettsia(9), prowazekii(9), str.(9), madrid(9), magnesium(8), bacteriophage(8), dudp(7), m-pmv(7), staphylococcus(7), evolution(6), chlorella(6), alphabeta-imido-dutp(6), arab…
EBV_BLRF2	2oa5_b(1), orf52(1), murid(1), muhv-4(1), murine(1), gammaherpesvirus(1), 2.1(1), resolution.(1), northeast(1), genomics(1), consortium(1), target(1), mhr28b.(1)	2oa5_b(1), murid(1), muhv-4(1), murine(1), gammaherpesvirus(1), 2.1(1), resolution.(1), northeast(1), genomics(1), consortium(1), target(1), mhr28b.(1)
EBV_BMRF1	dna(133), pcna(127), clamp(100), polymerase(91), sliding(85), human(56), subunit(51), proliferating(27), nuclear(27), antigen(27), yeast(17), replication(13), pip(13), rickettsia(12), factor(11), rfc(11), dnan(10), rfcpcna(9), mimetic(9), ligase(9), acinetobacter(9), baumannii(9), state(8), cerevisiae(8), defective(8), s228i(8), mycobacterium(8), leishmania(7), donovani(7), nicked(7), closed(7), …	pcna(127), clamp(100), sliding(85), human(56), subunit(51), proliferating(27), nuclear(27), antigen(27), yeast(17), replication(13), pip(13), rickettsia(12), rfc(11), dnan(10), rfcpcna(9), mimetic(9), ligase(9), acinetobacter(9), baumannii(9), state(8), cerevisiae(8), defective(8), s228i(8), mycobacterium(8), leishmania(7), donovani(7), nicked(7), closed(7), heterotrimeric(7), p7(7), s.(6), confo…
EBV_BMRF2	human(10), transporter(9), glut3(7), glucose(7), equilibrative(3), nucleoside(3), transporter-1(3), s-4-nitrobenzyl-6-thioinosine(2), merohedrally(2), twinned(2), conformation(2), bacterial(2), oxalate(2), oxlt(2), ligand-free(2), outward-facing(2), /(2), slc2a3(2), exofacial(2), plasmodium(2), falciparum(2), hexose(2), pfht1(2), 6ob7_a(1), dilazep(1), 6ob6_a(1), 4zwc_b(1), maltose-bound(1), outw…	human(10), transporter(9), glut3(7), glucose(7), equilibrative(3), nucleoside(3), transporter-1(3), s-4-nitrobenzyl-6-thioinosine(2), merohedrally(2), twinned(2), conformation(2), bacterial(2), oxalate(2), oxlt(2), ligand-free(2), outward-facing(2), /(2), slc2a3(2), exofacial(2), plasmodium(2), falciparum(2), hexose(2), pfht1(2), 6ob7_a(1), dilazep(1), 6ob6_a(1), 4zwc_b(1), maltose-bound(1), outw…
EBV_BNRF1	synthetase(36), selenophosphate(14), hype(12), phosphoribosylformylglycinamidine(10), ribonucleotide(9), cyclo-ligase(9), adp(8), aquifex(8), aeolicus(8), maritima(7), kinase(7), atp(6), thiamine-monophosphate(6), hydrogenase(6), maturation(6), diphosphate(6), aathil(6), human(6), formylglycinamidine(5), coupling(5), purl(5), thermus(5), thermophilus(5), amppcp(5), tpp(5), fgam(4), formylglycinam…	synthetase(36), selenophosphate(14), hype(12), phosphoribosylformylglycinamidine(10), ribonucleotide(9), cyclo-ligase(9), adp(8), aquifex(8), aeolicus(8), maritima(7), kinase(7), atp(6), thiamine-monophosphate(6), hydrogenase(6), maturation(6), diphosphate(6), aathil(6), human(6), formylglycinamidine(5), coupling(5), purl(5), thermus(5), thermophilus(5), amppcp(5), tpp(5), fgam(4), formylglycinam…
EBV_BOLF1	5vyl_a(1), n-terminal(1), half(1), simplex(1), ul37(1)	5vyl_a(1), n-terminal(1), half(1), simplex(1), ul37(1)
EBV_BORF1	capsid(20), vertex(12), epstein-barr(10), tegument(10), simplex(10), portal(9), c-capsid(8), asymmetric(7), human(7), kaposi's(6), sarcoma-associated(6), varicella-zoster(6), b-capsid(6), icosahedral(5), tegumented(5), capsid-associated(5), penton(5), varicella(5), zoster(5), a-capsid(5), c5(4), kshv(4), inside(3), register(3), cytomegalovirus(3), pp150(3), virion(3), hsv2(3), catc-binding(2), mo…	vertex(12), epstein-barr(10), tegument(10), simplex(10), portal(9), c-capsid(8), asymmetric(7), human(7), kaposi's(6), sarcoma-associated(6), varicella-zoster(6), b-capsid(6), icosahedral(5), tegumented(5), capsid-associated(5), penton(5), varicella(5), zoster(5), a-capsid(5), c5(4), kshv(4), inside(3), register(3), cytomegalovirus(3), pp150(3), virion(3), hsv2(3), catc-binding(2), model(2), 6b(2…
EBV_BORF2	reductase(110), ribonucleotide(108), subunit(32), r1(26), datp(21), yeast(16), mechanism(15), human(12), ttp(12), gdp(10), bacillus(10), subtilis(10), nrde(10), inhibited(10), ia(10), dttp(9), rrm1(8), modified(8), adp(7), salmonella(6), typhimurium(6), thermotoga(6), maritima(6), nrdj(6), dgtp(5), cdp(5), inhibition(5), y730no2y(5), holocomplex(4), r1e(4), datp-cdp(4), adenosylcobalamin(4), id(4…	datp(21), yeast(16), mechanism(15), human(12), ttp(12), gdp(10), bacillus(10), subtilis(10), nrde(10), inhibited(10), ia(10), dttp(9), rrm1(8), modified(8), adp(7), salmonella(6), typhimurium(6), thermotoga(6), maritima(6), nrdj(6), dgtp(5), cdp(5), inhibition(5), y730no2y(5), holocomplex(4), r1e(4), datp-cdp(4), adenosylcobalamin(4), id(4), amppnp(3), effector(3), eukaryotic(3), effectors(3), at…
EBV_BPLF1	ubiquitin-specific(2), protease(2), encoded(2), murine(2), cytomegalovirus(2), tegument(2), m48(2), ubquitin-based(2), suicide(2), 2j7q_c(1), 2j7q_a(1)	ubiquitin-specific(2), protease(2), encoded(2), murine(2), cytomegalovirus(2), m48(2), ubquitin-based(2), suicide(2), 2j7q_c(1), 2j7q_a(1)
EBV_BRRF1	reading(2), frame(2), 5ipx_a(1), orf49(1), kshv(1), 6a4v_b(1), 6a4v_a(1)	reading(2), frame(2), 5ipx_a(1), kshv(1), 6a4v_b(1), 6a4v_a(1)
EBV_BSLF1	human(10), primpol(10), 8-oxoguanine(8), lesion(8), primer(4), base(4), correct(3), misinserting(3), datp(3), extending(3), inserting(2), dctp(2), erroneous(2), ternary(2), 7jk1_b(1), 7jkp_b(1), 7jk1_a(1), 7jlg_b(1), 7jl8_a(1), 5l2x_b(1), 7jkl_a(1), 3'-end(1), strand(1), is(1), 2'3'-dideoxy-terminated.(1), 7jlg_a(1), 7jkp_a(1), 5l2x_a(1)	human(10), primpol(10), 8-oxoguanine(8), lesion(8), primer(4), base(4), correct(3), misinserting(3), datp(3), extending(3), inserting(2), dctp(2), erroneous(2), ternary(2), 7jk1_b(1), 7jkp_b(1), 7jk1_a(1), 7jlg_b(1), 7jl8_a(1), 5l2x_b(1), 7jkl_a(1), 3'-end(1), strand(1), is(1), 2'3'-dideoxy-terminated.(1), 7jlg_a(1), 7jkp_a(1), 5l2x_a(1)
EBV_BSLF2	orf57(5), kshv(3), globular(3), saimiri(3), 6hau_b(1), pan(1), rna(1), mta-response(1), 6hat_a(1), 5zb3_b(1), dimeric(1), 6hat_b(1), 5zb1_a(1), monomeric(1)	orf57(5), kshv(3), globular(3), saimiri(3), 6hau_b(1), pan(1), rna(1), mta-response(1), 6hat_a(1), 5zb3_b(1), dimeric(1), 6hat_b(1), 5zb1_a(1), monomeric(1)
EBV_BVRF1	capsid(12), pentameric(10), kaposi's(10), sarcoma-associated(10), kshv(10), 7nxq_j(1), 7nxq_h(1), 7nxq_i(1), 7nxq_f(1), 7nxq_d(1), 7nxq_c(1), 7nxq_g(1), 7nxq_a(1), 7nxq_e(1), 7nxq_b(1), 7nxr_a(1), porf19(1), murid(1), gammaherpesvirus(1), muhv-68(1), 7nxp_a(1), pul77(1), human(1), cytomegalovirus(1), hcmv(1), 2f5u_a(1), characterization(1), ul25(1), dna(1), packaging(1), simplex(1), 7br7_g(1), ep…	pentameric(10), kaposi's(10), sarcoma-associated(10), kshv(10), 7nxq_j(1), 7nxq_h(1), 7nxq_i(1), 7nxq_f(1), 7nxq_d(1), 7nxq_c(1), 7nxq_g(1), 7nxq_a(1), 7nxq_e(1), 7nxq_b(1), 7nxr_a(1), porf19(1), murid(1), gammaherpesvirus(1), muhv-68(1), 7nxp_a(1), pul77(1), human(1), cytomegalovirus(1), hcmv(1), 2f5u_a(1), characterization(1), ul25(1), dna(1), packaging(1), simplex(1), 7br7_g(1), epstein-barr(1…
EBV_BVRF2	protease(64), cytomegalovirus(17), hcmv(16), human(16), kaposi's(16), peptidomimetic(13), catalytic(10), sarcoma-associated(9), kshv(7), sarcoma(7), pseudorabies(7), pul26n(7), dimer(5), disruptor(5), room(4), temperature(4), 280k(4), monomeric(4), dimer-interface(3), s225y(3), dimeric(3), 2.1(3), epstein-barr(2), hexapeptide(2), phosphonate(2), bilc(2), 408(2), s134a/h157a(2), s134a(2), h157e(2)…	cytomegalovirus(17), hcmv(16), human(16), kaposi's(16), peptidomimetic(13), catalytic(10), sarcoma-associated(9), kshv(7), sarcoma(7), pseudorabies(7), pul26n(7), dimer(5), disruptor(5), room(4), temperature(4), 280k(4), monomeric(4), dimer-interface(3), s225y(3), dimeric(3), 2.1(3), epstein-barr(2), hexapeptide(2), phosphonate(2), bilc(2), 408(2), s134a/h157a(2), s134a(2), h157e(2), h157a(2), h1…
EBV_BXLF1	thymidine(38), kinase(38), simplex(36), ehv4-tk(11), tp5a(5), tp4a(4), thy(4), kinetics(4), interacting(4), nucleoside(4), adp(3), binding(3), analyzed(3), crystallography(3), so4(2), n-methyl-fhbt(2), me-ara-edu(2), hsv1-tk(2), ganciclovir(2), wild-type(2), y101f(2), north-methanocarba-thymidine(2), df-edu(2), edu(2), south-methanocarba-thymidine(2), in52/10(2), f-ara-edu(2), hpt(2), +(2), hmtt(…	simplex(36), ehv4-tk(11), tp5a(5), tp4a(4), thy(4), kinetics(4), interacting(4), nucleoside(4), adp(3), binding(3), analyzed(3), crystallography(3), so4(2), n-methyl-fhbt(2), me-ara-edu(2), hsv1-tk(2), ganciclovir(2), wild-type(2), y101f(2), north-methanocarba-thymidine(2), df-edu(2), edu(2), south-methanocarba-thymidine(2), in52/10(2), f-ara-edu(2), hpt(2), +(2), hmtt(2), 5-bromothienyldeoxyurid…
EBV_BXLF2	hcmv(10), human(8), fabs(7), 13h11(7), pentamer(6), ghgl(5), msl-109(5), epstein-barr(4), trimer(4), ghglgo(4), gh/gl/ul128/ul130/ul131a(4), ebv(3), antibodies(3), epha2(3), varicella-zoster(3), gh/gl/gp42-peptide(2), 769c2(2), gh/gl(2), glycoprotein(2), kaposi(2), sarcoma(2), associated(2), kshv(2), binding(2), domian(2), lbd(2), growth(2), factor(2), receptor(2), 8i21(2), antibodies.(2), thbd(2…	hcmv(10), human(8), fabs(7), 13h11(7), pentamer(6), ghgl(5), msl-109(5), epstein-barr(4), trimer(4), ghglgo(4), gh/gl/ul128/ul130/ul131a(4), ebv(3), antibodies(3), epha2(3), varicella-zoster(3), gh/gl/gp42-peptide(2), 769c2(2), gh/gl(2), kaposi(2), sarcoma(2), associated(2), kshv(2), binding(2), domian(2), lbd(2), growth(2), factor(2), receptor(2), 8i21(2), antibodies.(2), thbd(2), 5w0k_a(1), ghg…
EBV_BZLF1	epstein-barr(4), dna(3), zebra(3), zta(2), methylated(2), 5szx_b(1), binding(1), homodimer(1), 2c9n_z(1), approximately(1), 3.(1), 2c9l_z(1), 7nx5_f(1), bzlf1(1), duplex(1)	epstein-barr(4), dna(3), zebra(3), zta(2), methylated(2), 5szx_b(1), binding(1), homodimer(1), 2c9n_z(1), approximately(1), 3.(1), 2c9l_z(1), 7nx5_f(1), bzlf1(1), duplex(1)
EBV_BZLF2	human(121), receptor(103), lectin(86), recognition(57), carbohydrate(54), cd23(46), c-type(45), langerin(39), surfactant(31), killer(26), ph(26), wild-type(25), venom(23), calcium2+-free(23), crd(21), nkr-p1b(20), inhibitory(20), trimeric(19), lectin-like(17), carbohydrate-recognition(17), nkr-p1(16), snake(16), mouse(15), dendritic(15), llt1(14), mannose(14), host-encoded(14), clr-b(14), extrace…	human(121), receptor(103), lectin(86), recognition(57), carbohydrate(54), cd23(46), c-type(45), langerin(39), surfactant(31), killer(26), ph(26), wild-type(25), venom(23), calcium2+-free(23), crd(21), nkr-p1b(20), inhibitory(20), trimeric(19), lectin-like(17), carbohydrate-recognition(17), nkr-p1(16), snake(16), mouse(15), dendritic(15), llt1(14), mannose(14), host-encoded(14), clr-b(14), extrace…
EBV_BaRF1-RIR2	reductase(136), ribonucleotide(132), subunit(50), r2(34), r2-like(34), oxidase(34), cofactor(32), ie(27), mn/fe(26), reconstituted(25), bacillus(21), aerococcus(20), urinae(20), anaerobically(17), nrdf(16), nrdb(15), aerobically(15), ia(15), chlamydia(13), trachomatis(13), inhibited(13), datp(12), anthracis(10), soaked(10), dimanganeseii(10), human(9), ions(9), m2(8), mn(7), cui(7), tuberculosis(…	r2-like(34), oxidase(34), cofactor(32), ie(27), mn/fe(26), reconstituted(25), bacillus(21), aerococcus(20), urinae(20), anaerobically(17), nrdf(16), nrdb(15), aerobically(15), ia(15), chlamydia(13), trachomatis(13), inhibited(13), datp(12), anthracis(10), soaked(10), dimanganeseii(10), human(9), ions(9), m2(8), mn(7), cui(7), tuberculosis(7), leeuwenhoekiella(7), blandensis(7), plasmodium(6), nrd…
EBV_BcLF1	capsid(81), tegument(52), human(37), vertex(36), epstein-barr(30), portal(27), pp150(25), simplex(25), capsid-associated(20), cytomegalovirus(16), capsid-binding(15), patterns(15), murine(15), cytomegaloviruses(15), development(15), inside(14), c5(14), c-capsid(14), varicella-zoster(14), penton(13), kaposi's(13), sarcoma-associated(13), asymmetric(12), virion(12), hcmv(10), securing(10), layer(10…	tegument(52), human(37), vertex(36), epstein-barr(30), portal(27), pp150(25), simplex(25), capsid-associated(20), cytomegalovirus(16), capsid-binding(15), patterns(15), murine(15), cytomegaloviruses(15), development(15), inside(14), c5(14), c-capsid(14), varicella-zoster(14), penton(13), kaposi's(13), sarcoma-associated(13), asymmetric(12), virion(12), hcmv(10), securing(10), layer(10), b-capsid(…
EBV_EBNA1	ebna1(13), nuclear(9), antigen-1(9), epstein-barr(8), dna(7), binding(6), dyad(4), hexameric(4), ring(4), fragments(3), 401-641(3), binds(3), half(3), epstein(2), barr(2), dna-binding(2), residues(2), 470-607(2), hhv-4(2), patient-derived(2), nasopharyngeal(2), carcinoma(2), 6pw2_l(1), basis(1), cooperative(1), minimal(1), origin(1), replication(1), 1vhi_b(1), 5wmf_a(1), 5t7x_a(1), 6npi_b(1), 5wm…	ebna1(13), antigen-1(9), dna(7), binding(6), dyad(4), hexameric(4), ring(4), fragments(3), 401-641(3), binds(3), half(3), epstein(2), barr(2), dna-binding(2), residues(2), 470-607(2), hhv-4(2), patient-derived(2), nasopharyngeal(2), carcinoma(2), 6pw2_l(1), basis(1), cooperative(1), minimal(1), origin(1), replication(1), 1vhi_b(1), 5wmf_a(1), 5t7x_a(1), 6npi_b(1), 5wmf_e(1), 7u1t_d(1), 5wmf_f(1),…
EBV_LF1	dutpase(4), ebv(3), mouse(2), orf10-rae1-nup98(2), 7byf_c(1), 7byf_f(1), 2bsy_a(1), epstein(1), barr(1), 2we0_a(1), cys4ser(1), 2we1_a(1), asp131asn(1), dump(1), 2we3_a(1), inactive(1), deleted(1)	dutpase(4), ebv(3), mouse(2), orf10-rae1-nup98(2), 7byf_c(1), 7byf_f(1), 2bsy_a(1), epstein(1), barr(1), 2we0_a(1), cys4ser(1), 2we1_a(1), asp131asn(1), dump(1), 2we3_a(1), inactive(1), deleted(1)
EBV_LF2	dutpase(6), dump(3), ebv(3), mouse(2), orf10-rae1-nup98(2), deoxyuridine(2), epstein(2), barr(2), 7byf_c(1), 7byf_f(1), 6hde_c(1), q93h(1), 6mao_a(1), 5'-triphosphate(1), nucleotidohydrolase(1), legionella(1), pneumophila(1), philadelphia(1), 5'-monophosphate(1), 2we2_a(1), double(1), gly78asp-asp131ser(1), 2we0_a(1), cys4ser(1), 2bsy_a(1), 2we1_a(1), asp131asn(1), 2bt1_a(1), ab-imino(1), dutp(1)	dutpase(6), dump(3), ebv(3), mouse(2), orf10-rae1-nup98(2), deoxyuridine(2), epstein(2), barr(2), 7byf_c(1), 7byf_f(1), 6hde_c(1), q93h(1), 6mao_a(1), 5'-triphosphate(1), nucleotidohydrolase(1), legionella(1), pneumophila(1), philadelphia(1), 5'-monophosphate(1), 2we2_a(1), double(1), gly78asp-asp131ser(1), 2we0_a(1), cys4ser(1), 2bsy_a(1), 2we1_a(1), asp131asn(1), 2bt1_a(1), ab-imino(1), dutp(1)
HCMV_RL11	human(81), tcr(79), receptor(61), mouse(23), ig(14), adenovirus(13), sars-cov-2(13), titin(13), t-cell(12), binding(12), d1(11), mhc(11), hiv-1(11), factor(11), ectodomain(11), antigen(10), head(10), car(10), domains(10), lysozyme(10), spike(10), viral(10), broadly(10), acid(9), ternary(9), affinity(9), colony-stimulating(9), cytokine(9), barf1(9), fibre(8), hen(8), egg(8), murine(8), n-terminal(…	human(81), tcr(79), receptor(61), mouse(23), ig(14), adenovirus(13), sars-cov-2(13), titin(13), t-cell(12), binding(12), d1(11), mhc(11), hiv-1(11), factor(11), ectodomain(11), antigen(10), head(10), car(10), domains(10), lysozyme(10), spike(10), viral(10), broadly(10), acid(9), ternary(9), affinity(9), colony-stimulating(9), cytokine(9), barf1(9), fibre(8), hen(8), egg(8), murine(8), n-terminal(…
HCMV_RL12	tcr(95), human(81), receptor(48), hiv-1(19), t-cell(17), mait(12), influenza(12), immune(12), pd-1(12), ternary(11), murine(10), hemagglutinin(10), mhc(9), epitope(9), scfv(9), mouse(8), binding(8), env(8), broadly(8), sars-cov-2(8), potent(8), presenting(7), nkt(7), presented(7), pgt122(7), cr6261(7), p14(7), 2b4(6), antigen(6), bg505(6), gp33(6), glycoprotein(6), fabs(6), envelope(6), mr1-5-op-…	tcr(95), human(81), receptor(48), hiv-1(19), t-cell(17), mait(12), influenza(12), immune(12), pd-1(12), ternary(11), murine(10), hemagglutinin(10), mhc(9), epitope(9), scfv(9), mouse(8), binding(8), env(8), broadly(8), sars-cov-2(8), potent(8), presenting(7), nkt(7), presented(7), pgt122(7), cr6261(7), p14(7), 2b4(6), antigen(6), bg505(6), gp33(6), glycoprotein(6), fabs(6), envelope(6), mr1-5-op-…
HCMV_RL13	human(257), tcr(90), receptor(68), sars-cov-2(54), mait(53), hiv-1(34), mouse(32), glycoprotein(32), broadly(30), spike(28), binding(27), pd-l1(26), extracellular(25), antigen(24), influenza(23), a-f7(23), ig1(21), scfv(19), lineage(19), antibodies(18), variable(16), rbd(16), envelope(16), hemagglutinin(16), adhesion(15), mhc(15), mr1-ac-6-fp(15), fv-clasp(15), dimer(14), n-terminal(14), tigit(14…	human(257), tcr(90), receptor(68), sars-cov-2(54), mait(53), hiv-1(34), mouse(32), glycoprotein(32), broadly(30), spike(28), binding(27), pd-l1(26), extracellular(25), antigen(24), influenza(23), a-f7(23), ig1(21), scfv(19), lineage(19), antibodies(18), variable(16), rbd(16), envelope(16), hemagglutinin(16), adhesion(15), mhc(15), mr1-ac-6-fp(15), fv-clasp(15), dimer(14), n-terminal(14), tigit(14…
HCMV_RL6	tcr(145), human(144), receptor(78), sars-cov-2(54), binding(27), spike(26), mouse(25), rbd(25), epitope(22), glycoprotein(21), hiv-1(21), hemagglutinin(19), broadly(18), t-cell(18), influenza(18), mhc(18), presenting(17), ternary(16), hla-a2(15), gp120(15), mait(14), receptor-binding(14), trimer(13), envelope(12), nkt(12), antibodies(11), antigen-binding(11), antigen(10), murine(10), immune(10), …	tcr(145), human(144), receptor(78), sars-cov-2(54), binding(27), spike(26), mouse(25), rbd(25), epitope(22), glycoprotein(21), hiv-1(21), hemagglutinin(19), broadly(18), t-cell(18), influenza(18), mhc(18), presenting(17), ternary(16), hla-a2(15), gp120(15), mait(14), receptor-binding(14), trimer(13), envelope(12), nkt(12), antibodies(11), antigen-binding(11), antigen(10), murine(10), immune(10), …
HCMV_UL1	human(58), receptor(41), sars-cov-2(22), binding(18), tcr(18), domains(17), extracellular(17), glycoprotein(17), pd-1(17), spike(17), mouse(14), immunoglobulin(13), influenza(12), hemagglutinin(11), n-terminal(10), adhesion(9), sodium(9), channel(9), hiv-1(9), antigen(8), voltage-gated(8), subunit(8), murine(8), broadly(8), scfv(8), 2b4(7), cd244(7), pd-l1(7), ceacam1(7), fv(7), rbd(7), nanobody(…	human(58), receptor(41), sars-cov-2(22), binding(18), tcr(18), domains(17), extracellular(17), pd-1(17), spike(17), mouse(14), immunoglobulin(13), influenza(12), hemagglutinin(11), n-terminal(10), adhesion(9), sodium(9), channel(9), hiv-1(9), antigen(8), voltage-gated(8), subunit(8), murine(8), broadly(8), scfv(8), 2b4(7), cd244(7), pd-l1(7), ceacam1(7), fv(7), rbd(7), nanobody(7), fabs(7), nk(6)…
HCMV_UL10	human(18), receptor(10), adhesion(7), hiv-1(7), 35o22(6), trimer(6), cd2(5), slam(5), t-cell(5), immunoglobulin(5), mucin(5), tcr(5), sosip.664(5), ntb-a(4), family(4), pgt122(4), bg505(4), antibodies(4), sars-cov-2(4), 2b4(3), cd244(3), tim-4(3), cd84(3), insite(3), into(3), function(3), jaml(3), solution(3), fabs(3), env(3), recombinant(3), variable(3), spike(3), nmr(2), nk(2), extracellular(2)…	human(18), receptor(10), adhesion(7), hiv-1(7), 35o22(6), trimer(6), cd2(5), slam(5), t-cell(5), immunoglobulin(5), mucin(5), tcr(5), sosip.664(5), ntb-a(4), pgt122(4), bg505(4), antibodies(4), sars-cov-2(4), 2b4(3), cd244(3), tim-4(3), cd84(3), insite(3), into(3), function(3), jaml(3), solution(3), fabs(3), env(3), recombinant(3), variable(3), spike(3), nmr(2), nk(2), extracellular(2), mouse(2),…
HCMV_UL102	pol(3), ternary(3), ii-normal(2), 3maq_a(1), dna-dgtp(1), 5mdn_b(1), family(1), dna(1), polymerase(1), hyperthermophilic(1), archaeon(1), pyrobaculum(1), calidifontis(1), 3k59_a(1), dna-dctp(1), 3k5l_a(1), ii-abasic(1), dna-datp(1), lt0(1)	pol(3), ternary(3), ii-normal(2), 3maq_a(1), dna-dgtp(1), 5mdn_b(1), family(1), polymerase(1), hyperthermophilic(1), archaeon(1), pyrobaculum(1), calidifontis(1), 3k59_a(1), dna-dctp(1), 3k5l_a(1), ii-abasic(1), dna-datp(1), lt0(1)
HCMV_UL103	ebv(7), tegument(7), bbrf2/bsrf1(6), 6t5a_f(1), simplex(1), pul7pul51(1), 6lqo_d(1), 6lqo_f(1), 6lqo_a(1), 6lqn_a(1), bbrf2(1), 6lqo_b(1), 6lqo_c(1), 6lqo_e(1)	ebv(7), tegument(7), bbrf2/bsrf1(6), 6t5a_f(1), simplex(1), pul7pul51(1), 6lqo_d(1), 6lqo_f(1), 6lqo_a(1), 6lqn_a(1), bbrf2(1), 6lqo_b(1), 6lqo_c(1), 6lqo_e(1)
HCMV_UL104	portal(8), c12(3), epstein-barr(3), c6(2), vertex(2), enveloped(2), virion(2), capsid(2), dodecamer(2), 7etm_k(1), 7etm_a(1), 7et2_f(1), human(1), cytomegalovirus(1), 6rvs_a(1), 6ppi_a(1), kaposi's(1), sarcoma-associated(1), kshv(1), 6rvr_a(1), 7bqt_a(1), 6od7_a(1), simplex(1), hsv-1(1), pul6(1), dodecameric(1)	c12(3), epstein-barr(3), c6(2), vertex(2), enveloped(2), virion(2), capsid(2), dodecamer(2), 7etm_k(1), 7etm_a(1), 7et2_f(1), human(1), cytomegalovirus(1), 6rvs_a(1), 6ppi_a(1), kaposi's(1), sarcoma-associated(1), kshv(1), 6rvr_a(1), 7bqt_a(1), 6od7_a(1), simplex(1), hsv-1(1), pul6(1), dodecameric(1)
HCMV_UL105	pif1(29), helicase(18), bacteroides(10), adp-alf4(9), thermus(9), oshimai(9), ssdna(6), scpif1(5), sp(5), dna(4), dsdna(4), human(3), deferribacter(3), desulfuricans(3), gggtttt(2), adp(2), candida(2), albicans(2), tttgggtt(2), dt18(2), dt7ds11bp(2), basis(2), unwinding(2), forked(2), two(2), coordinating(2), helicases(2), parallel(2), g-quadruplex(2), tailed(2), resulting(2), unliganded(2), ampp…	pif1(29), bacteroides(10), adp-alf4(9), thermus(9), oshimai(9), ssdna(6), scpif1(5), sp(5), dsdna(4), human(3), deferribacter(3), desulfuricans(3), gggtttt(2), adp(2), candida(2), albicans(2), tttgggtt(2), dt18(2), dt7ds11bp(2), basis(2), unwinding(2), forked(2), two(2), coordinating(2), helicases(2), parallel(2), g-quadruplex(2), tailed(2), resulting(2), unliganded(2), amppnp(2), length(2), dein…
HCMV_UL11	human(15), receptor(11), 2b4(7), pd-1(7), tcr(7), cd244(6), adhesion(5), nk(5), extracellular(5), cd2(4), mouse(4), cd80(4), pd-l1(3), binding(3), cd48(3), immune(3), scfv(3), heterophilic(2), cd58lfa-3(2), counter-receptors(2), ig-like(2), d1(2), b7-1(2), alpn-202(2), vigd(2), domains(2), pd-l2(2), murine(2), pd-1/pd-l1(2), soluble(2), nmr(2), tigit23-129(2), anti-tigit(2), mg1131(2), antigen(2)…	human(15), receptor(11), 2b4(7), pd-1(7), tcr(7), cd244(6), adhesion(5), nk(5), extracellular(5), cd2(4), mouse(4), cd80(4), pd-l1(3), binding(3), cd48(3), immune(3), scfv(3), heterophilic(2), cd58lfa-3(2), counter-receptors(2), ig-like(2), d1(2), b7-1(2), alpn-202(2), vigd(2), domains(2), pd-l2(2), murine(2), pd-1/pd-l1(2), soluble(2), nmr(2), tigit23-129(2), anti-tigit(2), mg1131(2), antigen(2)…
HCMV_UL111A	human(4), il-10(2), il-10r1(2), 1lqs_m(1), cytomegalovirus(1), soluble(1), 1lk3_b(1), interleukin-10(1), monomer(1), 9d7(1), 1j7v_l(1), /(1)	human(4), il-10(2), il-10r1(2), 1lqs_m(1), cytomegalovirus(1), soluble(1), 1lk3_b(1), monomer(1), 9d7(1), 1j7v_l(1), /(1)
HCMV_UL112-113_p34	4tq2_a(1), s-type(1), phycobiliprotein(1), lyase(1), cpes(1), guillardia(1)	4tq2_a(1), s-type(1), phycobiliprotein(1), lyase(1), cpes(1), guillardia(1)
HCMV_UL112-113_p43	4tq2_a(1), s-type(1), phycobiliprotein(1), lyase(1), cpes(1), guillardia(1)	4tq2_a(1), s-type(1), phycobiliprotein(1), lyase(1), cpes(1), guillardia(1)
HCMV_UL112-113_p50	4tq2_a(1), s-type(1), phycobiliprotein(1), lyase(1), cpes(1), guillardia(1)	4tq2_a(1), s-type(1), phycobiliprotein(1), lyase(1), cpes(1), guillardia(1)
HCMV_UL114	glycosylase(67), uracil-dna(57), vaccinia(27), uracil(26), dna(19), d4(13), ugi(9), udg(7), ung(7), mycobacterium(7), tuberculosis(7), kshv(6), wild-type(6), space(6), group(6), saugi/kshvudg(5), dsdna(5), binding(5), pocket(5), product(4), exhibiting(4), duplex(4), nucleotide(4), flipping(4), glycosylaseinhibitor(4), wild(4), orthorhombic(4), 3gd4(4), human(3), mechanism(3), crystallographic(3),…	vaccinia(27), uracil(26), dna(19), d4(13), ugi(9), mycobacterium(7), tuberculosis(7), kshv(6), wild-type(6), space(6), group(6), saugi/kshvudg(5), dsdna(5), binding(5), pocket(5), product(4), exhibiting(4), duplex(4), nucleotide(4), flipping(4), glycosylaseinhibitor(4), wild(4), orthorhombic(4), 3gd4(4), human(3), mechanism(3), crystallographic(3), new(3), mimivirus(3), /a201-50(3), temperature(3…
HCMV_UL115	hcmv(8), fabs(5), 13h11(5), pentamer(5), msl-109(4), trimer(3), ghglgo(3), gh/gl/ul128/ul130/ul131a(3), human(2), growth(2), factor(2), receptor(2), thbd(2), 8i21(2), 7lbg_b(1), transforming(1), 7lbf_b(1), platelet-derived(1), 7ram_b(1), derived(1), ad169(1), tr(1), strains(1), pdgfralpha(1), 7t4r_l(1), 5vob_b(1), 7t4r_c(1), 7t4s_b(1), nrp2(1), 7m30_b(1), antibodies(1), 1-103(1), 1-32(1), 2-25(1)	hcmv(8), fabs(5), 13h11(5), pentamer(5), msl-109(4), trimer(3), ghglgo(3), gh/gl/ul128/ul130/ul131a(3), human(2), growth(2), factor(2), receptor(2), thbd(2), 8i21(2), 7lbg_b(1), transforming(1), 7lbf_b(1), platelet-derived(1), 7ram_b(1), derived(1), ad169(1), tr(1), strains(1), pdgfralpha(1), 7t4r_l(1), 5vob_b(1), 7t4r_c(1), 7t4s_b(1), nrp2(1), 7m30_b(1), antibodies(1), 1-103(1), 1-32(1), 2-25(1)
HCMV_UL117	ebna1(2), dna(2), binding(2), 401-641(2), binds(2), half(2), dyad(2), 5wx8_c(1), human(1), 6a(1), immediate(1), early(1), 7u1t_d(1), 7u1t_c(1)	ebna1(2), dna(2), binding(2), 401-641(2), binds(2), half(2), dyad(2), 5wx8_c(1), human(1), 6a(1), immediate(1), early(1), 7u1t_d(1), 7u1t_c(1)
HCMV_UL117_UL117.5	5wx8_c(1), human(1), 6a(1), immediate(1), early(1)	5wx8_c(1), human(1), 6a(1), immediate(1), early(1)
HCMV_UL119-118	human(126), tcr(54), sars-cov-2(36), receptor(27), antibodies(21), binding(19), broadly(18), hiv-1(17), mait(17), spike(14), influenza(14), staphylococcus(12), aureus(12), hemagglutinin(11), extracellular(11), gp120(11), glycoprotein(10), bovine(10), a-f7(10), mouse(9), conformation(9), antigen(9), rbd(8), against(8), specific(8), v2(8), nanobody(8), hla-a2(8), plasmodium(7), anti-rsv(7), anti-hi…	human(126), tcr(54), sars-cov-2(36), receptor(27), antibodies(21), binding(19), broadly(18), hiv-1(17), mait(17), spike(14), influenza(14), staphylococcus(12), aureus(12), hemagglutinin(11), extracellular(11), gp120(11), glycoprotein(10), bovine(10), a-f7(10), mouse(9), conformation(9), antigen(9), rbd(8), against(8), specific(8), v2(8), nanobody(8), hla-a2(8), plasmodium(7), anti-rsv(7), anti-hi…
HCMV_UL122	5wx8_c(1), human(1), 6a(1), immediate(1), early(1)	5wx8_c(1), human(1), 6a(1), immediate(1), early(1)
HCMV_UL123	ie1(7), cytomegalovirus(5), immediate-early(5), rhesus(3), macaque(3), 2.31(2), tetragonal(2), 6tgz_f(1), human(1), 4wic_b(1), 4wic_a(1), 4wic_d(1), 4wid_b(1), 4wid_a(1), 6th1_r(1), rat(1)	cytomegalovirus(5), rhesus(3), macaque(3), 2.31(2), tetragonal(2), 6tgz_f(1), human(1), 4wic_b(1), 4wic_a(1), 4wic_d(1), 4wid_b(1), 4wid_a(1), 6th1_r(1), rat(1)
HCMV_UL130	hcmv(8), pentamer(8), gh/gl/ul128/ul130/ul131a(4), fabs(4), 13h11(4), 8i21(2), thbd(2), msl-109(2), 5voc_d(1), low(1), dataset(1), initial(1), phasing(1), sad(1), 5vod_d(1), 9i6(1), 7t4s_d(1), nrp2(1), 7t4q_d(1), 2c12(1), 7i13(1), 7m30_d(1), antibodies(1), 1-103(1), 1-32(1), 2-25(1), 7t4r_e(1), 7t4r_n(1), 7m22_d(1), human(1), neuropilin(1)	hcmv(8), pentamer(8), gh/gl/ul128/ul130/ul131a(4), fabs(4), 13h11(4), 8i21(2), thbd(2), msl-109(2), 5voc_d(1), low(1), dataset(1), initial(1), phasing(1), sad(1), 5vod_d(1), 9i6(1), 7t4s_d(1), nrp2(1), 7t4q_d(1), 2c12(1), 7i13(1), 7m30_d(1), antibodies(1), 1-103(1), 1-32(1), 2-25(1), 7t4r_e(1), 7t4r_n(1), 7m22_d(1), human(1), neuropilin(1)
HCMV_UL131A	hcmv(5), pentamer(5), gh/gl/ul128/ul130/ul131a(4), fabs(4), 13h11(4), thbd(2), msl-109(2), 7t4q_e(1), 2c12(1), 7i13(1), 7t4r_f(1), 7t4r_o(1), 7m22_e(1), human(1), neuropilin(1), 7t4s_e(1), nrp2(1), 8i21(1)	hcmv(5), pentamer(5), gh/gl/ul128/ul130/ul131a(4), fabs(4), 13h11(4), thbd(2), msl-109(2), 7t4q_e(1), 2c12(1), 7i13(1), 7t4r_f(1), 7t4r_o(1), 7m22_e(1), human(1), neuropilin(1), 7t4s_e(1), nrp2(1), 8i21(1)
HCMV_UL14	human(37), hiv-1(14), sars-cov-2(13), binding(11), receptor(10), antibodies(10), hemagglutinin(10), influenza(10), murine(9), broadly(8), rbd(8), tcr(7), targeting(6), hcmv(6), nanobody(6), glycoprotein(5), anti-lysozyme(5), anti-nanobody(5), nabfab(5), hla-a2(5), antigen(5), potent(5), 2g12(5), two(5), epitope(5), cytomegalovirus(4), ul141(4), anti-ciguatoxin(4), 10c9(4), spike(4), epstein-barr(…	human(37), hiv-1(14), sars-cov-2(13), binding(11), receptor(10), antibodies(10), hemagglutinin(10), influenza(10), murine(9), broadly(8), rbd(8), tcr(7), targeting(6), hcmv(6), nanobody(6), glycoprotein(5), anti-lysozyme(5), anti-nanobody(5), nabfab(5), hla-a2(5), antigen(5), potent(5), 2g12(5), two(5), epitope(5), cytomegalovirus(4), ul141(4), anti-ciguatoxin(4), 10c9(4), spike(4), epstein-barr(…
HCMV_UL141	human(47), sars-cov-2(33), receptor(31), hiv-1(24), spike(17), binding(16), broadly(16), antibodies(16), influenza(13), hemagglutinin(12), rbd(12), glycoprotein(10), extracellular(8), murine(8), il-2(8), p.(7), potent(7), gp120(6), 2f2(6), vivax(6), csp(6), antigen(6), residue(6), fabs(6), anti-human(6), against(6), two(6), ackr3(5), cxcl12(5), env(5), vaccine-elicited(5), fusion(5), 512-519(5), …	human(47), sars-cov-2(33), receptor(31), hiv-1(24), spike(17), binding(16), broadly(16), antibodies(16), influenza(13), hemagglutinin(12), rbd(12), glycoprotein(10), extracellular(8), murine(8), il-2(8), p.(7), potent(7), gp120(6), 2f2(6), vivax(6), csp(6), antigen(6), residue(6), fabs(6), anti-human(6), against(6), two(6), ackr3(5), cxcl12(5), env(5), vaccine-elicited(5), fusion(5), 512-519(5), …
HCMV_UL142	human(94), tcr(91), mhc(81), hla(64), single(61), trimer(59), h-2db(54), epitope(44), histocompatibility(40), murine(39), major(38), binding(37), presentation(34), affinity(33), mutations(32), mait(32), consequences(31), hla-a*0201(29), lcmv-derived(27), receptor(25), hiv-1(22), gp33(21), hla-a2(20), altered(20), derived(19), hpv.16(19), e7(19), a-f7(19), presenting(18), presented(17), h-2kb(14),…	human(94), tcr(91), mhc(81), hla(64), single(61), trimer(59), h-2db(54), epitope(44), histocompatibility(40), murine(39), major(38), binding(37), presentation(34), affinity(33), mutations(32), mait(32), consequences(31), hla-a*0201(29), lcmv-derived(27), receptor(25), hiv-1(22), gp33(21), hla-a2(20), altered(20), derived(19), hpv.16(19), e7(19), a-f7(19), presenting(18), presented(17), h-2kb(14),…
HCMV_UL144	hvem(13), cd40(13), human(12), light(6), extracellular(6), 3h56-5(5), dab(5), unliganded(4), fab516(4), ul144/btla(3), ox40l(3), ox40(3), 2.1a(2), cd160(2), 1.9a(2), mouse(2), receptor(2), cd40/abbv-323(2), cd40/tnfrsf5(2), anti-cd40(2), darpin(2), cd154(2), cd40l(2), murine(2), mtnf-alpha(2), htnfr1(2), 6nyp_h(1), 6nyp_g(1), 6nyp_e(1), 4rsu_l(1), 4rsu_e(1), 2aw2_y(1), btla-hvem(1), 5t2r_a(1), 6n…	hvem(13), cd40(13), human(12), light(6), extracellular(6), 3h56-5(5), dab(5), unliganded(4), fab516(4), ul144/btla(3), ox40l(3), ox40(3), 2.1a(2), cd160(2), 1.9a(2), mouse(2), cd40/abbv-323(2), cd40/tnfrsf5(2), anti-cd40(2), darpin(2), cd154(2), cd40l(2), murine(2), mtnf-alpha(2), htnfr1(2), 6nyp_h(1), 6nyp_g(1), 6nyp_e(1), 4rsu_l(1), 4rsu_e(1), 2aw2_y(1), btla-hvem(1), 5t2r_a(1), 6ng3_a(1), 5t2q…
HCMV_UL147	peptide-2(2), m6l(2), 1tvx_d(1), neutrophil(1), activating(1), five(1), additional(1), amino(1), terminal(1), residues(1), dsdly(1), 6vgj_c(1), n-terminal(1), cxcl13(1), 1nap_c(1), recombinant(1), human(1), neutrophil-activating(1), 1.9-angstroms(1)	peptide-2(2), m6l(2), 1tvx_d(1), neutrophil(1), activating(1), five(1), additional(1), amino(1), terminal(1), residues(1), dsdly(1), 6vgj_c(1), n-terminal(1), cxcl13(1), 1nap_c(1), recombinant(1), human(1), neutrophil-activating(1), 1.9-angstroms(1)
HCMV_UL148	human(11), tcr(10), hiv-1(9), receptor(7), factor(6), xiii(6), gp120(5), core(5), t-cell(4), activation(4), oncogenic(4), influenza(4), calcium(3), envelope(3), hemagglutinin(3), broadly(3), clade(3), a/e(3), molecular(3), bases(3), antigen(3), hybrid(3), 5f(2), hla-dp4-ply(2), recombinant(2), coagulation(2), fabs(2), basis(2), kit(2), mutations(2), extracellular(2), reveals(2), zipper-like(2), m…	human(11), tcr(10), hiv-1(9), receptor(7), factor(6), xiii(6), gp120(5), core(5), t-cell(4), activation(4), oncogenic(4), influenza(4), calcium(3), envelope(3), hemagglutinin(3), broadly(3), clade(3), a/e(3), molecular(3), bases(3), antigen(3), hybrid(3), 5f(2), hla-dp4-ply(2), recombinant(2), coagulation(2), fabs(2), basis(2), kit(2), mutations(2), extracellular(2), reveals(2), zipper-like(2), m…
HCMV_UL18	mhc(162), human(149), tcr(149), single(73), trimer(70), hla(69), receptor(67), h-2db(65), histocompatibility(63), binding(61), epitope(54), major(50), murine(49), chicken(39), hla-a*0201(37), presentation(35), affinity(35), hiv-1(34), mutations(33), hla-dr1(33), lcmv-derived(32), consequences(32), mait(28), influenza(27), presenting(26), gp33(26), hpv.16(26), e7(26), sars-cov-2(24), antigen(23), …	mhc(162), human(149), tcr(149), single(73), trimer(70), hla(69), receptor(67), h-2db(65), histocompatibility(63), binding(61), epitope(54), major(50), murine(49), chicken(39), hla-a*0201(37), presentation(35), affinity(35), hiv-1(34), mutations(33), hla-dr1(33), lcmv-derived(32), consequences(32), mait(28), influenza(27), presenting(26), gp33(26), hpv.16(26), e7(26), sars-cov-2(24), antigen(23), …
HCMV_UL25	5b1q_b(1), human(1), 6b(1), tegument(1), u14(1)	5b1q_b(1), human(1), 6b(1), tegument(1), u14(1)
HCMV_UL27	rcmv-e(2), e27(2), human(2), ddb1(2), deltabpb(2), rat(2), stat2(2), 7znn_b(1), 7zn7_b(1), ccd(1)	rcmv-e(2), e27(2), human(2), ddb1(2), deltabpb(2), rat(2), stat2(2), 7znn_b(1), 7zn7_b(1), ccd(1)
HCMV_UL32	human(5), tegument(3), transfer(2), rna(2), visualized(2), cytomegalovirus(2), dna(2), capsid-binding(2), patterns(2), pp150(2), murine(2), cytomegaloviruses(2), development(2), 7lj3_z(1), 7lj3_7(1), 6q1f_n(1), 6b(1), capsid(1), capsid-associated(1), complexes(1), 6nhj_g(1), 6nhj_j(1)	human(5), transfer(2), rna(2), visualized(2), cytomegalovirus(2), dna(2), capsid-binding(2), patterns(2), murine(2), cytomegaloviruses(2), development(2), 7lj3_z(1), 7lj3_7(1), 6q1f_n(1), 6b(1), capsid(1), capsid-associated(1), complexes(1), 6nhj_g(1), 6nhj_j(1)
HCMV_UL33	receptor(328), human(132), agonist(62), a2a(37), antagonist(36), adenosine(36), chemokine(29), gi(29), beta1(26), adrenergic(24), neurotensin(22), turkey(21), orexin-1(20), dopamine(19), small(18), nanobody(16), active(15), rhodopsin(14), angiotensin(13), gs(12), thermostabilised(12), cholecystokinin(11), state(11), adrenoceptor(11), stabilising(11), mutations(11), gq(10), partial(10), activated(…	human(132), agonist(62), a2a(37), antagonist(36), adenosine(36), chemokine(29), gi(29), beta1(26), adrenergic(24), neurotensin(22), turkey(21), orexin-1(20), dopamine(19), small(18), nanobody(16), active(15), rhodopsin(14), angiotensin(13), gs(12), thermostabilised(12), cholecystokinin(11), state(11), adrenoceptor(11), stabilising(11), mutations(11), gq(10), partial(10), activated(10), without(10…
HCMV_UL35	5b1q_b(1), human(1), 6b(1), tegument(1), u14(1)	5b1q_b(1), human(1), 6b(1), u14(1)
HCMV_UL37	human(12), cd1b(7), tcr(6), cd1d(6), synthetic(2), antigenic(2), diacylsulfoglycolipid(2), sgl12(2), endogenous(2), spacer(2), mouse(2), autoreactive-valpha24(2), nkt(2), cd1d-beta-galactosylceramide(2), nkg2d(2), alpha-galactosylceramide(2), 6d64_a(1), popc(1), 5wl1_a(1), pg(1), 1gzp_a(1), gm2(1), ganglioside(1), 3t8x_c(1), 4elm_c(1), cd1d-lysosulfatide-hy19.3(1), 3sdx_c(1), 5wke_a(1), ps(1), 5l…	human(12), cd1b(7), tcr(6), cd1d(6), synthetic(2), antigenic(2), diacylsulfoglycolipid(2), sgl12(2), endogenous(2), spacer(2), mouse(2), autoreactive-valpha24(2), nkt(2), cd1d-beta-galactosylceramide(2), nkg2d(2), alpha-galactosylceramide(2), 6d64_a(1), popc(1), 5wl1_a(1), pg(1), 1gzp_a(1), gm2(1), ganglioside(1), 3t8x_c(1), 4elm_c(1), cd1d-lysosulfatide-hy19.3(1), 3sdx_c(1), 5wke_a(1), ps(1), 5l…
HCMV_UL4	receptor(10), tigit(10), human(10), pd-l1(10), mouse(9), domains(7), ig-like(7), 2b4(6), cd244(6), immunoreceptor(6), nk(5), nectin-2(5), immunoglobulin(5), v-type(5), domian(5), programmed(5), death(5), cd112(4), t-cell(4), itim(4), d1(4), heterodimer(4), dimer(4), cd48(3), glycoprotein(3), igv(3), murine(3), extracellular(3), voltage-gated(3), sodium(3), channel(3), subunit(3), cd226(3), nectin…	receptor(10), tigit(10), human(10), pd-l1(10), mouse(9), domains(7), ig-like(7), 2b4(6), cd244(6), immunoreceptor(6), nk(5), nectin-2(5), immunoglobulin(5), v-type(5), domian(5), programmed(5), death(5), cd112(4), t-cell(4), itim(4), d1(4), heterodimer(4), dimer(4), cd48(3), igv(3), murine(3), extracellular(3), voltage-gated(3), sodium(3), channel(3), subunit(3), cd226(3), nectin-3(3), isoform(3)…
HCMV_UL45	ribonucleotide(14), reductase(14), mechanism(10), dttp(5), thermotoga(4), maritima(4), nrdj(4), gdp(3), datp-cdp(3), adenosylcobalamin(3), dgtp(2), dgtp-adp(2), 7rw6_c(1), borf2-apobec3bctd(1), 3o0q_a(1), adenosine(1), 1xje_a(1), dttp-gdp(1), 1xjn_b(1), 1xjj_a(1), 1xjk_b(1), 1xjj_b(1), 1xjn_c(1), 1xjn_a(1), 1xjm_a(1), 3o0o_a(1), 1xjk_a(1), 3o0n_b(1), 1xjg_a(1), datp-udp(1), 3o0o_b(1)	mechanism(10), dttp(5), thermotoga(4), maritima(4), nrdj(4), gdp(3), datp-cdp(3), adenosylcobalamin(3), dgtp(2), dgtp-adp(2), 7rw6_c(1), borf2-apobec3bctd(1), 3o0q_a(1), adenosine(1), 1xje_a(1), dttp-gdp(1), 1xjn_b(1), 1xjj_a(1), 1xjk_b(1), 1xjj_b(1), 1xjn_c(1), 1xjn_a(1), 1xjm_a(1), 3o0o_a(1), 1xjk_a(1), 3o0n_b(1), 1xjg_a(1), datp-udp(1), 3o0o_b(1)
HCMV_UL46	capsid(20), vertex(12), tegument(10), epstein-barr(10), simplex(10), portal(9), c-capsid(8), human(7), asymmetric(7), kaposi's(6), sarcoma-associated(6), varicella-zoster(6), b-capsid(6), capsid-associated(5), penton(5), icosahedral(5), tegumented(5), varicella(5), zoster(5), a-capsid(5), c5(4), kshv(4), cytomegalovirus(3), pp150(3), virion(3), inside(3), register(3), hsv2(3), 6b(2), complexes(2)…	vertex(12), tegument(10), epstein-barr(10), simplex(10), portal(9), c-capsid(8), human(7), asymmetric(7), kaposi's(6), sarcoma-associated(6), varicella-zoster(6), b-capsid(6), capsid-associated(5), penton(5), icosahedral(5), tegumented(5), varicella(5), zoster(5), a-capsid(5), c5(4), kshv(4), cytomegalovirus(3), pp150(3), virion(3), inside(3), register(3), hsv2(3), 6b(2), complexes(2), capsid-bin…
HCMV_UL47	n-terminal(3), half(3), ul37(3), 4k70_a(1), pseudorabiesvirus(1), 5j2z_a(1), prv(1), r2(1), 5vyl_a(1), simplex(1)	n-terminal(3), half(3), ul37(3), 4k70_a(1), pseudorabiesvirus(1), 5j2z_a(1), prv(1), r2(1), 5vyl_a(1), simplex(1)
HCMV_UL48	ubiquitin-specific(2), protease(2), encoded(2), murine(2), cytomegalovirus(2), tegument(2), m48(2), ubquitin-based(2), suicide(2), 2j7q_c(1), 2j7q_a(1), 8add_a(1), viral(1), tegument-like(1), dubs(1)	ubiquitin-specific(2), protease(2), encoded(2), murine(2), cytomegalovirus(2), m48(2), ubquitin-based(2), suicide(2), 2j7q_c(1), 2j7q_a(1), 8add_a(1), viral(1), tegument-like(1), dubs(1)
HCMV_UL48A	7liv_e(1), human(1), transfer(1), rna(1), visualized(1), cytomegalovirus(1), dna(1)	7liv_e(1), human(1), transfer(1), rna(1), visualized(1), cytomegalovirus(1), dna(1)
HCMV_UL50	nuclear(11), egress(11), human(4), cytomegalovirus(4), truncated(3), pul50-pul53(3), ebv(2), hsv-1(2), prv(2), varicella(2), zoster(2), orf24-orf27(2), 6t3x_a(1), 5dob_b(1), nec(1), 5d5n_a(1), 6t3x_c(1), 5a3g_a(1), subunit(1), m50(1), 7t7i_a(1), 6t3z_a(1), bfrf1-bflf2(1), 4zxs_a(1), 4zxs_c(1), 4z3u_c(1), 4z3u_a(1), 7pab_a(1), 7pab_c(1), 5e8c_b(1), pseudorabies(1), pul31(1), pul34(1)	human(4), cytomegalovirus(4), truncated(3), pul50-pul53(3), ebv(2), hsv-1(2), prv(2), varicella(2), zoster(2), orf24-orf27(2), 6t3x_a(1), 5dob_b(1), nec(1), 5d5n_a(1), 6t3x_c(1), 5a3g_a(1), subunit(1), m50(1), 7t7i_a(1), 6t3z_a(1), bfrf1-bflf2(1), 4zxs_a(1), 4zxs_c(1), 4z3u_c(1), 4z3u_a(1), 7pab_a(1), 7pab_c(1), 5e8c_b(1), pseudorabies(1), pul31(1), pul34(1)
HCMV_UL52	kshv(5), orf68(5), 6xf9_c(1), 6xf9_a(1), 6xf9_d(1), 6xf9_b(1), 6xf9_e(1), 6xfa_a(1), ebv(1), bflf1(1)	kshv(5), orf68(5), 6xf9_c(1), 6xf9_a(1), 6xf9_d(1), 6xf9_b(1), 6xf9_e(1), 6xfa_a(1), ebv(1), bflf1(1)
HCMV_UL53	nuclear(14), egress(14), human(5), cytomegalovirus(5), ebv(5), nec(3), ul53(3), prv(3), subunit(2), hsv-1(2), varicella(2), zoster(2), orf24-orf27(2), pseudorabies(2), 5dob_a(1), 5doc_b(1), 5doc_a(1), 5doe_b(1), residues(1), 72-292(1), 5d5n_b(1), pul50-pul53(1), 4zxs_d(1), 7pab_a(1), 7t7i_h(1), 4zxs_b(1), 7t7i_b(1), 7pab_c(1), 7t7i_d(1), 4z3u_b(1), 4z3u_d(1), 5e8c_a(1), pul31(1), pul34(1), 7t7i_j…	human(5), cytomegalovirus(5), ebv(5), nec(3), ul53(3), prv(3), subunit(2), hsv-1(2), varicella(2), zoster(2), orf24-orf27(2), pseudorabies(2), 5dob_a(1), 5doc_b(1), 5doc_a(1), 5doe_b(1), residues(1), 72-292(1), 5d5n_b(1), pul50-pul53(1), 4zxs_d(1), 7pab_a(1), 7t7i_h(1), 4zxs_b(1), 7t7i_b(1), 7pab_c(1), 7t7i_d(1), 4z3u_b(1), 4z3u_d(1), 5e8c_a(1), pul31(1), pul34(1), 7t7i_j(1), 7t7i_f(1), 5fki_2k(1…
HCMV_UL54	dna(152), polymerase(116), rb69(57), ternary(49), gp43(24), containing(23), abasic(14), pol(13), analog(13), replicative(12), binary(11), family(11), thymine(11), glycol(11), template(10), human(9), dsdna(8), pyrococcus(8), incoming(8), yeast(7), nucleotide(7), position(7), catalytic(6), replicating(6), abyssi(6), edition(6), kod(5), tgot_6g12(5), d714a(5), pol2core(5), carrying(5), y567a(5), l41…	rb69(57), ternary(49), gp43(24), containing(23), abasic(14), pol(13), analog(13), replicative(12), binary(11), family(11), thymine(11), glycol(11), template(10), human(9), dsdna(8), pyrococcus(8), incoming(8), yeast(7), nucleotide(7), position(7), catalytic(6), replicating(6), abyssi(6), edition(6), kod(5), tgot_6g12(5), d714a(5), pol2core(5), carrying(5), y567a(5), l415f(5), damp(5), cerevisiae(…
HCMV_UL55	glycoprotein(61), simplex(25), gb(11), pseudorabies(9), y179s(8), conformation(8), envelope(7), fusion(6), ectodomain(6), ivd_iv(6), prv(6), extracellular(5), human(5), cytomegalovirus(4), hcmv(4), high-ph(4), a504p/r505g/q507g/n511g(4), postfusion(3), varicella-zoster(3), post-fusion(3), w174r(3), thogoto(3), vsv-indiana(3), mudd-summers(3), strain(3), under(3), acidic(3), low(3), ph(3), chandip…	simplex(25), pseudorabies(9), y179s(8), conformation(8), fusion(6), ectodomain(6), ivd_iv(6), prv(6), extracellular(5), human(5), cytomegalovirus(4), hcmv(4), high-ph(4), a504p/r505g/q507g/n511g(4), postfusion(3), varicella-zoster(3), post-fusion(3), w174r(3), thogoto(3), vsv-indiana(3), mudd-summers(3), strain(3), under(3), acidic(3), low(3), ph(3), chandipura(3), sm5-1(2), hsv-1(2), bourbon(2),…
HCMV_UL56	terminase(2), 6m5r_b(1), coordinates(1), monomeric(1), 6m5v_b(1), coordinate(1), hexameric(1), presence(1), adp-bef3(1)	6m5r_b(1), coordinates(1), monomeric(1), 6m5v_b(1), coordinate(1), hexameric(1), presence(1), adp-bef3(1)
HCMV_UL57	single(2), stranded(2), dna-binding(2), proteinicp8(2), simplex(2), virus-1(2), 1urj_b(1), 1urj_a(1)	single(2), stranded(2), proteinicp8(2), simplex(2), virus-1(2), 1urj_b(1), 1urj_a(1)
HCMV_UL6	human(177), tcr(100), receptor(89), sars-cov-2(65), hiv-1(63), binding(56), glycoprotein(44), broadly(35), spike(33), influenza(26), v3(26), scfv(25), gp120(24), lineage(24), antibodies(23), antigen(21), hemagglutinin(21), fabs(20), epitope(20), mouse(20), bg505(19), anti-hiv-1(19), trimer(18), rbd(17), envelope(17), domains(17), immunoglobulin(16), dimer(15), light(15), potent(15), hepatitis(15)…	human(177), tcr(100), receptor(89), sars-cov-2(65), hiv-1(63), binding(56), glycoprotein(44), broadly(35), spike(33), influenza(26), v3(26), scfv(25), gp120(24), lineage(24), antibodies(23), antigen(21), hemagglutinin(21), fabs(20), epitope(20), mouse(20), bg505(19), anti-hiv-1(19), trimer(18), rbd(17), envelope(17), domains(17), immunoglobulin(16), dimer(15), light(15), potent(15), hepatitis(15)…
	3(1), mlck1(1), 7akj_f(1), 47d11(1), 7kql_t(1), anti-tim3(1), 6svl_p(1), 5dub_l(1), 6xpy_c(1), s1v2-58(1), a/texas/50/2012h3n2(1), 6peh_l(1), 5dub_b(1), 2v5s_b(1), dscam(1), 6nms_s(1), 5o5i_a(1), robo1(1), ig5(1), 1pko_a(1), oligodendrocyte(1), mog(1), 7t11_s(1), somatostatin(1), octreotide(1), gi3.(1), 7mep_j(1), 7che_l(1), bd-236(1), 1e07_a(1), carcinoembryonic(1), homology(1), modelling(1), cu…
HCMV_UL69	6hau_b(1), kshv(1), pan(1), rna(1), mta-response(1), globular(1), saimiri(1), orf57(1)	6hau_b(1), kshv(1), pan(1), rna(1), mta-response(1), globular(1), saimiri(1), orf57(1)
HCMV_UL7	human(180), receptor(73), sars-cov-2(56), domains(54), binding(49), antibodies(38), titin(34), immunoglobulin(33), glycoprotein(31), hiv-1(30), ig(28), spike(27), hemagglutinin(27), extracellular(26), broadly(25), n-terminal(25), tcr(24), influenza(23), mouse(22), adhesion(20), isoform(20), ternary(17), ectodomain(16), rbd(16), four(16), envelope(14), scfv(14), antigen(14), chimeric(14), fabs(13)…	human(180), receptor(73), sars-cov-2(56), domains(54), binding(49), antibodies(38), titin(34), immunoglobulin(33), glycoprotein(31), hiv-1(30), ig(28), spike(27), hemagglutinin(27), extracellular(26), broadly(25), n-terminal(25), tcr(24), influenza(23), mouse(22), adhesion(20), isoform(20), ternary(17), ectodomain(16), rbd(16), four(16), envelope(14), scfv(14), antigen(14), chimeric(14), fabs(13)…
	is(1), pora(1), 5d1z_e(1), 8dfg_m(1), 42d6(1), msp1-19(1), 5vi4_f(1), 3uto_a(1), 1e0o_d(1), 7u0c_d(1), 6mtt_l(1), vrc46.01(1), 7dpm_k(1), mw06(1), 4ub0_l(1), monovalent(1), bispecific(1), through(1), cysteine(1), engineering(1), ch1-cl(1), 2wim_a(1), 5wy8_b(1), 3b43_a(1), i65-i70(1), 7x90_f(1), ab326(1), 2eo9_a(1), roundabout(1), homo1(1), 7pa9_uuu(1), 1ii4_f(1), ser252trp(1), 7lxy_l(1), s/s2m11/…
HCMV_UL72	dutpase(68), phage(20), dutp(14), tuberculosis(14), 80alpha(12), mycobacterium(11), dump(10), pyrophosphatase(10), phi11(10), bacteriophage(10), staphylococcus(9), 5'-triphosphate(9), subtilis(9), deoxyuridine(8), dutpases(8), control(8), transfer(8), virulence(8), genes(8), protein-like(8), dupnhpp.(7), mechanism.(7), visualization(6), feline(5), immunodeficiency(5), nucleotide(5), complexes(5),…	phage(20), tuberculosis(14), 80alpha(12), mycobacterium(11), dump(10), phi11(10), bacteriophage(10), staphylococcus(9), subtilis(9), dutpases(8), control(8), transfer(8), virulence(8), genes(8), protein-like(8), dupnhpp.(7), mechanism.(7), visualization(6), feline(5), immunodeficiency(5), nucleotide(5), complexes(5), three(5), m-pmv(5), 3d(5), d95n(5), s.(5), aureus(5), reveals(5), molecular(5), …
HCMV_UL74	hcmv(3), trimer(3), ghglgo(3), fabs(2), 13h11(2), msl-109(2), 7lbe_c(1), 7lbg_c(1), human(1), transforming(1), growth(1), factor(1), receptor(1), 7ram_c(1), derived(1), ad169(1), tr(1), strains(1), pdgfralpha(1)	hcmv(3), trimer(3), ghglgo(3), fabs(2), 13h11(2), msl-109(2), 7lbe_c(1), 7lbg_c(1), human(1), transforming(1), growth(1), factor(1), receptor(1), 7ram_c(1), derived(1), ad169(1), tr(1), strains(1), pdgfralpha(1)
HCMV_UL75	hcmv(10), human(8), fabs(7), 13h11(7), pentamer(6), msl-109(5), ghgl(5), trimer(4), ghglgo(4), gh/gl/ul128/ul130/ul131a(4), epstein-barr(4), epha2(3), ebv(3), antibodies(3), varicella-zoster(3), 8i21(2), growth(2), factor(2), receptor(2), thbd(2), gh/gl(2), gh/gl/gp42-peptide(2), 769c2(2), glycoprotein(2), kaposi(2), sarcoma(2), associated(2), kshv(2), binding(2), domian(2), lbd(2), antibodies.(2…	hcmv(10), human(8), fabs(7), 13h11(7), pentamer(6), msl-109(5), ghgl(5), trimer(4), ghglgo(4), gh/gl/ul128/ul130/ul131a(4), epstein-barr(4), epha2(3), ebv(3), antibodies(3), varicella-zoster(3), 8i21(2), growth(2), factor(2), receptor(2), thbd(2), gh/gl(2), gh/gl/gp42-peptide(2), 769c2(2), kaposi(2), sarcoma(2), associated(2), kshv(2), binding(2), domian(2), lbd(2), antibodies.(2), 5vod_a(1), 9i6…
HCMV_UL77	capsid(12), pentameric(10), kaposi's(10), sarcoma-associated(10), kshv(10), 7nxp_a(1), pul77(1), human(1), cytomegalovirus(1), hcmv(1), 7nxq_f(1), 7nxq_b(1), 7nxq_i(1), 7nxq_j(1), 7nxq_h(1), 7nxq_g(1), 7nxq_d(1), 7nxq_e(1), 7nxq_a(1), 7nxr_a(1), porf19(1), murid(1), gammaherpesvirus(1), muhv-68(1), 7nxq_c(1), 2f5u_a(1), characterization(1), ul25(1), dna(1), packaging(1), simplex(1)	pentameric(10), kaposi's(10), sarcoma-associated(10), kshv(10), 7nxp_a(1), pul77(1), human(1), cytomegalovirus(1), hcmv(1), 7nxq_f(1), 7nxq_b(1), 7nxq_i(1), 7nxq_j(1), 7nxq_h(1), 7nxq_g(1), 7nxq_d(1), 7nxq_e(1), 7nxq_a(1), 7nxr_a(1), porf19(1), murid(1), gammaherpesvirus(1), muhv-68(1), 7nxq_c(1), 2f5u_a(1), characterization(1), ul25(1), dna(1), packaging(1), simplex(1)
HCMV_UL78	receptor(179), human(78), agonist(30), gi(24), neurotensin(20), orexin-1(19), chemokine(18), rhodopsin(16), gq(13), receptor-gi(12), active(12), opioid(11), state(10), somatostatin(9), cholecystokinin(9), a2a(9), without(8), mu-opioid(8), ccr5(8), gi1(8), ghrelin(8), angiotensin(8), beta1(8), adrenergic(8), agonist-bound(7), lysozyme(7), fusion(7), thermostabilised(7), turkey(7), formyl(6), small…	receptor(179), human(78), agonist(30), gi(24), neurotensin(20), orexin-1(19), chemokine(18), rhodopsin(16), gq(13), receptor-gi(12), active(12), opioid(11), state(10), somatostatin(9), cholecystokinin(9), a2a(9), without(8), mu-opioid(8), ccr5(8), gi1(8), ghrelin(8), angiotensin(8), beta1(8), adrenergic(8), agonist-bound(7), lysozyme(7), fusion(7), thermostabilised(7), turkey(7), formyl(6), small…
HCMV_UL8	human(20), domains(20), ig(18), isoform(17), dscam1(14), n-terminal(14), four(14), receptor(11), hiv-1(8), adhesion(6), immunoglobulin(6), mouse(6), antibodies(6), titin(6), extracellular(5), sars-cov-2(5), broadly(5), slam(4), family(4), function(4), gp120(4), bg505(4), binding(4), hemagglutinin(4), solution(4), ig-like(4), m10-obscurin(4), like(4), contactin-1(4), neurofascin-155(4), cd84(3), i…	human(20), domains(20), ig(18), isoform(17), dscam1(14), n-terminal(14), four(14), receptor(11), hiv-1(8), adhesion(6), immunoglobulin(6), mouse(6), antibodies(6), titin(6), extracellular(5), sars-cov-2(5), broadly(5), slam(4), function(4), gp120(4), bg505(4), binding(4), hemagglutinin(4), solution(4), ig-like(4), m10-obscurin(4), like(4), contactin-1(4), neurofascin-155(4), cd84(3), insite(3), i…
HCMV_UL80	protease(64), cytomegalovirus(17), hcmv(16), human(16), kaposi's(16), peptidomimetic(13), catalytic(10), sarcoma-associated(9), kshv(7), pseudorabies(7), pul26n(7), sarcoma(7), dimer(5), disruptor(5), room(4), temperature(4), 280k(4), monomeric(4), dimer-interface(3), s225y(3), dimeric(3), 2.1(3), s134a/h157a(2), h157a(2), s134a(2), h157q(2), h157e(2), bilc(2), 408(2), hydrolytic(2), enzyme(2), h…	cytomegalovirus(17), hcmv(16), human(16), kaposi's(16), peptidomimetic(13), catalytic(10), sarcoma-associated(9), kshv(7), pseudorabies(7), pul26n(7), sarcoma(7), dimer(5), disruptor(5), room(4), temperature(4), 280k(4), monomeric(4), dimer-interface(3), s225y(3), dimeric(3), 2.1(3), s134a/h157a(2), h157a(2), s134a(2), h157q(2), h157e(2), bilc(2), 408(2), hydrolytic(2), enzyme(2), hexapeptide(2),…
HCMV_UL82	dutpase(5), ebv(3), mouse(2), orf10-rae1-nup98(2), dump(2), epstein(2), barr(2), 7byf_f(1), 7byf_c(1), 2we2_a(1), double(1), gly78asp-asp131ser(1), 2bt1_a(1), ab-imino(1), dutp(1), 2we0_a(1), cys4ser(1), 2we1_a(1), asp131asn(1), 2bsy_a(1)	dutpase(5), ebv(3), mouse(2), orf10-rae1-nup98(2), dump(2), epstein(2), barr(2), 7byf_f(1), 7byf_c(1), 2we2_a(1), double(1), gly78asp-asp131ser(1), 2bt1_a(1), ab-imino(1), dutp(1), 2we0_a(1), cys4ser(1), 2we1_a(1), asp131asn(1), 2bsy_a(1)
HCMV_UL83	dutpase(17), phage(6), phi11(5), dutp(4), tuberculosis(4), feline(3), immunodeficiency(3), pyrophosphatase(3), nucleotide(3), complexes(3), three(3), mycobacterium(3), 3d(3), d95n(3), s.(3), aureus(3), reveals(3), molecular(3), details(3), coordination(3), mgii(3), ebv(3), mouse(2), orf10-rae1-nup98(2), forms.(2), eiav(2), m.(2), stl(2), polyamorous(2), repressor(2), deciphering(2), evolutionary(…	dutpase(17), phage(6), phi11(5), dutp(4), tuberculosis(4), feline(3), immunodeficiency(3), pyrophosphatase(3), nucleotide(3), complexes(3), three(3), mycobacterium(3), 3d(3), d95n(3), s.(3), aureus(3), reveals(3), molecular(3), details(3), coordination(3), mgii(3), ebv(3), mouse(2), orf10-rae1-nup98(2), forms.(2), eiav(2), m.(2), stl(2), polyamorous(2), repressor(2), deciphering(2), evolutionary(…
HCMV_UL84	mouse(2), orf10-rae1-nup98(2), 7byf_f(1), 7byf_c(1)	mouse(2), orf10-rae1-nup98(2), 7byf_f(1), 7byf_c(1)
HCMV_UL85	capsid(32), human(24), tegument(24), vertex(22), pp150(16), penton(13), c-capsid(13), cytomegalovirus(12), virion(11), portal(11), capsid-binding(9), patterns(9), murine(9), cytomegaloviruses(9), development(9), epstein-barr(9), varicella-zoster(9), simplex(9), varicella(9), zoster(9), c5(8), hcmv(7), securing(7), layer(7), a-capsid(7), asymmetric(6), kaposi's(5), sarcoma-associated(5), kshv(5), …	human(24), tegument(24), vertex(22), pp150(16), penton(13), c-capsid(13), cytomegalovirus(12), virion(11), portal(11), capsid-binding(9), patterns(9), murine(9), cytomegaloviruses(9), development(9), epstein-barr(9), varicella-zoster(9), simplex(9), varicella(9), zoster(9), c5(8), hcmv(7), securing(7), layer(7), a-capsid(7), asymmetric(6), kaposi's(5), sarcoma-associated(5), kshv(5), register(5),…
HCMV_UL86	capsid(81), tegument(52), human(37), vertex(36), epstein-barr(30), portal(27), pp150(25), simplex(25), capsid-associated(20), cytomegalovirus(16), capsid-binding(15), patterns(15), murine(15), cytomegaloviruses(15), development(15), c5(14), inside(14), c-capsid(14), varicella-zoster(14), penton(13), kaposi's(13), sarcoma-associated(13), virion(12), asymmetric(12), hcmv(10), securing(10), layer(10…	tegument(52), human(37), vertex(36), epstein-barr(30), portal(27), pp150(25), simplex(25), capsid-associated(20), cytomegalovirus(16), capsid-binding(15), patterns(15), murine(15), cytomegaloviruses(15), development(15), c5(14), inside(14), c-capsid(14), varicella-zoster(14), penton(13), kaposi's(13), sarcoma-associated(13), virion(12), asymmetric(12), hcmv(10), securing(10), layer(10), b-capsid(…
HCMV_UL89	terminase(44), large(29), bacteriophage(19), thermophilic(16), d6e(16), nuclease(15), human(11), cytomegalovirus(11), phage(9), mn(8), soaked(8), motor(8), atpase(8), adp(8), thermus(6), p74-26(6), atp-gamma-s(5), viral(4), genome(4), subunit(4), gp2(4), bacterial(4), sf6(4), t4(4), gp17(4), packaging(4), simplex(3), dna-packaging(3), pul15(3), provides(3), insights(3), into(3), cleavage(3), conc…	bacteriophage(19), thermophilic(16), d6e(16), nuclease(15), human(11), cytomegalovirus(11), phage(9), mn(8), soaked(8), motor(8), atpase(8), adp(8), thermus(6), p74-26(6), atp-gamma-s(5), viral(4), genome(4), gp2(4), bacterial(4), sf6(4), t4(4), gp17(4), packaging(4), simplex(3), dna-packaging(3), pul15(3), provides(3), insights(3), into(3), cleavage(3), concatemeric(3), precursors(3), beryllium(…
HCMV_UL9	human(25), tcr(22), receptor(12), ceacam1(9), pd-1(9), n-terminal(8), murine(8), mouse(8), ig-like(5), antigen(5), ceacam6-ceacam8(5), heterodimer(5), extracellular(5), hiv-1(5), p14(5), carcinoembryonic(4), d1(4), adhesion(4), 2b4(4), voltage-gated(4), sodium(4), channel(4), major(4), histocompatibility(4), lcmv-derived(4), gp33(4), pd-l1(3), cd48(3), n-domain(3), cea(3), cd244(3), binding(3), b…	human(25), tcr(22), receptor(12), ceacam1(9), pd-1(9), n-terminal(8), murine(8), mouse(8), ig-like(5), antigen(5), ceacam6-ceacam8(5), heterodimer(5), extracellular(5), hiv-1(5), p14(5), carcinoembryonic(4), d1(4), adhesion(4), 2b4(4), voltage-gated(4), sodium(4), channel(4), major(4), histocompatibility(4), lcmv-derived(4), gp33(4), pd-l1(3), cd48(3), n-domain(3), cea(3), cd244(3), binding(3), b…
HCMV_UL93	vertex(5), capsid(5), portal(4), c-capsid(3), tegument(3), epstein-barr(3), simplex(3), penton(2), capsid-associated(2), inside(2), hsv2(2), 7eto_m(1), cvsc-binding(1), virion(1), human(1), cytomegalovirus(1), 6ppb_k(1), kaposi's(1), sarcoma-associated(1), kshv(1), c5(1), 7fj1_b(1), pseudorabies(1), 6w2d_v(1), 6cgr_k(1), associated(1), 5zz8_q(1), capsid-vertex-specific(1), component(1), 6odm_c(1)…	portal(4), c-capsid(3), tegument(3), epstein-barr(3), simplex(3), penton(2), capsid-associated(2), inside(2), hsv2(2), 7eto_m(1), cvsc-binding(1), virion(1), human(1), cytomegalovirus(1), 6ppb_k(1), kaposi's(1), sarcoma-associated(1), kshv(1), c5(1), 7fj1_b(1), pseudorabies(1), 6w2d_v(1), 6cgr_k(1), associated(1), 5zz8_q(1), capsid-vertex-specific(1), 6odm_c(1), hsv-1(1), vertex-adjacent(1), caps…
HCMV_UL97	srpk1(4), 7zks_a(1), 5mxx_a(1), human(1), sr(1), kinase(1), 7pqs_b(1), msc2711186(1), 7dd1_a(1)	srpk1(4), 7zks_a(1), 5mxx_a(1), human(1), sr(1), 7pqs_b(1), msc2711186(1), 7dd1_a(1)
HCMV_UL98	epstein-barr(4), alkaline(4), nuclease(4), d203s(2), 3fhd_a(1), shutoff(1), exonuclease(1), kaposis(1), sarcoma(1), associated(1), 2w4b_a(1), 2w4b_b(1), 2w45_a(1), 5hsw_a(1), kshv(1), sox(1), rna(1), 2w45_b(1), 3pov_a(1), sox-dna(1)	epstein-barr(4), d203s(2), 3fhd_a(1), shutoff(1), exonuclease(1), kaposis(1), sarcoma(1), associated(1), 2w4b_a(1), 2w4b_b(1), 2w45_a(1), 5hsw_a(1), kshv(1), sox(1), rna(1), 2w45_b(1), 3pov_a(1), sox-dna(1)
HCMV_US11	antigen(2), igm(2), 5eul_v(1), seca-secy(1), translocating(1), polypeptide(1), 7xq8_b(1), human(1), b-cell(1), receptor(1), isotype(1), 7o3b_a(1), ttbk2-cep164(1), camelid(1), nanobody(1), 7xt6_c(1), membrane(1), m3(1), 5xcr_b(1), p20.1(1), fv-clasp(1), 8e4c_d(1), bcr(1), truncated(1)	antigen(2), igm(2), 5eul_v(1), seca-secy(1), translocating(1), polypeptide(1), 7xq8_b(1), human(1), b-cell(1), receptor(1), isotype(1), 7o3b_a(1), ttbk2-cep164(1), camelid(1), nanobody(1), 7xt6_c(1), m3(1), 5xcr_b(1), p20.1(1), fv-clasp(1), 8e4c_d(1), bcr(1), truncated(1)
HCMV_US2	1im3_h(1), human(1), cytomegalovirus(1), us2(1), mhc(1), hla-a2/tax(1)	1im3_h(1), human(1), cytomegalovirus(1), mhc(1), hla-a2/tax(1)
HCMV_US27	receptor(443), human(171), agonist(77), antagonist(43), adrenergic(39), gi(37), a2a(35), adenosine(34), beta1(31), chemokine(30), turkey(27), neurotensin(25), dopamine(25), rhodopsin(24), muscarinic(20), orexin-1(19), nanobody(18), small(18), serotonin(18), acetylcholine(18), state(17), angiotensin(16), gs(16), beta2(16), opioid(15), receptor-gi(15), active(15), signaling(15), partial(14), stabil…	receptor(443), human(171), agonist(77), antagonist(43), adrenergic(39), gi(37), a2a(35), adenosine(34), beta1(31), chemokine(30), turkey(27), neurotensin(25), dopamine(25), rhodopsin(24), muscarinic(20), orexin-1(19), nanobody(18), small(18), serotonin(18), acetylcholine(18), state(17), angiotensin(16), gs(16), beta2(16), opioid(15), receptor-gi(15), active(15), signaling(15), partial(14), stabil…
HCMV_US28	receptor(444), human(177), agonist(80), antagonist(44), adenosine(37), a2a(37), adrenergic(37), gi(34), chemokine(33), beta1(28), gs(26), neurotensin(25), dopamine(25), small(23), turkey(23), muscarinic(21), orexin-1(20), acetylcholine(19), opioid(18), serotonin(17), nanobody(16), active(16), beta2(16), receptor-gi(15), state(15), thermostabilised(15), signaling(15), angiotensin(14), stabilising(…	receptor(444), human(177), agonist(80), antagonist(44), adenosine(37), a2a(37), adrenergic(37), gi(34), chemokine(33), beta1(28), gs(26), neurotensin(25), dopamine(25), small(23), turkey(23), muscarinic(21), orexin-1(20), acetylcholine(19), opioid(18), serotonin(17), nanobody(16), active(16), beta2(16), receptor-gi(15), state(15), thermostabilised(15), signaling(15), angiotensin(14), stabilising(…
HCMV_US3	1im3_h(1), human(1), cytomegalovirus(1), us2(1), mhc(1), hla-a2/tax(1), 8e4c_d(1), igm(1), bcr(1), truncated(1)	1im3_h(1), human(1), cytomegalovirus(1), us2(1), mhc(1), hla-a2/tax(1), 8e4c_d(1), igm(1), bcr(1), truncated(1)
HHV-6A_U11	human(5), tegument(3), transfer(2), rna(2), visualized(2), cytomegalovirus(2), dna(2), capsid-binding(2), patterns(2), pp150(2), murine(2), cytomegaloviruses(2), development(2), 6q1f_n(1), 6b(1), capsid(1), capsid-associated(1), complexes(1), 7lj3_7(1), 7lj3_z(1), 6nhj_j(1), 6nhj_g(1)	human(5), tegument(3), transfer(2), rna(2), visualized(2), cytomegalovirus(2), dna(2), capsid-binding(2), patterns(2), pp150(2), murine(2), cytomegaloviruses(2), development(2), 6q1f_n(1), 6b(1), capsid(1), capsid-associated(1), complexes(1), 7lj3_7(1), 7lj3_z(1), 6nhj_j(1), 6nhj_g(1)
HHV-6A_U12	receptor(240), human(100), agonist(46), beta1(28), gi(26), adrenergic(25), chemokine(22), turkey(22), orexin-1(20), neurotensin(18), nanobody(18), active(15), angiotensin(15), antagonist(15), rhodopsin(14), receptor-gi(13), adrenoceptor(13), gq(12), state(12), stabilising(11), mutations(11), partial(10), biased(10), opioid(10), activated(10), adenosine(10), a2a(10), thermostabilised(10), ccr5(9),…	human(100), agonist(46), beta1(28), gi(26), adrenergic(25), chemokine(22), turkey(22), orexin-1(20), neurotensin(18), nanobody(18), active(15), angiotensin(15), antagonist(15), rhodopsin(14), receptor-gi(13), adrenoceptor(13), gq(12), state(12), stabilising(11), mutations(11), partial(10), biased(10), opioid(10), activated(10), adenosine(10), a2a(10), thermostabilised(10), ccr5(9), neuromedin(9),…
HHV-6A_U14	5b1q_b(1), human(1), 6b(1), tegument(1), u14(1)	5b1q_b(1), human(1), 6b(1), tegument(1), u14(1)
HHV-6A_U18	h-2db(44), mhc(40), murine(29), histocompatibility(27), major(26), epitope(23), lcmv-derived(21), tcr(20), gp33(20), altered(18), hla(17), human(15), receptor(12), hla-e*0103(11), derived(11), hiv-1(10), y4s(9), v3p(8), influenza(8), presenting(8), t-cell(8), sars-cov-2(7), teipp(6), associated(6), hla-a2(6), hiv(5), gag(5), hla-b*5701(5), self-peptide(5), 9-mer(5), features(4), chimeric(4), gp10…	h-2db(44), mhc(40), murine(29), histocompatibility(27), major(26), epitope(23), lcmv-derived(21), tcr(20), gp33(20), altered(18), hla(17), human(15), receptor(12), hla-e*0103(11), derived(11), hiv-1(10), y4s(9), v3p(8), influenza(8), presenting(8), t-cell(8), sars-cov-2(7), teipp(6), associated(6), hla-a2(6), hiv(5), gag(5), hla-b*5701(5), self-peptide(5), 9-mer(5), features(4), chimeric(4), gp10…
HHV-6A_U27	pcna(153), dna(133), clamp(99), polymerase(82), human(65), sliding(65), subunit(48), proliferating(36), nuclear(36), antigen(36), yeast(21), pip(15), ligase(14), replication(13), factor(13), rfc(13), mycobacterium(13), state(11), sulfolobus(11), heterotrimeric(11), acinetobacter(11), baumannii(11), mimetic(10), closed(10), rickettsia(10), defective(9), rfcpcna(9), cerevisiae(9), s228i(8), tubercu…	pcna(153), clamp(99), human(65), sliding(65), subunit(48), proliferating(36), nuclear(36), antigen(36), yeast(21), pip(15), ligase(14), replication(13), rfc(13), mycobacterium(13), state(11), sulfolobus(11), heterotrimeric(11), acinetobacter(11), baumannii(11), mimetic(10), closed(10), rickettsia(10), defective(9), rfcpcna(9), cerevisiae(9), s228i(8), tuberculosis(8), nicked(7), s.(7), leishmania…
HHV-6A_U28	reductase(112), ribonucleotide(110), subunit(32), r1(26), datp(21), yeast(16), mechanism(15), ttp(13), human(12), gdp(10), inhibited(10), ia(10), bacillus(10), subtilis(10), nrde(10), dttp(9), rrm1(8), modified(8), adp(7), salmonella(6), typhimurium(6), thermotoga(6), maritima(6), nrdj(6), dgtp(5), cdp(5), inhibition(5), y730no2y(5), id(5), holocomplex(4), r1e(4), adenosylcobalamin(4), datp-cdp(4…	datp(21), yeast(16), mechanism(15), ttp(13), human(12), gdp(10), inhibited(10), ia(10), bacillus(10), subtilis(10), nrde(10), dttp(9), rrm1(8), modified(8), adp(7), salmonella(6), typhimurium(6), thermotoga(6), maritima(6), nrdj(6), dgtp(5), cdp(5), inhibition(5), y730no2y(5), id(5), holocomplex(4), r1e(4), adenosylcobalamin(4), datp-cdp(4), flavobacterium(4), johnsoniae(4), subuint(4), amppnp(3)…
HHV-6A_U29	capsid(20), vertex(12), tegument(10), epstein-barr(10), simplex(10), portal(9), c-capsid(8), human(7), asymmetric(7), kaposi's(6), sarcoma-associated(6), varicella-zoster(6), b-capsid(6), capsid-associated(5), icosahedral(5), tegumented(5), penton(5), varicella(5), zoster(5), a-capsid(5), c5(4), kshv(4), cytomegalovirus(3), virion(3), pp150(3), inside(3), register(3), hsv2(3), 6b(2), complexes(2)…	vertex(12), tegument(10), epstein-barr(10), simplex(10), portal(9), c-capsid(8), human(7), asymmetric(7), kaposi's(6), sarcoma-associated(6), varicella-zoster(6), b-capsid(6), capsid-associated(5), icosahedral(5), tegumented(5), penton(5), varicella(5), zoster(5), a-capsid(5), c5(4), kshv(4), cytomegalovirus(3), virion(3), pp150(3), inside(3), register(3), hsv2(3), 6b(2), complexes(2), capsid-bin…
HHV-6A_U30	n-terminal(3), half(3), ul37(3), 4k70_a(1), pseudorabiesvirus(1), 5j2z_a(1), prv(1), r2(1), 5vyl_a(1), simplex(1)	n-terminal(3), half(3), ul37(3), 4k70_a(1), pseudorabiesvirus(1), 5j2z_a(1), prv(1), r2(1), 5vyl_a(1), simplex(1)
HHV-6A_U31	ubiquitin-specific(2), protease(2), encoded(2), murine(2), cytomegalovirus(2), tegument(2), m48(2), ubquitin-based(2), suicide(2), 2j7q_c(1), 2j7q_a(1), 8add_a(1), viral(1), tegument-like(1), dubs(1)	ubiquitin-specific(2), protease(2), encoded(2), murine(2), cytomegalovirus(2), m48(2), ubquitin-based(2), suicide(2), 2j7q_c(1), 2j7q_a(1), 8add_a(1), viral(1), tegument-like(1), dubs(1)
HHV-6A_U32	human(2), 6b(2), capsid(2), capsid-associated(2), tegument(2), complexes(2), 6q1f_j(1), 6q1f_4(1)	human(2), 6b(2), capsid(2), capsid-associated(2), tegument(2), complexes(2), 6q1f_j(1), 6q1f_4(1)
HHV-6A_U34	nuclear(11), egress(11), human(4), cytomegalovirus(4), pul50-pul53(3), truncated(3), ebv(2), hsv-1(2), varicella(2), zoster(2), orf24-orf27(2), prv(2), 5d5n_a(1), 6t3x_a(1), 5dob_b(1), nec(1), 6t3x_c(1), 5a3g_a(1), subunit(1), m50(1), 7t7i_a(1), 6t3z_a(1), bfrf1-bflf2(1), 4zxs_c(1), 7pab_a(1), 4z3u_a(1), 4zxs_a(1), 5e8c_b(1), pseudorabies(1), pul31(1), pul34(1), 4z3u_c(1), 7pab_c(1)	human(4), cytomegalovirus(4), pul50-pul53(3), truncated(3), ebv(2), hsv-1(2), varicella(2), zoster(2), orf24-orf27(2), prv(2), 5d5n_a(1), 6t3x_a(1), 5dob_b(1), nec(1), 6t3x_c(1), 5a3g_a(1), subunit(1), m50(1), 7t7i_a(1), 6t3z_a(1), bfrf1-bflf2(1), 4zxs_c(1), 7pab_a(1), 4z3u_a(1), 4zxs_a(1), 5e8c_b(1), pseudorabies(1), pul31(1), pul34(1), 4z3u_c(1), 7pab_c(1)
HHV-6A_U36	kshv(5), orf68(5), 6xf9_b(1), 6xf9_d(1), 6xf9_c(1), 6xf9_a(1), 6xf9_e(1), 6xfa_a(1), ebv(1), bflf1(1)	kshv(5), orf68(5), 6xf9_b(1), 6xf9_d(1), 6xf9_c(1), 6xf9_a(1), 6xf9_e(1), 6xfa_a(1), ebv(1), bflf1(1)
HHV-6A_U37	nuclear(14), egress(14), human(5), cytomegalovirus(5), ebv(5), nec(3), ul53(3), prv(3), subunit(2), hsv-1(2), varicella(2), zoster(2), orf24-orf27(2), pseudorabies(2), 5dob_a(1), 5doc_a(1), 5d5n_b(1), pul50-pul53(1), 5doe_b(1), residues(1), 72-292(1), 5doc_b(1), 7t7i_h(1), 4zxs_d(1), 4zxs_b(1), 7pab_a(1), 7pab_c(1), 7t7i_b(1), 4z3u_b(1), 4z3u_d(1), 7t7i_d(1), 5e8c_a(1), pul31(1), pul34(1), 5fki_2…	human(5), cytomegalovirus(5), ebv(5), nec(3), ul53(3), prv(3), subunit(2), hsv-1(2), varicella(2), zoster(2), orf24-orf27(2), pseudorabies(2), 5dob_a(1), 5doc_a(1), 5d5n_b(1), pul50-pul53(1), 5doe_b(1), residues(1), 72-292(1), 5doc_b(1), 7t7i_h(1), 4zxs_d(1), 4zxs_b(1), 7pab_a(1), 7pab_c(1), 7t7i_b(1), 4z3u_b(1), 4z3u_d(1), 7t7i_d(1), 5e8c_a(1), pul31(1), pul34(1), 5fki_2k(1), proteins(1), fitted…
HHV-6A_U38	dna(159), polymerase(121), rb69(58), ternary(50), gp43(25), containing(24), abasic(15), analog(14), pol(13), replicative(12), binary(12), family(11), thymine(11), glycol(11), human(10), template(10), incoming(9), dsdna(8), pyrococcus(8), nucleotide(8), yeast(7), position(7), catalytic(6), replicating(6), abyssi(6), edition(6), cerevisiae(5), tgot_6g12(5), kod(5), d714a(5), pol2core(5), carrying(5…	rb69(58), ternary(50), gp43(25), containing(24), abasic(15), analog(14), pol(13), replicative(12), binary(12), family(11), thymine(11), glycol(11), human(10), template(10), incoming(9), dsdna(8), pyrococcus(8), nucleotide(8), yeast(7), position(7), catalytic(6), replicating(6), abyssi(6), edition(6), cerevisiae(5), tgot_6g12(5), kod(5), d714a(5), pol2core(5), carrying(5), y567a(5), damp(5), l415f…
HHV-6A_U39	glycoprotein(59), simplex(25), gb(11), pseudorabies(9), y179s(8), conformation(7), envelope(7), ectodomain(6), ivd_iv(6), prv(6), extracellular(5), human(5), fusion(5), cytomegalovirus(4), hcmv(4), high-ph(4), a504p/r505g/q507g/n511g(4), postfusion(3), varicella-zoster(3), w174r(3), thogoto(3), vsv-indiana(3), mudd-summers(3), strain(3), under(3), acidic(3), low(3), ph(3), chandipura(3), sm5-1(2)…	simplex(25), pseudorabies(9), y179s(8), conformation(7), ectodomain(6), ivd_iv(6), prv(6), extracellular(5), human(5), fusion(5), cytomegalovirus(4), hcmv(4), high-ph(4), a504p/r505g/q507g/n511g(4), postfusion(3), varicella-zoster(3), w174r(3), thogoto(3), vsv-indiana(3), mudd-summers(3), strain(3), under(3), acidic(3), low(3), ph(3), chandipura(3), sm5-1(2), post-fusion(2), hsv-1(2), bourbon(2),…
HHV-6A_U4	rcmv-e(2), e27(2), human(2), ddb1(2), deltabpb(2), rat(2), stat2(2), 7zn7_b(1), ccd(1), 7znn_b(1)	rcmv-e(2), e27(2), human(2), ddb1(2), deltabpb(2), rat(2), stat2(2), 7zn7_b(1), ccd(1), 7znn_b(1)
HHV-6A_U40	terminase(2), 6m5r_b(1), coordinates(1), monomeric(1), 6m5v_b(1), coordinate(1), hexameric(1), presence(1), adp-bef3(1)	6m5r_b(1), coordinates(1), monomeric(1), 6m5v_b(1), coordinate(1), hexameric(1), presence(1), adp-bef3(1)
HHV-6A_U41	single(2), stranded(2), dna-binding(2), proteinicp8(2), simplex(2), virus-1(2), 1urj_b(1), 1urj_a(1)	single(2), stranded(2), proteinicp8(2), simplex(2), virus-1(2), 1urj_b(1), 1urj_a(1)
HHV-6A_U43	human(4), primpol(4), 8-oxoguanine(4), lesion(4), inserting(2), correct(2), dctp(2), primer(2), base(2), 7jk1_b(1), 7jlg_a(1), extending(1), erroneous(1), 7jk1_a(1), 7jkl_a(1), misinserting(1), datp(1), 3'-end(1), strand(1), is(1), 2'3'-dideoxy-terminated.(1)	human(4), primpol(4), 8-oxoguanine(4), lesion(4), inserting(2), correct(2), dctp(2), primer(2), base(2), 7jk1_b(1), 7jlg_a(1), extending(1), erroneous(1), 7jk1_a(1), 7jkl_a(1), misinserting(1), datp(1), 3'-end(1), strand(1), is(1), 2'3'-dideoxy-terminated.(1)
HHV-6A_U45	dutpase(73), phage(19), dutp(15), pyrophosphatase(14), human(13), 80alpha(12), dut1p(10), saccharomyces(10), cerevisiae(10), bacteriophage(10), phi11(9), staphylococcus(9), dutpases(8), control(8), transfer(8), virulence(8), genes(8), protein-like(8), subtilis(8), mechanism.(7), dupnhpp.(7), dudp(6), visualization(6), stl(6), prophage(6), feline(5), immunodeficiency(5), nucleotide(5), complexes(5…	phage(19), human(13), 80alpha(12), dut1p(10), saccharomyces(10), cerevisiae(10), bacteriophage(10), phi11(9), staphylococcus(9), dutpases(8), control(8), transfer(8), virulence(8), genes(8), protein-like(8), subtilis(8), mechanism.(7), dupnhpp.(7), dudp(6), visualization(6), stl(6), prophage(6), feline(5), immunodeficiency(5), nucleotide(5), complexes(5), three(5), vaccinia(5), evolution(5), chlo…
HHV-6A_U48	hcmv(10), human(8), fabs(7), 13h11(7), pentamer(6), msl-109(5), ghgl(5), trimer(4), ghglgo(4), gh/gl/ul128/ul130/ul131a(4), epstein-barr(4), epha2(3), ebv(3), antibodies(3), varicella-zoster(3), growth(2), factor(2), receptor(2), 8i21(2), thbd(2), gh/gl(2), gh/gl/gp42-peptide(2), 769c2(2), kaposi(2), sarcoma(2), associated(2), kshv(2), binding(2), domian(2), lbd(2), glycoprotein(2), antibodies.(2…	hcmv(10), human(8), fabs(7), 13h11(7), pentamer(6), msl-109(5), ghgl(5), trimer(4), ghglgo(4), gh/gl/ul128/ul130/ul131a(4), epstein-barr(4), epha2(3), ebv(3), antibodies(3), varicella-zoster(3), growth(2), factor(2), receptor(2), 8i21(2), thbd(2), gh/gl(2), gh/gl/gp42-peptide(2), 769c2(2), kaposi(2), sarcoma(2), associated(2), kshv(2), binding(2), domian(2), lbd(2), antibodies.(2), 7lbe_a(1), 5vo…
HHV-6A_U50	capsid(12), pentameric(10), kaposi's(10), sarcoma-associated(10), kshv(10), 7nxp_a(1), pul77(1), human(1), cytomegalovirus(1), hcmv(1), 7nxq_d(1), 7nxq_a(1), 7nxq_h(1), 7nxq_c(1), 7nxq_g(1), 7nxq_j(1), 7nxq_f(1), 7nxq_i(1), 7nxq_e(1), 7nxq_b(1), 7nxr_a(1), porf19(1), murid(1), gammaherpesvirus(1), muhv-68(1), 2f5u_a(1), characterization(1), ul25(1), dna(1), packaging(1), simplex(1)	pentameric(10), kaposi's(10), sarcoma-associated(10), kshv(10), 7nxp_a(1), pul77(1), human(1), cytomegalovirus(1), hcmv(1), 7nxq_d(1), 7nxq_a(1), 7nxq_h(1), 7nxq_c(1), 7nxq_g(1), 7nxq_j(1), 7nxq_f(1), 7nxq_i(1), 7nxq_e(1), 7nxq_b(1), 7nxr_a(1), porf19(1), murid(1), gammaherpesvirus(1), muhv-68(1), 2f5u_a(1), characterization(1), ul25(1), dna(1), packaging(1), simplex(1)
HHV-6A_U51	receptor(139), human(56), agonist(33), beta1(20), gi(19), nanobody(18), adrenergic(17), turkey(15), chemokine(14), adrenoceptor(13), state(12), angiotensin(11), orexin-1(11), opioid(10), dopamine(10), neurotensin(10), active(9), receptor-gi(9), partial(9), beta2(9), neuromedin(9), somatostatin(8), mu-opioid(8), thermostabilised(8), community(7), target(7), activated(7), serotonin(6), ackr3(6), in…	human(56), agonist(33), beta1(20), gi(19), nanobody(18), adrenergic(17), turkey(15), chemokine(14), adrenoceptor(13), state(12), angiotensin(11), orexin-1(11), opioid(10), dopamine(10), neurotensin(10), active(9), receptor-gi(9), partial(9), beta2(9), neuromedin(9), somatostatin(8), mu-opioid(8), thermostabilised(8), community(7), target(7), activated(7), serotonin(6), ackr3(6), intracellular(6),…
HHV-6A_U53	protease(64), cytomegalovirus(17), hcmv(16), human(16), kaposi's(16), peptidomimetic(13), catalytic(10), sarcoma-associated(9), kshv(7), pseudorabies(7), pul26n(7), sarcoma(7), dimer(5), disruptor(5), room(4), temperature(4), 280k(4), monomeric(4), dimer-interface(3), s225y(3), dimeric(3), 2.1(3), hexapeptide(2), phosphonate(2), s134a(2), s134a/h157a(2), h157e(2), bilc(2), 408(2), h157a(2), h157q…	cytomegalovirus(17), hcmv(16), human(16), kaposi's(16), peptidomimetic(13), catalytic(10), sarcoma-associated(9), kshv(7), pseudorabies(7), pul26n(7), sarcoma(7), dimer(5), disruptor(5), room(4), temperature(4), 280k(4), monomeric(4), dimer-interface(3), s225y(3), dimeric(3), 2.1(3), hexapeptide(2), phosphonate(2), s134a(2), s134a/h157a(2), h157e(2), bilc(2), 408(2), h157a(2), h157q(2), hydrolyti…
HHV-6A_U54	dutpase(3), epstein(2), barr(2), 2bt1_a(1), ab-imino(1), dutp(1), 2we0_a(1), ebv(1), cys4ser(1), 2bsy_a(1)	dutpase(3), epstein(2), barr(2), 2bt1_a(1), ab-imino(1), dutp(1), 2we0_a(1), ebv(1), cys4ser(1), 2bsy_a(1)
HHV-6A_U55	mouse(2), orf10-rae1-nup98(2), 7byf_f(1), 7byf_c(1)	mouse(2), orf10-rae1-nup98(2), 7byf_f(1), 7byf_c(1)
HHV-6A_U56	capsid(32), human(24), tegument(24), vertex(22), pp150(16), penton(13), c-capsid(13), cytomegalovirus(12), portal(11), virion(11), capsid-binding(9), patterns(9), murine(9), cytomegaloviruses(9), development(9), epstein-barr(9), simplex(9), varicella-zoster(9), varicella(9), zoster(9), c5(8), hcmv(7), securing(7), layer(7), a-capsid(7), asymmetric(6), kaposi's(5), sarcoma-associated(5), kshv(5), …	human(24), tegument(24), vertex(22), pp150(16), penton(13), c-capsid(13), cytomegalovirus(12), portal(11), virion(11), capsid-binding(9), patterns(9), murine(9), cytomegaloviruses(9), development(9), epstein-barr(9), simplex(9), varicella-zoster(9), varicella(9), zoster(9), c5(8), hcmv(7), securing(7), layer(7), a-capsid(7), asymmetric(6), kaposi's(5), sarcoma-associated(5), kshv(5), register(5),…
HHV-6A_U57	capsid(81), tegument(52), human(37), vertex(36), epstein-barr(30), portal(27), pp150(25), simplex(25), capsid-associated(20), cytomegalovirus(16), capsid-binding(15), patterns(15), murine(15), cytomegaloviruses(15), development(15), c5(14), inside(14), c-capsid(14), varicella-zoster(14), penton(13), kaposi's(13), sarcoma-associated(13), virion(12), asymmetric(12), hcmv(10), securing(10), layer(10…	tegument(52), human(37), vertex(36), epstein-barr(30), portal(27), pp150(25), simplex(25), capsid-associated(20), cytomegalovirus(16), capsid-binding(15), patterns(15), murine(15), cytomegaloviruses(15), development(15), c5(14), inside(14), c-capsid(14), varicella-zoster(14), penton(13), kaposi's(13), sarcoma-associated(13), virion(12), asymmetric(12), hcmv(10), securing(10), layer(10), b-capsid(…
HHV-6A_U58	tbp(19), tata(13), promoter(8), arabidopsis(6), thaliana(6), adenovirus(4), major(4), late(4), box(4), wild-type(4), isoform(4), 2.(4), recognition(4), box-binding(4), has(4), been(4), throughout(4), evolution.(4), human(4), pre-initiation(3), ternary(3), dna(3), mesothermophilic(2), archaeon(2), sulfolobus(2), acidocaldarius(2), transcription(2), core(2), methanococcus(2), jannaschii(2), t-30(2)…	tbp(19), tata(13), promoter(8), arabidopsis(6), thaliana(6), adenovirus(4), major(4), late(4), box(4), wild-type(4), isoform(4), 2.(4), recognition(4), box-binding(4), has(4), been(4), throughout(4), evolution.(4), human(4), pre-initiation(3), ternary(3), dna(3), mesothermophilic(2), archaeon(2), sulfolobus(2), acidocaldarius(2), transcription(2), core(2), methanococcus(2), jannaschii(2), t-30(2)…
HHV-6A_U60	terminase(42), large(27), bacteriophage(20), thermophilic(16), d6e(16), nuclease(15), human(13), cytomegalovirus(11), atpase(9), mn(8), soaked(8), motor(8), phage(8), adp(8), thermus(6), p74-26(6), atp-gamma-s(5), packaging(5), viral(4), genome(4), t4(4), gp17(4), subunit(4), gp2(4), bacterial(4), sf6(4), dna(4), simplex(3), dna-packaging(3), pul15(3), provides(3), insights(3), into(3), cleavage(…	bacteriophage(20), thermophilic(16), d6e(16), nuclease(15), human(13), cytomegalovirus(11), atpase(9), mn(8), soaked(8), motor(8), phage(8), adp(8), thermus(6), p74-26(6), atp-gamma-s(5), packaging(5), viral(4), genome(4), t4(4), gp17(4), gp2(4), bacterial(4), sf6(4), dna(4), simplex(3), dna-packaging(3), pul15(3), provides(3), insights(3), into(3), cleavage(3), concatemeric(3), precursors(3), be…
HHV-6A_U64	vertex(5), capsid(5), portal(3), tegument(3), epstein-barr(3), c-capsid(3), penton(2), capsid-associated(2), inside(2), simplex(2), hsv2(2), 7eto_m(1), cvsc-binding(1), virion(1), human(1), cytomegalovirus(1), 6ppb_k(1), kaposi's(1), sarcoma-associated(1), kshv(1), c5(1), 6w2d_v(1), 7fj1_b(1), pseudorabies(1), 6w2e_v(1), 5zz8_q(1), capsid-vertex-specific(1), component(1), 7br7_c(1), portal-proxim…	portal(3), tegument(3), epstein-barr(3), c-capsid(3), penton(2), capsid-associated(2), inside(2), simplex(2), hsv2(2), 7eto_m(1), cvsc-binding(1), virion(1), human(1), cytomegalovirus(1), 6ppb_k(1), kaposi's(1), sarcoma-associated(1), kshv(1), c5(1), 6w2d_v(1), 7fj1_b(1), pseudorabies(1), 6w2e_v(1), 5zz8_q(1), capsid-vertex-specific(1), 7br7_c(1), portal-proximal(1), catc(1), binding(1), 6m6g_k(1…
HHV-6A_U69	srpk1(3), 1wak_a(1), 7dd1_a(1), 7jxx_a(1), ttbk1(1), kinase(1), 7pqs_b(1), msc2711186(1)	srpk1(3), 1wak_a(1), 7dd1_a(1), 7jxx_a(1), ttbk1(1), 7pqs_b(1), msc2711186(1)
HHV-6A_U70	epstein-barr(4), alkaline(4), nuclease(4), d203s(2), 2w4b_a(1), 2w4b_b(1), 2w45_b(1), 3fhd_a(1), shutoff(1), exonuclease(1), kaposis(1), sarcoma(1), associated(1), 2w45_a(1), 5hsw_a(1), kshv(1), sox(1), rna(1), 3pov_a(1), sox-dna(1)	epstein-barr(4), d203s(2), 2w4b_a(1), 2w4b_b(1), 2w45_b(1), 3fhd_a(1), shutoff(1), exonuclease(1), kaposis(1), sarcoma(1), associated(1), 2w45_a(1), 5hsw_a(1), kshv(1), sox(1), rna(1), 3pov_a(1), sox-dna(1)
HHV-6A_U73	helicase(147), rna(71), ns3(65), human(60), dead-box(25), core(20), adp(19), dna(19), state(17), s.(14), dengue(14), zika(14), hepatitis(14), brr2(14), catalytic(12), cerevisiae(11), spliceosome(11), deah-box(11), atpase(11), hcv(11), ssrna(10), syndrome(10), yeast(10), uvrb(10), conformation(9), dbp5(8), blm(8), active(8), repair(8), polymerase(8), xpb(8), amppnp(7), length(7), mycobacterium(7),…	helicase(147), rna(71), ns3(65), human(60), dead-box(25), core(20), adp(19), dna(19), state(17), s.(14), dengue(14), zika(14), hepatitis(14), brr2(14), catalytic(12), cerevisiae(11), spliceosome(11), deah-box(11), atpase(11), hcv(11), ssrna(10), syndrome(10), yeast(10), uvrb(10), conformation(9), dbp5(8), blm(8), active(8), repair(8), polymerase(8), xpb(8), amppnp(7), length(7), mycobacterium(7),…
HHV-6A_U74	dna(29), polymerase(28), human(6), ternary(6), pyrococcus(6), abyssi(6), family(6), dsdna(6), edition(6), pol(4), active(4), yeast(4), binary(3), ii-normal(3), 9n-i(3), incorporation(3), dna/rna(3), state(3), dnadna(2), dna-datp(2), catalytic(2), core(2), dctp(2), 9n(2), replicative(2), uracil(2), recognition(2), archaeal(2), polymerases(2), captured(2), crystallography.(2), template(2), n+2(2), …	polymerase(28), human(6), ternary(6), pyrococcus(6), abyssi(6), family(6), dsdna(6), edition(6), pol(4), active(4), yeast(4), binary(3), ii-normal(3), 9n-i(3), incorporation(3), dna/rna(3), state(3), dnadna(2), dna-datp(2), catalytic(2), core(2), dctp(2), 9n(2), replicative(2), uracil(2), recognition(2), archaeal(2), polymerases(2), captured(2), crystallography.(2), template(2), n+2(2), 5iud_g(1)…
HHV-6A_U75	ebv(7), tegument(7), bbrf2/bsrf1(6), 6t5a_f(1), simplex(1), pul7pul51(1), 6lqo_d(1), 6lqo_b(1), 6lqo_f(1), 6lqo_a(1), 6lqo_c(1), 6lqn_a(1), bbrf2(1), 6lqo_e(1)	ebv(7), tegument(7), bbrf2/bsrf1(6), 6t5a_f(1), simplex(1), pul7pul51(1), 6lqo_d(1), 6lqo_b(1), 6lqo_f(1), 6lqo_a(1), 6lqo_c(1), 6lqn_a(1), bbrf2(1), 6lqo_e(1)
HHV-6A_U76	portal(8), c12(3), epstein-barr(3), c6(2), vertex(2), enveloped(2), virion(2), capsid(2), dodecamer(2), 7etm_a(1), 7etm_k(1), 7et2_f(1), human(1), cytomegalovirus(1), 6ppi_a(1), kaposi's(1), sarcoma-associated(1), kshv(1), 6rvs_a(1), 7bqt_a(1), 6rvr_a(1), 6od7_a(1), simplex(1), hsv-1(1), pul6(1), dodecameric(1)	c12(3), epstein-barr(3), c6(2), vertex(2), enveloped(2), virion(2), capsid(2), dodecamer(2), 7etm_a(1), 7etm_k(1), 7et2_f(1), human(1), cytomegalovirus(1), 6ppi_a(1), kaposi's(1), sarcoma-associated(1), kshv(1), 6rvs_a(1), 7bqt_a(1), 6rvr_a(1), 6od7_a(1), simplex(1), hsv-1(1), pul6(1), dodecameric(1)
HHV-6A_U77	pif1(31), helicase(22), bacteroides(10), adp-alf4(9), thermus(9), oshimai(9), ssdna(6), scpif1(5), dna(5), sp(5), human(5), dsdna(4), deferribacter(3), desulfuricans(3), recd2(3), gggtttt(2), candida(2), albicans(2), basis(2), unwinding(2), forked(2), two(2), coordinating(2), helicases(2), tailed(2), resulting(2), tttgggtt(2), dt18(2), adp(2), dt7ds11bp(2), parallel(2), g-quadruplex(2), unligande…	pif1(31), bacteroides(10), adp-alf4(9), thermus(9), oshimai(9), ssdna(6), scpif1(5), sp(5), human(5), dsdna(4), deferribacter(3), desulfuricans(3), recd2(3), gggtttt(2), candida(2), albicans(2), basis(2), unwinding(2), forked(2), two(2), coordinating(2), helicases(2), tailed(2), resulting(2), tttgggtt(2), dt18(2), adp(2), dt7ds11bp(2), parallel(2), g-quadruplex(2), unliganded(2), amppnp(2), resid…
HHV-6A_U81	glycosylase(70), uracil-dna(58), vaccinia(31), uracil(29), dna(21), d4(14), ugi(9), udg(7), ung(7), mycobacterium(7), tuberculosis(7), kshv(6), wild-type(6), space(6), group(6), binding(6), pocket(6), saugi/kshvudg(5), dsdna(5), product(4), exhibiting(4), duplex(4), nucleotide(4), flipping(4), glycosylaseinhibitor(4), new(4), /a201-50(4), wild(4), orthorhombic(4), del171-172d4(4), 3gd4(4), human(…	vaccinia(31), uracil(29), dna(21), d4(14), ugi(9), mycobacterium(7), tuberculosis(7), kshv(6), wild-type(6), space(6), group(6), binding(6), pocket(6), saugi/kshvudg(5), dsdna(5), product(4), exhibiting(4), duplex(4), nucleotide(4), flipping(4), glycosylaseinhibitor(4), new(4), /a201-50(4), wild(4), orthorhombic(4), del171-172d4(4), 3gd4(4), human(3), mechanism(3), crystallographic(3), mimivirus(…
HHV-6A_U82	hcmv(7), fabs(5), 13h11(5), pentamer(4), msl-109(4), gh/gl/ul128/ul130/ul131a(3), ghglgo(3), trimer(3), 8i21(2), thbd(2), human(2), growth(2), factor(2), receptor(2), 5vob_b(1), 7t4r_c(1), 7t4s_b(1), nrp2(1), 7ram_b(1), derived(1), ad169(1), tr(1), strains(1), pdgfralpha(1), 7lbg_b(1), transforming(1), 7lbf_b(1), platelet-derived(1), 7t4r_l(1)	hcmv(7), fabs(5), 13h11(5), pentamer(4), msl-109(4), gh/gl/ul128/ul130/ul131a(3), ghglgo(3), trimer(3), 8i21(2), thbd(2), human(2), growth(2), factor(2), receptor(2), 5vob_b(1), 7t4r_c(1), 7t4s_b(1), nrp2(1), 7ram_b(1), derived(1), ad169(1), tr(1), strains(1), pdgfralpha(1), 7lbg_b(1), transforming(1), 7lbf_b(1), platelet-derived(1), 7t4r_l(1)
HHV-6A_U84	5wx8_c(1), human(1), 6a(1), immediate(1), early(1)	5wx8_c(1), human(1), 6a(1), immediate(1), early(1)
HHV-6A_U85	human(206), tcr(84), receptor(80), domains(60), titin(38), mait(37), mouse(34), binding(34), extracellular(31), sars-cov-2(31), n-terminal(30), ig(27), broadly(24), hiv-1(23), glycoprotein(22), immunoglobulin(22), fc(21), isoform(21), factor(20), ectodomain(19), tyrosine(18), a-f7(17), four(17), dscam1(15), adhesion(14), cytokine(13), spike(13), light(13), influenza(13), pd-l1(12), barf1(12), ant…	human(206), tcr(84), receptor(80), domains(60), titin(38), mait(37), mouse(34), binding(34), extracellular(31), sars-cov-2(31), n-terminal(30), ig(27), broadly(24), hiv-1(23), immunoglobulin(22), fc(21), isoform(21), factor(20), ectodomain(19), tyrosine(18), a-f7(17), four(17), dscam1(15), adhesion(14), cytokine(13), spike(13), light(13), influenza(13), pd-l1(12), barf1(12), antibodies(12), hemag…
HHV-6A_U90_U87U86	5wx8_c(1), human(1), 6a(1), immediate(1), early(1)	5wx8_c(1), human(1), 6a(1), immediate(1), early(1)
HHV-6A_U94	helicase(22), papillomavirus(17), dna(16), aav2(15), conformation(14), rep68(12), hexameric(12), adeno-associated(11), terminal(11), structured(11), e1(11), origin(10), studies(10), partially(10), linker(10), compact(10), nrs-1(10), binding(9), ssdna(8), fork(8), mcm2-7(7), state(7), aav-2(6), replicative(6), molecular(6), matchmaker(6), e2(6), primase-helicase(6), sapi5(6), dh(6), cdc7-dbf4(6), …	helicase(22), papillomavirus(17), dna(16), aav2(15), conformation(14), rep68(12), hexameric(12), adeno-associated(11), terminal(11), structured(11), e1(11), origin(10), studies(10), partially(10), linker(10), compact(10), nrs-1(10), binding(9), ssdna(8), fork(8), mcm2-7(7), state(7), aav-2(6), replicative(6), molecular(6), matchmaker(6), e2(6), primase-helicase(6), sapi5(6), dh(6), cdc7-dbf4(6), …
HHV-6B_U10	dutpase(5), ebv(3), mouse(2), orf10-rae1-nup98(2), dump(2), epstein(2), barr(2), 7byf_c(1), 7byf_f(1), 2we2_a(1), double(1), gly78asp-asp131ser(1), 2we0_a(1), cys4ser(1), 2bsy_a(1), 2we1_a(1), asp131asn(1), 2bt1_a(1), ab-imino(1), dutp(1)	dutpase(5), ebv(3), mouse(2), orf10-rae1-nup98(2), dump(2), epstein(2), barr(2), 7byf_c(1), 7byf_f(1), 2we2_a(1), double(1), gly78asp-asp131ser(1), 2we0_a(1), cys4ser(1), 2bsy_a(1), 2we1_a(1), asp131asn(1), 2bt1_a(1), ab-imino(1), dutp(1)
[truncated: 289 more rows]

## Sheet: Sheet3
Foldseek against AlphaFold-Swissprot
query	target	theader	fident	alnlen	mismatch	gapopen	qstart	qend	tstart	tend	evalue	bits	prob
[truncated: 28,538 more rows]

## Sheet: Sheet4
Foldseek against AlphaFold-Swiss-Prot - frequencies
[truncated: 218 more rows]

## Sheet: Sheet5
viral similarity, cellular similarity	viral similarity, NO cellular similarity	NO viral similarity, NO cellular similarity	viral group, NO cellular similarity
[truncated: 444 more rows]
